# Supplementary material for: Single-cell transcriptomics reveals lineage trajectory of human scalp hair follicle and informs mechanisms of hair graying
Source: Cell Discov. 2022 May 24;8:49. doi: 10.1038/s41421-022-00394-2 (PMC9126928; doi:10.1038/s41421-022-00394-2)
Supplement: Supplementary file 2 — Supplementary table S1 [file 41421_2022_394_MOESM2_ESM.xlsx]

## Sheet: sample information
Information of the human hair follicle samples.
No.	Sample ID	hair type	Gender	Age	Cell num.
1	F18	Black	Female	18	1315
2	F59	Black	Female	59	2371
3	F62	Black	Female	62	3158
4	F62	White	Female	62	2217
5	F31	Black	Female	31	2869
6	F31	White	Female	31	2239

## Sheet: cell type proportion
Cell types of the human hair follicle samples.
	F62B	F62W	F31B	F31W	F18	F59
IBL	890	547	1537	1032	688	478
IF	434	312	308	407	129	214
mORS	330	409	129	171	96	228
SC	194	370	36	82	161	399
PR	292	151	269	133	51	256
ME	29	50	46	42	8	25
IRS	129	52	124	88	23	156
CO	729	278	350	171	131	524
FC	74	19	24	20	9	54
Mela	49	4	16	1	10	12
Immu	8	25	30	92	9	25
sum	3158	2217	2869	2239	1315	2371
