# Supplementary material for: Single-cell transcriptomics reveals lineage trajectory of human scalp hair follicle and informs mechanisms of hair graying
Source: Cell Discov. 2022 May 24;8:49. doi: 10.1038/s41421-022-00394-2 (PMC9126928; doi:10.1038/s41421-022-00394-2)
Supplement: Supplementary file 3 — Supplementary table S2 [file 41421_2022_394_MOESM3_ESM.xlsx]

## Sheet: IBL
Differentially Expressed Genes (DEGs) of HFs were Identified by Function "FindMarkers" of scran R Package Using 'Wilcox' Method (FDR<0.01, average_AUC>0.7).
	p.value	FDR	summary.AUC	AUC.1	AUC.2	AUC.3	AUC.4	AUC.5	AUC.6	AUC.7	AUC.8	AUC.9	AUC.10	AUC.11
KRT5	7.85996e-268	1.41055e-263	0.99697	0.995814	0.980859	0.860978	0.927198	0.954307	0.99697	0.960313	0.992786	0.994853	0.998649	0.998161
KRT16	6.35588e-254	5.70313e-250	0.984174	0.985085	0.806225	0.972457	0.990271	0.973747	0.984174	0.970296	0.984631	0.970784	0.98155	0.983549
S100A2	8.06552e-230	4.82479e-226	0.961123	0.980059	0.965286	0.892994	0.916209	0.918787	0.961123	0.930769	0.96918	0.970554	0.989612	0.993191
KRT6C	7.29095e-226	3.27109e-222	0.954982	0.960158	0.779727	0.895291	0.955261	0.94378	0.954982	0.88235	0.954118	0.927172	0.947565	0.915687
KRT14	1.05263e-220	3.7781e-217	0.86592	0.994972	0.954925	0.860813	0.86592	0.952598	0.997163	0.891934	0.995485	0.995132	0.995544	0.997786
SDC1	2.26686e-197	6.78018e-194	0.760423	0.976348	0.760423	0.899066	0.98121	0.925429	0.954999	0.878202	0.954652	0.951828	0.953301	0.958565
FABP5	8.68366e-172	2.22624e-168	0.991242	0.930291	0.905973	0.915588	0.995878	0.837128	0.584943	0.991242	0.974132	0.790279	0.989047	0.990661
DSG3	4.55348e-171	1.02146e-167	0.79372	0.79973	0.793929	0.779315	0.829446	0.79372	0.901597	0.750163	0.880215	0.686916	0.865888	0.902509
TMSB10	8.83402e-160	1.7615e-156	0.88523	0.987063	0.869533	0.810037	0.894781	0.877989	0.88523	0.839698	0.97181	0.956377	0.497894	0.47494
GJB6	6.26236e-154	1.12384e-150	0.877454	0.965266	0.818439	0.913891	0.913296	0.850935	0.877454	0.719187	0.966523	0.961946	0.964153	0.966332
HSPB1	1.09248e-144	1.78234e-141	0.867075	0.935223	0.869754	0.900575	0.969177	0.94518	0.867075	0.912368	0.987375	0.920966	0.982912	0.994047
S100A1	1.44568e-143	2.16201e-140	0.856694	0.885565	0.763867	0.822446	0.885478	0.840914	0.856694	0.752531	0.875806	0.866227	0.829892	0.800965
PARM1	8.04826e-141	1.11103e-137	0.851193	0.773286	0.771351	0.816093	0.872714	0.792193	0.851193	0.841729	0.826917	0.874215	0.819159	0.76348
EFNA5	1.33172e-129	1.70707e-126	0.835363	0.845725	0.780911	0.798771	0.830871	0.791557	0.835363	0.654918	0.834714	0.664903	0.778636	0.853951
PDZRN3	6.66666e-123	7.97599e-120	0.831678	0.872242	0.774477	0.829491	0.901183	0.822759	0.831678	0.852659	0.859903	0.865439	0.811234	0.841362
DSP	2.01034e-116	2.25485e-113	0.886321	0.875755	0.703725	0.749137	0.95642	0.891538	0.816661	0.886321	0.945649	0.732779	0.987482	0.976688
ACTN1	2.69379e-108	2.84369e-105	0.881207	0.968619	0.542153	0.731101	0.884196	0.872472	0.897208	0.881207	0.889773	0.974082	0.937558	0.91354
PKP1	2.34741e-107	2.34037e-104	0.879711	0.93734	0.727027	0.747887	0.931553	0.908153	0.815222	0.879711	0.913928	0.924204	0.937124	0.932861
APOE	1.71327e-106	1.61823e-103	0.878774	0.945918	0.928572	0.685699	0.927972	0.914543	0.822723	0.878774	0.536758	0.993353	0.955437	0.892931
ANXA2	2.93141e-103	2.63036e-100	0.990629	0.971875	0.823343	0.706046	0.823431	0.876709	0.91144	0.731083	0.990629	0.890247	0.837907	0.962806
CYP1B1	7.00549e-101	5.98669e-98	0.71871	0.805399	0.738187	0.690289	0.731483	0.71871	0.848724	0.560309	0.845393	0.843973	0.809146	0.806557
TMSB4X	1.03299e-100	8.42635e-98	0.872186	0.979627	0.661025	0.674326	0.929976	0.918552	0.953121	0.872186	0.985934	0.986857	0.97773	0.142399
KRT17	1.03595e-97	8.08312e-95	0.976017	0.978982	0.363234	0.546586	0.927338	0.926751	0.887314	0.937204	0.976017	0.958258	0.956329	0.967282
S100A16	5.4543e-97	4.07845e-94	0.976509	0.891741	0.738096	0.666909	0.91125	0.909856	0.704877	0.938134	0.976509	0.740964	0.974077	0.9918
KRT6B	5.73241e-97	4.11495e-94	0.969421	0.974203	0.437313	0.524867	0.967968	0.941828	0.955384	0.932291	0.969421	0.936004	0.944002	0.93103
YWHAQ	1.02147e-94	7.0505e-92	0.863159	0.856992	0.569292	0.784499	0.910497	0.73753	0.892258	0.863159	0.833736	0.523876	0.854197	0.900842
S100A14	1.26619e-93	8.41594e-91	0.996069	0.795007	0.804217	0.581044	0.844584	0.845876	0.61151	0.880195	0.786772	0.678913	0.985078	0.996069
FLNB	2.17175e-92	1.39194e-89	0.787191	0.820787	0.679829	0.68573	0.817828	0.777155	0.787191	0.804199	0.685348	0.801565	0.804737	0.81686
TM4SF1	3.994e-91	2.4716e-88	0.959776	0.96122	0.801374	0.84661	0.889078	0.889715	0.768051	0.82875	0.959776	0.872582	0.932822	0.949556
BTG1	6.20809e-88	3.71368e-85	0.786988	0.913636	0.775026	0.835443	0.80406	0.82124	0.786988	0.765627	0.832976	0.901977	0.850693	0.69866
MRC2	1.15934e-86	6.71144e-84	0.704226	0.710941	0.755465	0.753445	0.810686	0.704226	0.793192	0.641114	0.762675	0.700384	0.776756	0.781867
CALD1	3.95623e-84	2.2187e-81	0.732283	0.927792	0.852539	0.833795	0.732283	0.800959	0.896966	0.564726	0.91787	0.921445	0.663979	0.96052
DSC2	1.12051e-83	5.91434e-81	0.666614	0.888983	0.666614	0.732333	0.841934	0.847241	0.871447	0.80995	0.886259	0.702044	0.889776	0.864593
GJA1	3.03553e-83	1.55645e-80	0.832879	0.728994	0.752	0.896917	0.987427	0.816241	0.687658	0.832879	0.590681	0.59404	0.941574	0.964982
KRT6A	2.54413e-82	1.26825e-79	0.921088	0.93664	0.550679	0.553442	0.917764	0.877401	0.882411	0.875143	0.921088	0.88725	0.874908	0.769972
HES4	3.32133e-80	1.61094e-77	0.691095	0.808046	0.835847	0.661667	0.797746	0.691095	0.795609	0.822287	0.707259	0.904841	0.786906	0.91531
LGALS7B	2.38051e-79	1.0954e-76	0.921314	0.82955	0.689112	0.441429	0.916215	0.91001	0.711573	0.939827	0.921314	0.915098	0.925343	0.931108
SOX9	1.71933e-78	7.71379e-76	0.918681	0.918541	0.552085	0.714037	0.804046	0.851044	0.882641	0.701346	0.918681	0.920576	0.874896	0.843492
LYPD3	2.11059e-78	9.2382e-76	0.771261	0.902264	0.445625	0.655789	0.969667	0.915881	0.771261	0.955123	0.783629	0.95508	0.925903	0.908862
CCND1	1.55566e-77	6.64711e-75	0.930442	0.869941	0.846305	0.606621	0.742905	0.791229	0.800545	0.811667	0.581784	0.930442	0.695983	0.875108
SFRP1	2.21204e-77	9.23192e-75	0.689447	0.76556	0.786258	0.733244	0.689447	0.719007	0.790327	0.140514	0.745849	0.826224	0.717628	0.836414
MALAT1	1.68599e-76	6.87654e-74	0.663555	0.663555	0.6795	0.805229	0.8126	0.8503	0.76865	0.57869	0.826954	0.410175	0.926105	0.766361
CBLN2	8.58841e-75	3.3506e-72	0.746955	0.746888	0.757892	0.731995	0.732557	0.685328	0.746955	0.719217	0.73529	0.789876	0.735453	0.816485
SSFA2	1.05336e-74	4.02206e-72	0.652322	0.739142	0.652322	0.68404	0.738365	0.752274	0.803582	0.624012	0.783865	0.771526	0.759882	0.810032
ID4	2.18895e-74	8.18393e-72	0.760919	0.833706	0.822342	0.807813	0.762075	0.740611	0.760919	0.494509	0.840724	0.823053	0.808414	0.890183
HSPA2	1.01916e-73	3.73261e-71	0.919834	0.3639	0.837521	0.879193	0.868028	0.841166	0.916743	0.806851	0.625406	0.919834	0.890966	0.874541
S100A10	1.9598e-73	7.03413e-71	0.762076	0.863845	0.948978	0.807362	0.622484	0.78796	0.762076	0.44562	0.980632	0.378539	0.527773	0.731353
PPDPF	2.15263e-71	7.57472e-69	0.756915	0.830435	0.406653	0.58199	0.809082	0.844648	0.756915	0.679333	0.704997	0.916639	0.790226	0.937964
CRIP2	6.85055e-69	2.36423e-66	0.914079	0.666514	0.639376	0.695912	0.771245	0.692004	0.776934	0.697936	0.687363	0.873026	0.89403	0.914079
CAPNS2	3.5934e-68	1.19421e-65	0.649597	0.931561	0.649597	0.641185	0.750564	0.863869	0.534831	0.739649	0.833694	0.972016	0.942002	0.957387
LMNA	7.02698e-67	2.2519e-64	0.901511	0.885797	0.669622	0.515655	0.553102	0.69115	0.814223	0.435931	0.970148	0.901511	0.751452	0.619278
EZR	5.9261e-66	1.83362e-63	0.647902	0.789611	0.647902	0.69117	0.784693	0.70859	0.749023	0.723166	0.828724	0.670592	0.81415	0.689946
TRIM29	1.96777e-65	5.98537e-63	0.632822	0.632822	0.530439	0.646372	0.787626	0.759529	0.892193	0.685194	0.905359	0.836852	0.862919	0.837731
SPINT2	2.66098e-65	7.959e-63	0.664889	0.781932	0.467657	0.664889	0.821682	0.820532	0.872289	0.487431	0.85131	0.52445	0.949636	0.93378
LGALS7	8.23708e-65	2.42332e-62	0.8847	0.597861	0.739444	0.521418	0.871277	0.852125	0.675394	0.890305	0.8847	0.703252	0.92836	0.937222
LYPD6B	9.79532e-65	2.83527e-62	0.73597	0.720207	0.78161	0.737661	0.743637	0.746976	0.73597	0.51376	0.709349	0.836865	0.758098	0.864932
DSC3	4.3041e-64	1.22605e-61	0.892405	0.811822	0.536504	0.616962	0.81837	0.809161	0.86784	0.764228	0.894954	0.892405	0.920905	0.904934
CRABP2	6.46002e-64	1.81143e-61	0.892706	0.903933	0.420519	0.48049	0.885954	0.833356	0.368916	0.807294	0.880879	0.892706	0.872665	0.784067
PALLD	1.23016e-62	3.39637e-60	0.875568	0.891434	0.399924	0.652179	0.754934	0.807078	0.868876	0.633232	0.875568	0.889007	0.859677	0.87146
SOSTDC1	1.86774e-62	5.07855e-60	0.882035	0.870996	0.676567	0.632842	0.774413	0.786794	0.86755	0.648486	0.853802	0.882035	0.828447	0.840536
CALML3	5.75759e-62	1.54218e-59	0.890404	0.602556	0.120203	0.605459	0.959815	0.946478	0.859399	0.906711	0.815692	0.890404	0.942788	0.965946
IFFO2	1.55604e-61	4.10656e-59	0.77713	0.854258	0.39112	0.674745	0.863712	0.804489	0.804133	0.77713	0.847887	0.826909	0.800668	0.710727
TRAPPC8	5.99509e-61	1.51532e-58	0.774872	0.758557	0.605218	0.701382	0.766608	0.752793	0.770628	0.774872	0.756196	0.80394	0.708477	0.759805
CRYAB	3.05435e-58	7.61296e-56	0.891381	0.604096	0.644072	0.743309	0.735247	0.893645	0.935727	0.725025	0.945297	0.629118	0.857356	0.891381
DEGS1	6.46882e-56	1.56878e-53	0.862201	0.945736	0.593912	0.512269	0.662669	0.841715	0.863516	0.697827	0.934294	0.966909	0.801536	0.862201
MYL6	8.25858e-56	1.97611e-53	0.866834	0.895947	0.637558	0.493436	0.732301	0.845716	0.614288	0.78087	0.866834	0.885075	0.543219	0.747173
DYNLL1	3.69168e-55	8.4937e-53	0.878741	0.717666	0.729052	0.58185	0.877254	0.680226	0.389127	0.839186	0.659999	0.706577	0.652122	0.878741
TUBB2A	5.6725e-55	1.28859e-52	0.869768	0.523118	0.811713	0.814062	0.82117	0.851844	0.597898	0.702264	0.578047	0.912347	0.584503	0.869768
CLTB	1.1769e-54	2.64009e-52	0.681481	0.90017	0.328602	0.458009	0.681481	0.895312	0.820043	0.57498	0.860759	0.782695	0.857118	0.888072
GJB2	3.5733e-54	7.91685e-52	0.881711	0.62655	0.504798	0.756292	0.854366	0.752176	0.772879	0.682124	0.871852	0.83549	0.906161	0.881711
PHGDH	7.56447e-54	1.65551e-51	0.849626	0.753075	0.770089	0.677537	0.669484	0.609293	0.936462	0.666318	0.660928	0.849626	0.903615	0.952203
FXYD3	9.05626e-53	1.95812e-50	0.853114	0.951176	0.408647	0.521391	0.640986	0.894303	0.833042	0.616841	0.947939	0.853114	0.914092	0.930744
TAGLN2	7.7899e-52	1.66426e-49	0.656489	0.708489	0.772426	0.599446	0.70907	0.656489	0.724592	0.761998	0.934813	0.687694	0.898016	0.743784
TLE1	9.84444e-52	2.07845e-49	0.751081	0.756056	0.659205	0.700144	0.758558	0.697191	0.69503	0.751081	0.691124	0.795646	0.605446	0.792087
BARX2	1.5451e-51	3.22422e-49	0.839678	0.860176	0.495785	0.603003	0.712714	0.763547	0.854746	0.521485	0.839678	0.879018	0.817011	0.832781
OLFM2	3.00609e-51	6.20083e-49	0.840694	0.821022	0.698654	0.649776	0.63671	0.737986	0.736355	0.624246	0.750964	0.840694	0.776583	0.75668
PVRL1	1.31826e-50	2.68835e-48	0.756385	0.812375	0.588015	0.700978	0.828923	0.802142	0.82327	0.756385	0.752339	0.729636	0.827167	0.816502
CD44	1.9323e-50	3.89631e-48	0.84253	0.893422	0.595889	0.567323	0.743867	0.762202	0.834729	0.546334	0.926414	0.84253	0.506568	0.513559
APOC1	2.32818e-50	4.6424e-48	0.845849	0.778829	0.768958	0.55994	0.761265	0.614812	0.810963	0.783869	0.721989	0.845849	0.656834	0.703296
CLDN1	3.21052e-50	6.33144e-48	0.823787	0.881948	0.352497	0.433489	0.713983	0.826756	0.631489	0.767139	0.823787	0.884054	0.859254	0.57227
PERP	8.21739e-50	1.58569e-47	0.781308	0.947372	0.476022	0.609967	0.867008	0.962087	0.56334	0.781308	0.954914	0.697168	0.994907	0.992566
SLC1A6	1.01595e-49	1.9396e-47	0.700948	0.745984	0.740698	0.735047	0.719349	0.655042	0.700948	0.659463	0.573333	0.804267	0.705478	0.828733
CD109	7.25094e-49	1.35547e-46	0.822134	0.762924	0.61594	0.63723	0.732907	0.712827	0.763018	0.741398	0.822134	0.802459	0.792475	0.732562
ZFP36L1	1.35109e-48	2.49966e-46	0.836674	0.862421	0.691833	0.595077	0.648627	0.73221	0.809776	0.576318	0.836674	0.846225	0.764541	0.455342
JUP	3.12734e-48	5.67472e-46	0.622491	0.72154	0.561535	0.622491	0.831807	0.826719	0.641304	0.812752	0.788657	0.698857	0.934226	0.874227
CDH1	3.13048e-48	5.67472e-46	0.837631	0.827982	0.59687	0.693362	0.819239	0.793285	0.710485	0.726234	0.762451	0.837631	0.592173	0.738956
S100A11	3.00821e-46	5.24129e-44	0.705988	0.97607	0.610968	0.467424	0.890519	0.882607	0.705988	0.926225	0.992982	0.822244	0.905073	0.735334
TUBA4A	1.38721e-44	2.32662e-42	0.705055	0.60054	0.559066	0.635088	0.886708	0.807596	0.705055	0.862578	0.69218	0.900246	0.872141	0.786262
AHNAK	3.13129e-44	5.15543e-42	0.61903	0.635327	0.354096	0.61903	0.789636	0.840941	0.790897	0.684436	0.695717	0.90645	0.876586	0.697877
CHST2	9.97546e-44	1.62745e-41	0.823808	0.579145	0.706214	0.755529	0.746575	0.71413	0.79926	0.543887	0.813659	0.64615	0.762447	0.823808
AHNAK2	1.91029e-43	3.08848e-41	0.816728	0.834938	0.445825	0.508893	0.690549	0.778833	0.803804	0.721655	0.832669	0.816728	0.766427	0.757288
SMCO4	6.50666e-41	1.02429e-38	0.799716	0.76497	0.458692	0.61878	0.761446	0.703449	0.765133	0.745676	0.762699	0.799716	0.704538	0.644796
VSNL1	6.93624e-39	1.03732e-36	0.806484	0.560349	0.637664	0.586249	0.584503	0.70978	0.861962	0.6519	0.806484	0.88813	0.820587	0.894061
YWHAZ	1.29128e-36	1.81041e-34	0.614599	0.868762	0.606512	0.614599	0.770503	0.757987	0.656459	0.711278	0.809126	0.888138	0.729004	0.697235
CLIP1	1.06428e-34	1.44694e-32	0.777917	0.78466	0.489813	0.615856	0.744648	0.74649	0.744869	0.675001	0.777917	0.743854	0.711202	0.735537
HOPX	1.40334e-34	1.87943e-32	0.722246	0.549312	0.684897	0.585903	0.656279	0.788218	0.684369	0.722246	0.686796	0.757186	0.834176	0.861418
NUPR1	4.70267e-33	5.9854e-31	0.778054	0.54732	0.349423	0.537445	0.727499	0.789011	0.873144	0.579581	0.895214	0.778054	0.848009	0.908759

## Sheet: CO
Differentially Expressed Genes (DEGs) of HFs were Identified by Function "FindMarkers" of scran R Package Using 'Wilcox' Method (FDR<0.01, average_AUC>0.7).
	p.value	FDR	summary.AUC	AUC.0	AUC.2	AUC.3	AUC.4	AUC.5	AUC.6	AUC.7	AUC.8	AUC.9	AUC.10	AUC.11
KRT85	8.48523e-229	1.52276e-224	0.995228	0.999873	0.99948	0.999271	0.999995	0.987461	0.995228	1	0.963163	0.993232	1	1
XXbac-BPG32J3.19	1.02506e-222	9.19791e-219	0.98731	0.995055	0.994573	0.993024	0.996796	0.980743	0.98731	0.994128	0.938208	0.974707	0.994193	0.989286
SELENBP1	6.15352e-218	3.68104e-214	0.982618	0.996231	0.996331	0.99646	0.995438	0.92151	0.982618	0.99177	0.985789	0.975452	0.996713	0.9956
KRT35	1.03059e-207	4.62374e-204	0.971069	0.970117	0.979763	0.98399	0.98871	0.880818	0.971069	0.99051	0.83466	0.97401	0.979194	0.975419
PRDX6	1.62882e-203	5.84615e-200	0.966595	0.955478	0.964913	0.965631	0.930095	0.877422	0.966595	0.931744	0.952876	0.823322	0.921089	0.953765
METAP2	3.03724e-201	9.08438e-198	0.963296	0.972468	0.983509	0.98094	0.967376	0.915613	0.963296	0.97549	0.887488	0.932939	0.979224	0.981574
DAPL1	3.44359e-192	8.82838e-189	0.952629	0.929781	0.956069	0.954406	0.926657	0.942079	0.952629	0.901291	0.904475	0.780974	0.953687	0.929118
GPNMB	1.30113e-190	2.91875e-187	0.851425	0.985107	0.99172	0.989466	0.988399	0.851425	0.980477	0.967435	0.919213	0.0943757	0.934793	0.983028
ADIRF	2.29609e-183	4.5784e-180	0.941858	0.970867	0.986338	0.984627	0.978784	0.962376	0.941858	0.911291	0.66824	0.835707	0.992132	0.975044
PPP2R1B	8.46304e-179	1.51878e-175	0.933521	0.941757	0.95268	0.958867	0.959287	0.907577	0.933521	0.949331	0.555584	0.828276	0.948319	0.945865
KRTAP11-1	6.98301e-154	1.13925e-150	0.902331	0.866187	0.893162	0.899663	0.88688	0.889632	0.902331	0.859624	0.888518	0.852168	0.895104	0.851369
EFHD1	7.58805e-142	1.13479e-138	0.878944	0.890487	0.887384	0.88596	0.89249	0.866912	0.878944	0.89347	0.78878	0.85706	0.828065	0.898598
LGMN	4.03041e-141	5.56383e-138	0.883811	0.933497	0.918518	0.913043	0.921583	0.860811	0.883811	0.911817	0.667166	0.905383	0.853014	0.896009
TESC	2.74765e-138	3.52209e-135	0.873837	0.891514	0.887475	0.888112	0.893891	0.860238	0.873837	0.903908	0.177069	0.890825	0.88862	0.870827
PRSS23	6.24477e-133	7.47125e-130	0.785363	0.867565	0.899291	0.907493	0.865688	0.785363	0.873324	0.64366	0.884469	0.786632	0.897026	0.902267
LGALS3	1.08945e-132	1.22195e-129	0.875214	0.890198	0.890373	0.921626	0.938913	0.957104	0.875214	0.896296	0.829397	0.921327	0.829499	0.933547
DSG4	1.29295e-131	1.3649e-128	0.861968	0.898658	0.886523	0.878607	0.863964	0.831682	0.861968	0.840347	0.659978	0.876785	0.882983	0.89386
BIN2	1.57724e-122	1.5725e-119	0.844836	0.864303	0.86448	0.865104	0.857671	0.823124	0.844836	0.827439	0.770913	0.857246	0.86144	0.732845
HEPHL1	1.28535e-121	1.21405e-118	0.846555	0.865389	0.856146	0.858844	0.86129	0.837023	0.846555	0.857062	0.837823	0.858571	0.855165	0.84937
HRSP12	1.83443e-121	1.64603e-118	0.855136	0.908562	0.898965	0.890323	0.887288	0.818498	0.855136	0.876422	0.783149	0.84667	0.850882	0.915599
HOXC13	5.62412e-121	4.80621e-118	0.780669	0.925324	0.951595	0.958752	0.963259	0.780669	0.951768	0.94242	0.474667	0.653958	0.947373	0.969564
SFN	5.40487e-119	4.4089e-116	0.856354	0.832441	0.949236	0.949793	0.980386	0.934994	0.856354	0.982288	0.604324	0.79536	0.998934	0.999043
ALDH2	1.69452e-112	1.32217e-109	0.991361	0.987809	0.985161	0.964069	0.977545	0.788824	0.824699	0.991361	0.812128	0.931083	0.953727	0.955079
KRT36	9.40044e-111	7.02918e-108	0.825903	0.839953	0.82988	0.826027	0.82955	0.800627	0.825903	0.837343	0.601181	0.83065	0.817448	0.831854
HSD17B10	3.66028e-110	2.6275e-107	0.841426	0.939503	0.931732	0.891403	0.903504	0.847401	0.841426	0.922972	0.728266	0.820225	0.890702	0.934991
C10orf99	1.24596e-109	8.59997e-107	0.825258	0.847976	0.839122	0.833385	0.836444	0.811572	0.825258	0.848686	0.815948	0.701812	0.827089	0.855197
ZNF185	1.81738e-109	1.20795e-106	0.834308	0.838682	0.848399	0.852821	0.882151	0.832913	0.834308	0.877716	0.836052	0.888486	0.899377	0.923855
MAFB	2.29283e-107	1.46954e-104	0.836167	0.822289	0.783107	0.844686	0.906985	0.792007	0.836167	0.841082	0.826353	0.863442	0.896329	0.804937
LAP3	3.28321e-106	2.03174e-103	0.833966	0.860631	0.800036	0.802624	0.845071	0.832739	0.833966	0.814126	0.613188	0.854721	0.788305	0.799233
ETFA	2.44331e-105	1.46159e-102	0.830204	0.870647	0.874206	0.864549	0.859469	0.786259	0.830204	0.837818	0.747252	0.650688	0.724095	0.813306
KRT31	7.75899e-105	4.4917e-102	0.781811	0.770068	0.799344	0.807893	0.781811	0.804784	0.831654	0.739034	0.823911	0.775655	0.798514	0.745145
MT4	5.42748e-103	3.0438e-100	0.970511	0.973821	0.976392	0.97371	0.967739	0.722694	0.959096	0.970511	0.289854	0.626299	0.966456	0.975897
CYSTM1	1.79811e-101	9.77842e-99	0.827115	0.954787	0.967443	0.961564	0.940076	0.857602	0.827115	0.929194	0.455831	0.965276	0.622605	0.938256
PTP4A1	3.09985e-98	1.63618e-95	0.820774	0.841531	0.87651	0.865531	0.869329	0.788126	0.820774	0.827806	0.815649	0.750452	0.606699	0.834021
DYNC1I1	8.17877e-96	4.1936e-93	0.803196	0.84727	0.833167	0.826595	0.832547	0.786223	0.803196	0.853514	0.782801	0.827538	0.521842	0.863481
TPRG1	8.98457e-96	4.47881e-93	0.807787	0.857516	0.839705	0.822965	0.848494	0.786012	0.807787	0.843469	0.729773	0.84707	0.851629	0.855394
MED4	1.09554e-95	5.31367e-93	0.745649	0.86926	0.886387	0.875146	0.851539	0.745649	0.831064	0.81451	0.598813	0.85675	0.82661	0.848704
DBI	6.27257e-93	2.9623e-90	0.979592	0.956335	0.576416	0.845494	0.984156	0.769128	0.546201	0.978687	0.0592551	0.979592	0.845046	0.912334
RPLP0	9.57436e-92	4.40568e-89	0.995797	0.967052	0.992649	0.936659	0.909135	0.644049	0.701105	0.986608	0.651304	0.573795	0.991215	0.995797
CYP1B1-AS1	1.89993e-91	8.52403e-89	0.797908	0.832106	0.861777	0.856243	0.859573	0.787909	0.797908	0.85096	0.578912	0.844655	0.841759	0.880144
FAM26D	2.77368e-91	1.21406e-88	0.787612	0.800119	0.796481	0.791611	0.788417	0.78299	0.787612	0.773619	0.735578	0.774448	0.802916	0.790648
CAPN12	1.40799e-90	6.01613e-88	0.791678	0.803449	0.819371	0.817458	0.822869	0.796998	0.791678	0.809427	0.564766	0.772647	0.82169	0.795442
FAM45A	3.63875e-90	1.51863e-87	0.801654	0.867628	0.848391	0.84487	0.868919	0.809445	0.801654	0.878254	0.430568	0.811187	0.674495	0.875631
SAMD8	4.17964e-90	1.70472e-87	0.795121	0.844712	0.828821	0.823192	0.829797	0.76972	0.795121	0.817999	0.503621	0.765796	0.817159	0.785544
PHLDA3	1.34054e-88	5.34606e-86	0.73697	0.870592	0.916598	0.902835	0.83227	0.73697	0.893189	0.822548	0.830969	0.622056	0.861778	0.92696
ASS1	1.08845e-87	4.24637e-85	0.92692	0.931407	0.93498	0.935422	0.860859	0.684481	0.914798	0.92692	0.790834	0.488071	0.917334	0.93198
TLE4	3.34116e-87	1.27575e-84	0.734818	0.924633	0.926623	0.839866	0.818238	0.734818	0.843331	0.895966	0.663768	0.664749	0.906518	0.900231
AFAP1L2	5.76333e-87	2.15476e-84	0.777813	0.772403	0.779843	0.780938	0.808418	0.714275	0.777813	0.803709	0.763383	0.708318	0.792847	0.808952
LEF1	1.3046e-85	4.77803e-83	0.914821	0.900901	0.897753	0.901455	0.91082	0.661993	0.812121	0.914821	0.722656	0.814836	0.692452	0.913628
HHIP-AS1	2.14958e-85	7.71529e-83	0.773748	0.794275	0.782558	0.776743	0.777858	0.712332	0.773748	0.793927	0.754285	0.793552	0.757241	0.820277
PRR9	2.80423e-84	9.86758e-82	0.931544	0.961071	0.969063	0.966998	0.959404	0.94892	0.67222	0.931544	0.94545	0.915918	0.965489	0.947779
CITED4	2.22565e-82	7.68105e-80	0.957687	0.914477	0.924212	0.912946	0.892694	0.824101	0.724853	0.893475	0.385981	0.387196	0.934883	0.957687
MSX2	1.26336e-81	4.27778e-79	0.947798	0.915684	0.898481	0.891272	0.898363	0.640781	0.677468	0.923552	0.634432	0.609278	0.84909	0.947798
APCDD1	3.62871e-81	1.20594e-78	0.918227	0.949953	0.950485	0.868454	0.834734	0.682364	0.786285	0.918227	0.599445	0.833023	0.548484	0.955848
HSPA2	1.12443e-80	3.66892e-78	0.94386	0.6361	0.888937	0.928428	0.901366	0.898705	0.94442	0.852584	0.779424	0.94386	0.926846	0.915486
APOD	1.04546e-79	3.35033e-77	0.759783	0.746973	0.707764	0.76243	0.778623	0.760941	0.759783	0.769325	0.734782	0.75099	0.379268	0.744807
DNASE1L2	3.32272e-79	1.04613e-76	0.785538	0.858605	0.710364	0.847536	0.85354	0.859616	0.785538	0.826362	0.725451	0.822971	0.841092	0.834669
YBX3	6.6104e-79	2.04535e-76	0.95612	0.837116	0.559457	0.72951	0.853718	0.81893	0.821895	0.842042	0.439457	0.869258	0.957402	0.95612
SMAGP	8.19483e-79	2.49262e-76	0.906721	0.88282	0.828395	0.831371	0.899419	0.759212	0.778353	0.906721	0.527392	0.69721	0.911259	0.911274
ID3	3.62078e-78	1.08297e-75	0.91425	0.955851	0.966134	0.954343	0.945568	0.644239	0.494595	0.91425	0.642952	0.464655	0.791502	0.963823
MAD1L1	1.86514e-76	5.48718e-74	0.892515	0.880005	0.862051	0.865627	0.874332	0.784506	0.712426	0.892515	0.609826	0.778822	0.525228	0.863931
LAMP5	3.48756e-73	1.00948e-70	0.761853	0.820997	0.813714	0.812809	0.82066	0.770635	0.761853	0.849387	0.681565	0.813174	0.780806	0.848376
LY6G6D	8.50428e-73	2.4225e-70	0.748665	0.782473	0.77588	0.768979	0.757508	0.753686	0.748665	0.715551	0.732046	0.761029	0.787638	0.765279
RPL27	1.50455e-72	4.21886e-70	0.89279	0.814906	0.877697	0.753125	0.804143	0.725237	0.633436	0.89279	0.477214	0.787708	0.933867	0.852429
RPS17	1.61027e-72	4.44583e-70	0.94032	0.88114	0.953472	0.842336	0.779415	0.582089	0.514007	0.897848	0.518468	0.624243	0.975399	0.94032
TARS	1.99837e-72	5.43376e-70	0.770135	0.843533	0.828923	0.81671	0.832792	0.776708	0.770135	0.829972	0.704675	0.77589	0.771682	0.826253
VDAC2	6.31296e-72	1.69093e-69	0.713553	0.762346	0.756022	0.716192	0.744838	0.713553	0.819024	0.790154	0.844861	0.753101	0.7451	0.852889
UQCRQ	9.32227e-72	2.46026e-69	0.93577	0.852731	0.771144	0.720605	0.8955	0.76435	0.721862	0.847288	0.459487	0.860648	0.654695	0.93577
ATG4B	2.11449e-71	5.49952e-69	0.764017	0.785311	0.770556	0.778865	0.795013	0.760624	0.764017	0.795813	0.652443	0.745119	0.697104	0.789156
ATP6V0E2	3.64801e-71	9.26297e-69	0.76524	0.843537	0.829496	0.813084	0.83942	0.788924	0.76524	0.846282	0.482725	0.839322	0.445948	0.815145
HES2	3.66472e-71	9.26297e-69	0.878621	0.863375	0.857155	0.835528	0.878141	0.807319	0.730511	0.878621	0.537375	0.738682	0.87131	0.9086
HAGH	4.20383e-71	1.0478e-68	0.765685	0.786789	0.717358	0.790756	0.827577	0.763885	0.765685	0.820582	0.592551	0.592023	0.543634	0.799223
RPS26	1.59361e-69	3.91766e-67	0.924859	0.925786	0.936503	0.899941	0.941305	0.674797	0.547272	0.929992	0.43314	0.82404	0.851361	0.924859
RP1-278O22.1	6.30457e-69	1.52894e-66	0.734901	0.744651	0.744104	0.74395	0.740107	0.700383	0.734901	0.731844	0.735205	0.730009	0.747112	0.74461
ACADVL	1.81791e-68	4.34991e-66	0.919952	0.87294	0.838179	0.879319	0.88602	0.896053	0.762068	0.805955	0.812182	0.709304	0.921736	0.919952
KRT83	5.39602e-68	1.27417e-65	0.749271	0.733216	0.728398	0.73478	0.741692	0.733227	0.749271	0.7437	0.753957	0.738254	0.703697	0.73672
NME1	6.33858e-68	1.4773e-65	0.912728	0.896076	0.921289	0.863871	0.856354	0.474803	0.531025	0.88138	0.382022	0.537125	0.740538	0.912728
RNF145	1.81265e-67	4.17048e-65	0.871109	0.867017	0.900712	0.906358	0.873935	0.697931	0.836469	0.871109	0.404102	0.706338	0.741674	0.818569
UNC5B	1.39934e-66	3.17879e-64	0.704296	0.75535	0.334421	0.785045	0.872878	0.704296	0.827073	0.880796	0.491758	0.509038	0.800596	0.799195
HHIP	4.47451e-66	1.00375e-63	0.729992	0.747338	0.7392	0.732698	0.731837	0.71322	0.729992	0.737323	0.716428	0.745312	0.727242	0.75919
RPLP2	1.33038e-65	2.94753e-63	0.72646	0.898093	0.941579	0.756372	0.72646	0.7649	0.578472	0.898675	0.479234	0.843144	0.986505	0.838919
SLC1A5	1.50835e-65	3.30108e-63	0.707505	0.789819	0.719147	0.759934	0.707505	0.693173	0.79941	0.725463	0.796305	0.764616	0.688598	0.665819
PLAC9	2.12272e-65	4.58968e-63	0.735892	0.772229	0.766538	0.754119	0.759665	0.724092	0.735892	0.798839	0.690663	0.735135	0.762529	0.779127
TGM3	2.65221e-65	5.66626e-63	0.750834	0.824816	0.812343	0.800353	0.799095	0.801676	0.750834	0.809185	0.680183	0.81565	0.797777	0.818541
RPS12	7.45003e-65	1.55463e-62	0.918	0.933115	0.956899	0.792429	0.676146	0.746002	0.561034	0.900131	0.277887	0.803273	0.969503	0.918
EIF2B3	8.16959e-65	1.68519e-62	0.755757	0.841499	0.832895	0.808417	0.825262	0.723635	0.755757	0.828912	0.565532	0.724938	0.761085	0.85014
TPD52	1.48366e-64	3.02565e-62	0.864186	0.869712	0.882716	0.825617	0.823795	0.640238	0.804878	0.864186	0.723814	0.807475	0.806113	0.820736
RPL37A	8.36541e-64	1.6868e-61	0.919708	0.802542	0.887748	0.765477	0.820302	0.717345	0.491214	0.853485	0.476533	0.79498	0.943697	0.919708
RPL7A	2.72226e-63	5.42819e-61	0.696149	0.847834	0.903827	0.696149	0.721555	0.579959	0.475697	0.909091	0.424266	0.624677	0.971495	0.967219
NPDC1	2.59163e-62	5.11093e-60	0.881682	0.74134	0.830225	0.819526	0.801763	0.716684	0.680906	0.730099	0.464426	0.601903	0.698408	0.881682
RGS12	6.13652e-62	1.19702e-59	0.681918	0.731723	0.682587	0.681918	0.719123	0.729568	0.744406	0.792479	0.68841	0.678271	0.561502	0.699839
IFT57	7.59138e-62	1.46489e-59	0.883474	0.887015	0.877684	0.845007	0.848835	0.699726	0.567634	0.853427	0.516832	0.428661	0.808593	0.883474
CAMK2N1	7.81163e-62	1.49136e-59	0.852254	0.888	0.874675	0.871196	0.868461	0.849127	0.602162	0.852254	0.623872	0.86872	0.849249	0.887377
SERBP1	1.02758e-61	1.94115e-59	0.895333	0.920299	0.936586	0.904034	0.869247	0.684658	0.661812	0.896847	0.441794	0.762057	0.887534	0.895333
PTPRE	1.94598e-61	3.63778e-59	0.687759	0.71604	0.670648	0.696126	0.687759	0.726899	0.747537	0.754409	0.740811	0.696334	0.764023	0.644672
RNPEP	2.66248e-61	4.92585e-59	0.693244	0.791963	0.854465	0.832405	0.783112	0.693244	0.791873	0.737974	0.551222	0.628638	0.850275	0.799054
ALOX15B	8.19261e-61	1.50025e-58	0.721875	0.7482	0.73704	0.733067	0.722211	0.71498	0.721875	0.707175	0.719999	0.6633	0.734572	0.749461
TOMM5	8.77891e-61	1.59138e-58	0.843811	0.826192	0.808261	0.812447	0.84659	0.714025	0.711492	0.843811	0.54209	0.779132	0.704783	0.816214
PSORS1C2	1.24482e-60	2.23396e-58	0.863251	0.892123	0.891547	0.890945	0.880904	0.86081	0.46452	0.863251	0.195328	0.846304	0.874836	0.872891
CLDN10	7.18869e-60	1.27731e-57	0.831767	0.797945	0.811973	0.812146	0.82839	0.574343	0.781233	0.831767	0.661799	0.636006	0.783554	0.853292
RGS14	1.07658e-59	1.89414e-57	0.742797	0.798918	0.833782	0.824018	0.842942	0.75854	0.742797	0.836366	0.553878	0.811752	0.768874	0.786942
LDHB	1.77234e-59	3.08799e-57	0.855614	0.95427	0.975344	0.958984	0.896185	0.507717	0.656403	0.855614	0.212499	0.561328	0.457442	0.910166
RPS10	3.00287e-59	5.18169e-57	0.695403	0.846507	0.930124	0.815297	0.802185	0.695403	0.610657	0.898215	0.569253	0.701694	0.959613	0.889798
CDKN2B	4.69055e-59	8.01682e-57	0.828908	0.650651	0.473827	0.716217	0.826569	0.795091	0.761531	0.828908	0.492211	0.759235	0.811741	0.832839
LLNLR-245B6.1	8.04831e-59	1.36259e-56	0.741134	0.687553	0.724456	0.768967	0.778747	0.752592	0.741134	0.754029	0.600897	0.556719	0.702034	0.814488
ID1	8.91136e-59	1.49461e-56	0.749897	0.838765	0.794101	0.796827	0.794002	0.667397	0.749897	0.781469	0.81741	0.150812	0.843124	0.889807
SNRPD3	1.09849e-58	1.82533e-56	0.884553	0.866442	0.87756	0.852124	0.828581	0.651537	0.785403	0.80262	0.75822	0.663458	0.84396	0.884553
RNF8	5.58855e-58	9.20111e-56	0.738538	0.8369	0.830269	0.822356	0.833652	0.752051	0.738538	0.829371	0.721253	0.792993	0.778923	0.84482
TPST2	1.33644e-57	2.18034e-55	0.725562	0.721456	0.681255	0.70062	0.70539	0.686979	0.725562	0.721156	0.643206	0.6805	0.738078	0.72456
LAD1	5.00401e-57	8.09027e-55	0.847167	0.714962	0.614972	0.744769	0.843139	0.808196	0.787376	0.847167	0.700029	0.854328	0.900751	0.877226
FAM134B	5.33424e-57	8.54716e-55	0.668002	0.76172	0.766654	0.755199	0.70625	0.668002	0.751154	0.676142	0.635188	0.685626	0.63869	0.766048
HOMER2	9.20473e-57	1.46184e-54	0.726337	0.764514	0.755895	0.804871	0.815923	0.750422	0.726337	0.817982	0.66817	0.704999	0.768615	0.817002
MYH14	9.33312e-57	1.46923e-54	0.827552	0.732217	0.727561	0.744747	0.842118	0.798948	0.453322	0.827552	0.717816	0.763464	0.854856	0.841433
TMEM54	1.01471e-56	1.58348e-54	0.868379	0.646545	0.720376	0.770239	0.818725	0.721961	0.673556	0.715321	0.608254	0.536021	0.760239	0.868379
EIF2S2	4.87725e-56	7.54543e-54	0.744531	0.8899	0.900432	0.886692	0.865486	0.697926	0.744531	0.849696	0.162286	0.821956	0.795337	0.855262
LINC00958	7.90115e-56	1.21192e-53	0.723862	0.717799	0.728929	0.734605	0.749794	0.713706	0.723862	0.74875	0.679044	0.716597	0.790666	0.801925
DRAP1	8.2956e-56	1.26163e-53	0.687638	0.716861	0.808263	0.776066	0.744981	0.687638	0.775387	0.679372	0.703421	0.622297	0.816203	0.562466
TSSC1	1.2262e-54	1.81863e-52	0.819097	0.78994	0.781438	0.781084	0.803903	0.723492	0.719198	0.819097	0.68171	0.78766	0.675471	0.804843
KLF5	1.36035e-54	2.00105e-52	0.822001	0.786469	0.757687	0.615156	0.703366	0.680575	0.813571	0.822001	0.842762	0.775876	0.855942	0.875922
ATOX1	2.52389e-54	3.68241e-52	0.850163	0.854675	0.758417	0.829351	0.869967	0.848884	0.455547	0.850163	0.522333	0.705151	0.330236	0.841443
RPL22L1	9.94658e-54	1.43953e-51	0.848356	0.888707	0.923884	0.848302	0.824078	0.737425	0.570057	0.848356	0.556873	0.616412	0.720858	0.860948
H2AFJ	1.1328e-53	1.62634e-51	0.6572	0.813312	0.6572	0.807783	0.848469	0.821227	0.828408	0.789649	0.598609	0.533372	0.526334	0.806823
SSX2IP	1.89304e-53	2.69623e-51	0.666044	0.760406	0.77192	0.757994	0.741295	0.666044	0.73974	0.759229	0.678322	0.745084	0.738088	0.766442
RPS29	1.68026e-52	2.37433e-50	0.837443	0.7559	0.855232	0.727021	0.746787	0.713454	0.431232	0.837443	0.472693	0.703578	0.967412	0.689012
CDC42EP1	4.34753e-52	6.04812e-50	0.846303	0.777918	0.764202	0.706596	0.742874	0.634383	0.678084	0.827176	0.527775	0.606463	0.778405	0.846303
RAB6A	4.94899e-52	6.83189e-50	0.726794	0.733185	0.732075	0.73435	0.775713	0.710477	0.726794	0.738329	0.664216	0.656269	0.672244	0.769163
LGALS7	8.50393e-52	1.16497e-49	0.87281	0.402139	0.679401	0.413817	0.847855	0.845672	0.604973	0.884018	0.87281	0.702253	0.944833	0.938547
HMGCS1	1.41342e-51	1.92161e-49	0.853011	0.819535	0.821205	0.780045	0.846633	0.652756	0.701582	0.841249	0.477707	0.618544	0.674037	0.853011
PDCD4	4.19682e-51	5.66287e-49	0.868895	0.782713	0.528535	0.845842	0.892507	0.882834	0.667537	0.844876	0.65205	0.830877	0.917513	0.868895
NSMCE4A	4.6464e-51	6.22271e-49	0.72208	0.682348	0.775663	0.779085	0.803904	0.646792	0.72208	0.806877	0.663326	0.794573	0.766463	0.77134
KCNK7	5.9895e-51	7.96204e-49	0.818733	0.527342	0.78876	0.600492	0.851573	0.826871	0.651864	0.818733	0.669235	0.870431	0.858163	0.864757
GJB2	1.88418e-49	2.43263e-47	0.870612	0.37345	0.405798	0.722225	0.808124	0.712587	0.770256	0.664247	0.880381	0.772226	0.919336	0.870612
ITM2B	2.04066e-49	2.61583e-47	0.828291	0.89102	0.578141	0.720649	0.827839	0.896123	0.52056	0.828291	0.393388	0.966028	0.856251	0.52976
CBWD1	4.59448e-49	5.8477e-47	0.847391	0.833043	0.832146	0.800648	0.818131	0.685673	0.628706	0.816509	0.723431	0.709063	0.794869	0.847391
PRKAG2	7.03243e-49	8.8876e-47	0.792354	0.766605	0.771937	0.750015	0.772164	0.620622	0.724178	0.792354	0.610477	0.735384	0.721505	0.767812
ARMC10	6.17728e-48	7.64535e-46	0.722797	0.792706	0.770172	0.773505	0.786746	0.745749	0.722797	0.79762	0.467192	0.793586	0.773923	0.840223
COA4	2.1391e-47	2.5938e-45	0.844858	0.845201	0.863872	0.836135	0.8392	0.69262	0.710231	0.804565	0.503954	0.677174	0.736714	0.844858
HPS4	8.65956e-47	1.03603e-44	0.708302	0.729165	0.733844	0.731879	0.74349	0.675556	0.708302	0.739815	0.710972	0.740027	0.446456	0.770645
TXNRD1	4.74413e-46	5.60119e-44	0.788205	0.813666	0.800463	0.800828	0.796946	0.622773	0.738188	0.788205	0.680093	0.770294	0.604428	0.778451
NSMCE3	2.29709e-45	2.67686e-43	0.789728	0.794832	0.791864	0.78259	0.780868	0.600804	0.720759	0.789728	0.563921	0.780567	0.652374	0.793087
PITHD1	2.69702e-45	3.12263e-43	0.803855	0.817694	0.806726	0.801705	0.808931	0.713675	0.715682	0.803855	0.606016	0.750956	0.662225	0.809684
FAM49A	4.25987e-45	4.83846e-43	0.789407	0.82319	0.826077	0.824006	0.819576	0.766876	0.539648	0.789407	0.510883	0.713616	0.831939	0.775252
STARD10	4.80087e-45	5.41864e-43	0.790496	0.745719	0.742662	0.736455	0.79749	0.774165	0.55433	0.790496	0.642704	0.719874	0.756663	0.82144
ELAC2	8.22016e-45	9.16266e-43	0.711691	0.816181	0.801169	0.80299	0.812758	0.753482	0.711691	0.784629	0.707753	0.76256	0.773515	0.805359
GOLGA7B	1.66449e-44	1.84388e-42	0.825052	0.764738	0.750851	0.759279	0.735467	0.75246	0.448201	0.789224	0.798857	0.770639	0.825366	0.825052
BTF3	4.83342e-44	5.28906e-42	0.711772	0.828333	0.930053	0.855558	0.63157	0.61374	0.711772	0.792061	0.674149	0.305032	0.970559	0.938566
HSPA14	5.20671e-44	5.62889e-42	0.782726	0.793476	0.772394	0.758378	0.766007	0.678058	0.653708	0.782726	0.396471	0.773599	0.758217	0.783958
FABP4	9.3409e-44	9.97808e-42	0.828373	0.835764	0.851319	0.846665	0.828484	0.788707	0.647045	0.79664	0.8355	0.334934	0.834728	0.828373
PJA1	1.03894e-43	1.10325e-41	0.780601	0.748105	0.770363	0.758656	0.769072	0.576845	0.709539	0.780601	0.670046	0.487029	0.741395	0.805509
CCDC85B	2.10141e-43	2.17988e-41	0.681622	0.850153	0.806147	0.8	0.681622	0.704218	0.797844	0.726452	0.654194	0.562439	0.819589	0.626902
CCDC64B	3.01236e-43	3.08913e-41	0.825718	0.672245	0.548435	0.735526	0.83226	0.82537	0.661725	0.81431	0.586532	0.767279	0.786054	0.825718
PSMB6	6.41327e-43	6.53935e-41	0.800992	0.788276	0.615438	0.721481	0.800162	0.68604	0.635883	0.800992	0.474523	0.766755	0.593482	0.852645
VRK1	9.09381e-43	9.2202e-41	0.698091	0.785225	0.790621	0.770188	0.764647	0.479977	0.698091	0.782642	0.619221	0.751673	0.751584	0.736757
SDHB	1.62513e-42	1.63846e-40	0.799281	0.811267	0.759006	0.725971	0.780842	0.708201	0.691629	0.799281	0.496722	0.73931	0.573374	0.720001
F12	3.40959e-42	3.36201e-40	0.796891	0.762362	0.758469	0.734089	0.772952	0.642629	0.64947	0.77172	0.5076	0.796891	0.780696	0.822594
LRRC58	4.44735e-42	4.33761e-40	0.698236	0.772521	0.751144	0.746481	0.755858	0.66096	0.698236	0.767918	0.586329	0.696134	0.67076	0.765119
ASCL4	7.06224e-42	6.81393e-40	0.764083	0.762145	0.751963	0.750608	0.75267	0.636812	0.747459	0.764083	0.711698	0.749327	0.743277	0.750183
EXOSC1	1.69411e-41	1.6258e-39	0.781966	0.786415	0.771796	0.77623	0.787639	0.71062	0.684154	0.781966	0.635999	0.638193	0.719623	0.754048
CCDC109B	1.72011e-41	1.64197e-39	0.802956	0.735047	0.817452	0.824729	0.821771	0.563334	0.631872	0.821509	0.357878	0.802956	0.815964	0.774727
GGH	1.80289e-41	1.71189e-39	0.81628	0.80888	0.833926	0.789195	0.764858	0.524091	0.703139	0.678571	0.778658	0.526342	0.741166	0.81628
GAN	2.52082e-41	2.38099e-39	0.804977	0.747176	0.563158	0.714024	0.791973	0.76584	0.656783	0.757648	0.699223	0.804977	0.798275	0.84072
JHDM1D-AS1	6.02386e-41	5.6599e-39	0.768311	0.775164	0.760081	0.755957	0.754457	0.73416	0.675634	0.768311	0.664858	0.66784	0.725409	0.773751
BTG3	1.12944e-40	1.05567e-38	0.816843	0.569244	0.740953	0.779929	0.809875	0.615532	0.797755	0.74769	0.865593	0.594238	0.652185	0.816843
PGP	1.51509e-40	1.4088e-38	0.654441	0.8272	0.773532	0.818793	0.856632	0.654441	0.691002	0.853164	0.575789	0.754364	0.71296	0.816308
MIOS	3.36055e-40	3.10868e-38	0.760523	0.758664	0.735532	0.751232	0.760023	0.659406	0.663608	0.760523	0.574326	0.69483	0.75491	0.777241
IDH2	5.11337e-39	4.63457e-37	0.782592	0.814174	0.800964	0.760031	0.835553	0.630528	0.762799	0.782592	0.503318	0.687158	0.813603	0.674338
RPL11	1.73149e-38	1.56148e-36	0.971336	0.800968	0.897937	0.731011	0.548365	0.672073	0.570635	0.724807	0.583583	0.542872	0.971336	0.877986
SLC44A1	3.74695e-38	3.34541e-36	0.805884	0.549676	0.751216	0.786273	0.777697	0.689931	0.803069	0.682406	0.720785	0.560969	0.806103	0.805884
EEF1B2	4.05192e-38	3.59979e-36	0.791333	0.846046	0.881608	0.7813	0.673048	0.464158	0.536799	0.844855	0.453085	0.546384	0.922762	0.791333
RPS3A	6.92992e-38	6.0371e-36	0.966286	0.8273	0.935829	0.78001	0.624723	0.522644	0.456232	0.789674	0.530869	0.569517	0.966286	0.857073
PPM1K	1.11337e-37	9.60607e-36	0.680001	0.728636	0.686958	0.731076	0.739388	0.74843	0.680001	0.734427	0.644395	0.717301	0.686696	0.712204
CALML3	3.34401e-37	2.83074e-35	0.958418	0.397444	0.174447	0.476765	0.876697	0.895549	0.817987	0.747319	0.733509	0.860096	0.958418	0.954337
H2AFY	3.4673e-37	2.90767e-35	0.820414	0.752242	0.727807	0.786757	0.811107	0.500754	0.651866	0.791168	0.820414	0.615839	0.806412	0.551658
C9orf3	1.13028e-36	9.30458e-35	0.69302	0.835309	0.862082	0.754067	0.667057	0.43748	0.69302	0.704558	0.684182	0.690559	0.621449	0.905194
RPL23A	6.14714e-35	4.69432e-33	0.777576	0.881749	0.921969	0.833418	0.659059	0.551704	0.559167	0.777576	0.535022	0.674684	0.970888	0.895896
RPS28	1.38189e-34	1.03331e-32	0.642968	0.8407	0.886755	0.642968	0.488209	0.673001	0.549298	0.817815	0.466968	0.641912	0.933997	0.904884
RPS23	2.19344e-34	1.62659e-32	0.780919	0.858454	0.931765	0.729501	0.563387	0.492819	0.439347	0.783556	0.514648	0.658815	0.95303	0.780919
SDR16C5	2.88492e-34	2.12184e-32	0.773606	0.727209	0.555801	0.56748	0.688537	0.756651	0.717847	0.758436	0.787427	0.773606	0.798076	0.766986
RPL37	3.21575e-34	2.34593e-32	0.941257	0.725233	0.863662	0.741584	0.67104	0.632136	0.530761	0.790179	0.463705	0.614853	0.941257	0.801156
RPS8	1.68375e-31	1.09879e-29	0.640111	0.823774	0.899733	0.640111	0.4783	0.538137	0.487654	0.829906	0.490614	0.665915	0.979244	0.943032
CLIC3	2.43983e-31	1.575e-29	0.786773	0.797531	0.588723	0.730479	0.829198	0.852825	0.476339	0.754096	0.686196	0.83125	0.824429	0.786773
RPLP1	3.5149e-31	2.26087e-29	0.923061	0.857861	0.958065	0.78592	0.523448	0.490188	0.7512	0.737974	0.605523	0.380587	0.923061	0.956542
CUL3	3.63526e-31	2.32994e-29	0.766939	0.743123	0.596414	0.716346	0.745823	0.688924	0.708578	0.735504	0.673662	0.708207	0.753217	0.766939
MT1X	6.37549e-30	3.71476e-28	0.65124	0.813228	0.900182	0.773861	0.65124	0.348521	0.833011	0.684705	0.730848	0.535525	0.815575	0.853789
SULT2B1	4.23482e-29	2.38239e-27	0.752556	0.742263	0.497236	0.62133	0.796028	0.781662	0.484063	0.797583	0.713548	0.752556	0.79217	0.799101
UNC5B-AS1	1.2003e-28	6.56727e-27	0.718497	0.714596	0.531683	0.722113	0.748847	0.732864	0.746174	0.718497	0.696463	0.679637	0.760737	0.73839
EIF3D	1.488e-25	7.121e-24	0.754048	0.805711	0.836715	0.750099	0.614379	0.738877	0.703364	0.700735	0.596137	0.667226	0.762231	0.754048
PSMA2	3.08628e-24	1.35089e-22	0.730768	0.814695	0.836805	0.795858	0.742817	0.545452	0.642246	0.739235	0.590248	0.730768	0.635383	0.734609
DNAJC7	1.53524e-22	6.12253e-21	0.648247	0.756311	0.71129	0.739231	0.743844	0.702229	0.648247	0.717249	0.614063	0.690221	0.704364	0.733821

## Sheet: IF
Differentially Expressed Genes (DEGs) of HFs were Identified by Function "FindMarkers" of scran R Package Using 'Wilcox' Method (FDR<0.01, average_AUC>0.7).
	p.value	FDR	summary.AUC	AUC.0	AUC.1	AUC.3	AUC.4	AUC.5	AUC.6	AUC.7	AUC.8	AUC.9	AUC.10	AUC.11
CST6	4.78989e-242	8.59594e-238	0.992956	0.980736	0.995968	0.919237	0.998252	0.998851	0.992956	0.994317	0.999359	0.996119	0.987984	0.990848
CALML5	8.34524e-241	7.48818e-237	0.991464	0.988742	0.996691	0.915436	0.99656	0.998055	0.991464	0.984154	0.992367	0.997706	0.993881	0.989204
NDRG2	1.44685e-209	8.65507e-206	0.84909	0.880673	0.971389	0.84909	0.952203	0.960801	0.967823	0.909417	0.973791	0.973971	0.961743	0.756302
CALML3	5.75134e-196	2.58034e-192	0.825553	0.879797	0.825553	0.908381	0.995108	0.997818	0.992447	0.982445	0.989154	0.987384	0.996373	0.995998
CD24	4.92569e-163	1.76793e-159	0.900208	0.888786	0.914372	0.843301	0.965632	0.970452	0.900208	0.959518	0.969544	0.955917	0.955956	0.968728
SLC40A1	1.72058e-155	5.14625e-152	0.883795	0.778463	0.817278	0.801483	0.885057	0.870342	0.883795	0.755968	0.860551	0.883055	0.86872	0.871523
TMEM45A	2.14044e-150	5.48749e-147	0.795453	0.988195	0.990994	0.795453	0.983915	0.988322	0.89711	0.992254	0.982683	0.987255	0.988378	0.986101
RARRES1	4.46406e-136	1.0014e-132	0.772811	0.859208	0.876821	0.772811	0.874911	0.871537	0.866533	0.845399	0.879655	0.883138	0.874696	0.876278
DMKN	5.92746e-135	1.18194e-131	0.997456	0.990147	0.997739	0.753702	0.999467	0.997714	0.986663	0.997456	0.999744	0.998876	0.991532	0.991608
SBSN	3.27359e-134	5.87478e-131	0.995678	0.951066	0.995984	0.709827	0.994686	0.996025	0.955713	0.995678	0.999653	0.999058	0.99303	0.989669
CSTB	1.28994e-132	2.10448e-129	0.99259	0.977858	0.961661	0.665791	0.936175	0.98373	0.996415	0.99259	0.992005	0.991957	0.840603	0.983751
IL20RB	1.14251e-126	1.70862e-123	0.81857	0.765038	0.918018	0.803847	0.81857	0.894723	0.919291	0.796659	0.914531	0.92331	0.905194	0.931795
CIDEA	4.5811e-122	6.32404e-119	0.956885	0.922905	0.947653	0.706106	0.907894	0.936747	0.944813	0.956885	0.950025	0.951253	0.941984	0.954039
CMTM6	1.6279e-116	2.08674e-113	0.758002	0.799528	0.908975	0.758002	0.873143	0.88355	0.885038	0.809265	0.904688	0.820629	0.852809	0.717491
ATP6V0A4	9.43212e-116	1.12846e-112	0.808985	0.791689	0.797664	0.752295	0.801781	0.808078	0.808985	0.795241	0.79439	0.827882	0.768505	0.854236
SLC15A1	4.26366e-107	4.78222e-104	0.739772	0.803058	0.854954	0.739772	0.856225	0.855089	0.8517	0.860973	0.854351	0.86813	0.84125	0.869553
C5orf46	9.0615e-105	9.56575e-102	0.927427	0.860188	0.956557	0.734511	0.950487	0.935573	0.945933	0.927427	0.957974	0.959107	0.944949	0.936355
LYPD3	2.57762e-103	2.56988e-100	0.984916	0.554375	0.952305	0.695385	0.979316	0.968036	0.868724	0.975193	0.843385	0.984916	0.969486	0.974646
NEAT1	4.24879e-102	4.0131e-99	0.924459	0.800976	0.958899	0.700792	0.861333	0.948541	0.882795	0.924459	0.968677	0.742078	0.61171	0.796904
CARD18	5.28989e-100	4.74662e-97	0.922459	0.906506	0.967681	0.677367	0.856866	0.931832	0.965098	0.922459	0.969288	0.967781	0.948324	0.961034
CREG1	5.60395e-97	4.78897e-94	0.966717	0.856895	0.959363	0.687186	0.89801	0.942272	0.956132	0.885027	0.94789	0.966717	0.911881	0.929313
IMPA2	8.28151e-97	6.75545e-94	0.966444	0.952875	0.96648	0.703154	0.775784	0.925388	0.973161	0.929927	0.96882	0.966444	0.959142	0.96796
PLIN2	2.28159e-95	1.78023e-92	0.735326	0.860312	0.813832	0.735326	0.830917	0.817953	0.902171	0.742741	0.862519	0.453782	0.860583	0.84544
CA2	2.74991e-95	2.05624e-92	0.788398	0.684829	0.723178	0.728592	0.789025	0.742652	0.788398	0.745994	0.705693	0.50913	0.782587	0.755511
CSTA	7.84894e-95	5.63428e-92	0.904645	0.826939	0.91895	0.645501	0.833528	0.893138	0.951024	0.904645	0.95314	0.349916	0.912023	0.90983
CA6	1.62504e-94	1.12165e-91	0.772185	0.777508	0.765174	0.729172	0.775568	0.768789	0.772185	0.761518	0.767668	0.783457	0.766787	0.788946
IFFO2	1.19216e-93	7.92392e-91	0.902209	0.60888	0.936619	0.761624	0.899599	0.925056	0.921098	0.902209	0.928612	0.939374	0.897783	0.892371
PDZK1IP1	4.58806e-93	2.94062e-90	0.888596	0.866822	0.899728	0.581375	0.837461	0.874029	0.888407	0.888596	0.902116	0.892405	0.894929	0.87527
PYDC1	2.13906e-91	1.32371e-88	0.771341	0.788505	0.7743	0.722655	0.772073	0.781174	0.771341	0.76515	0.770685	0.796931	0.763633	0.812408
SPINK5	5.19877e-91	3.1099e-88	0.95401	0.930309	0.933758	0.655431	0.943733	0.933904	0.697974	0.921004	0.947551	0.95401	0.932318	0.918493
B4GALNT2	1.6247e-90	9.40545e-88	0.701135	0.780689	0.75999	0.701135	0.762451	0.767562	0.768649	0.762929	0.761204	0.782743	0.736557	0.802604
S100A9	2.65209e-90	1.48732e-87	0.892811	0.902617	0.962502	0.69183	0.863241	0.908872	0.88988	0.892811	0.947408	0.7181	0.932475	0.817628
GSN	1.14425e-89	6.22267e-87	0.989946	0.75107	0.991221	0.728263	0.891984	0.963118	0.924004	0.733635	0.989946	0.853319	0.929527	0.619418
KRT6B	5.99871e-89	3.16626e-86	0.951755	0.562687	0.969851	0.536454	0.950729	0.952853	0.964285	0.958138	0.965177	0.951755	0.943246	0.947175
DSG1	6.35967e-89	3.26087e-86	0.945974	0.715753	0.89989	0.566116	0.870323	0.888822	0.491543	0.923649	0.899854	0.945974	0.884947	0.922868
EPHX3	1.4223e-87	7.09016e-85	0.881294	0.868133	0.874535	0.705101	0.891496	0.885365	0.864457	0.881294	0.869217	0.87549	0.879538	0.905626
GSTP1	2.93621e-87	1.42414e-84	0.729943	0.615245	0.76625	0.729943	0.959793	0.839431	0.92617	0.938837	0.91791	0.555218	0.0736115	0.957606
CERS4	5.12738e-87	2.42147e-84	0.662524	0.662524	0.857067	0.732723	0.804377	0.816936	0.800911	0.766144	0.845172	0.539746	0.733529	0.855058
DBI	9.6254e-87	4.42916e-84	0.739963	0.923256	0.423584	0.776709	0.970556	0.739963	0.483601	0.936578	0.0677598	0.966132	0.755653	0.876821
ABHD5	6.48985e-86	2.91167e-83	0.782154	0.830795	0.78329	0.729091	0.823608	0.80565	0.782154	0.836692	0.782398	0.842974	0.807661	0.890828
KRT17	2.30897e-85	1.01065e-82	0.941941	0.636766	0.97747	0.630733	0.927095	0.93785	0.902796	0.904278	0.967463	0.941941	0.953622	0.932686
AHNAK	4.04058e-85	1.72648e-82	0.725384	0.645904	0.777765	0.725384	0.851838	0.923609	0.90632	0.810834	0.793493	0.958378	0.938515	0.882529
GJB3	5.23784e-85	2.18601e-82	0.877509	0.777719	0.831257	0.622483	0.813636	0.825756	0.843251	0.877509	0.718688	0.854633	0.855552	0.906572
RP11-367F23.2	5.6568e-85	2.3072e-82	0.759055	0.783805	0.762754	0.747902	0.756285	0.771184	0.759055	0.720238	0.760163	0.786123	0.746681	0.803403
SHF	2.86377e-84	1.14207e-81	0.708973	0.789956	0.802825	0.708973	0.798756	0.810654	0.808631	0.810752	0.796638	0.834969	0.755543	0.865451
S100A8	8.00601e-84	3.12339e-81	0.874105	0.876536	0.949445	0.698137	0.881827	0.903157	0.91458	0.874105	0.936871	0.860877	0.926641	0.782044
AQP3	5.67869e-83	2.16829e-80	0.88068	0.846657	0.941992	0.458419	0.620628	0.893686	0.911168	0.88068	0.945228	0.948397	0.931214	0.915406
SPRR1B	5.82289e-83	2.17703e-80	0.870675	0.862735	0.891184	0.67959	0.888911	0.883046	0.85652	0.870675	0.894861	0.879485	0.869398	0.860479
KRTDAP	1.18167e-82	4.32782e-80	0.711305	0.905521	0.939879	0.711305	0.923298	0.9279	0.783602	0.881369	0.940069	0.930427	0.915776	0.879155
GATM	7.21649e-80	2.56641e-77	0.92293	0.718495	0.908195	0.508657	0.721043	0.864713	0.862414	0.905031	0.801699	0.92293	0.881525	0.844657
KRT80	7.29337e-80	2.56641e-77	0.771223	0.773624	0.851982	0.715938	0.863224	0.848913	0.771223	0.849772	0.829748	0.861309	0.842401	0.86369
CTNNBIP1	8.09949e-80	2.79526e-77	0.71293	0.751392	0.773804	0.71293	0.881588	0.845021	0.785122	0.855354	0.748269	0.813634	0.894124	0.846255
ACTN1	1.00386e-79	3.39911e-77	0.87475	0.457847	0.963343	0.69488	0.866988	0.87175	0.892783	0.87475	0.880478	0.971168	0.930331	0.918772
TPM1	1.40691e-79	4.67563e-77	0.961278	0.762888	0.965852	0.549548	0.775884	0.920181	0.922501	0.837748	0.961278	0.818677	0.940928	0.955977
FAM83A	3.11767e-79	1.01727e-76	0.845121	0.650634	0.816203	0.613647	0.802074	0.798242	0.783671	0.845121	0.817598	0.826037	0.80487	0.839406
LCE1C	5.67617e-79	1.81901e-76	0.75879	0.739068	0.702585	0.704382	0.816134	0.772709	0.75879	0.751873	0.654481	0.800448	0.803939	0.810228
UNC5B	6.87198e-79	2.16359e-76	0.877845	0.83898	0.665579	0.864801	0.911911	0.805975	0.872081	0.877845	0.664829	0.674776	0.869918	0.875789
PALLD	6.65067e-78	2.05781e-75	0.916421	0.600076	0.920324	0.71682	0.791873	0.861291	0.905567	0.729813	0.916047	0.916421	0.897467	0.922518
ABLIM1	8.01917e-77	2.43919e-74	0.910231	0.687985	0.903027	0.651869	0.818261	0.87634	0.806188	0.75305	0.881594	0.910231	0.874807	0.914832
COX8A	2.23912e-76	6.69721e-74	0.864827	0.823399	0.889324	0.541465	0.809285	0.75042	0.881735	0.864827	0.843799	0.901405	0.661431	0.850443
SH3BGRL3	2.97075e-76	8.73986e-74	0.952748	0.816998	0.762754	0.470348	0.757785	0.88322	0.751809	0.88728	0.952748	0.885409	0.84598	0.4287
S100A7	7.40849e-76	2.1444e-73	0.852525	0.795051	0.920408	0.686175	0.879385	0.873573	0.880659	0.852525	0.888857	0.86974	0.914546	0.758512
SPTSSB	2.05476e-75	5.85314e-73	0.903091	0.821142	0.841344	0.695167	0.80779	0.862625	0.843016	0.824048	0.766514	0.903091	0.872363	0.891154
CLDN1	1.47983e-74	4.14953e-72	0.866352	0.647503	0.941314	0.509616	0.778673	0.907631	0.775956	0.866352	0.902674	0.949924	0.923787	0.73602
FAM26E	1.36022e-73	3.75546e-71	0.726668	0.725141	0.724064	0.678811	0.742624	0.72722	0.726668	0.704373	0.729655	0.740392	0.719967	0.742
CLTB	3.69565e-73	1.00488e-70	0.941102	0.671398	0.951633	0.605232	0.783969	0.948121	0.898485	0.621156	0.941102	0.894979	0.940786	0.946306
IL34	1.50965e-72	4.04362e-70	0.699976	0.823459	0.846308	0.699976	0.83903	0.847403	0.856747	0.832781	0.844969	0.871054	0.833838	0.885306
LY6G6C	2.40173e-72	6.33844e-70	0.840976	0.794325	0.856141	0.711408	0.860052	0.846784	0.699653	0.840976	0.849833	0.864386	0.863831	0.863465
VAMP8	4.87886e-72	1.26893e-69	0.703041	0.78826	0.845435	0.703041	0.816528	0.91502	0.836974	0.807189	0.618844	0.874404	0.900432	0.632168
DEFB1	1.36159e-71	3.49072e-69	0.830015	0.817421	0.872996	0.401088	0.737818	0.823164	0.84975	0.830015	0.8813	0.850995	0.864178	0.808003
GJB5	4.55256e-71	1.15071e-68	0.844925	0.729255	0.789649	0.643386	0.831415	0.821565	0.806495	0.844925	0.681467	0.798261	0.857697	0.881684
KRT79	4.63691e-71	1.15575e-68	0.686041	0.767422	0.787674	0.686041	0.801554	0.778147	0.76986	0.739179	0.791765	0.779045	0.772495	0.769176
NUPR1	2.58824e-70	6.36282e-68	0.650577	0.650577	0.700941	0.697003	0.830549	0.880343	0.930382	0.689122	0.938945	0.872247	0.930725	0.943615
TACSTD2	7.65611e-70	1.85671e-67	0.899438	0.816686	0.639709	0.748225	0.940904	0.9135	0.350101	0.97656	0.326264	0.899438	0.982354	0.714676
KLK1	8.71428e-70	2.08515e-67	0.889169	0.788137	0.890011	0.614978	0.828156	0.859859	0.757278	0.88254	0.892002	0.889169	0.890214	0.860463
GRHL1	2.85668e-69	6.74553e-67	0.698007	0.687506	0.697731	0.698007	0.872117	0.840452	0.722061	0.870054	0.786259	0.679903	0.843899	0.87893
CLDN4	5.6615e-69	1.3195e-66	0.830097	0.80746	0.760986	0.735863	0.840025	0.822683	0.596555	0.830097	0.598653	0.796081	0.812723	0.880195
TMSB4X	3.16573e-68	7.28361e-66	0.925641	0.338975	0.913702	0.470296	0.79189	0.818116	0.902108	0.717821	0.925641	0.946977	0.953023	0.080739
PPDPF	2.63837e-67	5.99345e-65	0.947043	0.593347	0.880699	0.680982	0.865508	0.889569	0.819003	0.749823	0.789367	0.939101	0.842606	0.947043
SEPP1	7.21151e-67	1.61772e-64	0.922307	0.659693	0.937597	0.667268	0.618243	0.849937	0.904014	0.450601	0.922307	0.950592	0.910178	0.922107
CNKSR3	1.07477e-66	2.38121e-64	0.818327	0.705831	0.761248	0.642097	0.791606	0.781033	0.782663	0.818327	0.743615	0.770477	0.733986	0.846441
RAB25	4.19972e-66	9.19124e-64	0.84795	0.805349	0.829715	0.605959	0.862017	0.874627	0.624517	0.84795	0.776198	0.913535	0.91874	0.929677
SPINT2	4.95474e-66	1.0713e-63	0.935704	0.532343	0.804596	0.707336	0.851196	0.838125	0.880552	0.517479	0.863945	0.559563	0.963163	0.935704
KLK11	1.15251e-65	2.46225e-63	0.817194	0.831024	0.832542	0.66397	0.833129	0.823968	0.801727	0.817194	0.831174	0.840878	0.819803	0.85429
CRABP2	5.9494e-65	1.25609e-62	0.911544	0.579481	0.927989	0.541514	0.903175	0.882306	0.447565	0.884989	0.911544	0.925589	0.902088	0.851808
SLC6A14	3.63911e-64	7.5939e-62	0.709597	0.701674	0.707523	0.665569	0.717926	0.715192	0.709597	0.707695	0.70653	0.730214	0.696534	0.736253
SOX9	4.00093e-64	8.25296e-62	0.90496	0.447915	0.909192	0.655093	0.738113	0.850545	0.882321	0.674864	0.90496	0.92429	0.857729	0.864287
KLK7	6.09232e-64	1.24242e-61	0.869968	0.84035	0.860591	0.737374	0.866146	0.856957	0.71975	0.818055	0.866615	0.869968	0.860851	0.877007
CASP14	1.70391e-63	3.43578e-61	0.681301	0.596221	0.816709	0.681301	0.820602	0.814403	0.759039	0.830939	0.813419	0.842488	0.804428	0.842671
ATP6V1C2	1.95069e-63	3.88968e-61	0.703926	0.703432	0.707534	0.667618	0.723278	0.708675	0.703926	0.677642	0.710739	0.717781	0.715568	0.705105
PLA2G16	2.37813e-63	4.68989e-61	0.663669	0.747561	0.663669	0.738054	0.792052	0.805955	0.80079	0.773162	0.786448	0.827487	0.630839	0.741783
RBP1	4.56719e-63	8.90899e-61	0.908625	0.667357	0.906099	0.457956	0.645526	0.774241	0.804003	0.794982	0.908625	0.914325	0.896316	0.878713
GLUL	9.33029e-62	1.80045e-59	0.894868	0.667477	0.895313	0.623083	0.651412	0.822777	0.879843	0.518498	0.894868	0.890574	0.72495	0.681356
ERBB3	1.25073e-61	2.38782e-59	0.735757	0.691395	0.76373	0.686058	0.794726	0.78477	0.735757	0.792836	0.762682	0.779014	0.799208	0.852196
SMCO4	2.43652e-61	4.60271e-59	0.858947	0.541308	0.830341	0.693035	0.843856	0.77008	0.823086	0.787926	0.833776	0.858947	0.791828	0.688717
DSC3	4.90988e-60	9.17841e-58	0.920735	0.463496	0.805055	0.530519	0.755911	0.818862	0.882844	0.751683	0.871615	0.883427	0.91464	0.920735
UBR4	1.01395e-59	1.8759e-57	0.807404	0.767485	0.81863	0.661227	0.829406	0.818186	0.757319	0.807404	0.825012	0.83086	0.767086	0.835924
ADAMTS15	3.98272e-59	7.29325e-57	0.778408	0.689445	0.740955	0.602371	0.743339	0.745424	0.74987	0.778408	0.74802	0.752043	0.740452	0.766105
RAD23B	1.35221e-58	2.45119e-56	0.831047	0.750644	0.85359	0.683249	0.834641	0.840957	0.824751	0.831047	0.821497	0.843491	0.806178	0.866893
AHNAK2	2.0745e-58	3.72291e-56	0.88811	0.554175	0.886934	0.529164	0.717945	0.846469	0.879624	0.802968	0.88811	0.888956	0.822847	0.865613
KRT6A	3.90441e-58	6.93748e-56	0.864568	0.449321	0.886459	0.380417	0.761531	0.843784	0.872662	0.862315	0.884309	0.864568	0.844009	0.821025
GJB2	4.6389e-58	8.16174e-56	0.85123	0.495202	0.594202	0.776189	0.828652	0.757418	0.796833	0.666922	0.884377	0.85123	0.928659	0.931973
UNC93A	7.62558e-58	1.32863e-55	0.698109	0.708889	0.713757	0.690085	0.73787	0.713823	0.698109	0.672421	0.713077	0.729477	0.711941	0.715335
HSD17B2	9.86138e-58	1.70166e-55	0.671592	0.804984	0.825883	0.671592	0.816873	0.810294	0.81983	0.765156	0.827629	0.605332	0.822831	0.809779
FXYD3	2.50909e-57	4.28839e-55	0.859935	0.591353	0.955447	0.550651	0.659256	0.905911	0.873467	0.698108	0.951971	0.859935	0.945627	0.95137
BBOX1	2.55959e-57	4.33343e-55	0.727933	0.693466	0.740069	0.595824	0.802439	0.808314	0.727933	0.851063	0.688527	0.845959	0.82466	0.859122
CPE	2.68855e-57	4.50922e-55	0.664728	0.64009	0.748343	0.706346	0.72071	0.664728	0.754813	0.568175	0.741164	0.761651	0.760778	0.782152
SYNGR1	4.46416e-57	7.41794e-55	0.846012	0.644548	0.777516	0.592653	0.718927	0.759475	0.835199	0.673257	0.779132	0.846012	0.349828	0.879861
CHI3L2	1.04824e-56	1.72584e-54	0.774807	0.73632	0.708246	0.438958	0.706984	0.722868	0.748873	0.774807	0.740893	0.757185	0.710947	0.762351
CLIC1	1.29352e-56	2.11032e-54	0.851299	0.753484	0.843083	0.517034	0.728439	0.742156	0.88693	0.715131	0.730409	0.851299	0.756205	0.267672
TSTA3	5.07442e-56	8.13086e-54	0.847053	0.798966	0.801722	0.653355	0.74015	0.790802	0.712755	0.822845	0.759779	0.847053	0.735437	0.855127
ZG16B	7.66151e-56	1.21676e-53	0.839458	0.77709	0.831959	0.601387	0.701172	0.807408	0.81131	0.842115	0.834636	0.839458	0.822594	0.842392
EMP2	9.78052e-56	1.53966e-53	0.662835	0.647392	0.662835	0.51981	0.798857	0.709144	0.698246	0.817441	0.597688	0.874146	0.91658	0.901725
KLF4	1.22339e-55	1.90913e-53	0.877981	0.739559	0.854573	0.623608	0.749	0.840885	0.70036	0.783078	0.877981	0.8717	0.84516	0.845665
EGR2	3.29731e-55	5.05757e-53	0.870929	0.754354	0.869524	0.595499	0.680217	0.827436	0.866946	0.846418	0.870929	0.83288	0.860425	0.832496
YBX3	4.67739e-55	7.11359e-53	0.843134	0.773279	0.440543	0.673994	0.807803	0.767208	0.764552	0.763365	0.387137	0.843134	0.923692	0.942521
CDKN2B	7.98187e-55	1.20372e-52	0.878333	0.707378	0.526173	0.733055	0.812898	0.804477	0.763602	0.789735	0.517023	0.80559	0.806399	0.878333
THBS2	1.03996e-54	1.55526e-52	0.869345	0.799076	0.863026	0.667555	0.65226	0.825224	0.856487	0.529863	0.869345	0.85038	0.84136	0.845906
ITM2B	2.04426e-54	3.03193e-52	0.828015	0.926471	0.421859	0.715818	0.860937	0.91332	0.453114	0.828015	0.312612	0.981635	0.863043	0.547226
FOXC1	4.41384e-53	6.49268e-51	0.877022	0.785513	0.826397	0.621627	0.717088	0.80876	0.700412	0.782717	0.823767	0.859942	0.816003	0.877022
SPTLC3	1.12399e-52	1.63993e-50	0.713815	0.706932	0.755865	0.682293	0.731018	0.758779	0.713815	0.752487	0.754348	0.795883	0.747926	0.840422
CKB	1.99403e-52	2.88587e-50	0.794836	0.708647	0.903205	0.624581	0.666909	0.832363	0.795603	0.794836	0.786961	0.873682	0.875516	0.803636
NEBL	3.79654e-52	5.36478e-50	0.825786	0.764276	0.770834	0.580151	0.749682	0.7805	0.768797	0.781502	0.760337	0.825786	0.797931	0.841617
CHMP4B	4.9965e-52	7.00526e-50	0.803284	0.60405	0.789678	0.72807	0.824436	0.802249	0.612234	0.803284	0.765511	0.839822	0.828366	0.736361
CEBPB	6.35795e-52	8.84494e-50	0.70199	0.764732	0.911193	0.686677	0.70199	0.776172	0.842049	0.692197	0.820207	0.624259	0.871858	0.829735
TRIM29	7.4182e-52	1.02405e-49	0.836298	0.469561	0.590617	0.57815	0.706138	0.782214	0.905154	0.690704	0.893812	0.836298	0.867884	0.886609
AK1	8.91502e-52	1.22129e-49	0.664028	0.677609	0.730834	0.664028	0.810718	0.739143	0.757144	0.772105	0.716576	0.670895	0.651323	0.822103
MPST	1.07285e-51	1.45858e-49	0.833283	0.716387	0.842171	0.624172	0.767937	0.755915	0.779774	0.771491	0.841665	0.833283	0.755795	0.8124
SDCBP2	3.3546e-51	4.49267e-49	0.765283	0.670271	0.75042	0.567379	0.722502	0.752145	0.723584	0.765283	0.720468	0.773044	0.727395	0.787434
HEBP2	4.14658e-51	5.51219e-49	0.628587	0.628587	0.622776	0.600059	0.7678	0.828613	0.786566	0.828541	0.766552	0.725551	0.801952	0.892837
FAM83G	6.23772e-51	8.23104e-49	0.71092	0.639084	0.679443	0.693484	0.750919	0.755367	0.71092	0.749873	0.74627	0.712973	0.771565	0.833907
BARX2	1.55188e-50	2.01812e-48	0.855445	0.504215	0.874741	0.593527	0.714159	0.784442	0.87201	0.543741	0.855445	0.887802	0.848913	0.841818
ATP6V1B2	1.86326e-50	2.38844e-48	0.667845	0.760341	0.772298	0.667845	0.789794	0.809212	0.713122	0.832793	0.638785	0.769087	0.550241	0.773326
FBXO32	4.87903e-50	6.2068e-48	0.859455	0.695409	0.795398	0.702306	0.666675	0.795425	0.80162	0.668605	0.790174	0.807428	0.687577	0.859455
CLIC3	4.91121e-50	6.2068e-48	0.805879	0.823735	0.411277	0.711165	0.852225	0.875335	0.378117	0.805879	0.619719	0.854496	0.803545	0.862465
MFGE8	5.91106e-50	7.41818e-48	0.692081	0.666261	0.727024	0.69061	0.692081	0.712955	0.728286	0.706379	0.728682	0.748306	0.669931	0.838328
YWHAQ	6.15544e-50	7.67122e-48	0.676607	0.430708	0.786171	0.719948	0.83121	0.676607	0.841238	0.805645	0.766921	0.475999	0.798515	0.857284
FAM129B	8.14151e-50	1.00764e-47	0.775623	0.662349	0.755319	0.633253	0.798312	0.76388	0.747775	0.775623	0.774561	0.719983	0.792018	0.792793
EHF	2.04917e-49	2.51879e-47	0.754942	0.730346	0.717387	0.604278	0.662557	0.722613	0.743544	0.754942	0.712089	0.764348	0.689769	0.814719
MAPK13	6.48189e-49	7.91319e-47	0.858051	0.744919	0.72081	0.616788	0.742871	0.705929	0.651855	0.818814	0.700745	0.73926	0.796843	0.858051
TMEM154	7.92665e-49	9.6116e-47	0.814856	0.722581	0.81249	0.640649	0.773596	0.795809	0.779601	0.708581	0.818812	0.814856	0.80897	0.8011
DHCR24	9.02295e-49	1.07951e-46	0.852315	0.6709	0.834915	0.660671	0.772433	0.753027	0.768723	0.753367	0.852315	0.69798	0.719699	0.86438
ERBB2	9.72784e-49	1.15613e-46	0.862891	0.689726	0.757505	0.673676	0.760222	0.777845	0.698026	0.747361	0.753006	0.791113	0.833349	0.862891
ZBTB7C	3.0498e-48	3.57724e-46	0.754987	0.697857	0.729306	0.612656	0.683481	0.726535	0.73891	0.754987	0.739754	0.750896	0.733324	0.795042
TMPRSS11E	4.1707e-48	4.86022e-46	0.761068	0.778266	0.777896	0.687121	0.773555	0.782097	0.583111	0.761068	0.769139	0.797759	0.777399	0.825027
SDC1	7.01295e-48	8.11964e-46	0.846922	0.239577	0.908655	0.715738	0.861945	0.841973	0.881009	0.714815	0.846922	0.830396	0.892185	0.880691
SOX7	8.13027e-48	9.35293e-46	0.808666	0.771155	0.796273	0.57963	0.622827	0.75847	0.801746	0.801557	0.798991	0.808666	0.771533	0.841407
LAD1	1.70581e-47	1.94983e-45	0.711569	0.663903	0.385028	0.65199	0.772838	0.744364	0.711569	0.78678	0.578236	0.834513	0.827136	0.873951
MAST4	3.03874e-47	3.45147e-45	0.705281	0.620178	0.670722	0.631829	0.749667	0.700094	0.705281	0.793317	0.721034	0.741022	0.796575	0.829293
MSRB3	4.68794e-47	5.29118e-45	0.757176	0.782709	0.777213	0.612145	0.759085	0.765624	0.750886	0.757176	0.782164	0.797623	0.744678	0.815091
MGST2	5.08897e-47	5.70791e-45	0.814689	0.706875	0.814245	0.561849	0.673496	0.755762	0.832411	0.729237	0.866464	0.814689	0.808749	0.693324
ALDH3A2	1.31348e-46	1.46408e-44	0.860192	0.625417	0.860867	0.645015	0.622779	0.811672	0.805558	0.573908	0.825147	0.865396	0.840193	0.860192
PDCD4	1.78627e-46	1.97879e-44	0.863527	0.766688	0.471465	0.820264	0.853939	0.851578	0.659293	0.74943	0.600893	0.815753	0.890229	0.863527
DAPK2	2.30048e-46	2.53278e-44	0.845999	0.812962	0.802822	0.644147	0.631828	0.780334	0.811962	0.685287	0.808977	0.832265	0.781862	0.845999
TSTD1	8.9469e-46	9.73097e-44	0.817317	0.639334	0.720768	0.609843	0.75875	0.752135	0.660424	0.728427	0.559931	0.817317	0.914025	0.859091
GJB6	1.02921e-45	1.11266e-43	0.692219	0.181561	0.869727	0.735545	0.692219	0.668224	0.694524	0.43821	0.884483	0.867667	0.876226	0.851304
KRT16	1.7365e-45	1.86606e-43	0.840647	0.193775	0.86501	0.75927	0.744709	0.821188	0.846129	0.706721	0.840647	0.732083	0.807913	0.792041
GSTA4	2.58968e-45	2.73378e-43	0.839478	0.69147	0.798581	0.484882	0.668052	0.777727	0.809614	0.786337	0.839478	0.80082	0.653468	0.845014
QSOX1	2.77858e-45	2.91605e-43	0.654712	0.684653	0.773671	0.654712	0.802163	0.764569	0.629759	0.770327	0.77877	0.705127	0.703346	0.735175
RASD1	1.06438e-44	1.09778e-42	0.740292	0.723969	0.723359	0.618013	0.683503	0.72162	0.734602	0.740292	0.72528	0.725148	0.712414	0.774032
GGT6	1.63388e-44	1.67552e-42	0.797881	0.691565	0.715056	0.605429	0.789775	0.768723	0.670338	0.811486	0.643326	0.797881	0.767118	0.823072
KANK1	2.62272e-44	2.67428e-42	0.699111	0.586746	0.754384	0.645592	0.789445	0.755019	0.699111	0.76234	0.78095	0.772376	0.655265	0.841446
ADGRL3	3.02529e-44	3.06734e-42	0.831689	0.670205	0.78482	0.527614	0.575211	0.739108	0.792856	0.653259	0.791818	0.812168	0.77218	0.831689
PKP1	7.57723e-44	7.5967e-42	0.706174	0.272973	0.831185	0.477369	0.766188	0.807467	0.706174	0.758974	0.825502	0.817287	0.859684	0.84323
UBALD2	2.09371e-43	2.07589e-41	0.693256	0.717868	0.740315	0.65076	0.730852	0.670584	0.693256	0.749601	0.717135	0.698762	0.724935	0.740293
GLTP	5.29064e-43	5.21681e-41	0.775313	0.7737	0.68739	0.554944	0.802655	0.750885	0.455357	0.775313	0.709487	0.900387	0.749866	0.814052
NAPRT	5.32167e-43	5.21872e-41	0.795261	0.663298	0.75005	0.599356	0.684971	0.74463	0.730915	0.750601	0.74394	0.795261	0.67124	0.741139
DSP	5.97961e-43	5.80055e-41	0.834877	0.296275	0.751445	0.498931	0.85875	0.811902	0.693064	0.791963	0.834877	0.607838	0.95583	0.944731
EPS8L1	6.28421e-43	6.06325e-41	0.641966	0.687006	0.741996	0.641966	0.760799	0.739192	0.719347	0.696418	0.75155	0.759798	0.598243	0.758644
CCDC64B	9.20753e-43	8.78927e-41	0.837095	0.636802	0.451565	0.71994	0.830847	0.809083	0.646098	0.812859	0.528374	0.754345	0.737929	0.837095
GSDMA	9.41224e-43	8.93714e-41	0.743767	0.762106	0.750692	0.737588	0.755994	0.763972	0.677303	0.743767	0.708996	0.78484	0.748762	0.792809
PERP	3.1949e-42	3.00187e-40	0.995679	0.523978	0.942937	0.575897	0.803637	0.953229	0.610657	0.706487	0.928786	0.736579	0.995679	0.992221
ARL5A	1.0004e-41	9.15977e-40	0.699672	0.792745	0.777402	0.753261	0.788407	0.761407	0.699672	0.722548	0.687011	0.792746	0.702305	0.722036
PNLIPRP3	2.67143e-41	2.42129e-39	0.779037	0.671326	0.752599	0.622348	0.728161	0.74152	0.758768	0.648994	0.747243	0.779037	0.743858	0.790909
RP11-411K7.1	3.88611e-41	3.50453e-39	0.779219	0.622893	0.730717	0.607902	0.756066	0.752269	0.733879	0.724623	0.749415	0.779219	0.758255	0.785247
ALDH3B2	6.19645e-41	5.56007e-39	0.689413	0.659998	0.644277	0.6331	0.811295	0.760759	0.689413	0.80517	0.588712	0.627556	0.797127	0.817721
TST	3.63421e-40	3.22869e-38	0.735116	0.724048	0.690325	0.638087	0.715053	0.683165	0.679206	0.735116	0.673231	0.755742	0.674331	0.775172
ENDOU	3.75059e-40	3.31567e-38	0.677522	0.755516	0.700393	0.703251	0.74667	0.75139	0.677522	0.721168	0.672115	0.730738	0.73386	0.785231
EIF6	3.9007e-40	3.43147e-38	0.77251	0.737866	0.767876	0.665323	0.764023	0.736082	0.648325	0.77251	0.724156	0.786511	0.803403	0.800448
TMEM40	5.89292e-40	5.15875e-38	0.81102	0.701883	0.694849	0.545965	0.714035	0.735388	0.625484	0.781958	0.667242	0.731536	0.717302	0.81102
ACP5	1.23166e-39	1.06779e-37	0.783761	0.583243	0.783093	0.69798	0.807331	0.786828	0.791137	0.676402	0.766898	0.783761	0.475132	0.805102
FAXDC2	1.23989e-38	1.03493e-36	0.629211	0.712387	0.725413	0.629211	0.666871	0.721898	0.726186	0.656341	0.729964	0.736708	0.685275	0.7786
DYNLT3	1.46949e-38	1.21527e-36	0.808102	0.572563	0.805789	0.622982	0.761068	0.797092	0.819249	0.724864	0.808102	0.846392	0.610717	0.738626
C4orf3	1.87916e-38	1.54695e-36	0.694181	0.737165	0.866171	0.744378	0.825713	0.872342	0.694181	0.777022	0.289329	0.685068	0.77311	0.787015
CLU	3.54141e-38	2.87575e-36	0.773189	0.772821	0.759331	0.745	0.774623	0.765027	0.613883	0.606044	0.761302	0.773189	0.786798	0.740115
FILIP1L	1.36936e-37	1.08737e-35	0.649073	0.694261	0.758255	0.588007	0.649073	0.74882	0.767006	0.692343	0.751965	0.781019	0.746586	0.683427
NIPAL2	3.64422e-37	2.83113e-35	0.761659	0.615169	0.729037	0.60146	0.703624	0.71631	0.719569	0.704253	0.726313	0.761659	0.699467	0.776196
SULT2B1	7.18291e-37	5.4853e-35	0.638671	0.752099	0.502764	0.638671	0.813184	0.786679	0.486764	0.804461	0.710716	0.749894	0.793279	0.815448
RAB11A	2.08909e-36	1.57524e-34	0.783245	0.762757	0.780553	0.658889	0.815311	0.814516	0.682567	0.749538	0.662287	0.783245	0.721718	0.777731
ADAM15	3.30951e-36	2.48504e-34	0.601176	0.601176	0.761946	0.562879	0.718461	0.710764	0.714478	0.768713	0.738698	0.762228	0.713423	0.788465
CALM2	1.76103e-35	1.28469e-33	0.63747	0.82364	0.969728	0.63747	0.741309	0.57904	0.789795	0.680635	0.735643	0.97691	0.626628	0.539291
SERF2	4.04508e-35	2.92713e-33	0.780822	0.746768	0.873661	0.56056	0.825688	0.826126	0.675353	0.800272	0.77337	0.780822	0.240609	0.625118
SLC25A5	2.7911e-33	1.93394e-31	0.664891	0.868748	0.791514	0.359925	0.664891	0.386932	0.737206	0.849766	0.726329	0.843407	0.719699	0.804094
IRX3	7.79829e-33	5.30106e-31	0.770971	0.562252	0.780697	0.559793	0.625917	0.701495	0.772938	0.656784	0.770971	0.79463	0.729413	0.805676
CLIP1	4.39685e-32	2.87977e-30	0.62809	0.510187	0.797042	0.62809	0.755319	0.77324	0.778191	0.702101	0.783755	0.770766	0.724871	0.79028
TUBA4A	8.69916e-31	5.40191e-29	0.799347	0.440934	0.51352	0.54658	0.796109	0.788831	0.705648	0.83585	0.660288	0.896734	0.870281	0.799347
MACF1	1.42189e-30	8.76883e-29	0.792095	0.537188	0.705814	0.634037	0.774278	0.780161	0.765604	0.71739	0.770587	0.618343	0.803671	0.792095
CDKN1A	4.80402e-30	2.9028e-28	0.618861	0.676955	0.618861	0.657164	0.836022	0.821643	0.625857	0.856702	0.470442	0.622171	0.77751	0.769518
SQRDL	8.26452e-30	4.91109e-28	0.760631	0.745453	0.746633	0.577235	0.711565	0.739325	0.624613	0.75779	0.760631	0.726743	0.752894	0.67844
JUP	1.1491e-29	6.76123e-28	0.909594	0.438465	0.675924	0.515236	0.731173	0.807964	0.613636	0.788463	0.75563	0.692359	0.909594	0.882715
ZNF706	4.28976e-29	2.44394e-27	0.785061	0.544211	0.838899	0.561816	0.70698	0.75149	0.799144	0.649108	0.70564	0.88345	0.723815	0.785061
NCK1	4.79197e-29	2.72142e-27	0.765531	0.737578	0.756828	0.580831	0.612445	0.733895	0.765686	0.702759	0.776568	0.739579	0.716088	0.765531
CLCA2	1.21594e-26	6.19921e-25	0.730685	0.581138	0.584523	0.636645	0.810801	0.729851	0.782014	0.627186	0.635633	0.730685	0.838411	0.810415
ITGB5	1.81205e-26	9.13455e-25	0.753223	0.632409	0.700339	0.596768	0.717032	0.70873	0.770887	0.680427	0.749596	0.670036	0.746681	0.753223
PYCARD	5.03107e-25	2.36355e-23	0.592251	0.592251	0.893026	0.550844	0.806321	0.829249	0.547631	0.701962	0.680079	0.85698	0.836471	0.556882
NAGK	2.97113e-21	1.15913e-19	0.641494	0.550969	0.731346	0.603915	0.794415	0.82271	0.641494	0.772428	0.719148	0.874138	0.591131	0.71131

## Sheet: mORS
Differentially Expressed Genes (DEGs) of HFs were Identified by Function "FindMarkers" of scran R Package Using 'Wilcox' Method (FDR<0.01, average_AUC>0.7).
	p.value	FDR	summary.AUC	AUC.0	AUC.1	AUC.2	AUC.4	AUC.5	AUC.6	AUC.7	AUC.8	AUC.9	AUC.10	AUC.11
LY6D	7.31243e-136	1.31229e-131	0.771306	0.888864	0.9052	0.771306	0.901341	0.886349	0.914099	0.926229	0.918499	0.93051	0.906117	0.929646
DMKN	1.94942e-101	1.74922e-97	0.971836	0.896413	0.981968	0.246298	0.980334	0.976242	0.896391	0.971836	0.987144	0.988307	0.978788	0.961223
CSTB	1.27154e-95	7.60636e-92	0.958305	0.922054	0.920122	0.334209	0.873742	0.960305	0.99089	0.958305	0.984716	0.976665	0.742533	0.944762
PTN	9.68469e-92	4.34504e-88	0.927999	0.909686	0.931211	0.76411	0.756971	0.782641	0.90301	0.927999	0.932579	0.920027	0.922758	0.908803
CHCHD10	1.6795e-91	6.02806e-88	0.924839	0.906151	0.929979	0.795546	0.748871	0.837419	0.895385	0.924839	0.909951	0.919966	0.864768	0.784505
DEFB1	4.49106e-88	1.34327e-84	0.912387	0.891977	0.93794	0.598912	0.838888	0.89357	0.917819	0.912387	0.943218	0.918505	0.940747	0.86366
SBSN	8.20306e-86	2.10303e-82	0.931608	0.747356	0.939828	0.290173	0.919625	0.943712	0.83586	0.931608	0.971233	0.959419	0.953364	0.920281
LGALS7B	1.35698e-84	3.04405e-81	0.813321	0.558571	0.909745	0.788464	0.946792	0.963377	0.813321	0.967863	0.958445	0.969246	0.983865	0.98801
KRT6A	1.66735e-77	3.32469e-74	0.95936	0.446558	0.962411	0.619583	0.929315	0.934463	0.950418	0.944987	0.95936	0.9533	0.942684	0.935359
TMSB4X	1.65822e-76	2.97584e-73	0.956845	0.325674	0.961374	0.529704	0.838739	0.877368	0.944025	0.686493	0.956845	0.975153	0.983696	0.0958725
IGFL2	3.55581e-75	5.80114e-72	0.747441	0.742304	0.771114	0.709982	0.780182	0.749854	0.747441	0.730376	0.772777	0.760846	0.788305	0.69382
FGFBP1	6.32535e-74	9.45956e-71	0.760979	0.732625	0.780522	0.753872	0.744343	0.717793	0.760979	0.796747	0.786529	0.799633	0.779269	0.797904
IMPA2	3.30063e-72	4.55639e-69	0.946399	0.878628	0.940246	0.296846	0.635525	0.841036	0.941247	0.885492	0.946399	0.914584	0.928887	0.888473
KRT6B	1.77518e-71	2.27552e-68	0.895779	0.475133	0.958382	0.463546	0.903864	0.937002	0.950659	0.895779	0.949367	0.929048	0.936323	0.911327
COX4I1	2.32369e-69	2.78006e-66	0.749849	0.84004	0.910516	0.691865	0.749849	0.837605	0.873423	0.899502	0.915666	0.910441	0.773581	0.881261
AQP3	6.38784e-69	7.16476e-66	0.935146	0.821786	0.933544	0.541581	0.656147	0.878348	0.892773	0.839186	0.937388	0.935146	0.930657	0.874689
CIDEA	9.65192e-69	1.0189e-65	0.855604	0.791406	0.860153	0.293894	0.781955	0.824653	0.838513	0.855604	0.864484	0.845083	0.864663	0.818362
TMEM45A	1.45315e-68	1.44879e-65	0.934763	0.914196	0.956415	0.204547	0.868664	0.928271	0.6802	0.946963	0.905441	0.934763	0.954586	0.916092
S100A16	1.15838e-65	1.09413e-62	0.879163	0.333091	0.799655	0.647631	0.847782	0.858954	0.611207	0.879163	0.95485	0.659261	0.977335	0.987446
RBP1	6.81903e-64	6.11872e-61	0.918229	0.672933	0.917561	0.542044	0.691822	0.784257	0.810166	0.797263	0.918229	0.929895	0.912858	0.90619
SH3BGRL3	9.12841e-64	7.80087e-61	0.874711	0.799811	0.769775	0.529652	0.77525	0.880139	0.748481	0.874711	0.959322	0.886108	0.85609	0.466501
KRT1	7.02697e-63	5.73209e-60	0.725671	0.731523	0.72669	0.704171	0.737727	0.718142	0.725671	0.695018	0.720005	0.733227	0.737857	0.725078
PDZK1IP1	5.70185e-61	4.26356e-58	0.829028	0.79821	0.832071	0.418625	0.742956	0.802015	0.821869	0.829028	0.834715	0.823371	0.831908	0.815928
COX5B	2.19591e-60	1.57632e-57	0.906177	0.820953	0.797986	0.679983	0.761643	0.789938	0.825235	0.840181	0.749831	0.906177	0.735497	0.848274
COX8A	4.68365e-59	3.2328e-56	0.902115	0.788608	0.873633	0.458535	0.794647	0.719923	0.867196	0.842521	0.828239	0.902115	0.648776	0.823807
SLC25A5	4.44984e-58	2.95766e-55	0.896581	0.908973	0.875605	0.640075	0.789353	0.494791	0.811361	0.894677	0.827496	0.896581	0.856279	0.851823
TPM1	6.9227e-58	4.43696e-55	0.731969	0.664139	0.938711	0.450452	0.731969	0.874548	0.890693	0.79016	0.928291	0.763154	0.907107	0.885719
GATM	5.20963e-57	3.22386e-54	0.854403	0.677003	0.906827	0.491343	0.721001	0.85295	0.833173	0.854403	0.791589	0.925026	0.89569	0.820988
CLDN1	5.01689e-56	3.00111e-53	0.746061	0.566511	0.923484	0.490384	0.764346	0.878319	0.746061	0.818377	0.884529	0.918444	0.916101	0.637852
LYPD3	5.96453e-56	3.45288e-53	0.911378	0.344211	0.867386	0.304615	0.923554	0.912501	0.743317	0.904273	0.661421	0.949268	0.931857	0.911378
C19orf33	6.29048e-56	3.52778e-53	0.87971	0.799102	0.873162	0.759473	0.68537	0.836546	0.854509	0.719717	0.87971	0.863428	0.8757	0.844239
NEAT1	1.12681e-55	6.12777e-53	0.837537	0.649709	0.939381	0.299208	0.740149	0.912829	0.835856	0.837537	0.949704	0.599105	0.461474	0.647434
C5orf46	2.49239e-54	1.31554e-51	0.869254	0.677877	0.871149	0.265489	0.822845	0.833043	0.844412	0.795691	0.869254	0.868751	0.863041	0.808921
CARD18	6.21224e-54	3.18528e-51	0.879425	0.747044	0.897895	0.322633	0.691036	0.815181	0.875624	0.778832	0.894031	0.879425	0.880356	0.830507
MYL6	1.20199e-53	5.99191e-51	0.666739	0.506564	0.915169	0.666739	0.763833	0.859666	0.620848	0.743952	0.896093	0.890321	0.598601	0.715354
LGALS7	1.2603e-53	6.1128e-51	0.878563	0.478582	0.586183	0.736822	0.864582	0.87305	0.665067	0.882369	0.878563	0.763164	0.957935	0.952192
DSC3	6.38932e-53	3.01744e-50	0.871711	0.383038	0.810873	0.469481	0.747052	0.821551	0.890704	0.710828	0.871711	0.864325	0.922147	0.914184
ATP5I	1.52026e-52	6.99554e-50	0.839771	0.716161	0.79498	0.60292	0.787068	0.731197	0.782829	0.839771	0.796205	0.871694	0.479294	0.847788
TXN	6.60451e-52	2.96311e-49	0.838419	0.703688	0.733844	0.616997	0.76457	0.6824	0.656934	0.838419	0.439335	0.905078	0.572756	0.908893
APOE	1.25859e-51	5.50892e-49	0.821651	0.314301	0.851593	0.817948	0.874598	0.837794	0.651883	0.821651	0.33509	0.961414	0.922863	0.858587
CREG1	1.32804e-51	5.67451e-49	0.874436	0.677516	0.884624	0.312814	0.767323	0.841882	0.869005	0.758114	0.861255	0.874436	0.822577	0.772284
DSG1	3.54765e-51	1.48061e-48	0.86829	0.61338	0.863441	0.433884	0.834702	0.842454	0.443381	0.875585	0.86829	0.913344	0.854131	0.867144
S100A11	4.02878e-51	1.64319e-48	0.667016	0.532576	0.97197	0.667016	0.883968	0.907048	0.712645	0.912607	0.989341	0.866886	0.908308	0.719467
S100A8	2.58866e-50	1.03236e-47	0.711239	0.782392	0.894156	0.301863	0.711239	0.822332	0.864927	0.797446	0.883488	0.805973	0.829043	0.739156
CALML5	3.40647e-50	1.32897e-47	0.871825	0.715967	0.885461	0.0845643	0.798163	0.888017	0.798301	0.703565	0.816982	0.871825	0.843219	0.80536
COX7B	1.08952e-48	4.16009e-46	0.863761	0.788381	0.74402	0.611017	0.780038	0.75929	0.756012	0.80404	0.71799	0.863761	0.720184	0.813571
SPINK5	1.22721e-48	4.58823e-46	0.798669	0.813089	0.841577	0.344569	0.830877	0.835914	0.517794	0.798669	0.860369	0.85862	0.856111	0.76543
KLK1	6.84442e-48	2.50673e-45	0.847291	0.70793	0.84595	0.385022	0.743207	0.801434	0.691794	0.842916	0.841306	0.847291	0.846737	0.7962
CHI3L2	8.20278e-48	2.94414e-45	0.776538	0.764836	0.757215	0.561042	0.731342	0.75391	0.777654	0.776538	0.784689	0.779554	0.77019	0.780367
S100A9	1.09069e-47	3.83794e-45	0.800576	0.768526	0.896692	0.30817	0.678797	0.808817	0.813411	0.800576	0.879566	0.645744	0.83313	0.740053
HINT1	1.53966e-47	5.31361e-45	0.861614	0.664618	0.877472	0.667591	0.56558	0.566396	0.927362	0.637277	0.91397	0.861614	0.580339	0.804527
GSTA4	1.77544e-47	6.01172e-45	0.807809	0.691964	0.808444	0.515118	0.686033	0.787564	0.816479	0.807809	0.852023	0.800581	0.676644	0.849491
KRT5	2.30156e-47	7.64884e-45	0.870052	0.139022	0.896662	0.788597	0.587275	0.725735	0.899893	0.665061	0.882611	0.787688	0.853077	0.870052
PKP1	5.1327e-47	1.67475e-44	0.870949	0.252113	0.863725	0.522631	0.788504	0.84547	0.738678	0.757111	0.866584	0.832282	0.886822	0.870949
CSTA	1.34138e-46	4.29866e-44	0.792469	0.683971	0.839249	0.354499	0.691347	0.810827	0.880007	0.792469	0.888374	0.313856	0.840481	0.799672
GJB3	1.37184e-45	4.31913e-43	0.784257	0.650435	0.734547	0.377517	0.722259	0.72253	0.742707	0.784257	0.63436	0.754445	0.779416	0.809216
RAB25	6.41423e-45	1.98465e-42	0.844589	0.698552	0.742374	0.394041	0.768823	0.794066	0.525415	0.735109	0.693368	0.844589	0.885306	0.861328
ANXA2	8.02233e-45	2.44015e-42	0.862033	0.293954	0.944018	0.654319	0.717486	0.823353	0.867302	0.489744	0.977102	0.759757	0.764355	0.862033
EMP2	8.59555e-45	2.55645e-42	0.655282	0.647705	0.655282	0.48019	0.786813	0.704302	0.693449	0.800667	0.594925	0.873559	0.930994	0.899695
AHNAK2	8.6896e-45	2.55645e-42	0.691196	0.491107	0.874988	0.470836	0.691196	0.830133	0.864139	0.752621	0.878197	0.867591	0.814509	0.838039
CLTB	3.39095e-44	9.81515e-42	0.696725	0.541991	0.89457	0.394768	0.696725	0.900996	0.86648	0.500349	0.886716	0.818392	0.889729	0.870475
COX6C	1.46871e-43	4.18372e-41	0.844095	0.708234	0.827727	0.545842	0.752696	0.771453	0.786556	0.796154	0.827101	0.844095	0.444348	0.828508
S100A14	2.01615e-43	5.6534e-41	0.797727	0.418956	0.713488	0.755483	0.806483	0.79823	0.534397	0.797727	0.689474	0.640473	0.981969	0.994645
EIF3K	1.41468e-41	3.84664e-39	0.800515	0.824531	0.710164	0.713424	0.659198	0.719382	0.769822	0.800515	0.763786	0.783415	0.701984	0.697638
KRT17	1.43699e-41	3.84899e-39	0.843932	0.453414	0.932168	0.369267	0.76074	0.863123	0.860921	0.726251	0.913334	0.812344	0.888107	0.843932
PERP	3.81539e-40	1.00693e-37	0.996187	0.390033	0.936608	0.424103	0.753202	0.937571	0.547479	0.615404	0.916842	0.682344	0.996187	0.983026
EGR2	4.69092e-40	1.22005e-37	0.805563	0.624928	0.803126	0.404501	0.612886	0.735277	0.784973	0.766562	0.805563	0.732562	0.800607	0.710922
DSP	8.63333e-40	2.21334e-37	0.775801	0.250863	0.782855	0.501069	0.868688	0.842605	0.705076	0.775801	0.840853	0.614053	0.96002	0.93263
KRT10	2.6823e-38	6.59404e-36	0.819057	0.82529	0.775161	0.597519	0.815504	0.7801	0.767767	0.723455	0.781537	0.819057	0.788158	0.804233
EPHX3	4.16629e-38	1.00496e-35	0.744446	0.706686	0.739436	0.294899	0.765013	0.750541	0.720812	0.744446	0.732186	0.738549	0.768884	0.744114
FXYD3	7.10265e-37	1.63416e-34	0.82198	0.478609	0.964425	0.449349	0.639678	0.898211	0.855241	0.603636	0.965605	0.82198	0.960905	0.947516
CRABP2	4.53013e-35	1.01622e-32	0.809036	0.51951	0.887064	0.458486	0.821858	0.846437	0.403587	0.758403	0.865785	0.880826	0.85411	0.809036
CALML3	2.39159e-34	5.23408e-32	0.950036	0.394541	0.523235	0.091619	0.879535	0.90252	0.835208	0.766616	0.770021	0.879294	0.950036	0.948579
KRTDAP	9.59945e-34	2.05085e-31	0.799411	0.74593	0.839093	0.288695	0.739338	0.807884	0.595501	0.717703	0.840179	0.799411	0.799385	0.709872
TYMP	7.82336e-33	1.63254e-30	0.786982	0.534346	0.809524	0.581755	0.639986	0.740382	0.800672	0.778825	0.786982	0.826637	0.712811	0.506572
S100A7	8.80065e-33	1.81536e-30	0.66925	0.608528	0.825499	0.313825	0.66925	0.762421	0.788773	0.727876	0.801062	0.783465	0.794182	0.693257
ZG16B	2.84142e-31	5.36758e-29	0.764432	0.678318	0.760744	0.398613	0.609891	0.722459	0.733748	0.768773	0.764432	0.760564	0.757741	0.76046
DEGS1	3.85233e-29	6.11805e-27	0.771528	0.487731	0.93836	0.59781	0.651628	0.817923	0.840021	0.675226	0.921998	0.948411	0.792644	0.771528
RPL28	1.59286e-27	2.32402e-25	0.644163	0.702577	0.669226	0.817158	0.4674	0.644163	0.624599	0.889678	0.627441	0.731725	0.912436	0.743909

## Sheet: SC1
Differentially Expressed Genes (DEGs) of HFs were Identified by Function "FindMarkers" of scran R Package Using 'Wilcox' Method (FDR<0.01, average_AUC>0.7).
	p.value	FDR	summary.AUC	AUC.0	AUC.1	AUC.2	AUC.3	AUC.5	AUC.6	AUC.7	AUC.8	AUC.9	AUC.10	AUC.11
DST	8.64918e-117	1.55218e-112	0.916978	0.803733	0.910874	0.886548	0.858713	0.835134	0.916978	0.351705	0.912402	0.902077	0.77461	0.899538
KRT15	3.36055e-84	3.01542e-80	0.793655	0.929917	0.853345	0.935928	0.799102	0.793655	0.951613	0.23651	0.947467	0.927675	0.9314	0.920531
RPL34	1.07688e-77	6.44188e-74	0.84955	0.875982	0.907141	0.933161	0.817397	0.898667	0.84955	0.680593	0.897182	0.894336	0.979673	0.83523
B2M	5.17452e-77	2.32155e-73	0.99198	0.956842	0.988504	0.959273	0.728	0.844195	0.983025	0.768843	0.99198	0.963074	0.691581	0.0769966
SNHG8	6.49002e-76	2.3294e-72	0.760594	0.786784	0.885014	0.862631	0.760594	0.822868	0.87766	0.657494	0.854989	0.852486	0.908159	0.844491
ATP1B3	1.41936e-71	4.24531e-68	0.756638	0.877813	0.915221	0.831738	0.756638	0.831661	0.940353	0.772848	0.959164	0.87006	0.765693	0.881811
SAA1	4.03668e-70	1.03489e-66	0.722309	0.765142	0.788662	0.766689	0.741141	0.722309	0.796023	0.799077	0.791932	0.765953	0.774716	0.779506
COL17A1	1.18901e-63	2.66725e-60	0.736879	0.860214	0.849646	0.861213	0.849393	0.736879	0.856195	0.459288	0.850491	0.409298	0.819407	0.879735
RPL12	1.61964e-58	3.22956e-55	0.80333	0.9385	0.901501	0.959662	0.793651	0.842609	0.80333	0.897329	0.874339	0.869918	0.984518	0.906023
HLA-B	6.57584e-57	1.1801e-53	0.916716	0.893009	0.912114	0.898473	0.674785	0.777348	0.915494	0.772027	0.916716	0.871161	0.867224	0.249533
ZFP36L2	1.09611e-56	1.78826e-53	0.910662	0.861806	0.861826	0.810261	0.69834	0.765215	0.904309	0.759477	0.910662	0.897782	0.826324	0.685529
HLA-A	1.1097e-54	1.65956e-51	0.901949	0.863773	0.894516	0.870292	0.677452	0.73179	0.834988	0.720643	0.901949	0.75911	0.231112	0.305281
MT-ND2	1.23157e-54	1.70013e-51	0.722385	0.837214	0.923614	0.830117	0.722385	0.840472	0.929179	0.694608	0.85984	0.917668	0.728584	0.718884
KRT14	2.92256e-51	3.7463e-48	0.962429	0.13408	0.985567	0.893509	0.671548	0.813215	0.994028	0.552186	0.967736	0.962429	0.993891	0.989107
CAV1	3.40282e-49	4.07113e-46	0.877663	0.726375	0.880104	0.864693	0.803206	0.688267	0.865447	0.37565	0.877663	0.777218	0.326534	0.901661
KRT5	3.89172e-48	4.36505e-45	0.987288	0.0728015	0.977635	0.839448	0.412725	0.777491	0.984656	0.509878	0.954044	0.92006	0.970826	0.987288
GPX4	4.23716e-47	4.22445e-44	0.881991	0.775711	0.887444	0.785913	0.759251	0.615209	0.886506	0.696416	0.881991	0.766834	0.616908	0.677995
MT-ND3	5.43035e-47	4.87265e-44	0.88185	0.751202	0.929965	0.760327	0.593673	0.856266	0.927302	0.607698	0.88185	0.879075	0.717912	0.680491
ALDH3A1	1.57058e-46	1.34217e-43	0.680354	0.738022	0.759312	0.689166	0.680354	0.709736	0.764873	0.648586	0.754802	0.746318	0.739117	0.760846
LAMB3	1.98374e-46	1.61819e-43	0.681812	0.757364	0.754528	0.758845	0.745434	0.681812	0.763744	0.439938	0.748649	0.63337	0.734869	0.775425
IMPA2	4.48744e-46	3.50137e-43	0.840072	0.844337	0.921563	0.224216	0.364475	0.782489	0.921609	0.840072	0.929602	0.870752	0.916936	0.863524
PTRF	5.0671e-44	3.63737e-41	0.685159	0.747791	0.787842	0.796096	0.720091	0.685159	0.795681	0.447602	0.787844	0.670091	0.703869	0.833411
RPL7	5.66039e-42	3.90697e-39	0.954609	0.920497	0.785842	0.956176	0.768106	0.720578	0.670306	0.763904	0.801182	0.680208	0.979322	0.954609
PTMA	2.00646e-41	1.33363e-38	0.907819	0.966406	0.928659	0.951171	0.822089	0.120786	0.799936	0.776913	0.817958	0.907819	0.958222	0.755948
IFITM3	1.00223e-40	6.20206e-38	0.693361	0.831736	0.822402	0.834412	0.762227	0.693361	0.813215	0.492644	0.826714	0.816189	0.572497	0.618026
RPS27	9.84049e-40	5.88658e-37	0.742479	0.902	0.807861	0.952297	0.820664	0.823146	0.742479	0.669127	0.776755	0.76169	0.987502	0.819673
RPS19	1.47404e-39	8.53325e-37	0.671122	0.874173	0.671122	0.943975	0.71927	0.720767	0.686169	0.839331	0.701406	0.78488	0.979287	0.778597
RPL3	3.12986e-39	1.75527e-36	0.698203	0.926212	0.726715	0.942623	0.766843	0.698203	0.615273	0.808197	0.719582	0.571429	0.988485	0.97131
RPS9	1.66565e-38	9.05809e-36	0.931587	0.916985	0.793816	0.949755	0.798844	0.719437	0.71073	0.792083	0.78271	0.748301	0.983745	0.931587
FAM132A	3.24827e-38	1.71451e-35	0.687351	0.856418	0.730588	0.888325	0.687351	0.553618	0.889119	0.833845	0.809797	0.663027	0.879055	0.901334
RPL13	2.02367e-37	1.0088e-34	0.930118	0.851852	0.746904	0.893411	0.705226	0.787776	0.735623	0.750243	0.780248	0.802612	0.9789	0.930118
RPL13A	6.12687e-37	2.9717e-34	0.926525	0.896618	0.838284	0.911318	0.70037	0.758469	0.701809	0.805401	0.789216	0.746444	0.989433	0.926525
RPL10	2.06925e-36	9.56275e-34	0.830632	0.869345	0.850496	0.952491	0.776708	0.716155	0.691576	0.736034	0.830632	0.74174	0.959346	0.784895
RPS18	2.07816e-36	9.56275e-34	0.987783	0.840088	0.6135	0.887992	0.555795	0.744777	0.556932	0.851326	0.638307	0.681954	0.987783	0.956732
S100A2	1.02784e-35	4.49891e-33	0.81305	0.0837911	0.920185	0.866942	0.570232	0.745419	0.909277	0.583091	0.81305	0.764317	0.968474	0.961257
RPL31	1.38411e-35	5.91411e-33	0.980024	0.73704	0.764692	0.879536	0.718735	0.775477	0.633401	0.692138	0.713514	0.768282	0.980024	0.823055
RPS20	6.91541e-35	2.82054e-32	0.818736	0.699288	0.848676	0.817911	0.729558	0.662787	0.751212	0.594195	0.818736	0.764884	0.953167	0.61644
RPL35A	1.82099e-34	7.26212e-32	0.969632	0.837531	0.742802	0.932435	0.775108	0.730467	0.683385	0.654522	0.726329	0.638468	0.969632	0.866346
MT-ND1	3.2663e-34	1.27428e-31	0.873615	0.782472	0.870554	0.743138	0.535389	0.791298	0.893979	0.629915	0.769414	0.873615	0.61768	0.775728
ZFAS1	8.92353e-34	3.40727e-31	0.670856	0.775431	0.861811	0.709403	0.670856	0.715826	0.750048	0.636362	0.788947	0.69399	0.670938	0.78977
RPS25	3.19991e-33	1.19637e-30	0.96391	0.725645	0.729314	0.844051	0.704097	0.688418	0.678069	0.592087	0.716413	0.789034	0.96391	0.775658
EIF3E	1.0971e-32	4.01808e-30	0.727421	0.831765	0.838575	0.907544	0.803812	0.754598	0.727421	0.695057	0.794365	0.786879	0.871928	0.845494
RPS28	2.949e-32	1.01774e-29	0.895993	0.872812	0.511791	0.895474	0.629404	0.681568	0.557189	0.803302	0.47676	0.664789	0.958643	0.895993
RPL32	3.47849e-32	1.17783e-29	0.678465	0.854683	0.656416	0.941079	0.750129	0.678465	0.694086	0.789596	0.72176	0.759991	0.98522	0.880598
EEF1A1	3.89689e-32	1.29507e-29	0.682484	0.887321	0.728746	0.936177	0.803994	0.682484	0.64085	0.719735	0.680203	0.555554	0.981218	0.897089
NFIB	5.7853e-32	1.88769e-29	0.884797	0.632521	0.886451	0.672771	0.641608	0.701635	0.837663	0.439117	0.809217	0.903115	0.862168	0.884797
RPL10A	8.77692e-32	2.76334e-29	0.955765	0.891584	0.711353	0.928988	0.692412	0.62756	0.618439	0.726667	0.677374	0.634896	0.955765	0.946445
RPLP1	1.54871e-31	4.71071e-29	0.726725	0.916439	0.476552	0.969924	0.773207	0.466534	0.726725	0.662513	0.562802	0.4087	0.964998	0.966878
GNB2L1	1.63185e-31	4.88087e-29	0.655347	0.911872	0.655347	0.937095	0.755231	0.595841	0.56761	0.811954	0.591587	0.600834	0.922167	0.918315
TXNIP	3.41862e-31	1.00575e-28	0.652303	0.770871	0.857411	0.652303	0.648342	0.791287	0.864187	0.610802	0.843546	0.786454	0.84981	0.469327
RPL41	3.45588e-30	9.69049e-28	0.844116	0.611647	0.802745	0.737289	0.605791	0.6695	0.697788	0.531742	0.78534	0.844116	0.980129	0.905953
RPL28	3.89935e-30	1.07658e-27	0.945373	0.754802	0.715654	0.828173	0.5326	0.688173	0.693516	0.884647	0.66637	0.757284	0.945373	0.795601
COMMD6	4.21514e-30	1.12903e-27	0.660999	0.562427	0.862447	0.760058	0.660999	0.775914	0.797603	0.508291	0.816812	0.838043	0.718333	0.587726
AQP3	2.84591e-29	7.40185e-27	0.836296	0.657045	0.825894	0.379372	0.343853	0.749215	0.778848	0.737216	0.831947	0.836296	0.799817	0.78879
HIGD2A	3.50431e-29	8.85751e-27	0.835352	0.697095	0.817374	0.67502	0.605623	0.688209	0.779339	0.587686	0.765807	0.835352	0.574674	0.693016
C12orf75	8.42286e-29	2.0994e-26	0.716115	0.63595	0.858893	0.810891	0.70796	0.624097	0.716115	0.417871	0.865371	0.777816	0.800484	0.786901
RPL30	1.50075e-28	3.68937e-26	0.671587	0.753509	0.650132	0.856935	0.694569	0.671587	0.661567	0.574359	0.677501	0.731325	0.946953	0.787554
PDLIM1	5.09746e-28	1.21972e-25	0.772865	0.676892	0.74168	0.668996	0.663644	0.647739	0.76671	0.630276	0.772865	0.659408	0.78581	0.811975
RPL8	3.03766e-27	7.07973e-25	0.775599	0.859639	0.710003	0.869023	0.578789	0.601339	0.588458	0.775599	0.707276	0.761674	0.979743	0.946049
RPS5	6.47231e-27	1.47028e-24	0.778236	0.882461	0.619963	0.911019	0.696243	0.622023	0.636253	0.778236	0.687601	0.73702	0.966121	0.932077
RPS15	1.43103e-26	3.17053e-24	0.856993	0.751126	0.646114	0.888869	0.670421	0.547185	0.551017	0.709116	0.590045	0.705129	0.949691	0.856993
CD9	1.80017e-25	3.84593e-23	0.850135	0.625219	0.734024	0.710503	0.652317	0.779027	0.572202	0.4923	0.911299	0.807127	0.90026	0.850135
EEF2	5.97273e-25	1.26102e-22	0.660562	0.773374	0.719818	0.832866	0.716224	0.660562	0.602918	0.732815	0.594501	0.524182	0.754634	0.861425
GLTSCR2	8.6712e-25	1.78866e-22	0.703532	0.721265	0.795678	0.784243	0.734476	0.694593	0.703532	0.588003	0.760389	0.677816	0.889973	0.691734
PTN	9.26101e-25	1.88862e-22	0.802281	0.801976	0.799912	0.575976	0.243029	0.608471	0.776863	0.813559	0.803134	0.802281	0.773171	0.806937
RPS4X	2.51708e-24	4.96391e-22	0.752483	0.900142	0.604714	0.941643	0.695454	0.55888	0.517015	0.752483	0.605392	0.549025	0.977672	0.919435
RPL36	3.08956e-23	5.83635e-21	0.610922	0.610922	0.718282	0.72909	0.555656	0.698118	0.553259	0.733256	0.600498	0.7441	0.958784	0.916099
RPL21	5.90035e-23	1.103e-20	0.642535	0.801186	0.666292	0.891041	0.702025	0.642535	0.569184	0.534379	0.686101	0.757064	0.987326	0.714476
EEF1D	1.0736e-22	1.94614e-20	0.87414	0.83546	0.827244	0.902724	0.802425	0.629993	0.606033	0.555467	0.794252	0.783779	0.87414	0.699547
RPL5	6.88729e-20	1.0938e-17	0.729543	0.867725	0.599021	0.938955	0.753505	0.545394	0.489516	0.729543	0.59112	0.520516	0.950569	0.881974
RPS6	2.40422e-18	3.42429e-16	0.721093	0.892096	0.609205	0.954375	0.727428	0.617642	0.511505	0.721093	0.645817	0.654358	0.980866	0.936252
RPS27A	8.78228e-18	1.21236e-15	0.758575	0.868895	0.607637	0.950109	0.749605	0.65296	0.601486	0.585948	0.665252	0.758575	0.956642	0.752239
RPL39	3.65116e-17	4.71394e-15	0.730072	0.812705	0.599821	0.90272	0.723417	0.60668	0.558101	0.730072	0.642918	0.599795	0.973529	0.791262
HNRNPA1	1.68232e-14	1.78421e-12	0.687437	0.88232	0.794067	0.953424	0.811817	0.22613	0.513918	0.687437	0.609918	0.586139	0.930347	0.715782
RPS8	8.55157e-14	8.62171e-12	0.612378	0.831365	0.5217	0.890441	0.612378	0.550985	0.514585	0.816152	0.508501	0.658999	0.984202	0.938491
NPM1	7.12672e-13	6.4594e-11	0.712429	0.881069	0.660175	0.96505	0.842801	0.323244	0.564039	0.609594	0.615265	0.712429	0.676274	0.864317

## Sheet: PR
Differentially Expressed Genes (DEGs) of HFs were Identified by Function "FindMarkers" of scran R Package Using 'Wilcox' Method (FDR<0.01, average_AUC>0.7).
	p.value	FDR	summary.AUC	AUC.0	AUC.1	AUC.2	AUC.3	AUC.4	AUC.6	AUC.7	AUC.8	AUC.9	AUC.10	AUC.11
STMN1	2.36954e-182	4.25237e-178	0.955668	0.936585	0.983092	0.954184	0.950317	0.937079	0.955668	0.934186	0.977128	0.9593	0.700231	0.907681
HMGB1	3.00652e-168	2.69775e-164	0.939399	0.961929	0.974844	0.987783	0.962866	0.918249	0.939399	0.938353	0.959082	0.962132	0.920304	0.920543
H2AFZ	4.73927e-160	2.83503e-156	0.929227	0.956528	0.969137	0.958209	0.94144	0.946393	0.929227	0.94769	0.964157	0.954739	0.641468	0.928357
PTMA	1.07576e-142	4.82641e-139	0.879214	0.985862	0.982558	0.984082	0.961471	0.879214	0.935067	0.963425	0.967531	0.972687	0.988662	0.933661
KIAA0101	8.75931e-139	3.14389e-135	0.883961	0.901088	0.89364	0.906528	0.895702	0.899032	0.883961	0.905756	0.895156	0.898482	0.891392	0.887652
HMGB2	1.18513e-138	3.54474e-135	0.890898	0.885611	0.908576	0.898489	0.881464	0.884347	0.890898	0.860595	0.909955	0.909577	0.901225	0.873242
TUBA1B	3.03435e-132	7.77921e-129	0.891745	0.883886	0.95447	0.91909	0.894764	0.891778	0.891745	0.882996	0.927834	0.946146	0.766735	0.740849
MT2A	1.56246e-126	3.505e-123	0.871219	0.907167	0.864111	0.925578	0.925287	0.876385	0.871219	0.903518	0.871971	0.815182	0.880664	0.870177
HMGN2	9.37256e-122	1.86889e-118	0.851138	0.899038	0.952454	0.904906	0.874872	0.851138	0.874337	0.848602	0.960283	0.903214	0.913523	0.83159
MT1E	1.3478e-120	2.41877e-117	0.831329	0.869737	0.821932	0.881234	0.875236	0.831329	0.857239	0.817264	0.81968	0.686044	0.814988	0.84292
TK1	2.13653e-113	3.48566e-110	0.838179	0.849	0.835251	0.857578	0.846279	0.856691	0.838179	0.861968	0.843022	0.859878	0.834634	0.855557
GAPDH	5.11017e-113	7.64226e-110	0.85645	0.806407	0.797006	0.951847	0.828417	0.850502	0.85645	0.943116	0.852922	0.81132	0.847325	0.800472
MAD2L1	1.80606e-105	2.49319e-102	0.826698	0.850911	0.831097	0.855865	0.84058	0.835493	0.826698	0.8512	0.833372	0.854717	0.801928	0.858276
SMC4	1.17445e-104	1.50548e-101	0.828551	0.822155	0.784831	0.842907	0.82914	0.823307	0.828551	0.828146	0.820014	0.82787	0.807226	0.795288
DEK	1.7044e-104	2.03914e-101	0.820065	0.879385	0.873006	0.903967	0.88736	0.820065	0.909381	0.85928	0.910446	0.931202	0.888339	0.79652
NUSAP1	5.5396e-104	6.21335e-101	0.814559	0.829673	0.81262	0.827933	0.815588	0.809969	0.814559	0.816749	0.809236	0.830052	0.800815	0.824949
RANBP1	1.28499e-101	1.3565e-98	0.837686	0.898659	0.908857	0.915337	0.876784	0.856386	0.837686	0.874246	0.866018	0.903472	0.863286	0.866946
CDK1	1.19161e-100	1.18803e-97	0.803435	0.800152	0.786753	0.805877	0.802661	0.804957	0.803435	0.806006	0.798197	0.794304	0.796738	0.795393
BIRC5	5.32667e-98	5.03118e-95	0.802478	0.810355	0.808744	0.817461	0.807212	0.81356	0.802478	0.806537	0.805947	0.813833	0.79918	0.799119
TYMS	2.83708e-97	2.54571e-94	0.801054	0.80305	0.799166	0.814063	0.8098	0.812137	0.801054	0.825973	0.801017	0.821961	0.775784	0.812057
PTTG1	7.61798e-96	6.51011e-93	0.821147	0.827049	0.837889	0.851748	0.818174	0.838854	0.821147	0.871796	0.843251	0.825614	0.819785	0.814401
TOP2A	2.43294e-95	1.98462e-92	0.797029	0.808335	0.795054	0.808538	0.795386	0.793934	0.797029	0.801538	0.796683	0.787341	0.790088	0.80253
UBE2C	4.77508e-95	3.72581e-92	0.792333	0.791518	0.789577	0.793419	0.786441	0.789279	0.792333	0.797992	0.796213	0.782094	0.776155	0.783838
TUBB	1.45489e-94	1.08789e-91	0.831277	0.783359	0.925497	0.893426	0.857498	0.827916	0.831277	0.804487	0.919198	0.880032	0.805722	0.835001
H2AFV	3.86589e-94	2.77509e-91	0.821925	0.855625	0.867602	0.826947	0.813608	0.825927	0.821925	0.821014	0.837654	0.852596	0.751842	0.658267
PRC1	8.80711e-93	6.07894e-90	0.791342	0.800478	0.714734	0.797694	0.782621	0.778465	0.791342	0.802992	0.75942	0.768646	0.772295	0.806813
CENPW	1.77646e-92	1.18075e-89	0.80591	0.82874	0.825336	0.848753	0.825908	0.817961	0.80591	0.82072	0.813174	0.83959	0.78697	0.837811
CKS1B	4.24904e-91	2.72333e-88	0.796299	0.815356	0.881645	0.852833	0.837128	0.796299	0.872837	0.784921	0.864953	0.879456	0.811238	0.874489
UBE2T	1.03115e-90	6.38107e-88	0.793092	0.815038	0.781544	0.807239	0.786784	0.785751	0.793092	0.802036	0.776892	0.79938	0.766168	0.809743
CKS2	6.55786e-90	3.92291e-87	0.802633	0.837535	0.790169	0.842424	0.826548	0.817066	0.802633	0.842687	0.787587	0.828397	0.753238	0.809983
MKI67	1.06186e-88	6.14715e-86	0.782746	0.799504	0.786618	0.799541	0.783983	0.781131	0.782746	0.786841	0.792004	0.795861	0.783067	0.798684
DUT	5.28484e-86	2.9638e-83	0.791315	0.823855	0.841174	0.841375	0.810191	0.791315	0.845367	0.747684	0.826907	0.85218	0.66759	0.755274
PBK	7.75723e-85	4.21852e-82	0.768291	0.772944	0.767573	0.775597	0.767879	0.768559	0.768291	0.768426	0.768558	0.777497	0.7581	0.771592
MZT2B	1.16946e-84	6.1727e-82	0.807687	0.755731	0.850272	0.91222	0.844796	0.806112	0.807687	0.810761	0.827836	0.914971	0.765056	0.84319
SNRPB	6.40462e-83	3.28393e-80	0.802485	0.893964	0.845909	0.906747	0.87805	0.832544	0.802485	0.867033	0.792882	0.791301	0.87144	0.827669
CENPF	4.29712e-82	2.14212e-79	0.772475	0.801942	0.781502	0.798577	0.775409	0.763226	0.772475	0.762209	0.775827	0.788273	0.789063	0.797361
ZWINT	1.34124e-81	6.50539e-79	0.788722	0.83852	0.807516	0.843465	0.831607	0.836865	0.788722	0.835368	0.800286	0.837518	0.757904	0.850989
RRM1	8.96379e-81	4.23327e-78	0.758474	0.748093	0.757753	0.769891	0.743809	0.758474	0.809267	0.811553	0.789007	0.716741	0.802189	0.821733
RRM2	2.14661e-80	9.87769e-78	0.757242	0.757292	0.7562	0.7599	0.755156	0.755553	0.757242	0.760526	0.760934	0.761131	0.743273	0.744065
NUDT1	2.63276e-79	1.18119e-76	0.786486	0.797273	0.797925	0.810943	0.766977	0.775321	0.786486	0.808147	0.787722	0.838609	0.711439	0.672782
DTYMK	3.79194e-79	1.65976e-76	0.790867	0.841398	0.791841	0.841431	0.82907	0.822306	0.790867	0.819265	0.781195	0.809138	0.683289	0.846075
RPA3	2.76677e-78	1.16177e-75	0.769686	0.812121	0.824498	0.819663	0.805681	0.769686	0.84739	0.795933	0.828766	0.839295	0.669181	0.78226
RPLP0	2.78369e-78	1.16177e-75	0.981158	0.905784	0.355951	0.977312	0.844296	0.798096	0.564185	0.949839	0.508867	0.41567	0.970477	0.981158
PCNA	4.34271e-78	1.77123e-75	0.768915	0.801046	0.797877	0.801781	0.790965	0.768915	0.805994	0.803098	0.737353	0.834294	0.773407	0.781149
SPC25	5.61511e-78	2.23931e-75	0.750541	0.752765	0.748278	0.756201	0.750148	0.745325	0.750541	0.749163	0.752099	0.749828	0.746086	0.753501
MCM7	1.68294e-77	6.56564e-75	0.779697	0.802784	0.811586	0.812994	0.805067	0.76759	0.779697	0.806668	0.782751	0.792196	0.794274	0.788391
CDKN3	8.33655e-77	3.18314e-74	0.756616	0.775268	0.752862	0.771288	0.752294	0.745578	0.756616	0.744424	0.756924	0.765618	0.711373	0.7706
H2AFX	4.22579e-75	1.57992e-72	0.77795	0.83479	0.773068	0.819737	0.809116	0.800818	0.77795	0.838954	0.742439	0.801905	0.743055	0.818623
CENPH	3.42012e-73	1.2526e-70	0.763036	0.796344	0.776692	0.802894	0.779544	0.749627	0.763036	0.777053	0.766167	0.800508	0.786708	0.779436
HNRNPA1	6.22747e-72	2.23516e-69	0.781238	0.935908	0.922079	0.981321	0.929723	0.77387	0.781238	0.8957	0.853862	0.81181	0.976691	0.863911
AURKB	1.99902e-71	7.03421e-69	0.737461	0.73543	0.733544	0.737023	0.733692	0.741548	0.737461	0.756425	0.739588	0.738722	0.723867	0.733742
ANP32B	2.73011e-71	9.42203e-69	0.766808	0.881422	0.892943	0.891741	0.834587	0.766808	0.852793	0.798531	0.758898	0.888749	0.849309	0.810073
HNRNPA2B1	3.2954e-71	1.11584e-68	0.781797	0.84781	0.902617	0.903803	0.868938	0.823324	0.781797	0.776906	0.847178	0.868779	0.771445	0.740579
KIF20B	5.40183e-71	1.76392e-68	0.756187	0.776405	0.739435	0.786026	0.753892	0.745753	0.756187	0.7423	0.724131	0.776063	0.766648	0.761465
TMPO	5.40597e-71	1.76392e-68	0.763272	0.795694	0.744859	0.776076	0.761972	0.763228	0.763272	0.783328	0.7354	0.741406	0.753783	0.756717
CDCA4	2.11236e-70	6.76934e-68	0.759984	0.786727	0.749201	0.795336	0.776078	0.767895	0.759984	0.79184	0.768757	0.772312	0.746588	0.786723
LSM4	3.13313e-70	9.86442e-68	0.779655	0.884544	0.790703	0.911129	0.873145	0.862622	0.779655	0.853586	0.641804	0.841563	0.650735	0.814461
MT1G	9.12896e-70	2.82463e-67	0.747625	0.768093	0.740824	0.759986	0.753114	0.745602	0.747625	0.760984	0.69915	0.69861	0.753936	0.72375
SNRPG	1.18615e-69	3.60791e-67	0.778846	0.847007	0.767767	0.876035	0.816564	0.790481	0.778846	0.75953	0.740099	0.800949	0.761088	0.768572
CCNA2	6.99498e-69	2.0922e-66	0.729275	0.723924	0.724507	0.727365	0.726515	0.734226	0.729275	0.74105	0.724893	0.723864	0.69877	0.72656
FEN1	1.15115e-68	3.38663e-66	0.748464	0.762599	0.748518	0.76722	0.756462	0.752502	0.748464	0.78287	0.73565	0.762492	0.714666	0.759662
ORC6	1.13754e-67	3.29264e-65	0.735525	0.752025	0.727308	0.74739	0.728974	0.720671	0.735525	0.758263	0.72576	0.748161	0.69611	0.768617
SMC2	3.66683e-67	1.04452e-64	0.75261	0.781132	0.73112	0.757492	0.730682	0.744234	0.75261	0.775117	0.736455	0.755394	0.699097	0.779541
TPX2	5.58973e-67	1.5674e-64	0.730034	0.744717	0.720741	0.740387	0.727987	0.721788	0.730034	0.734073	0.720779	0.734088	0.704919	0.754748
SNRPD1	7.50379e-67	2.07174e-64	0.769358	0.890526	0.852451	0.92793	0.866331	0.828605	0.769358	0.82857	0.778908	0.804234	0.855872	0.823867
SLC25A5	1.46607e-66	3.98637e-64	0.90509	0.9183	0.884872	0.613068	0.505209	0.808721	0.833308	0.923844	0.838395	0.90509	0.833413	0.864016
NUCKS1	9.56988e-66	2.5633e-63	0.757434	0.834705	0.899085	0.860361	0.814238	0.757434	0.845021	0.74333	0.86016	0.872199	0.782129	0.821433
SKA2	1.41652e-65	3.73837e-63	0.755268	0.791005	0.713836	0.814786	0.794512	0.774789	0.755268	0.737145	0.724194	0.748088	0.655466	0.76716
UBE2S	1.44297e-65	3.75298e-63	0.757148	0.78694	0.749751	0.773322	0.7618	0.748124	0.757148	0.789806	0.718001	0.740193	0.713096	0.788661
CDC20	1.12935e-64	2.89533e-62	0.726127	0.730636	0.732485	0.736835	0.729146	0.729323	0.726127	0.746107	0.738209	0.73383	0.72293	0.730151
ACAT2	1.69912e-64	4.2947e-62	0.688953	0.785375	0.688953	0.818189	0.799255	0.835853	0.76525	0.846421	0.785195	0.6692	0.486263	0.822635
LMNB1	2.65161e-63	6.60914e-61	0.73827	0.779595	0.753513	0.76872	0.758422	0.766674	0.73827	0.783573	0.703286	0.765238	0.753696	0.734433
NCL	8.71215e-63	2.14176e-60	0.760485	0.875336	0.802948	0.921765	0.859954	0.786906	0.760485	0.834412	0.788485	0.750846	0.876019	0.84588
RAN	3.84151e-62	9.31618e-60	0.893812	0.92446	0.835327	0.951746	0.900124	0.901333	0.754763	0.893812	0.718523	0.841625	0.814334	0.902377
CENPN	4.04854e-62	9.68735e-60	0.731287	0.775412	0.725759	0.771417	0.747732	0.742006	0.731287	0.746336	0.658691	0.764968	0.717217	0.771367
CBX3	5.10036e-62	1.20436e-59	0.757478	0.820684	0.80673	0.871039	0.81372	0.776819	0.757478	0.738501	0.742919	0.68309	0.681196	0.761555
CCNB1	5.51191e-61	1.28463e-58	0.728838	0.75105	0.734571	0.756716	0.742697	0.739814	0.728838	0.732276	0.742313	0.746641	0.718634	0.752028
YBX1	9.83167e-61	2.26204e-58	0.883519	0.865464	0.867819	0.921836	0.867518	0.864957	0.609546	0.883519	0.709385	0.768352	0.604662	0.828089
ASPM	3.11699e-60	7.08071e-58	0.712463	0.730937	0.70837	0.726743	0.708333	0.696157	0.712463	0.699108	0.708069	0.722907	0.699337	0.744185
NPM1	3.30907e-60	7.42306e-58	0.757994	0.923594	0.818431	0.982541	0.916052	0.676756	0.757994	0.756164	0.802156	0.825565	0.863765	0.934082
CCNB2	5.63975e-60	1.24952e-57	0.727099	0.757335	0.741383	0.756229	0.743257	0.739175	0.727099	0.752071	0.736496	0.743834	0.751952	0.752374
NUF2	7.50269e-60	1.64199e-57	0.709421	0.721538	0.701063	0.716188	0.703183	0.696881	0.709421	0.712294	0.69421	0.716422	0.698465	0.731113
MZT2A	2.13479e-59	4.61578e-57	0.743109	0.73331	0.793532	0.85394	0.768213	0.743109	0.781273	0.747202	0.738199	0.811565	0.76957	0.768392
CENPM	2.23266e-59	4.76992e-57	0.722084	0.752887	0.728422	0.701837	0.72257	0.722344	0.722084	0.745691	0.721343	0.757074	0.701474	0.751803
HMGB3	1.35942e-58	2.87014e-56	0.748187	0.814981	0.790448	0.744441	0.725873	0.805498	0.748187	0.796505	0.806907	0.770338	0.776176	0.822996
GINS2	1.97245e-58	4.11599e-56	0.717091	0.731191	0.720511	0.73229	0.713175	0.700285	0.717091	0.723633	0.713374	0.74696	0.713052	0.737649
CENPK	2.09593e-58	4.32339e-56	0.708396	0.729997	0.691947	0.715584	0.690521	0.674698	0.708396	0.713127	0.688132	0.725997	0.670555	0.721631
KIFC1	5.51722e-58	1.12514e-55	0.701911	0.705106	0.695682	0.703899	0.696459	0.696697	0.701911	0.713887	0.696017	0.705107	0.689612	0.714554
SIVA1	6.13121e-58	1.2363e-55	0.737049	0.788752	0.805184	0.79563	0.774215	0.737049	0.823231	0.681421	0.800944	0.821973	0.656753	0.772854
PAFAH1B3	4.05994e-57	7.91954e-55	0.74644	0.775317	0.762473	0.863003	0.803048	0.759319	0.74644	0.795419	0.692518	0.747965	0.694867	0.870477
FBLN1	5.4563e-57	1.05289e-54	0.711324	0.789496	0.786188	0.807012	0.785736	0.711324	0.803829	0.654388	0.800892	0.435517	0.795234	0.821523
ANP32E	5.64537e-57	1.07779e-54	0.737271	0.786496	0.733455	0.758078	0.750759	0.754573	0.737271	0.789675	0.647224	0.745109	0.73743	0.707807
ASF1B	6.88689e-57	1.30097e-54	0.7022	0.713819	0.694441	0.710094	0.700307	0.700318	0.7022	0.720087	0.692456	0.715356	0.673695	0.730587
SRSF3	5.48251e-56	1.01432e-53	0.747788	0.899551	0.82954	0.939454	0.8917	0.86037	0.747788	0.84366	0.806803	0.818394	0.870939	0.793425
CBX5	1.14977e-55	2.10548e-53	0.713903	0.759362	0.761349	0.762664	0.733419	0.713903	0.759255	0.761768	0.760183	0.792367	0.733636	0.765026
HELLS	1.57571e-55	2.85633e-53	0.717034	0.74365	0.704939	0.750153	0.735972	0.72201	0.717034	0.750282	0.720183	0.631724	0.713466	0.744245
RAD51AP1	2.02482e-54	3.63375e-52	0.6992	0.726283	0.696116	0.716229	0.694572	0.682108	0.6992	0.692327	0.692038	0.727063	0.694409	0.701707
RNASEH2A	2.46986e-54	4.34549e-52	0.726108	0.76425	0.747365	0.777963	0.753903	0.748889	0.726108	0.77408	0.726084	0.768928	0.680171	0.757288
STRA13	1.63887e-53	2.828e-51	0.738942	0.765688	0.689384	0.722565	0.730015	0.744864	0.738942	0.79354	0.57274	0.829991	0.498125	0.767851
PRDX2	4.54314e-53	7.69162e-51	0.894984	0.82509	0.753317	0.842796	0.762247	0.741754	0.476752	0.728861	0.493316	0.725604	0.711635	0.894984
RAD21	4.59278e-53	7.703e-51	0.712905	0.761117	0.734428	0.744074	0.735843	0.712905	0.737188	0.688822	0.751619	0.732396	0.659239	0.740504
RPSA	9.12095e-53	1.5156e-50	0.891739	0.81071	0.677347	0.941056	0.795552	0.746321	0.631757	0.8724	0.64806	0.812889	0.973333	0.891739
HNRNPAB	4.87608e-52	7.9551e-50	0.735961	0.786573	0.732561	0.780404	0.760694	0.773439	0.735961	0.81835	0.684101	0.697053	0.754852	0.81416
CCDC34	1.87806e-51	3.00926e-49	0.721126	0.773614	0.779115	0.810655	0.780184	0.721126	0.814461	0.798049	0.769039	0.817303	0.805656	0.866075
WDR34	1.78441e-50	2.76061e-48	0.720159	0.750709	0.71124	0.743518	0.724331	0.704933	0.720159	0.761654	0.696946	0.720333	0.60331	0.794582
KIF22	2.10291e-50	3.22555e-48	0.722539	0.757499	0.729744	0.735091	0.745939	0.752521	0.722539	0.780738	0.713082	0.729172	0.716497	0.763989
HNRNPR	5.657e-50	8.53114e-48	0.732776	0.791965	0.781851	0.820481	0.754952	0.723938	0.732776	0.745699	0.714022	0.727014	0.670075	0.780578
DDX39A	1.49662e-49	2.23819e-47	0.726632	0.807715	0.692114	0.822234	0.795077	0.788245	0.726632	0.818718	0.724664	0.763914	0.720357	0.767144
DNAJC9	7.70503e-49	1.14276e-46	0.71596	0.75754	0.742133	0.744923	0.729976	0.732849	0.71596	0.762324	0.725165	0.7589	0.670359	0.741676
PSIP1	2.92333e-48	4.23082e-46	0.719107	0.812099	0.763801	0.819232	0.78005	0.724163	0.719107	0.755519	0.748172	0.746788	0.618311	0.72369
FDPS	3.22095e-48	4.62425e-46	0.83268	0.752304	0.679403	0.751127	0.741447	0.77263	0.587574	0.83268	0.577649	0.622027	0.609175	0.796054
MT1X	7.83502e-48	1.11593e-45	0.853256	0.85972	0.651479	0.938787	0.848931	0.780473	0.894315	0.787077	0.853256	0.645516	0.906153	0.860816
HMGN1	1.21061e-47	1.71068e-45	0.728759	0.818544	0.841028	0.890968	0.822026	0.783798	0.728759	0.737121	0.814876	0.72797	0.956107	0.80226
TPI1	1.91466e-47	2.68441e-45	0.838456	0.74597	0.740153	0.778408	0.622929	0.745323	0.769518	0.838456	0.688153	0.640391	0.702542	0.635698
ERH	4.81235e-47	6.59255e-45	0.715653	0.796295	0.833372	0.82424	0.797812	0.715653	0.738771	0.698446	0.733102	0.827367	0.545571	0.798564
MCM3	8.37508e-47	1.13863e-44	0.678352	0.715847	0.71786	0.730624	0.709201	0.678352	0.706479	0.705578	0.722074	0.696722	0.634774	0.683721
KPNA2	1.04781e-46	1.41384e-44	0.806496	0.777795	0.70393	0.710465	0.70866	0.776031	0.6782	0.806496	0.679819	0.73106	0.636671	0.748332
MIS18A	1.84927e-46	2.47664e-44	0.703225	0.741553	0.692437	0.739767	0.714863	0.715549	0.703225	0.743624	0.680414	0.725617	0.66373	0.756792
SRSF2	3.33185e-46	4.42914e-44	0.832165	0.855712	0.786998	0.895949	0.845999	0.80764	0.723504	0.832165	0.715682	0.758275	0.861585	0.748062
H3F3A	3.74394e-46	4.94035e-44	0.816561	0.853624	0.785319	0.86936	0.872062	0.797923	0.646493	0.816561	0.565241	0.758397	0.892765	0.861161
NASP	4.33966e-46	5.68463e-44	0.695819	0.777828	0.793269	0.74928	0.730989	0.695819	0.778353	0.774014	0.804359	0.784166	0.681261	0.754072
DNMT1	7.42613e-46	9.58773e-44	0.796293	0.759128	0.704192	0.753426	0.744853	0.768564	0.682418	0.796293	0.692999	0.732028	0.743382	0.66584
PTGES3	1.1213e-44	1.4171e-42	0.827563	0.836284	0.798941	0.803551	0.793115	0.698329	0.762045	0.698291	0.7846	0.827563	0.668658	0.706921
NME1	1.63457e-44	2.05133e-42	0.857059	0.857281	0.525197	0.8886	0.827077	0.8215	0.557264	0.850163	0.432513	0.502158	0.752606	0.857059
ITGB3BP	1.66423e-44	2.07405e-42	0.705925	0.756034	0.696001	0.743844	0.733207	0.705415	0.705925	0.738828	0.717489	0.753151	0.660874	0.755845
ENO1	1.89537e-44	2.34581e-42	0.830556	0.75479	0.863601	0.827164	0.641923	0.734988	0.728094	0.830556	0.831262	0.72048	0.946971	0.789157
SSRP1	5.81604e-44	7.00501e-42	0.795835	0.747103	0.68761	0.749108	0.7226	0.743035	0.669479	0.795835	0.659266	0.685125	0.732982	0.751262
LSM5	2.04906e-43	2.41924e-41	0.822611	0.818499	0.697703	0.855821	0.780945	0.727019	0.689837	0.717301	0.751222	0.822611	0.825913	0.740684
SNRPA1	3.75864e-43	4.40867e-41	0.795574	0.791997	0.65409	0.777814	0.730338	0.75533	0.610537	0.795574	0.640081	0.716042	0.721469	0.740909
C19orf48	6.47389e-43	7.49552e-41	0.804568	0.777037	0.756968	0.771458	0.728873	0.700598	0.696444	0.804568	0.742815	0.714069	0.768872	0.804183
HIST1H4C	1.09061e-42	1.25463e-40	0.710086	0.760977	0.73097	0.763824	0.734617	0.72621	0.710086	0.780256	0.691996	0.711372	0.755353	0.730902
LSM2	1.50505e-42	1.72036e-40	0.712151	0.812717	0.715134	0.815186	0.776092	0.760304	0.712151	0.793825	0.666138	0.754278	0.633313	0.768647
SUMO2	1.96402e-42	2.21675e-40	0.822255	0.792699	0.839137	0.838432	0.781563	0.636168	0.819613	0.645099	0.814751	0.822255	0.739065	0.684006
NAA38	3.86835e-42	4.28527e-40	0.700834	0.765525	0.754096	0.772264	0.758176	0.700834	0.784314	0.696183	0.630598	0.713076	0.437268	0.753531
HNRNPF	8.56346e-42	9.37072e-40	0.713328	0.795744	0.814992	0.785423	0.752883	0.710282	0.713328	0.713429	0.779556	0.721927	0.640552	0.660476
USP1	1.75048e-41	1.88108e-39	0.698016	0.729884	0.706639	0.68865	0.703997	0.695073	0.698016	0.751311	0.694419	0.744263	0.684881	0.699573
TMEM14A	5.59893e-41	5.94547e-39	0.804345	0.790577	0.652476	0.843523	0.826527	0.777834	0.683079	0.75056	0.75565	0.804345	0.601151	0.792358
HNRNPU	8.996e-41	9.44106e-39	0.697388	0.731102	0.743587	0.741421	0.724975	0.697388	0.725843	0.682826	0.718847	0.66898	0.666979	0.673834
RPS3	1.11779e-40	1.16627e-38	0.976844	0.924718	0.581268	0.975493	0.799187	0.626586	0.44023	0.901957	0.569471	0.62416	0.976844	0.928702
VRK1	3.53965e-40	3.62987e-38	0.780501	0.77036	0.520023	0.781371	0.767239	0.76683	0.706369	0.780501	0.628551	0.752268	0.743033	0.743404
RBMX	5.17394e-40	5.24585e-38	0.704106	0.776183	0.753369	0.801779	0.774548	0.702436	0.704106	0.708364	0.724611	0.74018	0.772622	0.730331
HADH	7.32025e-40	7.33906e-38	0.696634	0.72876	0.660027	0.751037	0.720969	0.73326	0.696634	0.756695	0.609919	0.760629	0.643866	0.773651
FAM132A	8.72263e-40	8.64841e-38	0.805312	0.801832	0.685948	0.847494	0.651841	0.446382	0.848138	0.805312	0.7912	0.592225	0.873272	0.83114
EXOSC8	2.11422e-39	2.03988e-37	0.696763	0.740181	0.667857	0.750805	0.717	0.718416	0.696763	0.729253	0.685918	0.704813	0.676224	0.764665
HSPD1	2.76023e-39	2.63485e-37	0.805026	0.872381	0.795494	0.899355	0.817812	0.712858	0.679085	0.805026	0.686941	0.736858	0.673913	0.778279
MZT1	5.53954e-39	5.20485e-37	0.693551	0.736211	0.692136	0.755703	0.736128	0.734714	0.693551	0.730691	0.693751	0.704151	0.651127	0.719663
RPS2	5.8898e-39	5.50513e-37	0.968144	0.900247	0.56323	0.94665	0.701483	0.559358	0.489604	0.939464	0.425526	0.587076	0.968144	0.890507
SRSF7	1.38478e-38	1.28763e-36	0.704186	0.82394	0.774104	0.853352	0.809905	0.770087	0.704186	0.761744	0.73517	0.711629	0.78045	0.624985
C9orf3	1.73832e-38	1.59979e-36	0.685847	0.815816	0.56252	0.846147	0.751254	0.685847	0.720185	0.726198	0.734637	0.697862	0.678056	0.85449
MIF	2.5512e-38	2.33591e-36	0.845069	0.677098	0.782616	0.835936	0.800896	0.855053	0.682589	0.766784	0.738543	0.560143	0.772906	0.845069
TMEM106C	3.75187e-38	3.41782e-36	0.812748	0.755119	0.72467	0.73502	0.736102	0.730561	0.688903	0.706175	0.641626	0.750196	0.723279	0.812748
SNRPF	4.47623e-38	4.0367e-36	0.800933	0.865139	0.755024	0.907433	0.830051	0.790604	0.685429	0.800933	0.723839	0.719168	0.83651	0.804258
GGH	6.92101e-38	6.08845e-36	0.810419	0.776679	0.475909	0.819344	0.777161	0.771173	0.70168	0.702523	0.778375	0.479	0.713227	0.810419
SMC1A	8.12389e-38	7.07725e-36	0.689036	0.725333	0.689646	0.705027	0.697935	0.707928	0.689036	0.74092	0.6975	0.664076	0.674633	0.730587
EIF4EBP1	1.08567e-37	9.32225e-36	0.767724	0.688725	0.731649	0.734617	0.732894	0.763686	0.691109	0.767724	0.764872	0.71766	0.568248	0.704892
EZH2	1.43257e-37	1.22423e-35	0.757447	0.745533	0.600236	0.722968	0.716597	0.725894	0.709095	0.757447	0.601345	0.710195	0.681523	0.754959
HNRNPA0	1.69696e-37	1.43649e-35	0.686456	0.749987	0.78895	0.79023	0.761108	0.686456	0.70201	0.695137	0.770031	0.645871	0.69103	0.738806
RPLP1	3.81703e-37	3.20095e-35	0.955432	0.860701	0.509812	0.977037	0.802462	0.533466	0.759824	0.704761	0.625292	0.39223	0.955432	0.970324
PARK7	7.58768e-37	6.27505e-35	0.686796	0.839879	0.790614	0.931765	0.871849	0.686796	0.706843	0.625157	0.759504	0.641102	0.39331	0.662925
SRSF10	4.97273e-36	3.96625e-34	0.780811	0.755809	0.767892	0.773574	0.723748	0.679447	0.724533	0.780811	0.724319	0.68689	0.625398	0.757949
HNRNPA3	1.1878e-35	9.3904e-34	0.790272	0.83185	0.806113	0.838167	0.760674	0.766268	0.66632	0.790272	0.755347	0.649022	0.813637	0.794371
H2AFY	1.57762e-35	1.23633e-33	0.816025	0.769472	0.499246	0.723926	0.773419	0.794629	0.662903	0.787796	0.816025	0.627997	0.797065	0.572244
EEF1B2	2.0983e-35	1.62311e-33	0.806647	0.858457	0.535842	0.895116	0.794799	0.695191	0.570963	0.857548	0.485243	0.576387	0.939427	0.806647
SNRPE	4.92098e-35	3.77401e-33	0.786704	0.803261	0.784935	0.855916	0.789099	0.721066	0.601899	0.715096	0.650545	0.786704	0.699403	0.763343
HNRNPD	1.68305e-34	1.26908e-32	0.785294	0.787809	0.826348	0.769106	0.713259	0.716444	0.669654	0.769652	0.742815	0.785294	0.751014	0.743389
GMNN	5.09909e-34	3.79702e-32	0.761634	0.755451	0.716109	0.747697	0.712632	0.708027	0.504036	0.720937	0.709364	0.761634	0.657276	0.755605
RPL14	5.46283e-34	4.05107e-32	0.825325	0.876101	0.567997	0.922641	0.757163	0.660403	0.553972	0.80523	0.64548	0.643186	0.952357	0.825325
RBBP7	5.73553e-34	4.23579e-32	0.688634	0.701401	0.728544	0.703936	0.709856	0.71646	0.688634	0.718029	0.703714	0.736883	0.528346	0.7674
MRPL11	6.91376e-34	5.08501e-32	0.762185	0.780469	0.749437	0.768166	0.691915	0.696818	0.676123	0.762185	0.69422	0.770252	0.678252	0.7352
CDK4	3.97944e-33	2.76802e-31	0.684605	0.768097	0.750792	0.795348	0.753842	0.734519	0.684605	0.723347	0.740141	0.718421	0.491387	0.785641
HNRNPH3	4.02116e-33	2.78625e-31	0.683037	0.723521	0.761222	0.734445	0.702717	0.707637	0.683037	0.714083	0.763639	0.691389	0.62723	0.722999
SFPQ	7.49511e-33	5.13387e-31	0.68576	0.748646	0.757006	0.785097	0.733275	0.744497	0.68576	0.713609	0.738773	0.672326	0.6984	0.686516
PARP1	8.8334e-32	5.8496e-30	0.759726	0.787746	0.73476	0.815978	0.769104	0.737137	0.633709	0.759726	0.674398	0.742706	0.603659	0.707206
NAP1L1	1.64851e-31	1.07189e-29	0.775658	0.83914	0.777644	0.902335	0.838563	0.620292	0.763465	0.596899	0.760172	0.775658	0.767651	0.713728
SET	2.79154e-31	1.78918e-29	0.679772	0.828989	0.725606	0.870891	0.823299	0.727154	0.679772	0.752627	0.59486	0.670929	0.6711	0.771833
HSPE1	1.31041e-30	8.08132e-29	0.769566	0.857225	0.822239	0.907154	0.790447	0.632201	0.773045	0.712653	0.734742	0.769566	0.505887	0.758114
BUB3	1.44625e-29	8.50966e-28	0.676279	0.752487	0.726826	0.720351	0.71051	0.707651	0.676279	0.741728	0.728779	0.713198	0.693537	0.69463
LSM7	2.50647e-29	1.4371e-27	0.675523	0.781921	0.716351	0.840542	0.746233	0.690689	0.675523	0.708331	0.675432	0.667938	0.695761	0.692331
TUBB4B	3.47699e-29	1.94994e-27	0.768082	0.667257	0.715596	0.656011	0.62631	0.742434	0.671195	0.719303	0.736517	0.768082	0.825215	0.838908
HNRNPC	5.07984e-29	2.81367e-27	0.672896	0.837925	0.770456	0.858372	0.820634	0.72647	0.672896	0.761981	0.698555	0.663684	0.729602	0.770826
FBL	6.35919e-29	3.51145e-27	0.759059	0.8069	0.749503	0.855991	0.749382	0.650925	0.722744	0.756139	0.69822	0.759059	0.842157	0.777452
ILF2	1.22793e-28	6.59773e-27	0.771893	0.578539	0.744141	0.724881	0.742564	0.720342	0.709011	0.724221	0.716998	0.714289	0.737081	0.771893
PRMT1	5.03598e-28	2.64256e-26	0.66711	0.783083	0.716379	0.804693	0.737611	0.689153	0.66711	0.713927	0.588499	0.661354	0.731891	0.749324
CACYBP	8.61695e-28	4.49534e-26	0.667668	0.772511	0.747691	0.778998	0.727058	0.677664	0.667668	0.710651	0.754721	0.751165	0.559417	0.719738
PPIH	6.02913e-27	2.96848e-25	0.741774	0.732455	0.692276	0.740781	0.703861	0.704409	0.654823	0.706019	0.694461	0.741774	0.702041	0.737784
SRP9	6.03753e-27	2.96848e-25	0.780803	0.769255	0.720389	0.774653	0.762623	0.752162	0.63301	0.717089	0.722502	0.720885	0.627862	0.780803
RPS23	5.39797e-26	2.48389e-24	0.771171	0.844175	0.507181	0.953386	0.768188	0.588393	0.428316	0.783859	0.546746	0.655151	0.975993	0.771171
LSM6	8.77842e-26	3.97822e-24	0.629408	0.781316	0.759006	0.786507	0.629408	0.694763	0.623465	0.737374	0.734523	0.731035	0.797	0.666997
PTMS	1.25511e-24	5.27498e-23	0.732121	0.748609	0.683285	0.809676	0.729156	0.697901	0.606353	0.732121	0.677281	0.64592	0.796411	0.715861
ODC1	1.53316e-24	6.42852e-23	0.754823	0.772112	0.547413	0.767908	0.733215	0.738034	0.637434	0.783377	0.587163	0.685578	0.699795	0.754823
HNRNPM	7.06152e-23	2.64013e-21	0.727468	0.769771	0.780321	0.811704	0.758913	0.72565	0.643201	0.705962	0.714439	0.727468	0.783699	0.719588
HNRNPDL	1.60962e-21	5.55504e-20	0.650981	0.724918	0.742458	0.809149	0.760362	0.677299	0.650981	0.703176	0.735254	0.685296	0.636671	0.654916

## Sheet: IRS
Differentially Expressed Genes (DEGs) of HFs were Identified by Function "FindMarkers" of scran R Package Using 'Wilcox' Method (FDR<0.01, average_AUC>0.7).
	p.value	FDR	summary.AUC	AUC.0	AUC.1	AUC.2	AUC.3	AUC.4	AUC.5	AUC.7	AUC.8	AUC.9	AUC.10	AUC.11
KRT28	1.83296e-189	3.28943e-185	0.972432	0.941777	0.955022	0.953385	0.962204	0.972432	0.932978	0.961269	0.942492	0.946204	0.959404	0.944919
KRT71	1.99404e-174	1.78925e-170	0.961988	0.94219	0.948485	0.945883	0.951518	0.961988	0.933297	0.962204	0.942241	0.947062	0.939129	0.939414
KRT25	3.78828e-164	2.26615e-160	0.923502	0.936682	0.936405	0.950668	0.958125	0.96869	0.923502	0.955924	0.790469	0.683657	0.951229	0.935333
KRT27	3.03256e-160	1.36056e-156	0.924256	0.903418	0.90189	0.905978	0.911453	0.924256	0.904859	0.937347	0.886093	0.810416	0.898019	0.913558
KRT73	7.06435e-129	2.53553e-125	0.815193	0.811271	0.838301	0.830831	0.844559	0.864033	0.815193	0.853327	0.818376	0.823733	0.852238	0.815859
GATA3	1.05789e-125	3.16414e-122	0.933844	0.891093	0.94327	0.910505	0.922545	0.933844	0.88908	0.92172	0.945839	0.930542	0.947772	0.904875
ARHGAP29	5.65807e-119	1.45057e-115	0.838718	0.85746	0.903386	0.877802	0.909293	0.928756	0.838718	0.887034	0.713297	0.818689	0.92745	0.880608
TCHH	2.63838e-114	5.91854e-111	0.825847	0.819026	0.837872	0.823508	0.835257	0.864061	0.825847	0.867157	0.836178	0.459294	0.810567	0.789455
FBP1	3.5255e-100	7.02985e-97	0.772865	0.790936	0.769591	0.783564	0.778935	0.772865	0.776918	0.776069	0.540124	0.78855	0.779501	0.745577
GFRA3	1.0949e-98	1.96492e-95	0.737575	0.740062	0.753735	0.746685	0.757063	0.775249	0.737575	0.787329	0.725639	0.750139	0.741708	0.75037
RP11-148B18.1	7.69092e-91	1.25474e-87	0.742782	0.714116	0.730759	0.724685	0.732206	0.742782	0.71864	0.742362	0.714573	0.718487	0.735775	0.716461
CPM	1.5145e-87	2.1438e-84	0.746392	0.712925	0.727112	0.717101	0.72725	0.746392	0.724749	0.75371	0.729488	0.716873	0.69574	0.674281
CUX1	1.55296e-87	2.1438e-84	0.791201	0.889088	0.791011	0.876918	0.870226	0.886535	0.791201	0.913936	0.767918	0.835359	0.843595	0.834429
LPAR6	3.49727e-86	4.483e-83	0.79578	0.8421	0.848569	0.865938	0.883034	0.896563	0.79578	0.888538	0.853332	0.855259	0.888583	0.752561
PADI3	4.8908e-84	5.85135e-81	0.758848	0.803085	0.773671	0.805728	0.814086	0.829072	0.758848	0.827681	0.522217	0.412888	0.805475	0.81238
CRNN	7.99482e-80	8.96719e-77	0.725398	0.737819	0.71743	0.752704	0.76433	0.771416	0.725398	0.750716	0.64332	0.63034	0.778006	0.726678
APLP2	1.91726e-76	2.02395e-73	0.835547	0.807482	0.904774	0.790036	0.847785	0.835547	0.81383	0.719155	0.83122	0.856015	0.813043	0.729855
ENC1	4.67917e-75	4.66513e-72	0.74245	0.732638	0.750465	0.782819	0.785004	0.797489	0.74245	0.775806	0.752395	0.624716	0.72447	0.758285
PAQR5	1.44673e-74	1.36647e-71	0.708888	0.714721	0.698197	0.704446	0.702151	0.708888	0.702997	0.737279	0.671018	0.720126	0.677987	0.740729
FABP5	1.90399e-71	1.62709e-68	0.98319	0.415057	0.91488	0.875422	0.902592	0.994073	0.81656	0.98319	0.960859	0.759243	0.969728	0.963161
KRT74	3.43983e-70	2.68396e-67	0.716132	0.733877	0.701176	0.722614	0.716022	0.716132	0.71132	0.741442	0.666165	0.740656	0.691161	0.760038
GPR37	1.66403e-69	1.24428e-66	0.686167	0.677809	0.710797	0.685749	0.686167	0.724295	0.692863	0.760691	0.709468	0.699496	0.670606	0.698658
SNX3	3.48072e-68	2.4986e-65	0.829979	0.812472	0.862681	0.863142	0.847834	0.829979	0.82715	0.825622	0.635371	0.887163	0.470756	0.690085
TFAP2A	6.81216e-66	4.52782e-63	0.763708	0.816752	0.867242	0.815029	0.776282	0.817579	0.763708	0.856876	0.859148	0.879294	0.644539	0.902027
DLX3	2.24758e-65	1.44054e-62	0.925765	0.885301	0.762634	0.87098	0.911385	0.931192	0.692727	0.925765	0.631041	0.591072	0.919742	0.884908
DSG1	1.31455e-64	8.1348e-62	0.730254	0.730254	0.893853	0.508457	0.556619	0.859789	0.889061	0.935039	0.894649	0.945549	0.872232	0.915886
COL1A2	8.63588e-63	5.16599e-60	0.739023	0.747959	0.758814	0.76573	0.767568	0.739023	0.707626	0.636012	0.756516	0.749105	0.79132	0.744262
LMO7	1.13169e-60	6.34666e-58	0.717137	0.785156	0.772409	0.762364	0.725972	0.761365	0.717137	0.776945	0.682043	0.789357	0.785247	0.764421
DEGS2	4.36442e-60	2.37345e-57	0.716055	0.840545	0.828424	0.716055	0.788403	0.843903	0.832959	0.858453	0.688277	0.841084	0.818789	0.840044
TACSTD2	8.39143e-59	4.42919e-56	0.744031	0.823625	0.744031	0.649899	0.803438	0.939828	0.906951	0.971536	0.515983	0.888071	0.963375	0.755245
SPINK5	1.26342e-56	6.47807e-54	0.912221	0.874544	0.890325	0.302026	0.482206	0.900584	0.886372	0.892642	0.912221	0.905246	0.896244	0.821939
ATOX1	2.29078e-56	1.14195e-53	0.91912	0.875165	0.544453	0.782474	0.856066	0.910378	0.878813	0.91912	0.571922	0.692736	0.350789	0.883237
CRABP2	2.26617e-55	1.09915e-52	0.914169	0.631084	0.953423	0.552435	0.596413	0.939948	0.912969	0.914169	0.942178	0.944767	0.9367	0.890687
TMEM45A	3.01496e-55	1.42385e-52	0.949356	0.911556	0.942525	0.10289	0.3198	0.733849	0.912115	0.951498	0.811389	0.938487	0.933663	0.949356
PKP3	5.78418e-55	2.66161e-52	0.940016	0.751679	0.73241	0.773705	0.79743	0.848084	0.870878	0.846361	0.595958	0.778537	0.957208	0.940016
CTSC	1.16139e-54	5.21058e-52	0.907221	0.7284	0.923213	0.706708	0.770157	0.916755	0.849213	0.892774	0.907221	0.848827	0.885313	0.729389
DSC1	5.42524e-53	2.37467e-50	0.709261	0.854392	0.857317	0.709261	0.784129	0.852299	0.849403	0.837963	0.849504	0.862573	0.849949	0.851137
MYH14	3.72495e-52	1.59162e-49	0.866018	0.734897	0.546678	0.732994	0.770232	0.871231	0.808481	0.866018	0.756579	0.750567	0.864197	0.832265
PCDH7	5.16444e-52	2.15537e-49	0.725167	0.726271	0.738008	0.733397	0.735244	0.725167	0.704554	0.759405	0.738735	0.621665	0.659021	0.742646
NBPF14	7.9105e-52	3.2264e-49	0.681066	0.733103	0.720972	0.681066	0.725233	0.777399	0.724309	0.796136	0.589097	0.690794	0.739746	0.759436
SCEL	7.76019e-50	2.90134e-47	0.848756	0.824376	0.847723	0.727188	0.630049	0.816016	0.798514	0.848756	0.819777	0.825523	0.865879	0.812736
CYB5A	9.08099e-49	3.25935e-46	0.729715	0.774589	0.634467	0.662361	0.729715	0.889199	0.832689	0.876972	0.558429	0.930971	0.89218	0.919365
GLTP	9.29589e-48	3.20815e-45	0.872926	0.818466	0.755403	0.544643	0.590428	0.857958	0.808048	0.872926	0.779821	0.925851	0.810941	0.826924
SLC27A4	2.49744e-47	8.29983e-45	0.675132	0.743286	0.675132	0.682515	0.693912	0.763162	0.723967	0.78083	0.672252	0.688651	0.660983	0.780416
RAB25	6.21101e-46	2.0266e-43	0.857377	0.721992	0.73681	0.375483	0.474585	0.775032	0.813728	0.809177	0.663843	0.857377	0.871064	0.905314
GOLGA7B	3.02196e-44	9.68431e-42	0.837496	0.794314	0.551799	0.781157	0.794	0.777804	0.788562	0.837496	0.830907	0.799319	0.845043	0.854259
AP1M2	2.24436e-43	6.94435e-41	0.835334	0.782809	0.589364	0.742662	0.747641	0.798151	0.693562	0.835334	0.539015	0.636948	0.81963	0.875294
PRDX2	3.30424e-43	9.88299e-41	0.768609	0.848609	0.762606	0.865547	0.790537	0.768609	0.523248	0.745838	0.511422	0.754073	0.722788	0.913366
TUBA1C	4.85059e-43	1.42703e-40	0.84953	0.624999	0.78665	0.831497	0.812394	0.864363	0.649435	0.84953	0.874378	0.667642	0.885266	0.870282
RPL37A	3.16029e-42	9.1475e-40	0.898302	0.7802	0.508786	0.871484	0.75657	0.820054	0.720702	0.853823	0.504874	0.7857	0.925909	0.898302
CLIC3	3.60643e-42	1.01126e-39	0.862572	0.863749	0.523661	0.621883	0.793367	0.898759	0.91093	0.862572	0.729823	0.88575	0.865131	0.882224
RPS17	6.81169e-42	1.85216e-39	0.893372	0.835712	0.485993	0.91825	0.81574	0.767035	0.567265	0.876446	0.514079	0.593115	0.945015	0.893372
TUBA1A	2.10119e-41	5.62806e-39	0.705201	0.567095	0.705201	0.921205	0.893305	0.900573	0.849558	0.648002	0.653153	0.863455	0.505372	0.853629
DOK4	4.07646e-41	1.04509e-38	0.668439	0.741203	0.668439	0.733347	0.735108	0.755205	0.723584	0.783094	0.668947	0.727692	0.741334	0.77135
SAMD5	4.92222e-41	1.24414e-38	0.639749	0.639749	0.729496	0.730409	0.722885	0.727614	0.701433	0.617742	0.706016	0.752812	0.713538	0.740537
ARF6	5.30035e-41	1.32111e-38	0.84116	0.717957	0.774499	0.704383	0.708921	0.779225	0.694804	0.736608	0.501799	0.84116	0.662244	0.632676
PVRL4	1.26663e-40	3.11383e-38	0.681367	0.681367	0.734273	0.652019	0.711653	0.895964	0.826212	0.917631	0.777227	0.729912	0.868074	0.874884
DYNLL1	4.50694e-40	1.05041e-37	0.861228	0.610873	0.809821	0.791106	0.643787	0.915186	0.787723	0.861228	0.771537	0.821614	0.745866	0.931334
RPS26	3.46993e-39	7.9835e-37	0.877102	0.865251	0.452728	0.881081	0.846074	0.911108	0.630702	0.910416	0.391113	0.744615	0.779735	0.877102
NOTCH2	9.22146e-38	1.9701e-35	0.803745	0.672753	0.746045	0.579731	0.690972	0.802514	0.747135	0.803745	0.660684	0.761488	0.796412	0.759764
LBR	2.47352e-36	4.82497e-34	0.790674	0.758577	0.711774	0.767269	0.77462	0.780628	0.57583	0.790674	0.704636	0.669231	0.792955	0.71123
UCHL3	1.42843e-35	2.69837e-33	0.816115	0.709359	0.579616	0.734574	0.714288	0.802412	0.681936	0.816115	0.574097	0.819344	0.761002	0.755793
S100A14	3.04058e-35	5.51174e-33	0.970896	0.38849	0.704857	0.721481	0.465603	0.81451	0.798746	0.784905	0.68675	0.611299	0.970896	0.970337
RND3	3.82877e-35	6.80308e-33	0.78711	0.762086	0.705358	0.742719	0.672937	0.703047	0.627854	0.78711	0.47383	0.718134	0.735728	0.79181
BMP4	5.28723e-35	9.2121e-33	0.760165	0.717692	0.627212	0.721971	0.730254	0.742291	0.656737	0.760165	0.628195	0.698815	0.72461	0.727938
DBI	9.94773e-35	1.70021e-32	0.70376	0.891761	0.453799	0.516399	0.776817	0.975644	0.70376	0.950432	0.0897452	0.932509	0.778754	0.830156
AREG	1.35976e-34	2.3021e-32	0.765189	0.730037	0.701496	0.623241	0.681681	0.72701	0.730372	0.765189	0.645559	0.745549	0.721667	0.748891
SLC30A1	3.09725e-34	5.09937e-32	0.679218	0.776142	0.719176	0.707031	0.792323	0.813751	0.679218	0.779706	0.403812	0.74169	0.792068	0.803862
YBX1	5.87435e-34	9.58374e-32	0.822234	0.745591	0.797354	0.846209	0.801848	0.829238	0.390454	0.822234	0.630518	0.648045	0.517425	0.720104
PERP	6.36097e-34	1.02841e-31	0.722082	0.43666	0.906236	0.389343	0.452521	0.722082	0.929945	0.695627	0.89013	0.659672	0.994908	0.987209
FAM49A	6.73164e-34	1.07863e-31	0.771878	0.777359	0.460352	0.787332	0.788057	0.790587	0.728649	0.771878	0.452575	0.658689	0.792255	0.745275
RPL7A	1.76279e-33	2.79956e-31	0.726862	0.794662	0.524303	0.86211	0.699675	0.726862	0.598945	0.864047	0.465357	0.617781	0.943567	0.894111
ID3	2.00311e-33	3.15331e-31	0.828309	0.870044	0.505405	0.917157	0.896595	0.889398	0.603027	0.828309	0.646103	0.408802	0.771886	0.864202
PSORS1C2	2.60966e-33	4.07243e-31	0.813354	0.857262	0.53548	0.869885	0.871847	0.8726	0.8437	0.813354	0.214594	0.796545	0.882183	0.821857
PHLDA2	3.17128e-33	4.87748e-31	0.684753	0.749468	0.537556	0.557677	0.684753	0.84712	0.808788	0.829142	0.440442	0.802219	0.824675	0.81983
MFSD2A	3.1799e-33	4.87748e-31	0.766488	0.728597	0.679927	0.735979	0.731441	0.759323	0.635034	0.766488	0.595373	0.734174	0.728534	0.731909
TSPO	3.49505e-33	5.31544e-31	0.840373	0.793006	0.57573	0.693215	0.676778	0.773093	0.861556	0.844623	0.407033	0.80623	0.699757	0.840373
RPS18	6.70395e-33	1.011e-30	0.950902	0.760146	0.55488	0.864711	0.533519	0.443068	0.723948	0.840154	0.590331	0.62691	0.950902	0.911915
RPS29	9.50979e-33	1.42219e-30	0.827345	0.756933	0.568768	0.851114	0.73189	0.744881	0.736383	0.827345	0.548534	0.704439	0.943007	0.693125
PLXDC2	1.27661e-32	1.89339e-30	0.786321	0.716951	0.782773	0.655916	0.68928	0.767811	0.758875	0.786321	0.746538	0.780908	0.80342	0.699562
RDH12	2.27125e-31	3.28708e-29	0.784111	0.766087	0.590341	0.575385	0.674185	0.866057	0.82901	0.898645	0.788754	0.784111	0.82902	0.834977
STK17A	4.05885e-31	5.82721e-29	0.802825	0.87201	0.663622	0.885079	0.881439	0.877705	0.729237	0.802825	0.276578	0.617654	0.875455	0.776637
CAPNS2	4.24324e-31	6.04359e-29	0.809862	0.465169	0.904659	0.607488	0.628737	0.757726	0.819951	0.690063	0.809862	0.935939	0.916799	0.885319
TM7SF2	9.67445e-31	1.36707e-28	0.804684	0.799167	0.627413	0.558789	0.741237	0.80471	0.763663	0.844404	0.447617	0.758008	0.591003	0.804684
BASP1	1.52313e-30	2.13548e-28	0.803397	0.652686	0.756688	0.900257	0.893327	0.877968	0.58399	0.705894	0.803397	0.743329	0.871064	0.745714
RPS3	2.1914e-30	3.02514e-28	0.929693	0.852951	0.612611	0.917475	0.780624	0.657369	0.55977	0.861199	0.610958	0.636141	0.929693	0.854971
CD47	7.64521e-30	1.0394e-27	0.700977	0.766979	0.851497	0.787927	0.716402	0.700977	0.714376	0.748058	0.653655	0.709433	0.518873	0.612901
RPS10	1.28845e-29	1.73853e-27	0.828266	0.748908	0.389343	0.875338	0.727073	0.721562	0.599295	0.853268	0.474185	0.588953	0.913389	0.828266
RPS12	1.56421e-29	2.09487e-27	0.922265	0.845262	0.438966	0.898578	0.719225	0.608212	0.675254	0.820876	0.241036	0.718386	0.922265	0.838976
RPLP2	2.01354e-29	2.66394e-27	0.680279	0.817471	0.421528	0.891855	0.680279	0.665121	0.696197	0.853444	0.411426	0.748045	0.950575	0.754286
RPS2	1.45273e-28	1.87558e-26	0.915725	0.833259	0.559781	0.893826	0.692736	0.571797	0.510396	0.903742	0.449291	0.577125	0.915725	0.842591
FAM110A	2.54721e-28	3.24201e-26	0.762166	0.736642	0.626521	0.756917	0.784958	0.80353	0.69147	0.762166	0.355383	0.650694	0.804027	0.751219
SULF2	1.87878e-27	2.26285e-25	0.640993	0.619944	0.745562	0.640993	0.715049	0.803518	0.705712	0.811164	0.653906	0.747289	0.771653	0.771761
MAL2	2.2998e-27	2.73326e-25	0.77083	0.748611	0.667353	0.578825	0.559378	0.719686	0.670227	0.793419	0.744111	0.731425	0.72503	0.77083
SERPINB5	2.34255e-26	2.61455e-24	0.889377	0.563714	0.529219	0.68866	0.706361	0.776179	0.825585	0.711517	0.738463	0.614603	0.889377	0.818269
RPS3A	2.3456e-26	2.61455e-24	0.791009	0.77505	0.543768	0.90247	0.795338	0.676267	0.566923	0.791009	0.596774	0.577806	0.931701	0.823363
RPS6KB2	6.35217e-26	6.90885e-24	0.801041	0.790166	0.627697	0.544561	0.68429	0.841787	0.758093	0.864295	0.712209	0.686986	0.77511	0.801041
SULT2B1	1.70368e-25	1.80913e-23	0.755511	0.769467	0.515937	0.513236	0.641759	0.813626	0.803306	0.842198	0.723087	0.755511	0.791694	0.835059
KRT18	7.21828e-24	7.27748e-22	0.645995	0.746998	0.660023	0.754632	0.767063	0.694257	0.645995	0.696635	0.641061	0.591526	0.785901	0.73966
RPL35	1.59227e-23	1.5875e-21	0.793865	0.766777	0.53988	0.842673	0.651793	0.694571	0.537532	0.818013	0.492385	0.790189	0.920069	0.793865
NACA	1.178e-22	1.09535e-20	0.868495	0.780806	0.582876	0.786604	0.679164	0.640485	0.642351	0.796807	0.65332	0.629584	0.868495	0.836839
RPS23	2.28183e-22	2.05777e-20	0.777732	0.829452	0.560653	0.913162	0.773828	0.63198	0.571684	0.794266	0.598741	0.682774	0.934411	0.777732
RPS6	2.82176e-18	1.9781e-16	0.749576	0.815517	0.586459	0.91073	0.718272	0.488495	0.621931	0.749576	0.656688	0.638512	0.937261	0.893153
RPL6	1.87826e-17	1.23019e-15	0.737528	0.730397	0.588092	0.851369	0.688609	0.575915	0.58962	0.737528	0.595707	0.619395	0.928758	0.830731
RPL26	2.33261e-13	1.07062e-11	0.611771	0.787197	0.611771	0.86828	0.695209	0.577712	0.60786	0.712948	0.635643	0.649609	0.923433	0.772939

## Sheet: SC2
Differentially Expressed Genes (DEGs) of HFs were Identified by Function "FindMarkers" of scran R Package Using 'Wilcox' Method (FDR<0.01, average_AUC>0.7).
	p.value	FDR	summary.AUC	AUC.0	AUC.1	AUC.2	AUC.3	AUC.4	AUC.5	AUC.6	AUC.8	AUC.9	AUC.10	AUC.11
IGFBP7	2.90491e-96	4.28943e-92	0.840388	0.840388	0.942883	0.943608	0.925318	0.917632	0.914588	0.916156	0.943221	0.934321	0.0965789	0.946994
SFRP1	4.78037e-96	4.28943e-92	0.924141	0.859486	0.937604	0.936413	0.933963	0.924141	0.922471	0.938267	0.932732	0.946779	0.930395	0.938018
CXCL14	1.43411e-82	8.57883e-79	0.947503	0.986673	0.993452	0.995482	0.991347	0.937918	0.947503	0.994991	0.992675	0.976691	0.990132	0.997716
KRT15	1.64848e-77	7.39589e-74	0.93448	0.985368	0.955958	0.979534	0.928357	0.76349	0.93448	0.993165	0.991808	0.982202	0.983421	0.98789
DST	9.62506e-77	3.45463e-73	0.953441	0.883303	0.952494	0.941666	0.911437	0.648295	0.912047	0.953441	0.952453	0.954932	0.893289	0.953898
ITM2A	7.1257e-62	2.1313e-58	0.84559	0.833932	0.941197	0.858284	0.84559	0.811699	0.91623	0.942239	0.938844	0.950281	0.928421	0.896165
FTH1	3.13416e-59	8.03508e-56	0.884891	0.872651	0.925785	0.989368	0.958222	0.845628	0.884891	0.975669	0.964762	0.797795	0.0610526	0.626567
LAPTM4A	5.02217e-55	1.1266e-51	0.925225	0.805927	0.964944	0.840033	0.879984	0.830061	0.897407	0.925225	0.888046	0.846595	0.661447	0.905035
FGL2	2.67502e-53	5.334e-50	0.727496	0.781214	0.747865	0.785616	0.756017	0.727496	0.747406	0.754118	0.745622	0.784705	0.765658	0.555024
DIO2	2.59461e-42	4.23299e-39	0.704856	0.686664	0.708869	0.707683	0.716511	0.704856	0.709238	0.710524	0.702843	0.715065	0.692368	0.710113
COL17A1	1.03129e-40	1.5423e-37	0.790803	0.884541	0.877874	0.894925	0.87016	0.540712	0.790803	0.879776	0.880331	0.549489	0.881974	0.898502
CAV1	4.42202e-39	6.10443e-36	0.949384	0.801943	0.914329	0.915536	0.852451	0.62435	0.795312	0.902851	0.910584	0.859283	0.516579	0.949384
LMCD1	7.09405e-39	9.09356e-36	0.749043	0.572295	0.780944	0.739381	0.733711	0.749043	0.739784	0.775967	0.774142	0.778907	0.745263	0.750212
KRT14	2.25405e-38	2.69675e-35	0.953439	0.108066	0.98468	0.840438	0.623519	0.447814	0.825115	0.988988	0.975338	0.953439	0.990395	0.986456
S100A10	5.90327e-38	6.62125e-35	0.846609	0.55438	0.889364	0.943052	0.832151	0.684597	0.826732	0.846609	0.992718	0.44167	0.727105	0.696303
NFIB	1.52015e-37	1.60474e-34	0.795713	0.755645	0.946526	0.77213	0.732154	0.560883	0.795713	0.899492	0.894678	0.952463	0.953947	0.939664
LAMB3	1.80244e-37	1.79703e-34	0.749702	0.821232	0.800124	0.818871	0.793571	0.560062	0.749702	0.802912	0.792172	0.721438	0.807368	0.827969
RARRES2	5.57464e-37	5.2654e-34	0.799758	0.809907	0.786657	0.84688	0.818521	0.787118	0.629659	0.799758	0.742112	0.751292	0.821053	0.863129
KRT5	1.68326e-36	1.51039e-33	0.970614	0.0396866	0.981278	0.739552	0.334939	0.490122	0.793425	0.982591	0.970614	0.949879	0.988816	0.975675
SELM	1.9338e-36	1.65257e-33	0.7873	0.796451	0.799636	0.821529	0.791429	0.664726	0.776343	0.7873	0.796637	0.833678	0.779079	0.791375
FRZB	1.05301e-35	8.58971e-33	0.761187	0.745362	0.778857	0.773516	0.781977	0.781456	0.67018	0.761187	0.768464	0.757435	0.742105	0.769598
TNC	2.47087e-34	1.84759e-31	0.739426	0.796354	0.734339	0.766403	0.732374	0.654689	0.726598	0.739426	0.728936	0.71851	0.765526	0.785585
BCAM	1.06273e-33	7.62871e-31	0.866847	0.774789	0.838691	0.832888	0.848781	0.739112	0.706844	0.81867	0.787058	0.784131	0.869605	0.866847
GAS1	2.34228e-31	1.55683e-28	0.702334	0.718851	0.738116	0.749747	0.702334	0.622841	0.704761	0.737645	0.736607	0.736824	0.723684	0.763809
CALD1	3.63938e-30	2.25215e-27	0.923414	0.435274	0.909338	0.811948	0.768766	0.629368	0.761017	0.863623	0.923414	0.841773	0.564868	0.92628
C12orf75	1.79355e-28	1.0729e-25	0.669255	0.669255	0.938167	0.843507	0.767542	0.582129	0.704859	0.817765	0.942701	0.810885	0.898947	0.821224
PTRF	2.19915e-28	1.23331e-25	0.821489	0.73483	0.792783	0.801683	0.7377	0.552398	0.716174	0.797304	0.79551	0.709209	0.719737	0.821489
EFEMP1	8.52033e-28	4.63351e-25	0.819205	0.746703	0.638406	0.807385	0.80559	0.76715	0.668815	0.776595	0.754334	0.776725	0.776974	0.819205
CRIM1	1.10663e-27	5.84105e-25	0.706566	0.69029	0.747152	0.747133	0.706566	0.597476	0.723159	0.763086	0.75195	0.770238	0.763158	0.802794
CDH13	5.0694e-25	2.39409e-22	0.78686	0.704887	0.736551	0.746393	0.700359	0.512198	0.655327	0.757434	0.752817	0.702492	0.738947	0.78686
APP	3.40669e-24	1.52841e-21	0.85187	0.627343	0.873384	0.660258	0.739508	0.608589	0.803122	0.815837	0.85866	0.870307	0.828026	0.85187
IFITM3	6.8682e-24	3.00626e-21	0.858183	0.845833	0.851728	0.860973	0.788412	0.507356	0.716141	0.837145	0.858183	0.807039	0.561447	0.59932
SEPP1	9.16777e-24	3.82616e-21	0.874567	0.633313	0.89625	0.549399	0.654166	0.588903	0.812019	0.839964	0.874567	0.908084	0.862895	0.869768
CD9	8.21098e-23	3.27454e-20	0.837926	0.682914	0.747769	0.730509	0.690543	0.5077	0.810246	0.554855	0.917302	0.837926	0.877105	0.869875
MT-ND3	4.87895e-22	1.90343e-19	0.83207	0.746348	0.900636	0.642223	0.486385	0.392302	0.851045	0.904837	0.863558	0.83207	0.625658	0.622849
PDPN	6.00381e-22	2.29244e-19	0.666389	0.706318	0.730183	0.738103	0.73422	0.604593	0.666389	0.720338	0.726985	0.630382	0.745921	0.724984
HTRA1	1.07087e-21	4.00372e-19	0.700399	0.804751	0.768841	0.794311	0.783064	0.646787	0.700399	0.740755	0.780296	0.610001	0.783684	0.610899
THBS2	5.68629e-21	1.9254e-18	0.785165	0.776979	0.781711	0.470137	0.577038	0.527659	0.754269	0.781254	0.784111	0.785165	0.786711	0.804493
EIF4A2	7.94123e-21	2.50023e-18	0.706209	0.675709	0.837973	0.759372	0.706209	0.547979	0.752847	0.761596	0.825026	0.737685	0.576711	0.657213
KRT8	1.63594e-20	4.97602e-18	0.707997	0.75557	0.708247	0.762574	0.726364	0.578575	0.666152	0.707997	0.712725	0.71185	0.737237	0.785585
S100A6	7.41111e-20	2.11111e-17	0.958158	0.628725	0.864478	0.859796	0.669156	0.664991	0.912766	0.7958	0.741635	0.839476	0.958158	0.678086
LMNA	1.8468e-19	5.17855e-17	0.683091	0.564069	0.893875	0.683091	0.570701	0.594565	0.7149	0.83456	0.976552	0.911586	0.753158	0.679361
LGALS1	6.19205e-18	1.58747e-15	0.825633	0.620251	0.948926	0.990919	0.954583	0.866293	0.637501	0.640086	0.825633	0.928522	0.561579	0.707191
CD151	7.61523e-18	1.8981e-15	0.698471	0.613736	0.781035	0.857632	0.786802	0.698471	0.682213	0.833465	0.757888	0.684981	0.651842	0.868281
GJB6	1.2307e-17	3.02549e-15	0.915789	0.280813	0.877349	0.56179	0.704043	0.635674	0.635582	0.634624	0.910974	0.880181	0.915789	0.841991
CLTB	1.51125e-16	3.11735e-14	0.790332	0.42502	0.878638	0.378844	0.499651	0.644062	0.888135	0.841906	0.887786	0.790332	0.873947	0.851285
LMO4	1.79281e-16	3.65611e-14	0.779473	0.653749	0.782538	0.782034	0.710752	0.669798	0.666855	0.635238	0.779473	0.808302	0.516711	0.733163
RPL34	6.01762e-16	1.14885e-13	0.784544	0.666894	0.760895	0.794627	0.61697	0.319407	0.795737	0.690005	0.784544	0.705936	0.921053	0.664542
GSN	2.49809e-15	4.57456e-13	0.777242	0.539122	0.978286	0.266365	0.520186	0.713958	0.90101	0.81756	0.976898	0.777242	0.792237	0.437062
MT-ND1	6.13955e-14	9.75047e-12	0.781683	0.777815	0.851156	0.643216	0.455046	0.370085	0.791955	0.898966	0.781683	0.84849	0.573947	0.744636
SPINT2	2.24487e-13	3.4141e-11	0.788055	0.512569	0.658012	0.482521	0.602816	0.756866	0.75261	0.786687	0.788055	0.514927	0.967632	0.888092
ANXA2	3.12032e-13	4.62788e-11	0.68712	0.268917	0.911933	0.608974	0.510256	0.68712	0.821144	0.825184	0.978242	0.745493	0.739868	0.846983

## Sheet: FC
Differentially Expressed Genes (DEGs) of HFs were Identified by Function "FindMarkers" of scran R Package Using 'Wilcox' Method (FDR<0.01, average_AUC>0.7).
	p.value	FDR	summary.AUC	AUC.0	AUC.1	AUC.2	AUC.3	AUC.4	AUC.5	AUC.6	AUC.7	AUC.9	AUC.10	AUC.11
CYP26B1	2.9495e-115	5.29317e-111	0.85216	0.841614	0.844633	0.835164	0.860648	0.878356	0.85216	0.676875	0.860047	0.844398	0.877271	0.783907
LMTK3	1.795e-108	1.61065e-104	0.843565	0.855228	0.842802	0.843747	0.838608	0.855682	0.843565	0.815845	0.879031	0.857939	0.838873	0.854784
KCNK15	2.02585e-107	1.21187e-103	0.82204	0.814772	0.808591	0.803509	0.813532	0.834875	0.82204	0.828354	0.87292	0.808805	0.824732	0.773428
TESC	4.71288e-97	2.11443e-93	0.970127	0.980689	0.822931	0.977418	0.977189	0.976661	0.966215	0.970127	0.975208	0.980734	0.974505	0.973903
SOX21	2.53504e-93	9.09875e-90	0.932158	0.944778	0.961268	0.945047	0.951044	0.969617	0.932158	0.921677	0.980713	0.942587	0.963563	0.934361
KRT32	4.3877e-93	1.31236e-89	0.998515	0.999961	0.980308	0.999925	0.999981	0.999986	0.994371	0.998515	1	1	1	1
KRT82	9.89922e-93	2.53788e-89	0.80288	0.870703	0.841395	0.851545	0.823401	0.80288	0.851188	0.853855	0.834215	0.849814	0.843931	0.888988
TNIK	3.52192e-80	7.90054e-77	0.74796	0.74796	0.778668	0.780324	0.794046	0.802823	0.77872	0.71702	0.785498	0.772671	0.811416	0.739423
CRAT	8.83546e-79	1.76179e-75	0.830321	0.87092	0.837316	0.830321	0.847532	0.840986	0.86041	0.861742	0.857403	0.862736	0.784992	0.888197
ECHDC1	4.35035e-78	7.80715e-75	0.948231	0.978068	0.952081	0.955848	0.960912	0.965034	0.948231	0.938936	0.976942	0.967115	0.945087	0.973112
SLC27A6	1.46926e-77	2.39703e-74	0.886197	0.864949	0.88628	0.876412	0.875383	0.839543	0.877423	0.886197	0.840326	0.874033	0.901734	0.847667
MYEOV	4.09868e-73	6.12957e-70	0.775462	0.800208	0.78776	0.787496	0.772874	0.780079	0.775462	0.700619	0.792302	0.788688	0.79232	0.777975
ZDHHC21	7.34161e-72	1.01348e-68	0.838936	0.853844	0.860763	0.837064	0.838936	0.872656	0.859314	0.764257	0.882152	0.860724	0.84744	0.864274
DBI	4.83917e-71	6.20312e-68	0.940745	0.997801	0.940745	0.93224	0.985949	0.998883	0.976491	0.910255	0.995622	0.999071	0.993704	0.989027
NPPC	6.12779e-71	7.33129e-68	0.847433	0.842995	0.836784	0.834967	0.828219	0.795298	0.837058	0.847433	0.807472	0.83666	0.832576	0.852214
GNG11	1.35077e-70	1.51506e-67	0.901824	0.930534	0.82977	0.922563	0.912467	0.898526	0.904764	0.901824	0.895544	0.913572	0.445603	0.917655
ACSM3	8.9343e-70	9.43147e-67	0.773218	0.836007	0.800573	0.822002	0.800474	0.773218	0.805884	0.800636	0.782204	0.826602	0.812861	0.847272
TGM1	1.02875e-65	1.02566e-62	0.802845	0.868525	0.841598	0.802845	0.814033	0.834253	0.855596	0.691854	0.886919	0.847803	0.845582	0.883946
EIF2S2	7.30063e-62	6.89564e-59	0.941843	0.97377	0.837714	0.976506	0.969113	0.959773	0.92397	0.941843	0.966323	0.954503	0.957576	0.967972
SP6	2.73217e-61	2.45158e-58	0.8815	0.971116	0.8815	0.958201	0.959823	0.958089	0.928263	0.855634	0.972434	0.96139	0.966969	0.971431
S100A3	6.21941e-59	5.31493e-56	0.88143	0.923383	0.88143	0.933168	0.9246	0.915698	0.927375	0.887013	0.914398	0.933148	0.930945	0.946916
CNDP2	6.78166e-59	5.53199e-56	0.863397	0.891311	0.865598	0.886278	0.9068	0.916773	0.863397	0.673361	0.902262	0.860956	0.79263	0.805556
FBP1	5.58144e-58	4.35498e-55	0.702396	0.77254	0.723412	0.754288	0.729073	0.702396	0.734554	0.459876	0.709475	0.759827	0.739368	0.754251
ADD3	1.16217e-57	8.69012e-55	0.851117	0.903287	0.895497	0.834869	0.851117	0.896348	0.897736	0.90105	0.924887	0.924404	0.712221	0.874753
KRT25	3.31799e-57	2.38178e-54	0.875334	0.952025	0.899431	0.952597	0.94396	0.940451	0.875334	0.209531	0.933036	0.348654	0.954583	0.959371
STK17B	2.35702e-55	1.57666e-52	0.819401	0.840887	0.642191	0.829982	0.825405	0.835158	0.799754	0.819401	0.838506	0.814144	0.811829	0.625049
ADIRF	2.37211e-55	1.57666e-52	0.912054	0.96411	0.33176	0.981627	0.976013	0.955204	0.930508	0.912054	0.871663	0.751315	0.987717	0.979735
SCIN	3.13204e-55	2.00742e-52	0.750178	0.795467	0.789372	0.779954	0.750178	0.776104	0.769718	0.719489	0.814494	0.779171	0.818022	0.748913
PPP2R1B	1.06646e-54	6.59958e-52	0.857611	0.908098	0.444416	0.913641	0.915772	0.918286	0.857611	0.893352	0.928831	0.790003	0.891102	0.950672
MT4	2.78266e-51	1.66459e-48	0.994279	0.994182	0.710146	0.99515	0.996704	0.998048	0.857016	0.99364	0.994279	0.780718	0.998761	0.98883
MUC15	1.79505e-49	1.03916e-46	0.926318	0.86798	0.857769	0.753337	0.84147	0.917537	0.905412	0.742981	0.926318	0.915583	0.924133	0.89739
KRT35	7.59373e-49	4.12961e-46	0.988162	0.99642	0.16534	0.995988	0.993582	0.998812	0.712006	0.956215	0.999393	0.988162	0.998865	0.99654
CYSTM1	7.638e-48	4.03152e-45	0.972996	0.958513	0.544169	0.975933	0.977257	0.972262	0.886028	0.847789	0.966713	0.972996	0.662985	0.937821
STK17A	1.60261e-47	8.21725e-45	0.847388	0.945414	0.847388	0.95308	0.948625	0.944369	0.878572	0.723422	0.910714	0.800836	0.962221	0.894326
CRYBB2	2.51461e-47	1.25353e-44	0.728455	0.759625	0.747943	0.744581	0.748848	0.762865	0.728455	0.74363	0.798977	0.758047	0.743807	0.743772
PSORS1C2	1.65648e-46	8.03439e-44	0.987691	0.996339	0.804672	0.993898	0.994468	0.993946	0.989024	0.785406	0.987691	0.95992	0.995665	0.99397
GGCT	5.92386e-45	2.72588e-42	0.83883	0.928808	0.894009	0.870114	0.83883	0.86953	0.797801	0.882787	0.8903	0.902043	0.893786	0.946125
CYFIP2	2.04671e-44	9.18256e-42	0.898622	0.843894	0.729823	0.767796	0.864474	0.886475	0.854154	0.830614	0.898622	0.863742	0.879129	0.771056
NDUFB9	2.45188e-44	1.07321e-41	0.864494	0.911774	0.787218	0.892409	0.863356	0.864494	0.866582	0.901301	0.863558	0.834339	0.898121	0.905101
CD82	1.40608e-43	6.00797e-41	0.8284	0.676647	0.852536	0.833233	0.849864	0.894085	0.8284	0.732333	0.8903	0.951099	0.90514	0.864077
2021-09-11	7.53499e-43	3.14472e-40	0.812585	0.904114	0.812585	0.908195	0.916504	0.913661	0.786762	0.75865	0.898578	0.917595	0.881193	0.856267
RNFT1	6.1202e-42	2.44073e-39	0.764701	0.821745	0.764701	0.802257	0.786019	0.776047	0.800317	0.777875	0.800884	0.830084	0.740194	0.845393
BAMBI	1.89052e-41	7.21858e-39	0.912811	0.879775	0.540846	0.883238	0.880125	0.885145	0.775462	0.818271	0.910064	0.140901	0.396986	0.912811
CTXN1	1.9812e-41	7.40722e-39	0.743128	0.801798	0.743128	0.782933	0.796793	0.809867	0.77002	0.681352	0.834648	0.785515	0.776528	0.807137
S100A4	5.77943e-41	2.11669e-38	0.816723	0.84061	0.806243	0.823254	0.782077	0.763105	0.836285	0.816723	0.739814	0.846332	0.85704	0.137011
TACSTD2	8.09202e-41	2.84744e-38	0.989338	0.853633	0.825194	0.673736	0.853902	0.977354	0.944878	0.484017	0.989338	0.912953	0.985343	0.728747
C4orf3	1.30152e-40	4.49176e-38	0.86009	0.889628	0.937507	0.710671	0.843986	0.895768	0.940461	0.86009	0.908721	0.86498	0.870252	0.902629
HOXC13	1.40313e-40	4.75105e-38	0.947509	0.918557	0.525333	0.945032	0.95406	0.959108	0.793957	0.953935	0.943438	0.652584	0.95768	0.947509
PLBD1	1.69212e-40	5.62347e-38	0.866895	0.848228	0.758936	0.833142	0.804888	0.847124	0.754345	0.799423	0.866895	0.72021	0.858278	0.74397
CCDC50	2.67757e-40	8.73667e-38	0.812916	0.823573	0.853621	0.861365	0.863645	0.850052	0.730679	0.812916	0.827843	0.861498	0.751858	0.715204
FAM45A	3.0595e-40	9.63258e-38	0.916739	0.880626	0.569432	0.856704	0.860561	0.892373	0.835742	0.834756	0.916739	0.840065	0.697977	0.877916
WNT10A	3.85097e-40	1.19154e-37	0.799528	0.87187	0.796415	0.87246	0.883816	0.799528	0.76954	0.860445	0.88874	0.745667	0.892547	0.810004
LIG4	6.12968e-40	1.86446e-37	0.685962	0.726682	0.685962	0.700851	0.693551	0.696059	0.713322	0.692398	0.713332	0.704658	0.670107	0.71807
ZMPSTE24	6.33509e-40	1.89483e-37	0.826011	0.838975	0.746371	0.850052	0.860831	0.86902	0.839147	0.826011	0.820215	0.799907	0.839286	0.810004
CADM1	1.38994e-39	4.08916e-37	0.736925	0.789857	0.77153	0.778921	0.767882	0.770573	0.736925	0.757772	0.769201	0.77948	0.776012	0.745749
RORA	5.1612e-39	1.49392e-36	0.893918	0.893042	0.771142	0.7587	0.856533	0.880195	0.895449	0.900046	0.884189	0.893918	0.895334	0.822459
PADI3	6.16503e-39	1.75615e-36	0.744225	0.801918	0.759602	0.796381	0.789073	0.786925	0.744225	0.477783	0.786061	0.425952	0.812552	0.799031
KRT36	7.16321e-39	2.00861e-36	0.728444	0.793404	0.398819	0.765579	0.738652	0.723684	0.728444	0.762081	0.746359	0.771975	0.744323	0.797351
KRT85	8.50436e-39	2.34799e-36	0.989684	0.975547	0.0368373	0.981635	0.980523	0.991711	0.800495	0.944019	0.989684	0.918214	0.980595	0.956307
ABHD13	1.16855e-38	3.1774e-36	0.74483	0.774307	0.74483	0.743359	0.747653	0.767476	0.757227	0.734279	0.753467	0.750774	0.744426	0.746046
SFN	3.39849e-38	9.10289e-36	0.999407	0.796242	0.395676	0.944444	0.940038	0.976435	0.929975	0.858521	0.981709	0.772981	0.999897	0.999407
WNT10B	5.07419e-38	1.33914e-35	0.834561	0.77023	0.609587	0.76131	0.761039	0.785383	0.70245	0.773189	0.834561	0.774219	0.76249	0.747331
MDFI	2.04452e-37	5.31754e-35	0.882068	0.854752	0.687664	0.852518	0.844342	0.844989	0.761039	0.835865	0.837985	0.610105	0.841453	0.882068
CITED4	3.33658e-36	8.20251e-34	0.962831	0.933094	0.614019	0.949429	0.947507	0.931483	0.870321	0.794758	0.916826	0.491798	0.965318	0.962831
SLC30A1	1.5696e-35	3.80649e-33	0.770658	0.833887	0.813784	0.784276	0.872694	0.907621	0.770658	0.596188	0.860307	0.812287	0.870355	0.843614
HES2	2.49507e-35	5.97022e-33	0.835905	0.823292	0.462625	0.818329	0.796706	0.844649	0.770919	0.685034	0.835905	0.697385	0.860343	0.838474
NDUFB4	3.04652e-35	7.1938e-33	0.82281	0.870546	0.824587	0.876865	0.842723	0.82281	0.821361	0.771139	0.822035	0.848963	0.488336	0.910933
LDHB	4.30718e-35	1.00385e-32	0.951153	0.99411	0.787501	0.997722	0.994044	0.975346	0.778334	0.855069	0.951153	0.816852	0.762903	0.97331
RNASET2	4.89443e-35	1.1261e-32	0.89624	0.933761	0.771072	0.938357	0.925881	0.906801	0.87995	0.78321	0.911885	0.89624	0.914946	0.536872
KIAA0368	5.50852e-35	1.25134e-32	0.759229	0.831574	0.759229	0.812069	0.800252	0.811621	0.806093	0.728087	0.819825	0.808186	0.842073	0.831159
PEBP1	1.11811e-34	2.5082e-32	0.830635	0.949655	0.879237	0.960335	0.912659	0.840349	0.748266	0.830635	0.854976	0.840374	0.191061	0.918347
FAM43A	3.77651e-34	8.36707e-32	0.820172	0.838538	0.711136	0.817545	0.803057	0.795058	0.829936	0.746956	0.820172	0.821727	0.83268	0.842032
RPLP0	7.75617e-34	1.69747e-31	0.957004	0.907087	0.348696	0.973165	0.86884	0.833857	0.491133	0.557508	0.957004	0.412102	0.95995	0.979834
ARHGAP29	1.04175e-33	2.22563e-31	0.75094	0.799228	0.835311	0.797701	0.847098	0.867182	0.75094	0.286703	0.82819	0.725162	0.879542	0.799229
RPS12	3.67576e-33	7.72787e-31	0.95345	0.967901	0.722113	0.983309	0.895553	0.823574	0.87948	0.758964	0.95345	0.897632	0.991536	0.951068
REEP4	3.70332e-33	7.72787e-31	0.767556	0.760877	0.853128	0.69272	0.780294	0.849784	0.767556	0.757249	0.909544	0.852522	0.839182	0.839166
MFSD1	4.00174e-33	8.25463e-31	0.775783	0.76623	0.748311	0.696122	0.751672	0.814379	0.794688	0.775783	0.834691	0.731275	0.723885	0.649367
SAMD8	4.99558e-33	1.01076e-30	0.746366	0.799276	0.496379	0.787979	0.798421	0.824663	0.746366	0.774654	0.837855	0.71611	0.796036	0.715006
PEBP4	5.16076e-33	1.02906e-30	0.697542	0.740755	0.683008	0.727339	0.730548	0.741549	0.697542	0.719593	0.774315	0.721062	0.709641	0.747232
SNX3	5.97701e-33	1.17872e-30	0.897323	0.831562	0.835406	0.855452	0.817079	0.767433	0.797811	0.364629	0.816878	0.897323	0.286643	0.624852
MSX2	1.19694e-32	2.33481e-30	0.887439	0.843891	0.365568	0.823383	0.817474	0.835795	0.518193	0.540228	0.887439	0.439106	0.779624	0.864176
HSPA14	1.45782e-32	2.81311e-30	0.755577	0.840715	0.603529	0.824476	0.816009	0.824507	0.755577	0.732438	0.838115	0.829232	0.823183	0.823547
EIF1AX	1.93133e-32	3.6872e-30	0.895388	0.903426	0.811416	0.916907	0.878997	0.851948	0.795733	0.781683	0.833521	0.895388	0.906689	0.931495
ATP6V0E2	2.67731e-32	5.05758e-30	0.830704	0.807799	0.517275	0.797596	0.787329	0.818552	0.769655	0.745555	0.830704	0.801532	0.46955	0.756524
DLX3	5.01603e-32	9.18547e-30	0.860518	0.863169	0.666673	0.826234	0.866729	0.887055	0.606828	0.368959	0.908504	0.487775	0.868291	0.860518
YBX3	6.11444e-32	1.10838e-29	0.898251	0.87684	0.560543	0.612863	0.774705	0.892515	0.861768	0.874691	0.906163	0.898251	0.972234	0.975089
MTURN	7.45739e-32	1.3383e-29	0.828363	0.807667	0.664629	0.74308	0.75758	0.774124	0.79825	0.80959	0.828363	0.806716	0.654934	0.858442
CCDC109B	8.13129e-32	1.44479e-29	0.862349	0.807703	0.642122	0.871955	0.89777	0.907239	0.688435	0.739927	0.890213	0.862349	0.90225	0.775998
FRMD4A	8.46122e-32	1.48868e-29	0.781467	0.73849	0.673065	0.731352	0.71402	0.745891	0.716424	0.691707	0.781467	0.742727	0.650083	0.625741
FAM49A	9.23116e-32	1.60837e-29	0.813324	0.828214	0.489117	0.818691	0.803211	0.797717	0.762846	0.547425	0.813324	0.724698	0.794798	0.834421
TMEM132A	3.66168e-31	6.3185e-29	0.722158	0.712993	0.722158	0.711161	0.780169	0.811098	0.744381	0.699741	0.815491	0.708836	0.803778	0.789541
CAMK2N1	7.51183e-31	1.28388e-28	0.824506	0.820186	0.376128	0.803433	0.802527	0.811239	0.787117	0.498243	0.824506	0.793408	0.779934	0.814353
MAPRE3	1.02571e-30	1.73655e-28	0.829187	0.77099	0.610507	0.75505	0.759179	0.782752	0.771879	0.74409	0.829187	0.755648	0.732143	0.813958
RNF145	1.13877e-30	1.90994e-28	0.899879	0.880227	0.595898	0.914403	0.930179	0.912444	0.762731	0.876637	0.899879	0.74675	0.815855	0.815243
AZIN1	1.39117e-30	2.31165e-28	0.843967	0.793039	0.752674	0.767887	0.803539	0.849147	0.736674	0.723714	0.843967	0.76679	0.690339	0.736457
FAM84A	1.91738e-30	3.15681e-28	0.869313	0.727822	0.866523	0.779373	0.813908	0.897479	0.841988	0.795343	0.851378	0.869313	0.966969	0.922598
FAM110A	4.22994e-30	6.90096e-28	0.757498	0.842869	0.757498	0.843332	0.859405	0.865102	0.798103	0.644617	0.834431	0.758743	0.884496	0.819395
KIF26A	6.89679e-30	1.10509e-27	0.785238	0.778876	0.580792	0.778943	0.784544	0.792936	0.740193	0.697962	0.785238	0.774141	0.78623	0.755536
CYP1B1-AS1	8.77392e-30	1.39342e-27	0.722335	0.757529	0.421088	0.785535	0.782385	0.794959	0.722335	0.732271	0.813844	0.757815	0.789224	0.778074
RPS26	2.03115e-29	3.19746e-27	0.934856	0.948641	0.56686	0.95314	0.916466	0.95253	0.727557	0.608887	0.95254	0.842618	0.895851	0.934856
UQCRQ	5.1339e-29	8.01156e-27	0.932285	0.879368	0.540513	0.802762	0.749475	0.910634	0.798103	0.752981	0.865118	0.884401	0.676507	0.932285
KIF21A	9.79137e-29	1.50307e-26	0.844862	0.748668	0.72944	0.82689	0.826899	0.890563	0.739911	0.655014	0.890733	0.844862	0.710776	0.838968
ROBO1	9.79936e-29	1.50307e-26	0.705505	0.779317	0.705505	0.7931	0.77855	0.806176	0.607946	0.68949	0.800451	0.669065	0.79552	0.707394
HMGCS1	1.06032e-28	1.61258e-26	0.861781	0.867889	0.522293	0.863447	0.810362	0.866022	0.689855	0.745806	0.861781	0.667595	0.718105	0.886912
TLCD1	1.31299e-28	1.98008e-26	0.696959	0.767358	0.569029	0.696959	0.710098	0.735014	0.740893	0.71928	0.803225	0.756809	0.735446	0.794187
FAM178B	1.8081e-28	2.70402e-26	0.757542	0.73864	0.549596	0.6771	0.708064	0.728521	0.692748	0.732584	0.757542	0.725317	0.657514	0.76809
APOE	3.76314e-28	5.58126e-26	0.786703	0.463242	0.938546	0.895532	0.66491	0.938018	0.918675	0.786703	0.895674	0.981739	0.970169	0.856959
PCDH19	5.24421e-28	7.65143e-26	0.74974	0.724354	0.634153	0.715664	0.722607	0.742991	0.653574	0.716874	0.74974	0.723228	0.716763	0.699585
GARS	1.19706e-27	1.70339e-25	0.749666	0.82702	0.666017	0.78595	0.78757	0.806246	0.749666	0.739509	0.838202	0.710925	0.779005	0.847865
ATP6V1C1	1.61746e-27	2.26773e-25	0.748107	0.769744	0.697333	0.761642	0.777075	0.787943	0.731838	0.748107	0.808296	0.70048	0.563893	0.739126
YWHAB	2.16488e-27	3.0117e-25	0.766173	0.853829	0.766173	0.8372	0.809697	0.852386	0.781644	0.754257	0.863774	0.855617	0.64327	0.655991
SERINC2	3.33963e-27	4.60929e-25	0.725768	0.807498	0.747859	0.720845	0.725768	0.762808	0.75659	0.712397	0.800234	0.352058	0.711396	0.868921
COMT	3.36464e-27	4.60929e-25	0.914294	0.892882	0.665052	0.871563	0.856822	0.842824	0.875982	0.73612	0.786755	0.669297	0.524566	0.914294
CDKN2B	4.00377e-27	5.44331e-25	0.728774	0.652933	0.507789	0.482977	0.728774	0.841594	0.798563	0.770763	0.84284	0.767332	0.810178	0.843318
LGMN	4.16559e-27	5.62072e-25	0.766244	0.847592	0.332834	0.816889	0.808521	0.83322	0.737979	0.766244	0.832091	0.797431	0.738852	0.794879
ATOX1	5.83265e-27	7.8114e-25	0.756445	0.857816	0.477667	0.756445	0.837201	0.890039	0.864462	0.428078	0.898925	0.699783	0.276218	0.841143
SLC16A9	6.53164e-27	8.68273e-25	0.783374	0.67181	0.704694	0.732453	0.777952	0.817109	0.688696	0.589494	0.783374	0.74087	0.77405	0.681989
NME1	6.58078e-27	8.68372e-25	0.908363	0.918702	0.617978	0.944104	0.900025	0.899417	0.567487	0.62717	0.917996	0.601207	0.825557	0.908363
FASN	9.81888e-27	1.27688e-24	0.821965	0.77235	0.693687	0.778672	0.799376	0.841735	0.722794	0.717752	0.842363	0.608712	0.762799	0.821965
PTP4A2	1.04613e-26	1.35063e-24	0.834605	0.824104	0.693543	0.829884	0.790047	0.76319	0.666106	0.784465	0.834605	0.670535	0.557287	0.654903
PROCR	1.63645e-26	2.08281e-24	0.673456	0.755162	0.714568	0.736661	0.694977	0.673456	0.726053	0.700912	0.697555	0.717038	0.739368	0.763444
EIF3B	1.93515e-26	2.42855e-24	0.880981	0.821154	0.674766	0.785573	0.785701	0.8209	0.744726	0.771913	0.881198	0.828923	0.773121	0.880981
NPDC1	2.36765e-26	2.95069e-24	0.733614	0.737069	0.535574	0.816074	0.818997	0.819274	0.733614	0.700954	0.769721	0.608403	0.716453	0.840648
ITM2B	2.46607e-26	3.05215e-24	0.902132	0.926767	0.606612	0.687388	0.804059	0.890761	0.930915	0.607966	0.902132	0.976246	0.919075	0.60686
APCDD1	2.72347e-26	3.34482e-24	0.76534	0.912652	0.400555	0.913452	0.802652	0.76534	0.597439	0.715786	0.880244	0.76679	0.474401	0.9052
KCTD6	4.90278e-26	5.94495e-24	0.7393	0.810094	0.570999	0.785784	0.803288	0.806869	0.660341	0.7393	0.84401	0.755029	0.775599	0.806742
PLPP1	7.28032e-26	8.76863e-24	0.814222	0.758383	0.668817	0.70337	0.733969	0.743246	0.772266	0.789256	0.734223	0.814222	0.838666	0.827402
DSG4	7.52769e-26	8.98278e-24	0.695254	0.772323	0.340022	0.754793	0.741303	0.724716	0.695254	0.740325	0.730626	0.733983	0.774876	0.753559
BET1	7.55823e-26	8.98278e-24	0.746585	0.847869	0.723123	0.830465	0.836112	0.85315	0.746585	0.763943	0.850078	0.778087	0.753406	0.825227
LPCAT3	9.7357e-26	1.14945e-23	0.687499	0.742727	0.608975	0.696061	0.687499	0.702566	0.710951	0.747688	0.751604	0.720597	0.669694	0.774318
EAF1	1.69577e-25	1.97612e-23	0.801601	0.74723	0.557728	0.718832	0.727946	0.741633	0.707275	0.624304	0.748266	0.657227	0.699009	0.801601
SSBP1	1.90544e-25	2.20613e-23	0.762146	0.895301	0.762626	0.894363	0.868319	0.842032	0.762146	0.693046	0.851075	0.821108	0.822461	0.835607
MAD2L2	1.94973e-25	2.24294e-23	0.789307	0.719664	0.771659	0.76545	0.789343	0.823305	0.630201	0.658236	0.808296	0.789307	0.628716	0.67843
MKRN1	2.07084e-25	2.36708e-23	0.75955	0.788953	0.672831	0.751135	0.791483	0.798325	0.773477	0.75955	0.789572	0.799985	0.743187	0.810597
UACA	2.38536e-25	2.70935e-23	0.694891	0.734747	0.694891	0.690548	0.70419	0.697898	0.719003	0.756663	0.718837	0.761065	0.657308	0.779261
ARMC10	3.01059e-25	3.39799e-23	0.844183	0.817474	0.532808	0.796781	0.800465	0.814266	0.783848	0.762562	0.844183	0.822114	0.807907	0.859431
RPL7A	3.39907e-25	3.81248e-23	0.75466	0.820493	0.575734	0.899477	0.75466	0.79933	0.633073	0.534643	0.905426	0.637651	0.963254	0.927046
EIF2B4	6.42902e-25	7.16616e-23	0.802835	0.788844	0.62434	0.73602	0.74775	0.769612	0.747598	0.725639	0.802835	0.722377	0.718621	0.806742
DGAT2	6.80574e-25	7.53925e-23	0.693229	0.787707	0.693229	0.58786	0.658424	0.743713	0.747911	0.681771	0.766123	0.73112	0.766618	0.822262
MVK	1.00593e-24	1.10075e-22	0.823843	0.789215	0.690484	0.762222	0.755334	0.789598	0.686325	0.666834	0.818741	0.710229	0.716557	0.823843
NOL3	1.84048e-24	2.00177e-22	0.718507	0.761667	0.718507	0.709238	0.637675	0.752171	0.785508	0.693465	0.820865	0.774296	0.705306	0.85172
PMAIP1	1.88037e-24	2.03284e-22	0.786831	0.763136	0.748048	0.778853	0.746063	0.651857	0.689114	0.812205	0.76712	0.786831	0.794178	0.686635
RPLP2	2.10471e-24	2.26174e-22	0.839755	0.890491	0.520766	0.936494	0.771023	0.740827	0.777373	0.588574	0.880635	0.839755	0.983898	0.790728
C12orf29	2.64852e-24	2.82919e-22	0.7972	0.808092	0.695413	0.726366	0.769346	0.785751	0.746689	0.637421	0.7972	0.730347	0.78076	0.820581
PLEKHG1	2.87812e-24	3.05626e-22	0.688768	0.697654	0.73047	0.688768	0.742989	0.815483	0.690701	0.656521	0.829534	0.782343	0.755987	0.744563
F12	3.00737e-24	3.17472e-22	0.762743	0.730371	0.4924	0.730386	0.70977	0.756217	0.624854	0.632275	0.762743	0.76269	0.764657	0.780941
RPS17	3.90098e-24	4.07018e-22	0.886876	0.885198	0.481532	0.956639	0.843725	0.778381	0.573294	0.485921	0.886876	0.610415	0.985756	0.922697
SMS	5.32649e-24	5.49364e-22	0.798901	0.810876	0.668454	0.823096	0.804127	0.804506	0.567936	0.530836	0.834388	0.798901	0.516206	0.570779
NRP2	5.82073e-24	5.96908e-22	0.691444	0.768767	0.691444	0.771899	0.794547	0.808	0.558652	0.549851	0.810853	0.66156	0.617155	0.727165
UBFD1	6.6528e-24	6.78359e-22	0.760229	0.764282	0.556529	0.729496	0.737775	0.759328	0.717541	0.688465	0.760229	0.704116	0.708299	0.752274
RPS29	7.74705e-24	7.85472e-22	0.748131	0.7726	0.527307	0.863568	0.750708	0.775807	0.748131	0.451466	0.854889	0.724698	0.97822	0.67497
IDH2	8.23548e-24	8.30303e-22	0.852549	0.819504	0.496682	0.803471	0.758938	0.839995	0.633856	0.779172	0.852549	0.677654	0.8045	0.719158
CCND1	1.00576e-23	1.00834e-21	0.760638	0.418216	0.86706	0.805191	0.579679	0.769838	0.789059	0.760638	0.806345	0.911947	0.616949	0.760083
CLDN4	1.06298e-23	1.05394e-21	0.805358	0.729182	0.710688	0.401347	0.65613	0.815002	0.775796	0.530166	0.865205	0.738084	0.768993	0.805358
PEX7	1.59038e-23	1.55962e-21	0.690858	0.732985	0.647936	0.69674	0.708006	0.742949	0.690858	0.663529	0.788315	0.687635	0.700041	0.747034
SLURP1	1.95867e-23	1.91034e-21	0.688339	0.762322	0.578057	0.746331	0.733487	0.701222	0.724371	0.688339	0.649359	0.735686	0.765483	0.712337
SERBP1	2.06276e-23	2.00099e-21	0.885402	0.92708	0.558206	0.939752	0.901779	0.854069	0.721666	0.696896	0.885402	0.77979	0.906173	0.894919
SMAGP	2.42103e-23	2.32341e-21	0.816726	0.809235	0.472608	0.756188	0.773037	0.863815	0.705082	0.727187	0.882412	0.62558	0.866123	0.816726
GJA1	2.67441e-23	2.55292e-21	0.726698	0.409319	0.716508	0.726698	0.908515	0.987312	0.824891	0.604849	0.812977	0.566852	0.977601	0.908363
RPL37A	2.75901e-23	2.61975e-21	0.957576	0.808966	0.523467	0.895826	0.792263	0.84496	0.753342	0.495126	0.852592	0.80424	0.957576	0.87841
ATP6V1G1	2.98924e-23	2.82342e-21	0.772604	0.903203	0.572207	0.720657	0.884904	0.854409	0.884211	0.772604	0.778086	0.567084	0.306565	0.90085
MOCS2	3.1997e-23	3.00637e-21	0.708152	0.756444	0.656143	0.735922	0.738729	0.766174	0.708152	0.729426	0.757325	0.761916	0.662159	0.745749
UQCRH	7.37553e-23	6.8581e-21	0.833101	0.915466	0.807939	0.871902	0.699545	0.739384	0.694262	0.711142	0.876647	0.833101	0.873245	0.880981
PDHB	1.00288e-22	9.18246e-21	0.844053	0.874129	0.630895	0.790159	0.796089	0.826501	0.74506	0.720388	0.844053	0.81221	0.69168	0.815737
RPL27	1.24263e-22	1.12061e-20	0.744423	0.820367	0.522786	0.875364	0.754235	0.804393	0.744423	0.655642	0.891427	0.777778	0.940545	0.797153
IFT57	1.40489e-22	1.26061e-20	0.824437	0.859454	0.483168	0.860408	0.830956	0.837577	0.680404	0.535793	0.833348	0.382931	0.819983	0.824437
TM7SF2	1.55667e-22	1.37616e-20	0.799752	0.849878	0.693309	0.60799	0.785961	0.847775	0.816275	0.552383	0.884839	0.799752	0.660095	0.80951
RND3	2.06243e-22	1.80548e-20	0.698687	0.785472	0.740617	0.759748	0.698687	0.733415	0.658033	0.52617	0.814537	0.753482	0.762077	0.792705
REEP5	2.84563e-22	2.47902e-20	0.842796	0.802452	0.949216	0.641561	0.730779	0.819231	0.901339	0.751977	0.842796	0.84022	0.703964	0.70601
PREP	4.10061e-22	3.52103e-20	0.786971	0.746922	0.725834	0.667808	0.700133	0.737447	0.73187	0.688298	0.760012	0.709765	0.714079	0.786971
TSPO	6.00791e-22	5.10986e-20	0.86813	0.845182	0.661311	0.764756	0.737852	0.797717	0.891752	0.592967	0.862907	0.872795	0.765277	0.86813
CTSB	6.96709e-22	5.8977e-20	0.7328	0.835269	0.539165	0.7328	0.82554	0.794577	0.669782	0.920505	0.851162	0.70164	0.235859	0.624259
DCXR	9.62881e-22	8.03714e-20	0.813293	0.890301	0.724541	0.843777	0.830725	0.872698	0.667537	0.665035	0.84453	0.813293	0.665462	0.773626
EXOSC4	1.05406e-21	8.71714e-20	0.715808	0.717046	0.670463	0.707661	0.729526	0.783304	0.715808	0.664156	0.804308	0.717115	0.598782	0.795473
RPS10	1.16736e-21	9.6098e-20	0.850641	0.780206	0.430747	0.886677	0.758158	0.756924	0.621334	0.525815	0.850641	0.6026	0.945706	0.782127
RARS	1.46458e-21	1.19476e-19	0.814277	0.811654	0.618659	0.792889	0.787454	0.81834	0.747713	0.634053	0.814277	0.722841	0.733691	0.813365
EPHA2	1.78594e-21	1.45024e-19	0.679876	0.707645	0.593411	0.679876	0.733911	0.800489	0.648676	0.733024	0.78138	0.737929	0.775289	0.714709
EPCAM	1.89545e-21	1.53224e-19	0.765088	0.77178	0.630821	0.774712	0.774772	0.787349	0.661866	0.626773	0.750477	0.765088	0.805017	0.633452
PRDX2	2.08645e-21	1.66415e-19	0.7507	0.853419	0.777126	0.86307	0.782453	0.7507	0.506684	0.488578	0.73639	0.758202	0.728014	0.910043
TRAPPC6A	2.6142e-21	2.06671e-19	0.744236	0.781422	0.658372	0.840262	0.730615	0.744236	0.731703	0.676959	0.778563	0.870319	0.719653	0.701562
RNF149	2.68596e-21	2.1049e-19	0.806432	0.754094	0.57833	0.712692	0.740483	0.811989	0.799325	0.593343	0.806432	0.627128	0.796965	0.668841
C7orf73	3.62786e-21	2.80628e-19	0.72943	0.729499	0.780632	0.661895	0.72943	0.764279	0.748695	0.653174	0.67285	0.838827	0.667527	0.753361
LAP3	3.81813e-21	2.94078e-19	0.735862	0.822454	0.386812	0.735862	0.701762	0.754986	0.776422	0.792645	0.782464	0.812984	0.677023	0.823547
MTCH1	4.35634e-21	3.34098e-19	0.725891	0.762985	0.739308	0.725891	0.740985	0.787787	0.708163	0.701184	0.823509	0.808109	0.603427	0.785093
ZNF385A	4.86517e-21	3.69959e-19	0.725061	0.814516	0.668295	0.817899	0.784255	0.820108	0.725061	0.646145	0.853069	0.735531	0.869116	0.783412
RPS2	8.81863e-21	6.51272e-19	0.867932	0.88983	0.642147	0.941676	0.771775	0.680599	0.574474	0.550709	0.944175	0.614593	0.949422	0.867932
AURKAIP1	1.04928e-20	7.71738e-19	0.838766	0.828293	0.73138	0.752093	0.777538	0.826685	0.730836	0.718861	0.838766	0.771588	0.689616	0.857849
TXN	1.15743e-20	8.47808e-19	0.740935	0.79135	0.781756	0.69088	0.560665	0.772342	0.740935	0.707083	0.850902	0.927344	0.624794	0.947212
CLEC11A	1.20307e-20	8.77656e-19	0.776789	0.771502	0.677716	0.745343	0.732668	0.744406	0.693437	0.662964	0.697642	0.737543	0.628716	0.776789
NDUFB2	1.25582e-20	9.08746e-19	0.736041	0.854453	0.727356	0.811579	0.736041	0.850604	0.764684	0.712376	0.831961	0.877515	0.583918	0.759984
CKMT1B	1.51895e-20	1.08602e-18	0.771046	0.78036	0.713782	0.620918	0.600129	0.735877	0.700633	0.632128	0.806215	0.771046	0.842486	0.801107
BLMH	1.57584e-20	1.12222e-18	0.759579	0.760497	0.611875	0.730733	0.712044	0.715197	0.621522	0.703234	0.759579	0.739864	0.643476	0.801997
RGS14	1.70666e-20	1.21058e-18	0.770544	0.77722	0.446122	0.790973	0.773047	0.780701	0.710199	0.687544	0.770544	0.764779	0.727808	0.747825
GIPC1	2.52687e-20	1.75764e-18	0.728996	0.744651	0.684784	0.734074	0.728996	0.838751	0.814991	0.727062	0.809076	0.751161	0.70706	0.886516
PFN2	3.2677e-20	2.25546e-18	0.713928	0.795217	0.601042	0.862331	0.86351	0.819189	0.713928	0.666834	0.742762	0.745125	0.526734	0.852412
H3F3A	5.92797e-20	4.045e-18	0.854389	0.854453	0.787248	0.885953	0.900989	0.834564	0.434759	0.585227	0.830531	0.74203	0.917114	0.854389
PHLDA2	6.4996e-20	4.38503e-18	0.822902	0.772443	0.58596	0.608873	0.703891	0.842796	0.831011	0.559558	0.822902	0.827608	0.85033	0.847371
UROS	9.20466e-20	6.11803e-18	0.714794	0.821724	0.555067	0.775542	0.770725	0.797972	0.714794	0.679553	0.831397	0.733519	0.564306	0.774318
POLR2L	1.24764e-19	8.23165e-18	0.804085	0.869635	0.583837	0.863432	0.858075	0.869006	0.620541	0.653592	0.680435	0.804085	0.373865	0.882859
MRPS33	1.36812e-19	8.9935e-18	0.840055	0.839943	0.642987	0.823066	0.82208	0.804436	0.726251	0.633425	0.716886	0.791628	0.688068	0.840055
METAP2	1.82769e-19	1.18839e-17	0.83966	0.808602	0.112512	0.879128	0.864021	0.782611	0.610828	0.768211	0.790872	0.692897	0.870045	0.83966
NT5DC2	2.90127e-19	1.86617e-17	0.797113	0.810435	0.658755	0.866464	0.850471	0.848228	0.590734	0.658424	0.797113	0.716806	0.793456	0.872578
HSD17B10	3.01325e-19	1.93128e-17	0.820042	0.864017	0.271734	0.83895	0.750467	0.758239	0.690711	0.668549	0.820042	0.637728	0.767857	0.854389
PDAP1	3.192e-19	2.03856e-17	0.818828	0.818394	0.583011	0.854645	0.835919	0.82677	0.601638	0.609661	0.818828	0.735067	0.7436	0.867734
THOP1	3.54925e-19	2.25868e-17	0.758202	0.756296	0.652711	0.75741	0.7589	0.782908	0.648174	0.63422	0.824029	0.758202	0.693538	0.738039
EIF5A	4.59758e-19	2.8849e-17	0.844207	0.879268	0.616257	0.884332	0.844458	0.887621	0.622212	0.597423	0.854759	0.750542	0.724298	0.844207
HDLBP	5.02681e-19	3.13233e-17	0.815014	0.757813	0.558812	0.713529	0.717769	0.793488	0.754063	0.698862	0.815014	0.754565	0.696429	0.780447
ARF6	6.09525e-19	3.78496e-17	0.712027	0.738269	0.781617	0.715347	0.70393	0.758862	0.712027	0.498201	0.73535	0.856623	0.687758	0.652333
PSMB2	7.36188e-19	4.52453e-17	0.738107	0.884311	0.675945	0.860475	0.851531	0.817421	0.696957	0.738107	0.761486	0.757428	0.704789	0.846481
XXbac-BPG32J3.19	1.04755e-18	6.41614e-17	0.797252	0.797687	0.0617918	0.834462	0.81652	0.747291	0.675119	0.823334	0.708434	0.695992	0.781276	0.797252
WLS	1.08235e-18	6.60676e-17	0.701853	0.735027	0.662963	0.747221	0.78013	0.735	0.70128	0.701853	0.690491	0.725472	0.720273	0.765322
SIL1	1.19165e-18	7.2248e-17	0.76699	0.708387	0.584757	0.744913	0.757069	0.792073	0.712622	0.694322	0.76699	0.687868	0.562448	0.741301
SDHB	2.15797e-18	1.28661e-16	0.812717	0.838631	0.503278	0.78049	0.721402	0.762186	0.724726	0.712104	0.812717	0.768415	0.566268	0.795077
TFAP2C	3.99285e-18	2.34169e-16	0.711142	0.72569	0.739681	0.60437	0.644701	0.707686	0.69021	0.711142	0.812023	0.672702	0.78365	0.8017
CYB5A	5.63645e-18	3.26296e-16	0.706198	0.706198	0.580056	0.597808	0.68055	0.850505	0.792359	0.441571	0.845657	0.905525	0.880677	0.872183
NOTCH1	6.91354e-18	3.97661e-16	0.69039	0.639732	0.626299	0.718952	0.68586	0.743614	0.629773	0.69039	0.76465	0.761219	0.778902	0.696323
MRPL37	7.891e-18	4.51234e-16	0.792112	0.764418	0.649319	0.744264	0.708604	0.732086	0.646054	0.693737	0.785021	0.713634	0.66123	0.792112
CMC2	7.89522e-18	4.51234e-16	0.769499	0.786869	0.67693	0.756973	0.740512	0.780998	0.666326	0.704134	0.828537	0.769499	0.57277	0.770759
USMG5	8.04815e-18	4.58514e-16	0.839462	0.84016	0.589751	0.844478	0.747104	0.854904	0.782114	0.668842	0.795163	0.720675	0.622729	0.839462
COA4	1.06901e-17	6.01392e-16	0.823053	0.834683	0.496046	0.83766	0.804425	0.820122	0.685041	0.705724	0.829794	0.663726	0.704377	0.823053
EIF2S1	1.16629e-17	6.50009e-16	0.807335	0.798664	0.561165	0.75072	0.739414	0.769527	0.671203	0.66514	0.818395	0.72849	0.703344	0.807335
COPE	1.18043e-17	6.55851e-16	0.81185	0.835341	0.68555	0.83272	0.792138	0.820391	0.737802	0.664198	0.81185	0.757119	0.506193	0.723606
PSMB6	1.73274e-17	9.56793e-16	0.821602	0.820306	0.525477	0.649654	0.743432	0.813022	0.711588	0.668173	0.821602	0.806716	0.610962	0.88276
MARCKSL1	2.09249e-17	1.14487e-15	0.825129	0.639651	0.737329	0.882129	0.927799	0.95816	0.67326	0.595812	0.834735	0.47524	0.7468	0.825129
SSR4	4.29883e-17	2.30978e-15	0.704341	0.810173	0.704341	0.831294	0.797419	0.800051	0.814615	0.695013	0.790049	0.443284	0.676713	0.682977
EEF1B2	5.44882e-17	2.91025e-15	0.819197	0.861601	0.546915	0.897221	0.812482	0.721477	0.514757	0.596586	0.900789	0.576679	0.932597	0.819197
EFNA3	5.73843e-17	3.05584e-15	0.76238	0.663127	0.63581	0.666933	0.640528	0.712354	0.743953	0.734363	0.778649	0.76238	0.822151	0.834223
TOMM5	6.27881e-17	3.33371e-15	0.785785	0.806059	0.45791	0.778302	0.776343	0.81793	0.687808	0.685473	0.831354	0.75147	0.650186	0.785785
CCDC25	6.36982e-17	3.37206e-15	0.810795	0.792071	0.598619	0.718304	0.744232	0.785708	0.640008	0.553491	0.7806	0.744738	0.671862	0.810795
SUCLG1	8.3506e-17	4.39472e-15	0.774373	0.8197	0.680043	0.741421	0.644132	0.725961	0.713332	0.620664	0.720397	0.774373	0.52725	0.80862
ENSA	1.06638e-16	5.5794e-15	0.781105	0.838381	0.688474	0.807687	0.680955	0.779541	0.732914	0.645308	0.847521	0.781105	0.837015	0.82414
ILVBL	1.31228e-16	6.82614e-15	0.672748	0.698293	0.646683	0.672748	0.705568	0.779371	0.660749	0.748483	0.829707	0.727019	0.589079	0.746738
RPS28	2.07448e-16	1.07287e-14	0.815967	0.864478	0.533032	0.908625	0.693493	0.52324	0.719055	0.568972	0.815967	0.660941	0.95768	0.890965
H1F0	2.35364e-16	1.21027e-14	0.749845	0.686362	0.691692	0.579239	0.641858	0.712708	0.719901	0.635455	0.820648	0.749845	0.745974	0.765421
RPL37	3.43272e-16	1.7601e-14	0.810593	0.754625	0.536295	0.885486	0.80084	0.735353	0.680884	0.564642	0.810593	0.662179	0.956131	0.783412
RPL19	3.92213e-16	2.00532e-14	0.72217	0.831309	0.572665	0.918574	0.827227	0.72217	0.608217	0.542613	0.849601	0.624497	0.907308	0.769375
GTF2E2	4.94271e-16	2.5128e-14	0.761566	0.765525	0.587209	0.729677	0.730711	0.745679	0.669438	0.636501	0.780383	0.68632	0.665979	0.761566
MRPS26	5.3432e-16	2.7011e-14	0.801305	0.774328	0.675229	0.779622	0.722366	0.693952	0.51036	0.644283	0.800841	0.747214	0.616639	0.801305
COMMD9	6.76958e-16	3.403e-14	0.68385	0.776545	0.614715	0.722874	0.738122	0.758664	0.68385	0.660182	0.808816	0.67363	0.529727	0.742092
MED4	8.24659e-16	4.13389e-14	0.767409	0.790102	0.401187	0.804097	0.787965	0.761351	0.640488	0.731204	0.728025	0.767409	0.717795	0.777185
LLGL2	1.08623e-15	5.38496e-14	0.682524	0.703182	0.730848	0.591307	0.643245	0.737687	0.755253	0.682524	0.803225	0.716729	0.743187	0.721728
LSM4	1.78365e-15	8.72191e-14	0.787361	0.834705	0.69699	0.870363	0.812752	0.78858	0.358196	0.674658	0.787361	0.75766	0.500103	0.694543
CHCHD3	3.45753e-15	1.64586e-13	0.694971	0.79953	0.626623	0.773505	0.748482	0.789513	0.594473	0.694971	0.822512	0.724389	0.574525	0.749308
RHOV	4.61285e-15	2.17848e-13	0.837841	0.594034	0.635929	0.664505	0.604668	0.85134	0.764579	0.545793	0.85853	0.845481	0.837841	0.874555
STRAP	5.04202e-15	2.36869e-13	0.794089	0.777266	0.566572	0.807838	0.790201	0.772285	0.656529	0.63081	0.789442	0.668137	0.558113	0.794089
TIMM8B	6.02411e-15	2.80802e-13	0.686377	0.699922	0.521284	0.686377	0.664601	0.812951	0.770762	0.644032	0.760012	0.817239	0.489162	0.8362
RPL35	6.97457e-15	3.24264e-13	0.814452	0.80919	0.566527	0.869979	0.687113	0.709186	0.563257	0.507615	0.815577	0.81221	0.952519	0.814452
RAN	1.33107e-14	6.01697e-13	0.694672	0.832666	0.694672	0.894748	0.820963	0.839656	0.281477	0.562759	0.79798	0.715181	0.649257	0.794385
FAM3C	1.46376e-14	6.58362e-13	0.760577	0.729535	0.665738	0.655047	0.69092	0.749427	0.686346	0.62192	0.774098	0.715491	0.694983	0.760577
RNPEP	1.48142e-14	6.64639e-13	0.840111	0.755702	0.448778	0.834206	0.809562	0.74995	0.651443	0.765219	0.70371	0.579	0.840111	0.774614
CYC1	1.70024e-14	7.59018e-13	0.796066	0.788313	0.710091	0.701975	0.564655	0.693612	0.599089	0.704176	0.804438	0.760368	0.637799	0.796066
SH3YL1	2.17246e-14	9.6027e-13	0.744661	0.733444	0.717746	0.710648	0.653027	0.590936	0.679923	0.723861	0.659241	0.744661	0.808732	0.767991
ACP1	4.24251e-14	1.83019e-12	0.783314	0.825008	0.617605	0.826739	0.796523	0.78643	0.591027	0.577821	0.786928	0.610879	0.632638	0.783314
EIF3A	5.16085e-14	2.19471e-12	0.753018	0.807679	0.591213	0.811375	0.788939	0.784704	0.687338	0.749697	0.753164	0.753018	0.758671	0.784104
EIF3I	6.63492e-14	2.76265e-12	0.785686	0.803664	0.572168	0.820207	0.749137	0.749936	0.637804	0.578972	0.786408	0.687713	0.695912	0.785686
C14orf166	6.87095e-14	2.83462e-12	0.781987	0.828066	0.668907	0.843475	0.795733	0.743133	0.660153	0.583804	0.781987	0.819947	0.6923	0.789541
JAG1	7.19934e-14	2.96329e-12	0.778569	0.537503	0.543085	0.757697	0.788505	0.851736	0.560521	0.797875	0.689277	0.570489	0.846614	0.778569
ZKSCAN1	8.99543e-14	3.67727e-12	0.770463	0.748463	0.62722	0.630768	0.716786	0.781719	0.727045	0.672733	0.81471	0.726787	0.624277	0.770463
EIF3J	1.57787e-13	6.35666e-12	0.781139	0.830497	0.667887	0.810674	0.774994	0.772327	0.672748	0.603678	0.786668	0.676029	0.771986	0.781139
PKP3	3.8561e-13	1.48501e-11	0.69358	0.670444	0.621375	0.69358	0.697839	0.738352	0.792067	0.404042	0.737301	0.710229	0.915875	0.911526
RPS14	5.35428e-13	2.04442e-11	0.683297	0.787107	0.541329	0.860717	0.683297	0.578998	0.623517	0.543387	0.789788	0.62264	0.950454	0.820878
PPA2	6.61706e-13	2.5e-11	0.75182	0.801617	0.651612	0.778265	0.757435	0.803587	0.630775	0.600561	0.75182	0.718121	0.753922	0.786576
NDUFS5	2.07677e-12	7.46889e-11	0.771715	0.777142	0.565075	0.774735	0.714531	0.779569	0.58592	0.663361	0.771715	0.60585	0.64358	0.870008
C1orf43	2.29394e-12	8.16805e-11	0.690661	0.800425	0.612029	0.770534	0.752077	0.757051	0.702544	0.690661	0.760359	0.687094	0.572461	0.719751
NHP2	2.80955e-12	9.84771e-11	0.683486	0.762177	0.63376	0.812559	0.74667	0.750601	0.555811	0.683486	0.763133	0.61204	0.760012	0.713919
SF3B5	1.69801e-11	5.45124e-10	0.661237	0.777278	0.661237	0.789457	0.735877	0.73152	0.653824	0.705368	0.743975	0.701253	0.558732	0.672202
ID2	3.17467e-11	9.82287e-10	0.667746	0.913267	0.61673	0.909885	0.912148	0.894028	0.667746	0.669156	0.837119	0.383782	0.491226	0.522044
MDH2	4.10557e-11	1.25091e-09	0.722919	0.812622	0.622828	0.701914	0.651022	0.708549	0.655642	0.611062	0.825069	0.722919	0.650289	0.813068
PDCD2	8.9286e-10	2.2473e-08	0.650201	0.778119	0.613283	0.731344	0.716323	0.781111	0.650201	0.618384	0.844097	0.676029	0.679707	0.722321
RPL23A	1.29696e-09	3.19277e-08	0.740161	0.826417	0.464978	0.896075	0.813263	0.651306	0.503697	0.504812	0.740161	0.593083	0.963254	0.806445

## Sheet: ME
Differentially Expressed Genes (DEGs) of HFs were Identified by Function "FindMarkers" of scran R Package Using 'Wilcox' Method (FDR<0.01, average_AUC>0.7).
	p.value	FDR	summary.AUC	AUC.0	AUC.1	AUC.2	AUC.3	AUC.4	AUC.5	AUC.6	AUC.7	AUC.8	AUC.10	AUC.11
TSPAN1	4.97988e-114	8.9369e-110	0.849701	0.88739	0.835872	0.86952	0.857552	0.849701	0.855502	0.866507	0.852681	0.842309	0.829435	0.897683
SLC7A8	1.37216e-103	1.23124e-99	0.942946	0.977082	0.965759	0.979356	0.984044	0.988483	0.942946	0.970845	0.902744	0.97493	0.926412	0.97245
CTSH	7.03076e-103	4.2058e-99	0.878115	0.87924	0.860441	0.851679	0.888063	0.878115	0.866486	0.862547	0.828453	0.867998	0.680101	0.573959
KRT75	2.97311e-101	1.33389e-97	0.879763	0.886516	0.878331	0.906654	0.903687	0.910447	0.879763	0.788676	0.872775	0.874652	0.858402	0.929543
TSPAN15	3.83545e-95	1.37662e-91	0.779956	0.778222	0.747554	0.772452	0.777024	0.779956	0.757184	0.749105	0.763406	0.725162	0.707269	0.77664
BAMBI	1.67826e-92	5.01967e-89	0.975939	0.993098	0.844959	0.991638	0.989366	0.987319	0.970198	0.975939	0.988632	0.859099	0.808744	0.995824
TCHH	1.41148e-89	3.61864e-86	0.905776	0.929281	0.895227	0.925976	0.925198	0.921287	0.905776	0.540706	0.876622	0.887187	0.872436	0.933585
IGFBP2	2.24431e-87	5.03455e-84	0.935511	0.950179	0.917181	0.950972	0.954338	0.957867	0.852486	0.935511	0.945688	0.947617	0.937747	0.952108
SERINC2	1.23454e-85	2.46168e-82	0.948159	0.957032	0.93556	0.920059	0.936164	0.948159	0.929866	0.890416	0.894879	0.647942	0.922094	0.959518
ZFHX3	7.99123e-84	1.43411e-80	0.810352	0.854839	0.81683	0.829477	0.811779	0.797152	0.810352	0.839042	0.78637	0.819483	0.774379	0.743028
LAMC2	5.14249e-81	8.38973e-78	0.811018	0.811018	0.812553	0.830761	0.822182	0.786186	0.803388	0.818462	0.712596	0.803312	0.805865	0.840833
SLC3A2	1.14965e-76	1.71931e-73	0.931778	0.975585	0.979233	0.980966	0.983913	0.973175	0.931778	0.985876	0.772477	0.983442	0.701151	0.970834
CD164	9.21499e-75	1.27209e-71	0.964338	0.989613	0.969112	0.983336	0.988116	0.984487	0.971252	0.964338	0.977093	0.964949	0.966715	0.964435
GPRC5A	6.35417e-72	8.14514e-69	0.72275	0.736535	0.707297	0.739427	0.731635	0.72275	0.722491	0.728247	0.714204	0.718895	0.711047	0.75906
KRT25	5.73148e-71	6.85715e-68	0.895038	0.949686	0.897352	0.945207	0.927022	0.917542	0.895038	0.316343	0.907509	0.651346	0.935228	0.940388
CD63	1.22238e-70	1.37106e-67	0.94971	0.910446	0.96135	0.96557	0.950337	0.901495	0.932869	0.94971	0.709668	0.958759	0.0456999	0.689411
PADI3	5.19185e-68	5.48076e-65	0.814593	0.870727	0.809634	0.867439	0.870595	0.874654	0.814593	0.587112	0.850557	0.574048	0.813242	0.891823
GPNMB	1.41519e-67	1.41094e-64	0.905624	0.996483	0.905624	0.998215	0.997883	0.999025	0.977786	0.99652	0.994776	0.99087	0.992263	0.994409
ALPL	6.08472e-66	5.74718e-63	0.704075	0.764559	0.714003	0.747182	0.72607	0.704075	0.729343	0.731425	0.712768	0.705896	0.703311	0.780614
RARB	3.95538e-65	3.54916e-62	0.706356	0.748592	0.708587	0.740369	0.720426	0.706356	0.715515	0.739975	0.73602	0.698468	0.660309	0.790179
COL16A1	1.07905e-63	9.22123e-61	0.857741	0.715507	0.830636	0.803501	0.847008	0.857741	0.779581	0.802472	0.650132	0.814686	0.802087	0.799946
ID1	1.38547e-63	1.13017e-60	0.971539	0.971125	0.849188	0.967044	0.967382	0.971539	0.916001	0.947465	0.963429	0.975704	0.971932	0.98087
NID1	3.58834e-59	2.79984e-56	0.707914	0.708142	0.721716	0.730237	0.716878	0.707914	0.730116	0.737957	0.701975	0.726555	0.719323	0.731847
ALDH1A3	1.34878e-58	1.00855e-55	0.693911	0.769262	0.711705	0.747372	0.71338	0.693911	0.734259	0.746784	0.763233	0.714407	0.68082	0.807423
SERPINB13	5.58965e-58	4.01247e-55	0.915605	0.907758	0.793573	0.904291	0.929693	0.933213	0.915608	0.815914	0.915605	0.848189	0.903023	0.947326
FSCN1	2.08319e-55	1.43789e-52	0.882473	0.848375	0.856046	0.894478	0.872873	0.882473	0.81528	0.922951	0.876852	0.914423	0.929651	0.878486
COL17A1	1.45679e-54	9.33698e-52	0.938022	0.89674	0.940038	0.919695	0.933382	0.590702	0.814299	0.923077	0.450511	0.938022	0.939906	0.881786
GRN	2.21386e-54	1.36999e-51	0.892081	0.89277	0.875778	0.876698	0.893708	0.922435	0.931386	0.892081	0.884028	0.871015	0.832674	0.728614
TIMP1	3.65934e-53	2.18902e-50	0.76769	0.840098	0.823709	0.826606	0.79413	0.672483	0.76769	0.830694	0.6127	0.822656	0.786794	0.525596
CST3	1.86108e-52	1.07738e-49	0.850579	0.850579	0.902685	0.929743	0.956616	0.953068	0.947347	0.922018	0.82386	0.958604	0.670025	0.338947
GLI3	4.87669e-52	2.73491e-49	0.799229	0.757392	0.772861	0.801063	0.804804	0.799229	0.735804	0.799067	0.741187	0.777391	0.75063	0.826485
ZNF503	6.21244e-52	3.37844e-49	0.807226	0.863831	0.842358	0.876409	0.86737	0.838121	0.807226	0.877251	0.804972	0.876199	0.812522	0.88145
SMPD2	1.1676e-51	6.16286e-49	0.836192	0.898568	0.787605	0.858188	0.845859	0.847373	0.853442	0.836192	0.868986	0.791396	0.819539	0.901724
DLX4	9.14608e-51	4.68959e-48	0.737005	0.801427	0.750072	0.792724	0.776661	0.764412	0.737005	0.660933	0.78172	0.761761	0.758366	0.819143
KRT23	2.65319e-49	1.32262e-46	0.792296	0.915648	0.792296	0.899081	0.897418	0.858874	0.859008	0.752989	0.831381	0.802693	0.870097	0.929139
NPW	4.94143e-48	2.33366e-45	0.800547	0.8984	0.857888	0.800547	0.821083	0.884235	0.782634	0.828121	0.926915	0.807026	0.894386	0.924357
ST3GAL4	1.06153e-47	4.88469e-45	0.724862	0.762547	0.724862	0.798025	0.774262	0.75332	0.712794	0.789912	0.755942	0.770814	0.219863	0.815169
FTL	4.73043e-47	2.12231e-44	0.840914	0.947016	0.937485	0.950942	0.952161	0.641536	0.840914	0.935586	0.658514	0.952724	0.0516373	0.335781
BMP2	5.96508e-47	2.61096e-44	0.670453	0.787369	0.691559	0.750015	0.703794	0.670453	0.723851	0.760504	0.742106	0.725627	0.722922	0.79092
SCARB1	2.02616e-46	8.65167e-44	0.760157	0.760157	0.735887	0.797737	0.800016	0.797121	0.723005	0.767415	0.773108	0.723847	0.352285	0.796443
FABP4	2.07301e-46	8.65167e-44	0.936847	0.949396	0.665066	0.953615	0.948613	0.941126	0.91871	0.802245	0.936847	0.935546	0.926232	0.956689
SPHK1	5.24649e-46	2.0923e-43	0.738329	0.796829	0.750555	0.726774	0.774827	0.76331	0.738329	0.766532	0.678206	0.694522	0.754048	0.833558
DIRAS1	7.93775e-46	3.09676e-43	0.712711	0.720516	0.627968	0.721776	0.713521	0.705774	0.694197	0.712711	0.703181	0.706283	0.679561	0.734474
CSTA	1.07481e-44	4.01844e-42	0.907452	0.890802	0.924611	0.650084	0.686144	0.808575	0.919065	0.953695	0.907452	0.948313	0.93073	0.93574
S100A13	6.26585e-44	2.29484e-41	0.817462	0.75606	0.914869	0.915099	0.90531	0.830758	0.817462	0.957503	0.642381	0.963324	0.780137	0.943823
ITGB1	1.1074e-43	3.97466e-41	0.896317	0.8208	0.834423	0.864864	0.820952	0.666819	0.72862	0.864237	0.527787	0.896317	0.711947	0.666307
IGFBP6	4.13874e-43	1.42834e-40	0.702077	0.756558	0.732314	0.734695	0.71843	0.702077	0.673442	0.757554	0.764956	0.734757	0.744512	0.736023
HOXC13	5.48282e-43	1.85651e-40	0.944968	0.862561	0.346042	0.899856	0.907548	0.912067	0.688398	0.904187	0.881387	0.347416	0.859842	0.944968
GSTM3	6.4518e-42	2.06757e-39	0.758017	0.8469	0.812677	0.822809	0.747188	0.6545	0.758017	0.831324	0.681996	0.80927	0.742893	0.837599
DLC1	1.20052e-41	3.77973e-39	0.692162	0.717077	0.631163	0.717484	0.710023	0.705365	0.692162	0.728752	0.744632	0.708527	0.680461	0.723831
DLX3	1.11902e-40	3.46239e-38	0.91203	0.892213	0.6546	0.856	0.885967	0.889805	0.633906	0.408928	0.872086	0.512225	0.866859	0.91203
NAV2	1.51981e-40	4.62279e-38	0.797623	0.836575	0.725242	0.734923	0.788203	0.806875	0.777326	0.79082	0.797623	0.693671	0.668406	0.859828
EDNRA	5.48771e-40	1.64138e-37	0.774658	0.756109	0.663776	0.743673	0.740515	0.740654	0.684941	0.753493	0.774658	0.755416	0.77204	0.731443
FOXP1	5.99873e-40	1.76481e-37	0.790982	0.878122	0.714631	0.832295	0.875484	0.900488	0.790982	0.878487	0.813469	0.883937	0.866319	0.8539
CITED4	2.96591e-39	8.58488e-37	0.958979	0.922168	0.612804	0.930275	0.921891	0.912996	0.865076	0.779521	0.896027	0.508202	0.940086	0.958979
ACER3	3.39845e-39	9.68074e-37	0.755431	0.833424	0.722103	0.790635	0.783324	0.764742	0.755431	0.801665	0.717534	0.728877	0.771321	0.74936
PTPRS	7.81723e-39	2.192e-36	0.772121	0.794549	0.772757	0.821799	0.811648	0.772121	0.70914	0.795233	0.751751	0.772671	0.574667	0.849118
ASS1	1.48971e-38	4.11297e-36	0.857583	0.93572	0.511929	0.932333	0.93177	0.857583	0.713983	0.912156	0.915777	0.803621	0.948902	0.916139
PTK7	1.71493e-38	4.66304e-36	0.892294	0.820892	0.745491	0.84204	0.852673	0.844682	0.723484	0.831879	0.815019	0.749226	0.816121	0.892294
S100A10	2.0231e-38	5.41889e-36	0.836545	0.621461	0.937679	0.976857	0.90403	0.792605	0.870948	0.836545	0.55833	0.995976	0.724901	0.769972
MALAT1	2.5909e-38	6.83768e-36	0.934076	0.589825	0.813036	0.781255	0.916882	0.943486	0.920451	0.861917	0.701458	0.934076	0.983087	0.800889
MT4	3.21122e-38	8.35197e-36	0.923548	0.932376	0.373701	0.934597	0.922879	0.895437	0.653509	0.898209	0.838156	0.219282	0.919575	0.923548
DAPL1	3.78484e-38	9.70325e-36	0.955948	0.915296	0.219026	0.955362	0.941769	0.858669	0.905347	0.931349	0.799403	0.778784	0.893487	0.955948
MSX2	6.70445e-38	1.69462e-35	0.881272	0.894593	0.390722	0.872543	0.847905	0.841614	0.584723	0.598285	0.881272	0.560894	0.792911	0.908864
FBLN1	3.82833e-37	9.54212e-35	0.851517	0.83849	0.836769	0.859342	0.840678	0.758763	0.564483	0.840605	0.672523	0.851517	0.871896	0.849859
IFT57	2.51814e-36	6.10683e-34	0.913041	0.909934	0.571339	0.91074	0.88887	0.888735	0.760224	0.659042	0.88288	0.617069	0.843109	0.913041
PLIN2	4.9422e-36	1.18257e-33	0.865367	0.868139	0.820094	0.546218	0.744103	0.827659	0.821103	0.904313	0.77351	0.865367	0.854624	0.868113
PMEPA1	5.04085e-36	1.1903e-33	0.704956	0.802637	0.718377	0.792033	0.735606	0.704956	0.715724	0.76343	0.586003	0.737233	0.718244	0.79092
TIMP3	6.49042e-36	1.51269e-33	0.758735	0.744788	0.8369	0.758735	0.829369	0.812146	0.824462	0.837629	0.559823	0.824667	0.804606	0.88859
MARCKS	1.35982e-35	3.12862e-33	0.912102	0.87878	0.966159	0.859319	0.759052	0.816315	0.821397	0.927087	0.902113	0.912102	0.720403	0.766536
ID2	1.67629e-35	3.80793e-33	0.780844	0.951833	0.730347	0.943103	0.946406	0.936879	0.780844	0.786053	0.909117	0.616218	0.625225	0.640981
SYT7	1.70513e-35	3.82504e-33	0.772993	0.787149	0.620345	0.793764	0.787789	0.790057	0.74376	0.730794	0.772993	0.6645	0.709248	0.850465
PKM	3.58517e-35	7.94314e-33	0.913959	0.824762	0.886037	0.951709	0.852149	0.758685	0.744839	0.943808	0.729992	0.913959	0.88629	0.73279
UGDH	1.07076e-34	2.3434e-32	0.724391	0.788092	0.741745	0.799013	0.78917	0.780853	0.724391	0.741488	0.759387	0.706515	0.713026	0.795905
LRP1	4.67761e-34	9.87582e-32	0.742396	0.768171	0.690124	0.784506	0.789513	0.773442	0.748786	0.742396	0.721036	0.683148	0.770961	0.765391
NPC2	9.37084e-34	1.88954e-31	0.896472	0.656423	0.927067	0.890908	0.91415	0.854405	0.831928	0.909029	0.70364	0.896472	0.186938	0.600566
BTF3	1.40419e-33	2.79996e-31	0.786912	0.885362	0.694968	0.946445	0.872843	0.708024	0.786912	0.840958	0.854174	0.823507	0.967254	0.948269
PRDM1	3.8093e-33	7.43062e-31	0.705362	0.791891	0.680872	0.705362	0.742158	0.757615	0.76156	0.72976	0.726318	0.730037	0.754048	0.679712
SESN3	2.1878e-32	4.08983e-30	0.74186	0.590504	0.817099	0.790544	0.779746	0.75398	0.74186	0.833266	0.652945	0.830935	0.754588	0.725583
ITGA6	3.3464e-32	6.19118e-30	0.741664	0.831006	0.807254	0.848572	0.814027	0.71416	0.741664	0.839067	0.69721	0.787063	0.762325	0.859087
BAZ1A	1.16511e-31	2.13358e-29	0.786507	0.858686	0.760118	0.856631	0.818331	0.835494	0.751189	0.786507	0.894018	0.657227	0.852465	0.796376
ADIRF	1.04262e-30	1.83439e-28	0.900647	0.838352	0.164293	0.904937	0.881199	0.831529	0.780219	0.756141	0.703525	0.248685	0.900144	0.900647
CTHRC1	1.09814e-30	1.91332e-28	0.748995	0.736367	0.627037	0.749825	0.758134	0.768093	0.643174	0.757654	0.748995	0.744661	0.702771	0.766941
GSTP1	3.61869e-30	6.24433e-28	0.886258	0.584233	0.659278	0.444782	0.637368	0.939223	0.784718	0.923556	0.917384	0.886258	0.0892407	0.982015
ID3	1.07146e-29	1.83128e-27	0.869331	0.937637	0.535345	0.952142	0.936225	0.921318	0.691475	0.591198	0.869331	0.690266	0.785175	0.959585
MIR181A2HG	2.42258e-29	4.10147e-27	0.671834	0.734401	0.671834	0.739549	0.722643	0.717212	0.702839	0.689206	0.710989	0.711544	0.715185	0.758992
BNC2	3.28351e-29	5.50709e-27	0.871144	0.702472	0.664618	0.849696	0.884505	0.911485	0.668158	0.842724	0.712079	0.882621	0.74991	0.871144
MDFI	1.16894e-28	1.92457e-26	0.81719	0.800452	0.583716	0.796043	0.791287	0.788955	0.693522	0.755813	0.738144	0.389895	0.79489	0.81719
SCARB2	1.89834e-28	3.04174e-26	0.84777	0.711667	0.766113	0.737316	0.778476	0.812634	0.762002	0.75372	0.744288	0.734215	0.622526	0.84777
FHL2	2.361e-28	3.7496e-26	0.852957	0.715131	0.827048	0.823219	0.799321	0.640828	0.703869	0.806986	0.58474	0.83875	0.781936	0.852957
NME1	3.33576e-28	5.25119e-26	0.858135	0.900647	0.462875	0.919193	0.844357	0.833826	0.497842	0.544994	0.858135	0.398793	0.722562	0.913243
BSG	5.77005e-28	9.00429e-26	0.824261	0.860712	0.834499	0.863763	0.861906	0.824261	0.742142	0.842144	0.730853	0.683689	0.399424	0.855786
FAT2	1.62294e-27	2.46825e-25	0.801293	0.717719	0.677381	0.742017	0.729911	0.76567	0.673062	0.774754	0.740556	0.737929	0.761065	0.801293
NUPL2	1.21272e-26	1.78389e-24	0.727945	0.772425	0.61557	0.773424	0.736947	0.715324	0.656647	0.727945	0.759961	0.680207	0.660849	0.783443
LZTS1	1.33554e-26	1.94859e-24	0.69595	0.792058	0.666025	0.787696	0.780824	0.770453	0.69595	0.725044	0.745895	0.585964	0.680281	0.786003
PJA1	1.52896e-26	2.2128e-24	0.803516	0.734864	0.512971	0.763026	0.753679	0.759896	0.597276	0.718537	0.784993	0.685701	0.730119	0.803516
CNN3	2.26733e-26	3.25516e-24	0.755252	0.732855	0.64641	0.783936	0.755252	0.797451	0.812239	0.755082	0.703927	0.900882	0.531486	0.917351
MARCKSL1	4.81406e-26	6.80261e-24	0.738341	0.738341	0.750438	0.936883	0.952937	0.960761	0.740377	0.690467	0.829142	0.52476	0.721123	0.950559
H2AFJ	1.53417e-25	2.13428e-23	0.864004	0.821434	0.466628	0.644364	0.783586	0.831687	0.808096	0.823758	0.826674	0.545574	0.442065	0.864004
EPHA1	2.98783e-25	4.12458e-23	0.776034	0.733697	0.599868	0.747623	0.767609	0.785856	0.675563	0.704868	0.760363	0.549675	0.746671	0.776034
SSR4	3.15092e-25	4.31652e-23	0.733928	0.895817	0.733928	0.898048	0.84847	0.827045	0.855293	0.744741	0.778677	0.556716	0.709248	0.813485
HMGCR	5.88897e-25	8.00632e-23	0.819413	0.729562	0.663645	0.705734	0.725909	0.794965	0.654869	0.653544	0.785854	0.649567	0.729759	0.819413
MAP1LC3A	9.05805e-25	1.22222e-22	0.72157	0.818114	0.687275	0.718016	0.743559	0.72157	0.783002	0.699168	0.696463	0.681445	0.609752	0.808972
LDHB	1.46475e-24	1.94714e-22	0.839247	0.943504	0.438672	0.981498	0.959257	0.899402	0.489359	0.644338	0.839247	0.183148	0.461137	0.877475
EML4	1.76308e-24	2.32649e-22	0.708317	0.776216	0.706565	0.708317	0.764706	0.837634	0.706309	0.773039	0.833391	0.709533	0.79435	0.704163
DUSP14	4.84764e-24	6.21398e-22	0.716832	0.804303	0.716832	0.83509	0.791257	0.739223	0.739237	0.727541	0.770123	0.723305	0.779237	0.878621
TNFRSF12A	6.04482e-24	7.69364e-22	0.833962	0.657059	0.755751	0.82028	0.734769	0.70719	0.735755	0.629281	0.496153	0.822656	0.81918	0.833962
RPLP0	1.72643e-23	2.16661e-21	0.980389	0.947195	0.426205	0.986807	0.858872	0.809141	0.58433	0.621892	0.984212	0.587898	0.980389	0.994409
IDI1	6.41847e-23	7.83577e-21	0.847299	0.775328	0.725497	0.836632	0.828844	0.843864	0.713836	0.727642	0.79659	0.732049	0.501259	0.847299
AP2M1	7.50439e-23	9.04323e-21	0.726009	0.856071	0.628037	0.843552	0.825065	0.8014	0.726009	0.821438	0.800494	0.755571	0.610471	0.812677
PRDX4	7.50831e-23	9.04323e-21	0.762602	0.87415	0.680852	0.906441	0.816739	0.762602	0.634899	0.756772	0.727121	0.597648	0.483087	0.84447
METTL9	1.11934e-22	1.33917e-20	0.772939	0.798687	0.737771	0.78781	0.781792	0.772939	0.710844	0.774124	0.75399	0.725085	0.122526	0.783107
SRM	1.94528e-22	2.31192e-20	0.722307	0.845914	0.669433	0.807345	0.803292	0.805554	0.722307	0.760454	0.702319	0.611188	0.673983	0.829651
SPINT2	4.67432e-22	5.51877e-20	0.826292	0.47555	0.740779	0.440437	0.650018	0.816158	0.795052	0.84338	0.485073	0.826292	0.944045	0.914253
ZNF770	6.94533e-22	8.14646e-20	0.770582	0.783332	0.638738	0.705651	0.69063	0.750913	0.728914	0.69034	0.770582	0.71433	0.70439	0.830864
C14orf1	1.14126e-21	1.31289e-19	0.818941	0.739724	0.690842	0.752005	0.743902	0.837193	0.604264	0.613594	0.793088	0.638425	0.523929	0.818941
ATP6V1G1	1.35658e-21	1.55064e-19	0.742774	0.879576	0.540264	0.688599	0.856352	0.818077	0.858971	0.742774	0.741072	0.432916	0.350666	0.886838
FABP5	2.54607e-21	2.82048e-19	0.952861	0.209721	0.692167	0.686359	0.778415	0.987775	0.584465	0.240757	0.950741	0.860802	0.952861	0.964098
LAPTM4B	2.7483e-21	2.98915e-19	0.710568	0.710568	0.756585	0.853615	0.789513	0.696161	0.68781	0.7457	0.576473	0.719359	0.59122	0.898963
PALMD	2.80664e-21	3.03422e-19	0.723641	0.592687	0.736205	0.719679	0.723641	0.716724	0.7869	0.77831	0.589964	0.79805	0.878374	0.898154
YWHAQ	6.50757e-21	6.91035e-19	0.831267	0.476124	0.822915	0.524001	0.750242	0.85848	0.709471	0.878714	0.831267	0.792789	0.827636	0.901994
LY6E	6.6355e-21	7.00474e-19	0.800604	0.869233	0.842778	0.854162	0.804683	0.584487	0.622395	0.838663	0.71828	0.800604	0.70385	0.786272
SQLE	7.91753e-21	8.30924e-19	0.816741	0.814529	0.658077	0.895838	0.875292	0.9118	0.704617	0.698335	0.816741	0.668446	0.643577	0.903476
UNC5B	1.41581e-20	1.46868e-18	0.703146	0.787304	0.490962	0.325224	0.804179	0.873364	0.703146	0.806784	0.837869	0.502012	0.793451	0.781355
TM7SF3	4.40051e-20	4.36307e-18	0.717604	0.809834	0.603628	0.815813	0.800601	0.786233	0.54835	0.717604	0.822942	0.715336	0.63566	0.773946
RPLP1	6.36793e-20	6.24475e-18	0.93109	0.855028	0.619413	0.967082	0.79804	0.5913	0.60777	0.795158	0.786715	0.716729	0.93109	0.962347
NUDT14	1.16802e-19	1.12092e-17	0.772748	0.780562	0.656552	0.818677	0.756864	0.651731	0.712046	0.800858	0.635435	0.772748	0.473372	0.74963
PRDX6	3.00938e-19	2.79826e-17	0.808302	0.846396	0.176678	0.863558	0.832171	0.692432	0.650959	0.870971	0.808302	0.790235	0.724181	0.871817
CERS4	6.76545e-19	6.13196e-17	0.804796	0.606146	0.804763	0.460254	0.670037	0.742999	0.754278	0.735586	0.696234	0.79333	0.664807	0.804796
TAX1BP3	1.05166e-18	9.48397e-17	0.777933	0.708012	0.785542	0.765069	0.734306	0.640544	0.687822	0.78348	0.6402	0.777933	0.698273	0.726054
PSMD8	3.52729e-18	3.11826e-16	0.722301	0.805123	0.564281	0.739222	0.722301	0.71932	0.714289	0.718209	0.785854	0.511452	0.606873	0.866833
GGH	6.36983e-18	5.44347e-16	0.759981	0.795467	0.473658	0.819702	0.76383	0.740135	0.521	0.687415	0.634975	0.759981	0.714825	0.812677
JUNB	2.1117e-17	1.72257e-15	0.71208	0.853355	0.677416	0.778642	0.71208	0.657253	0.781494	0.795914	0.796475	0.773986	0.860561	0.449818
ADH5	6.90315e-17	5.53053e-15	0.682763	0.769	0.682763	0.856038	0.803937	0.663751	0.583865	0.830265	0.593467	0.798901	0.534005	0.754749
EFNB1	1.38067e-16	1.05886e-14	0.84023	0.697143	0.652661	0.708446	0.781993	0.805444	0.561859	0.701387	0.808933	0.734602	0.84023	0.756298
SNRPN	4.08933e-16	3.02005e-14	0.704673	0.770586	0.621338	0.783974	0.802173	0.704673	0.728927	0.72338	0.595189	0.687094	0.5905	0.732723
MT1E	4.69614e-16	3.43988e-14	0.680548	0.812577	0.680548	0.827449	0.809491	0.719053	0.313956	0.767591	0.672982	0.691117	0.678661	0.791863
TERF1	1.60917e-15	1.11931e-13	0.687476	0.744089	0.624401	0.73269	0.70576	0.687476	0.632447	0.720126	0.710242	0.754875	0.709428	0.702816
MLF2	2.58432e-15	1.77016e-13	0.731529	0.778772	0.711698	0.800547	0.762287	0.731529	0.603197	0.62971	0.74268	0.579619	0.61461	0.834972
PHLDA3	1.5368e-14	1.00655e-12	0.726872	0.761667	0.377944	0.844045	0.811275	0.726872	0.614966	0.797377	0.691239	0.729805	0.763044	0.889196
STAG2	1.66836e-14	1.08874e-12	0.7134	0.744011	0.61773	0.715753	0.695125	0.679059	0.641053	0.726406	0.7134	0.699861	0.745592	0.75037
MT1X	1.81546e-13	1.0682e-11	0.744893	0.81809	0.464475	0.927563	0.769575	0.62714	0.354484	0.837907	0.658973	0.744893	0.84149	0.856056
EIF4A1	3.15605e-12	1.63695e-10	0.661127	0.826541	0.661127	0.850182	0.764827	0.712618	0.61591	0.626986	0.788093	0.590297	0.693235	0.862926
GJA1	5.49432e-12	2.80915e-10	0.748708	0.40596	0.58511	0.640643	0.852502	0.967794	0.745599	0.54232	0.748708	0.433148	0.937567	0.931497
LDHA	7.83397e-10	3.22451e-08	0.713866	0.716373	0.716597	0.863755	0.642378	0.608936	0.558035	0.766103	0.718854	0.713866	0.72688	0.74323

[truncated: 2 more sheets: Mela, Immu]
