# Supplementary material for: Single-cell transcriptomics reveals lineage trajectory of human scalp hair follicle and informs mechanisms of hair graying
Source: Cell Discov. 2022 May 24;8:49. doi: 10.1038/s41421-022-00394-2 (PMC9126928; doi:10.1038/s41421-022-00394-2)
Supplement: Supplementary file 4 — Supplementary table S3 [file 41421_2022_394_MOESM4_ESM.xlsx]

## Sheet: S0
Differentially Expressed Genes (DEGs) of HFSCs were Identified by Function "FindMarkers" of Scran R Package Using 'Wilcox' Method (S0vsIBL,mORS,IF).
	p.value	FDR	summary.AUC	AUC.0	AUC.3	AUC.5	mean.AUC	pct.diff	pct
DST	1.1528e-114	1.0344e-110	0.82528	0.792977	0.848229	0.82528	0.822162	0.344432	0.838831
SAA1	7.49311e-89	2.68943e-85	0.767759	0.807264	0.785439	0.767759	0.786821	0.475434	0.605779
KRT15	3.23338e-70	7.25327e-67	0.780893	0.92974	0.785579	0.780893	0.832071	0.306119	0.936502
COL17A1	2.90775e-48	2.2688e-45	0.713101	0.84756	0.831339	0.713101	0.797333	0.429506	0.792813
PTRF	3.71882e-39	1.96288e-36	0.678852	0.742102	0.713806	0.678852	0.711586	0.364479	0.672638
LAMB3	8.53134e-37	4.02904e-34	0.664028	0.745656	0.728134	0.664028	0.712606	0.34632	0.543118

## Sheet: S1
Differentially Expressed Genes (DEGs) of HFSCs were Identified by Function "FindMarkers" of Scran R Package Using 'Wilcox' Method (S1vsIBL,mORS,IF).
	p.value	FDR	summary.AUC	AUC.0	AUC.3	AUC.5	mean.AUC	pct.diff	pct
FST	4.61318e-92	8.27882e-88	0.847071	0.851667	0.870417	0.847071	0.856385	0.571357	0.664327
DST	3.36883e-71	3.02285e-67	0.851199	0.851199	0.903555	0.880555	0.878436	0.399774	0.894174
DKK3	4.04699e-63	2.42091e-59	0.789335	0.817058	0.825005	0.789335	0.810466	0.517809	0.64984
VIM	2.90418e-55	1.30296e-51	0.833091	0.874332	0.833091	0.849014	0.852146	0.542613	0.811548
COL17A1	7.69533e-52	2.76201e-48	0.83534	0.908299	0.93137	0.83534	0.89167	0.428459	0.791766
KRT15	8.01877e-44	2.05578e-40	0.848137	0.930077	0.863966	0.848137	0.880727	0.254364	0.884746
LAMB3	4.50403e-36	8.98103e-33	0.745318	0.801322	0.814577	0.745318	0.787072	0.388273	0.585071
CAV1	3.88844e-33	6.97819e-30	0.799708	0.822645	0.897205	0.799708	0.839852	0.29332	0.91379
SELM	6.17232e-32	8.13082e-29	0.715208	0.745863	0.733924	0.715208	0.731665	0.390327	0.559548
ALDH3A1	6.343e-32	8.13082e-29	0.745419	0.77281	0.745419	0.761549	0.759926	0.353607	0.56541
SERPINE2	1.29458e-31	1.54883e-28	0.724852	0.739915	0.724852	0.759021	0.741263	0.382991	0.542261
RCAN1	9.43328e-31	9.95821e-28	0.734173	0.713831	0.734173	0.759007	0.73567	0.305402	0.583927
IFITM3	2.87385e-25	2.5787e-22	0.745493	0.868206	0.819592	0.745493	0.811097	0.252156	0.79184
PTRF	5.15918e-25	4.40889e-22	0.714799	0.760582	0.755219	0.714799	0.743534	0.369873	0.678032
CTGF	4.64534e-23	3.78933e-20	0.706299	0.77432	0.706299	0.724967	0.735195	0.35362	0.534286
ANKH	4.37164e-21	2.70529e-18	0.710007	0.701841	0.710007	0.732476	0.714775	0.253739	0.630773
PRKCDBP	6.45226e-20	3.73523e-17	0.681023	0.719783	0.739497	0.681023	0.713434	0.252156	0.521145
CRIM1	1.31679e-15	5.62647e-13	0.65358	0.65358	0.713218	0.733616	0.700138	0.267851	0.607325

## Sheet: S2
Differentially Expressed Genes (DEGs) of HFSCs were Identified by Function "FindMarkers" of Scran R Package Using 'Wilcox' Method (S2vsIBL,mORS,IF).
	p.value	FDR	summary.AUC	AUC.0	AUC.3	AUC.5	mean.AUC	pct.diff	pct
SFRP1	4.83534e-76	8.67751e-72	0.911343	0.911343	0.941767	0.941454	0.931522	0.342091	0.909485
DIO2	5.36914e-73	4.81773e-69	0.817175	0.822787	0.817934	0.817175	0.819299	0.663365	0.673269
DST	5.39446e-70	3.22696e-66	0.934402	0.921006	0.933727	0.934402	0.929712	0.441807	0.936206
CXCL14	1.03288e-64	4.63402e-61	0.982134	0.995721	0.999141	0.982134	0.992332	0.37145	1
KRT15	1.97802e-63	7.09949e-60	0.980071	0.994852	0.944306	0.980071	0.973076	0.361284	0.991667
ITM2A	1.46619e-53	3.75889e-50	0.884518	0.880426	0.884518	0.948196	0.90438	0.317209	0.879897
SELM	6.68782e-52	1.50025e-48	0.850049	0.877686	0.85603	0.850049	0.861255	0.649132	0.818354
SCRG1	1.18311e-51	2.35912e-48	0.769295	0.768765	0.767866	0.769295	0.768642	0.519273	0.631238
IGFBP7	3.70692e-42	6.65243e-39	0.779912	0.779912	0.899203	0.895731	0.858282	0.318926	0.829433
SERPINF1	9.78702e-41	1.59671e-37	0.731238	0.759652	0.731238	0.741708	0.744199	0.427611	0.504117
FGL2	1.48289e-38	2.21766e-35	0.716466	0.755372	0.726385	0.716466	0.732741	0.467552	0.557234
TCEAL2	2.37083e-37	3.03906e-34	0.707041	0.743226	0.720124	0.707041	0.723464	0.45619	0.514535
DKK3	4.90885e-37	5.87295e-34	0.759749	0.783785	0.769695	0.759749	0.771076	0.510298	0.642329
DCN	6.63895e-33	6.61903e-30	0.703535	0.71997	0.705277	0.703535	0.709594	0.369306	0.430677
EMP3	3.91507e-30	3.34571e-27	0.766342	0.783244	0.783908	0.766342	0.777831	0.531608	0.731696
KRT19	4.6842e-30	3.82103e-27	0.713298	0.710417	0.71827	0.713298	0.713995	0.278759	0.354805
GAS1	1.62886e-29	1.27093e-26	0.734947	0.752444	0.734947	0.743757	0.743716	0.436037	0.624268
COL17A1	3.62979e-29	2.71418e-26	0.79037	0.881559	0.864281	0.79037	0.845403	0.435529	0.798836
FRZB	2.146e-26	1.48123e-23	0.768864	0.840064	0.857162	0.768864	0.82203	0.506021	0.70149
CAV1	1.16984e-25	7.49786e-23	0.790518	0.790468	0.852284	0.790518	0.81109	0.268603	0.889072
PTRF	1.2887e-24	7.97484e-22	0.745159	0.755964	0.760548	0.745159	0.75389	0.340946	0.649105
LAMB3	2.50787e-24	1.41694e-21	0.730435	0.782853	0.777474	0.730435	0.763587	0.412728	0.609526
CCDC3	3.62061e-19	1.62439e-16	0.688676	0.743503	0.701182	0.688676	0.711121	0.314863	0.479317
VIM	8.19125e-17	3.0625e-14	0.701332	0.737881	0.701332	0.73537	0.724861	0.32117	0.590105
BOC	2.42761e-10	4.68451e-08	0.663637	0.718628	0.734138	0.663637	0.705468	0.317115	0.554995
HTRA1	1.11132e-09	2.09933e-07	0.659889	0.779782	0.757822	0.659889	0.732498	0.360702	0.599892
GAS6	1.38527e-09	2.5896e-07	0.672806	0.806156	0.687368	0.672806	0.72211	0.286205	0.635335

## Sheet: S3
Differentially Expressed Genes (DEGs) of HFSCs were Identified by Function "FindMarkers" of Scran R Package Using 'Wilcox' Method (S3vsIBL,mORS,IF).
	p.value	FDR	summary.AUC	AUC.0	AUC.3	AUC.5	mean.AUC	pct.diff	pct
TNC	4.46294e-94	8.00919e-90	0.904782	0.95514	0.917816	0.904782	0.925913	0.856541	0.908911
MGP	2.89571e-91	2.59832e-87	0.926127	0.954447	0.954581	0.926127	0.945052	0.792109	0.952652
EDN2	6.13648e-91	3.67084e-87	0.859385	0.907223	0.867422	0.859385	0.87801	0.807766	0.837392
COMP	4.64591e-86	2.08439e-82	0.943472	0.962327	0.953702	0.943472	0.953167	0.835192	0.940386
FGF18	5.61706e-81	2.01607e-77	0.843194	0.904918	0.86372	0.843194	0.870611	0.758205	0.866552
LGR5	1.18668e-78	3.54936e-75	0.853714	0.862653	0.86932	0.853714	0.861895	0.72058	0.825517
FGL2	2.12367e-66	5.44448e-63	0.808387	0.81703	0.817446	0.808387	0.814288	0.679318	0.769
IGFBP7	2.52464e-64	5.66341e-61	0.925654	0.925654	0.990676	0.965617	0.960649	0.46866	0.979167
RAMP1	2.24799e-60	4.48249e-57	0.879719	0.918182	0.908677	0.879719	0.902192	0.732107	0.886634
LTBP2	1.91187e-56	3.43104e-53	0.817621	0.817621	0.833827	0.826108	0.825852	0.600192	0.768338
TIMP3	1.0795e-52	1.76115e-49	0.912934	0.912428	0.912934	0.910924	0.912096	0.336363	0.925415
THBS1	7.36188e-47	1.10097e-43	0.729714	0.761485	0.729547	0.729714	0.740248	0.557106	0.583844
CRLF1	6.69341e-46	9.23999e-43	0.776523	0.829697	0.783457	0.776523	0.796559	0.612077	0.7163
DST	2.75803e-44	3.5354e-41	0.845017	0.845017	0.886603	0.88026	0.870627	0.427228	0.921627
RNF152	3.14848e-40	3.76684e-37	0.838415	0.838415	0.876238	0.87167	0.862108	0.444768	0.877345
LAMB3	2.46524e-35	2.45785e-32	0.81653	0.887052	0.854928	0.81653	0.852837	0.617867	0.814665
SLC7A1	2.76894e-34	2.61533e-31	0.812835	0.841332	0.851134	0.812835	0.8351	0.517243	0.776004
COL16A1	4.7838e-34	4.2925e-31	0.770472	0.770472	0.802453	0.795209	0.789378	0.57882	0.763528
EFEMP2	3.74293e-33	3.1986e-30	0.747694	0.750075	0.76851	0.747694	0.755426	0.534155	0.651215
THBS2	5.53026e-33	4.51118e-30	0.853471	0.950762	0.853471	0.944437	0.916223	0.448734	0.941528
MXRA5	2.25636e-32	1.76055e-29	0.71696	0.71887	0.71696	0.732255	0.722695	0.363644	0.426527
ALAD	3.81826e-32	2.8551e-29	0.810976	0.826962	0.817191	0.810976	0.818377	0.582399	0.776756
CXCL14	1.01395e-31	6.99861e-29	0.881272	0.971051	0.967168	0.881272	0.93983	0.325995	0.954545
SLC27A6	1.39177e-30	9.25064e-28	0.73362	0.727465	0.75752	0.73362	0.739535	0.482067	0.621693
SFRP1	7.25616e-30	4.65068e-27	0.76993	0.76993	0.895419	0.876659	0.847336	0.29465	0.862043
SPARC	9.9149e-30	5.93109e-27	0.836487	0.922022	0.874017	0.836487	0.877509	0.561822	0.872415
KRT15	5.05047e-29	2.92374e-26	0.876847	0.983508	0.915248	0.876847	0.925201	0.348784	0.979167
HTRA1	1.5099e-28	8.46771e-26	0.797585	0.851533	0.864137	0.797585	0.837752	0.486039	0.725228
KRT8	1.78227e-26	9.40721e-24	0.785418	0.864334	0.837182	0.785418	0.828978	0.574114	0.796717
TNFRSF12A	2.88789e-26	1.43961e-23	0.81493	0.800538	0.803494	0.81493	0.806321	0.370432	0.82194
COL17A1	3.11703e-26	1.48763e-23	0.809141	0.897957	0.885609	0.809141	0.864235	0.499157	0.862464
RARRES2	1.72094e-25	7.72098e-23	0.836322	0.927126	0.970199	0.836322	0.911216	0.484585	0.960257
MEST	8.95235e-23	3.73625e-20	0.715241	0.730307	0.740398	0.715241	0.728648	0.313758	0.48575
TIMP1	1.18982e-22	4.85283e-20	0.742375	0.832264	0.785053	0.742375	0.786564	0.549547	0.709265
CAV1	7.05404e-21	2.63733e-18	0.801657	0.813022	0.852823	0.801657	0.822501	0.274823	0.895292
PDPN	1.09907e-18	3.84791e-16	0.695401	0.749602	0.765294	0.695401	0.736766	0.402236	0.606331
SERPING1	1.54401e-18	5.13125e-16	0.670691	0.731854	0.712055	0.670691	0.704866	0.423515	0.553571
PYGL	5.70554e-18	1.86167e-15	0.738418	0.738418	0.804304	0.774805	0.772509	0.357833	0.769841
ISYNA1	6.70731e-18	2.14945e-15	0.73282	0.809568	0.792943	0.73282	0.778444	0.451871	0.680556
GCLM	1.06259e-17	3.34549e-15	0.742681	0.731725	0.740722	0.742681	0.738376	0.394564	0.747324
CDH13	1.79133e-17	5.54263e-15	0.741057	0.778739	0.78112	0.741057	0.766972	0.420536	0.715909
ITM2A	3.1315e-16	9.06419e-14	0.745118	0.75564	0.745118	0.849525	0.783428	0.309185	0.871873
CRIM1	3.51446e-16	1.00112e-13	0.688439	0.688439	0.721472	0.739716	0.716542	0.339969	0.679443
APLP2	6.63176e-15	1.65297e-12	0.754024	0.810165	0.792596	0.754024	0.785595	0.364746	0.856902
SLC7A5	2.28124e-14	5.38672e-12	0.728678	0.827016	0.809486	0.728678	0.788394	0.335096	0.595088
SLC7A8	1.09693e-13	2.40067e-11	0.719147	0.829895	0.802869	0.719147	0.783971	0.322678	0.57675
SHISA2	2.76e-13	5.69321e-11	0.631465	0.631465	0.783295	0.756448	0.723736	0.276617	0.609818
PMEPA1	4.78269e-13	9.75342e-11	0.703285	0.764993	0.71777	0.703285	0.728683	0.471304	0.634981
GCLC	5.14216e-13	1.03687e-10	0.683023	0.733288	0.717075	0.683023	0.711129	0.394682	0.634891
COL18A1	6.15549e-13	1.2274e-10	0.701685	0.761539	0.770754	0.701685	0.744659	0.378067	0.656926
NMB	4.89537e-11	8.13448e-09	0.678245	0.735378	0.716381	0.678245	0.710001	0.433442	0.617364
ITGB1	2.98251e-10	4.53595e-08	0.710675	0.792835	0.783688	0.710675	0.762399	0.270588	0.815897
FLNA	7.08638e-09	9.08373e-07	0.645491	0.645491	0.755113	0.740422	0.713675	0.302534	0.836129
CPE	2.96472e-08	3.5235e-06	0.677681	0.710302	0.745373	0.677681	0.711118	0.392542	0.696459
SLC38A5	4.38965e-06	0.000389983	0.646239	0.783848	0.748242	0.646239	0.72611	0.326718	0.671026
CREB5	9.24252e-06	0.000782388	0.609193	0.609193	0.811407	0.753765	0.724789	0.270044	0.795966
BGN	2.66024e-05	0.00213128	0.645251	0.845275	0.809926	0.645251	0.766817	0.362887	0.733676
