# Supplementary material for: Single-cell transcriptomics reveals lineage trajectory of human scalp hair follicle and informs mechanisms of hair graying
Source: Cell Discov. 2022 May 24;8:49. doi: 10.1038/s41421-022-00394-2 (PMC9126928; doi:10.1038/s41421-022-00394-2)
Supplement: Supplementary file 5 — Supplementary table S4 [file 41421_2022_394_MOESM5_ESM.xlsx]

## Sheet: Sheet1
Supplemental table S4. List of Genes, Related to "AddModuleScore" and "Function Enrichment Analysis" in Figures S1, 2 and 4.
KEGG_RIBOSOM	RPL35 RPL23 RPL3 RPL3L RPL31 RPL4 RPL5 RPL32 RPS10 RPL34 RPS11 RPS12 RPL36AL RPS13 RPL35A RPL37A RPS15 RPL37 RPL38 RPL14 RPS15A FAU RPSA RPS16 RPL27 RPS17 RPL26 RPL24 RPL29 RPL28 RPL27A UBA52 RPL30 RPL36 RPS20 RPS19 RPS18 RPS4X RSL24D1P11 RPS4Y1 RPS5 RPL22L1 RPL26L1 RPS6 RPLP2 RPL22 RPL23A RPL18 RPL18A RPL19 RPL21 RPS3A RPL10A RPS27L RPS3 RPS2 MRPL13 RPL17 RPL15 RPL36A RPL12 RPL13 RPL41 RPL10 RPL…
BMP score	MSX1 MSX2 ID1 ID2 ID3 SMAD6 SMAD7 BAMBI TCF7L1 PRRX2 SNAI3 GATA3 HAND1 SATB2 WIF1 BMPR2 BMP7 SKI1 FSTL3 SFRP1
Bulge	DMKN CRIP1 FST CALML3 SOSTDC1 PTN KLF4 KRT15 ANXA8 CAPNS2 MT1 AQP3 EMP1 COL17A1 LGALS3 TGFBI NPNT TGM5 NRTN HOPX S100A4 ANXA1 S100A6 GREM1 LMO1 GM973 HMCN1 KRT6A PALMD POSTN MT2 CTGF PHLDA1 CITED2 CAV1 MOXD1 FOSB ARL4A EMB ANK NFATC1 GAS1 KRT5 SBSN TUBA4A IFRD1 SMS 2010111I01RIK NEAT1 KLF2 LAMB3 HOXA7
lowBulge	KRT24 KRT15 DAPL1 THEM5 CALML3 SBSN AQP3 CD34 ANXA8 CRIP1 FAM25C S100A4 SOSTDC1 RSRP1 SPARC AY036118 GM42418 POU3F1 TGM5 SFRP1 C1QTNF12 AHNAK2
midBulge	FST HSPB1 ATF3 SFN ZFP36 CDKN1A BTG2 PTHLH NPPC HBEGF TUBB4B NFKBIA KLF4 EMP1 EGR1 DUSP1 JUND CYR61 IFRD1 IER3 NR4A1 KRT6A KLF6 TPPP3 AZIN1 RHOB ADAMTS1 FOSB BTG1 DNAJB1
upBulge	BDNF NRTN ANK H2-D1 GREM1 CTGF H2-K1 B2 IGFBP4 CALML3 IGFBP5 WIF1 RFLNB TGM5 ASPN LGR6 SEMA3E NDUFA11 NFATC1 EFNB2 ANXA8 GSN POSTN H2-Q7 S100A6 PTN SERPINB11 S100A4 CD47 NREP EGFL6
migraBulge	STMN1 GJA1 H2AFZ F3 LAP3 PHLDA1 CEBPD GNMT PXDC1 PLET1 ANGPTL4 EPCAM SELENOH ICAM1 IFRD1 CKS2 TIMP3 CDC42EP3 CALD1 DNAJA1 SGK1 BACH1
