# Supplementary material for: Single-cell transcriptomics reveals lineage trajectory of human scalp hair follicle and informs mechanisms of hair graying
Source: Cell Discov. 2022 May 24;8:49. doi: 10.1038/s41421-022-00394-2 (PMC9126928; doi:10.1038/s41421-022-00394-2)
Supplement: Supplementary file 6 — Supplementary table S5 [file 41421_2022_394_MOESM6_ESM.xlsx]

## Sheet: IBL
Differentially Expressed regulons of HFs were Identified by Function "FindMarkers" of scran R Package Using 't' Method (p.value < 0.05).
	p.value	FDR	summary.logFC	logFC.1	logFC.3	logFC.4	logFC.5	logFC.6	logFC.8	logFC.9	TF.pvalue	TF.expression	TF.pct	TFlogFCmean	TF.pct.diff
LHX2	1.87247e-197	1.46053e-195	0.103462	0.107222	0.0912552	0.0828786	0.0992548	0.10526	0.104848	0.103462	2.07507e-36	0.789693	0.507575	0.370318	0.29745
KLF6	2.54359e-160	9.92001e-159	0.0184177	0.0649988	0.0184177	0.0356318	0.0594466	0.0488679	0.0666341	0.0495571	1	0.773179	0.492479	0.179883	0.156776
SOX9	2.99764e-155	7.79385e-154	0.0637948	0.0782562	0.0391548	0.0561048	0.0742878	0.0670217	0.0821056	0.0637948	2.23367e-147	1.48847	0.884094	0.999614	0.573438
IRX3	7.53168e-145	1.46868e-143	0.0110737	0.0644072	0.0110737	0.0135334	0.0459438	0.0440401	0.0634012	0.0487741	0.998513	0.619391	0.446888	0.276322	0.25217
TCF12	4.12109e-140	6.4289e-139	0.256382	0.309493	0.142439	0.250652	0.274199	0.255702	0.309623	0.256382	2.41315e-30	0.635752	0.48537	0.298534	0.276543
SREBF1	2.7986e-119	3.63818e-118	0.113855	0.166964	0.0704819	0.0906372	0.151305	0.115256	0.163973	0.113855	2.7514e-15	0.512998	0.378587	0.205788	0.156433
FOSL2	9.18211e-98	1.02315e-96	0.103475	0.0964263	0.0652881	0.121215	0.125421	0.104095	0.125234	0.103475	1	0.552411	0.418469	0.0737944	0.0625353
GRHL1	1.06624e-74	1.03959e-73	0.0473993	0.0532003	0.0164234	0.0639931	0.072535	0.0380839	0.0586857	0.0473993	0.610882	0.774712	0.561188	0.179853	0.116278
JUND	1.14638e-31	9.93526e-31	0.0138847	0.0688026	0.0138847	0.0563919	0.0674825	0.0418711	0.0688022	0.0540167	0.663162	1.09419	0.604426	0.114281	0.0754622
STAT6	3.21938e-20	2.51112e-19	0.00695401	0.0119422	0.00816021	0.00636781	0.0108546	0.00971266	0.0131312	0.00695401	0.991757	0.291533	0.242576	0.0385944	0.0256635

## Sheet: CO
Differentially Expressed regulons of HFs were Identified by Function "FindMarkers" of scran R Package Using 't' Method (p.value < 0.05).
	p.value	FDR	summary.logFC	logFC.0	logFC.3	logFC.4	logFC.5	logFC.6	logFC.8	logFC.9	TF.pvalue	TF.expression	TF.pct	TFlogFCmean	TF.pct.diff
KLF5	1.29655e-103	1.01131e-101	0.0687203	0.105225	0.0941377	0.108734	0.10084	0.0979357	0.0687203	0.073104	2.66436e-34	1.02729	0.81822	0.533475	0.449974
HOXC13	5.18468e-94	2.02202e-92	0.150694	0.358037	0.358846	0.347877	0.260763	0.328877	0.150694	0.198098	0.840601	1.69134	0.963129	0.898065	0.520313
MAFB	8.21318e-74	2.13543e-72	0.0373597	0.0743036	0.0800889	0.0893286	0.0717012	0.0577332	0.0373597	0.0425841	4.20417e-59	1.42511	0.897035	0.862219	0.504511
LEF1	1.42468e-54	2.77812e-53	0.0273063	0.0903544	0.0936256	0.0874014	0.0587125	0.0721497	0.0273063	0.0432196	1.44074e-30	1.15853	0.847855	0.747066	0.606504
MSX2	7.82119e-39	1.22011e-37	0.0782501	0.345719	0.334045	0.318279	0.189345	0.241112	0.0782501	0.0877718	1.12819e-08	1.52123	0.872555	0.693916	0.471948
SMAD2	5.24577e-37	6.8195e-36	0.0345215	0.103491	0.100025	0.0927959	0.0576054	0.100553	0.0345215	0.0358705	0.882736	0.770495	0.683221	0.230493	0.262555
NFATC3	5.3514e-36	5.96299e-35	0.0596633	0.0414947	0.0626132	0.107373	0.116172	0.0878341	0.0596633	0.0996758	0.000343134	0.696239	0.632625	0.194369	0.213961
NPDC1	1.05806e-26	1.03161e-25	0.0167097	0.0492662	0.0529194	0.0465508	0.0338154	0.0443579	0.032542	0.0167097	0.941702	0.877115	0.7736	0.368502	0.359252
FOXN1	3.02628e-14	2.62278e-13	0.0108843	0.02743	0.0344956	0.031204	0.0307737	0.0307166	0.0108843	0.0150607	1.66941e-05	0.565805	0.52183	0.286845	0.335775
NFE2L3	6.03323e-09	4.70592e-08	0.0104901	0.0341951	0.0209684	0.0458511	0.0526388	0.0264939	0.0104901	0.0379783	0.977516	0.425944	0.421235	0.221721	0.299188
HES2	0.00742416	0.052644	0.00465909	0.0700899	0.0677469	0.0767373	0.0646492	0.0383064	0.00465909	0.0329519	0.041035	1.02588	0.818269	0.566373	0.519448
HES1	0.0349317	0.227056	0.00637346	0.0491084	0.0562169	0.0579683	0.0418893	0.0593702	0.00637346	0.00577955	0.997003	1.30354	0.721375	0.238931	0.120891

## Sheet: mORS
Differentially Expressed regulons of HFs were Identified by Function "FindMarkers" of scran R Package Using 't' Method (p.value < 0.05).
	p.value	FDR	summary.logFC	logFC.0	logFC.1	logFC.4	logFC.5	logFC.6	logFC.8	logFC.9	TF.pvalue	TF.expression	TF.pct	TFlogFCmean	TF.pct.diff
GATA6	1.08333e-229	8.44998e-228	0.159698	0.117258	0.159378	0.122636	0.153035	0.126698	0.160958	0.159698	9.38091e-33	0.293068	0.240186	0.196439	0.214459
SOX7	3.6781e-190	1.43446e-188	0.240223	0.192225	0.266852	0.191463	0.252351	0.181671	0.255226	0.240223	1.84106e-16	0.622388	0.490635	0.372728	0.388583
CEBPB	5.37263e-147	1.39688e-145	0.0188384	0.0202291	0.0463693	0.0188384	0.0373173	0.02754	0.0386698	0.0343625	0.983249	1.33	0.850916	0.256404	0.116711
CEBPA	1.16722e-124	2.27607e-123	0.10124	0.0979575	0.166269	0.154379	0.174835	0.10124	0.172639	0.163475	0.0381705	0.578976	0.450064	0.181345	0.178603
STAT3	1.32023e-109	2.05956e-108	0.0742415	0.128631	0.165859	0.0742415	0.142247	0.152044	0.168043	0.145669	5.17248e-05	0.549473	0.469404	0.238284	0.277007
KLF3	1.45806e-79	1.89547e-78	0.0884953	0.0928698	0.160116	0.152645	0.169917	0.0884953	0.156401	0.178653	0.324732	0.335064	0.296313	0.128286	0.142354
EGR2	2.88334e-55	3.21286e-54	0.0135957	0.0135957	0.0656035	0.040794	0.0640412	0.0551815	0.0691796	0.0544247	6.56681e-37	0.812253	0.576415	0.489309	0.410989
FOXO1	2.73779e-33	2.66934e-32	0.0156863	0.0156863	0.0410587	0.0270369	0.0404632	0.0352225	0.0415138	0.0389269	0.000605926	0.269552	0.246463	0.096676	0.11608
FOXC1	4.76863e-25	4.13282e-24	0.00713432	0.00713432	0.0509272	0.0200644	0.0462788	0.0282682	0.0461047	0.0372671	7.96657e-08	0.681786	0.501385	0.363001	0.358217
NFATC2	7.16436e-23	5.5882e-22	0.0292887	0.0156962	0.0620553	0.0301274	0.0594824	0.0550811	0.0633215	0.0292887	1.75777e-25	0.193696	0.166734	0.129143	0.157042
UQCRB	7.9343e-06	5.62614e-05	0.0203125	0.049588	0.0230859	0.0447648	0.0242167	0.0259679	0.0203125	0.0557628	0.00248459	2.13332	0.982275	0.309757	0.0204771
RXRA	1.08412e-05	7.0468e-05	0.00216227	0.00490419	0.0152129	0.00216227	0.014079	0.013798	0.0155992	0.0128394	0.177436	0.458914	0.394392	0.110155	0.112555
FOSB	0.000306825	0.00176167	0.00145252	0.0203532	0.0367638	0.00145252	0.029072	0.029119	0.0399241	0.0267582	2.67928e-05	0.314147	0.179511	0.0856003	0.10614
KLF4	0.000316198	0.00176167	0.00437189	0.00437189	0.0791638	0.0398171	0.0774512	0.0428132	0.0792305	0.0650712	0.000268111	0.957975	0.670968	0.432062	0.345685
EGR3	0.00400205	0.0208106	0.00657785	0.0123461	0.03746	0.011003	0.0258018	0.0260371	0.0315315	0.00657785	1	0.331821	0.259808	-0.0217054	-0.0289626

## Sheet: SC
Differentially Expressed regulons of HFs were Identified by Function "FindMarkers" of scran R Package Using 't' Method (p.value < 0.05).
	p.value	FDR	summary.logFC	logFC.0	logFC.1	logFC.3	logFC.5	logFC.6	logFC.8	logFC.9	TF.pvalue	TF.expression	TF.pct	TFlogFCmean	TF.pct.diff
NFIC	8.57163e-150	6.68587e-148	0.0695896	0.0734506	0.10785	0.0733324	0.0695896	0.0980266	0.104361	0.105175	0.876952	0.773774	0.51098	0.234123	0.177783
NFE2L2	1.36355e-147	5.31784e-146	0.0414812	0.0378038	0.0565595	0.0238203	0.0336785	0.0464884	0.0494345	0.0414812	0.0216634	0.893253	0.586837	0.234658	0.0839639
MYC	4.53655e-128	1.1795e-126	0.0374015	0.061187	0.0616778	0.0374015	0.0512488	0.0606504	0.0609188	0.0500673	0.000289893	0.704945	0.39783	0.188606	0.0921035
ATF3	3.32075e-98	6.47545e-97	0.0456714	0.0637286	0.0677594	0.050476	0.0527124	0.0661261	0.0666189	0.0456714	0.00879599	0.504569	0.234031	0.136779	0.126087
FOS	1.49401e-05	0.000233066	0.00235626	0.0130634	0.0447367	0.00235626	0.0360581	0.0339967	0.0468277	0.0304564	0.0050867	1.41255	0.427409	0.426724	0.219295
FOXN3	0.00144353	0.0187659	0.00174373	0.00174373	0.00650166	0.00309023	0.00568458	0.00476265	0.00627496	0.00532822	0.991005	0.340485	0.25593	0.0297218	0.00259969
BCL11A	0.00230326	0.0256649	0.00263638	0.00817478	0.0161002	0.00263638	0.0131338	0.0155764	0.0163707	0.0139458	0.999999	0.49048	0.338557	0.161813	0.140184
JUN	0.0125707	0.122564	0.0154832	0.0509006	0.062725	0.0154832	0.05298	0.0609644	0.0703215	0.0395274	1	1.18663	0.555022	0.195476	0.0944598

## Sheet: PR
Differentially Expressed regulons of HFs were Identified by Function "FindMarkers" of scran R Package Using 't' Method (p.value < 0.05).
	p.value	FDR	summary.logFC	logFC.0	logFC.1	logFC.3	logFC.4	logFC.6	logFC.8	logFC.9	TF.pvalue	TF.expression	TF.pct	TFlogFCmean	TF.pct.diff
TFDP1	1.49404e-286	1.16535e-284	0.0619771	0.0711572	0.0786723	0.0694767	0.0619771	0.0713005	0.0756769	0.0759692	7.30179e-10	0.719536	0.597101	0.322851	0.276235
BRCA1	6.75585e-250	2.63478e-248	0.0984635	0.1056	0.114801	0.10607	0.0984635	0.109783	0.112904	0.113024	2.59784e-27	0.388748	0.347511	0.242395	0.301207
POLE3	6.18098e-209	1.60705e-207	0.0716265	0.0770589	0.0785026	0.0764721	0.0716265	0.0767725	0.078109	0.0799218	8.74111e-15	0.667853	0.567014	0.306081	0.261388
SMC3	8.34294e-180	1.62687e-178	0.0408904	0.0489227	0.0505938	0.0477043	0.0408904	0.0497806	0.0500741	0.0498636	2.38677e-27	0.783552	0.63667	0.381218	0.328513
YBX1	5.24108e-83	8.17609e-82	0.0250372	0.0455992	0.0327961	0.0448088	0.0441423	0.0261354	0.0250372	0.026248	1.1695e-11	2.65752	1	0.525763	0.0173805
EZH2	7.26019e-67	9.43825e-66	0.0504302	0.100043	0.0595333	0.106875	0.0598337	0.0865076	0.0610479	0.0504302	3.56384e-09	0.604584	0.506157	0.342784	0.314206
HDAC2	2.92162e-65	3.25552e-64	0.0276836	0.0463173	0.0443539	0.0413037	0.0295314	0.0258571	0.0354513	0.0276836	0.00465926	0.99674	0.759112	0.26568	0.159809
SMARCB1	5.10452e-33	4.97691e-32	0.0346744	0.0520477	0.0460094	0.0446156	0.0407938	0.0233956	0.0346744	0.0314806	0.0121428	0.698516	0.609895	0.231738	0.178382
MAZ	5.29497e-05	0.000458897	0.008446	0.0777736	0.0108325	0.0908059	0.0359846	0.0322499	0.00854936	0.008446	0.016184	0.836447	0.657271	0.281852	0.204568

## Sheet: IRS
Differentially Expressed regulons of HFs were Identified by Function "FindMarkers" of scran R Package Using 't' Method (p.value < 0.05).
	p.value	FDR	summary.logFC	logFC.0	logFC.1	logFC.3	logFC.4	logFC.5	logFC.8	logFC.9	TF.pvalue	TF.expression	TF.pct	TFlogFCmean	TF.pct.diff
GATA3	1.77462e-180	1.3842e-178	0.0918105	0.107375	0.122714	0.10634	0.117906	0.111592	0.10812	0.0918105	1.10038e-178	2.10124	0.901174	1.59567	0.681702
CUX1	1.08996e-131	4.25083e-130	0.0905832	0.10887	0.101001	0.109468	0.106215	0.0951867	0.0970847	0.0905832	7.9916e-34	1.07727	0.791195	0.738891	0.581028
XBP1	5.92713e-36	1.54105e-34	0.0612548	0.0894797	0.081153	0.0989288	0.0948759	0.114615	0.111022	0.0612548	0.57395	0.704932	0.600472	0.24627	0.201392
DLX3	1.10731e-27	2.15926e-26	0.0281463	0.130081	0.0493381	0.129471	0.125541	0.0767898	0.0320562	0.0281463	0.000863829	1.44346	0.844238	0.700279	0.444555
MAF	1.42731e-27	2.22661e-26	0.0430143	0.0430143	0.176818	0.160102	0.145196	0.142014	0.142238	0.0719812	0.999952	0.935928	0.568682	0.257693	0.187652

## Sheet: FC
Differentially Expressed regulons of HFs were Identified by Function "FindMarkers" of scran R Package Using 't' Method (p.value < 0.05).
	p.value	FDR	summary.logFC	logFC.0	logFC.1	logFC.3	logFC.4	logFC.5	logFC.6	logFC.9	TF.pvalue	TF.expression	TF.pct	TFlogFCmean	TF.pct.diff
RORA	2.6314e-12	2.05249e-10	0.0280829	0.0580549	0.0280829	0.0619863	0.0640109	0.0699107	0.0560252	0.0474049	7.19285e-30	1.27892	0.826499	0.923609	0.672045

## Sheet: ME
Differentially Expressed regulons of HFs were Identified by Function "FindMarkers" of scran R Package Using 't' Method (p.value < 0.05).
	p.value	FDR	summary.logFC	logFC.0	logFC.1	logFC.3	logFC.4	logFC.5	logFC.6	logFC.8	TF.pvalue	TF.expression	TF.pct	TFlogFCmean	TF.pct.diff
TBL1XR1	2.00981e-42	1.56765e-40	0.0415141	0.0433253	0.0483708	0.046341	0.0415141	0.0443525	0.0462131	0.0462488	0.22036	0.614459	0.526222	0.184645	0.197218
ID1	5.13357e-42	2.00209e-40	0.0254965	0.0939173	0.0254965	0.0916988	0.0868201	0.0657157	0.0618166	0.0526605	2.14959e-50	2.92595	0.988785	1.86553	0.386737
FOXP1	3.60429e-25	9.37115e-24	0.0149486	0.0529973	0.0149486	0.0573155	0.050024	0.0427215	0.0514099	0.0357891	2.39882e-22	1.31746	0.867839	0.871473	0.582022
MYCN	1.44061e-12	2.80919e-11	0.0114871	0.0462207	0.023848	0.0472205	0.0366517	0.0127507	0.0297955	0.0114871	0.317834	0.582975	0.514944	0.296133	0.304883
DLX2	3.96137e-11	6.17973e-10	0.0205386	0.1084	0.0235644	0.112101	0.103161	0.0469821	0.0710247	0.0205386	0.0973459	0.635307	0.531545	0.312512	0.341026
ATF4	7.42759e-05	0.000965587	0.00284049	0.00427985	0.00611609	0.0089378	0.00284049	0.00686911	0.0095146	0.0092957	0.998954	0.809315	0.661505	0.0674422	0.0785324
TCF4	0.0149322	0.166388	0.000902726	0.000902726	0.0126942	0.0142086	0.0109138	0.0161212	0.0149313	0.0123657	1	0.410362	0.373284	-0.0173189	0.0309373
JUNB	0.0362804	0.353734	0.00349137	0.0130095	0.00593061	0.00614559	0.00349137	0.0248023	0.0148504	0.019708	4.18699e-18	1.71685	0.903185	0.717264	0.274416
