# Supplementary material for: Single-cell transcriptomics reveals lineage trajectory of human scalp hair follicle and informs mechanisms of hair graying
Source: Cell Discov. 2022 May 24;8:49. doi: 10.1038/s41421-022-00394-2 (PMC9126928; doi:10.1038/s41421-022-00394-2)
Supplement: Supplementary file 7 — Supplementary table S6 [file 41421_2022_394_MOESM7_ESM.xlsx]

## Sheet: IBL
Differentially Expressed Genes (DEGs) between White-vs-Black HFs were Identified by Function "FindMarkers" of Seurat R Package Using 'Wilcox' Method ( |log2FC|>0.05;pct=0.2).
F62							F31
	p_val	avg_log2FC	pct.1	pct.2	p_val_adj			p_val	avg_log2FC	pct.1	pct.2	p_val_adj
KRT31	7.61795e-71	-0.941592	0.534	0.892	1.36712e-66		KRT85	3.90257e-147	-1.09935	0.778	0.964	7.00355e-143
MT4	2.42497e-67	-0.653452	0.084	0.557	4.35185e-63		FABP4	1.6474e-124	-0.679977	0.329	0.77	2.95642e-120
SELENBP1	4.36346e-50	-0.567825	0.135	0.544	7.83066e-46		KRT31	4.82328e-113	-0.94477	0.456	0.82	8.65587e-109
MT2A	7.66443e-49	-0.773738	0.208	0.621	1.37546e-44		KRT35	4.07071e-103	-0.914491	0.502	0.84	7.30529e-99
KRT15	7.68922e-49	0.755469	0.501	0.136	1.37991e-44		XXbac-BPG32J3.19	8.81035e-90	-0.784924	0.19	0.579	1.58111e-85
KRT85	7.07777e-47	-0.640072	0.792	0.953	1.27018e-42		KRTAP11-1	8.19951e-89	-0.816709	0.368	0.733	1.47148e-84
XXbac-BPG32J3.19	1.41474e-42	-0.600815	0.247	0.631	2.53889e-38		PRR9	6.10143e-81	-0.683577	0.284	0.657	1.09496e-76
FABP4	1.73698e-40	-0.530255	0.311	0.692	3.11718e-36		MT2A	1.90487e-78	-0.738998	0.205	0.561	3.41848e-74
PPDPF	5.00636e-37	0.436906	1	1	8.98442e-33		S100A3	6.9185e-64	-0.658119	0.327	0.634	1.24159e-59
RPL9	1.75194e-35	0.3958	1	1	3.14403e-31		KRT25	2.19784e-63	-0.538255	0.441	0.731	3.94425e-59
RPS29	4.49854e-35	-0.397752	1	1	8.07307e-31		MT-ND3	1.53452e-60	0.330381	1	1	2.75385e-56
ATP5I	5.61413e-33	-0.418338	1	1	1.00751e-28		CST6	8.62108e-47	0.685584	0.972	0.93	1.54714e-42
EEF1A1	3.29936e-32	0.294985	1	1	5.92103e-28		SELENBP1	1.02827e-46	-0.469338	0.091	0.331	1.84533e-42
TPT1	1.24294e-30	0.302243	1	1	2.23059e-26		SPRR4	2.96594e-46	0.438971	0.273	0.071	5.32268e-42
RPS27	2.84396e-30	-0.353785	1	1	5.10377e-26		PSORS1C2	3.51903e-46	-0.505289	0.169	0.436	6.31524e-42
RPS21	3.16126e-30	-0.348066	1	1	5.67319e-26		DAPL1	9.44835e-44	-0.586157	0.695	0.898	1.6956e-39
ADIRF	3.1281e-29	-0.50323	0.484	0.792	5.61369e-25		SLPI	4.71653e-39	-0.294218	0.197	0.435	8.46428e-35
PET100	3.22239e-29	-0.487676	0.782	0.946	5.7829e-25		MT4	3.67233e-38	-0.409234	0.088	0.303	6.59036e-34
RPL14	9.24631e-29	0.362632	1	1	1.65934e-24		KRT83	7.46845e-33	-0.446971	0.176	0.386	1.34029e-28
KRT35	1.26666e-28	-0.456778	0.779	0.907	2.27315e-24		NDUFA4L2	1.26345e-30	-0.588491	0.694	0.859	2.26738e-26
PSORS1C2	5.47743e-28	-0.381987	0.049	0.288	9.82979e-24		MT-ND4	1.29124e-28	0.248289	1	1	2.31725e-24
PABPC1	9.45426e-28	0.415673	0.991	0.955	1.69666e-23		MT-CO2	9.49434e-28	0.206356	1	1	1.70385e-23
RPL7A	1.7747e-27	0.304133	1	1	3.18488e-23		ADIRF	1.91971e-27	-0.404047	0.464	0.671	3.44512e-23
RPL8	4.19619e-27	0.261254	1	1	7.53047e-23		KRT27	1.05038e-24	-0.36014	0.233	0.42	1.88501e-20
RPL36A	9.93198e-27	-0.365515	1	1	1.78239e-22		KRT28	1.27137e-24	-0.27997	0.091	0.253	2.28159e-20
PRR9	3.57324e-26	-0.512986	0.362	0.657	6.41253e-22		CTNNB1	1.39868e-24	0.394834	0.952	0.913	2.51008e-20
RPSA	3.66564e-25	0.355556	1	1	6.57836e-21		MT-CYB	1.42356e-24	0.189877	1	1	2.55473e-20
KRT5	3.8112e-25	0.413706	1	1	6.83958e-21		DSP	2.25887e-24	0.311397	1	0.999	4.05376e-20
RPS24	1.78198e-23	0.259172	1	1	3.19794e-19		RPL41	9.85776e-23	0.113383	1	1	1.76907e-18
RPL29	3.04942e-23	0.249672	1	1	5.47249e-19		FABP9	4.45399e-22	-0.244227	0.129	0.288	7.99313e-18
RPS16	2.31257e-22	0.2759	1	1	4.15014e-18		RPS28	2.01714e-21	0.130726	1	1	3.61995e-17
S100A11	4.52406e-22	0.263905	1	1	8.11889e-18		KRT5	5.70832e-21	0.19773	1	1	1.02441e-16
RPL4	6.43647e-22	0.279661	1	1	1.15509e-17		SERF2	4.22499e-20	0.162453	1	1	7.58216e-16
RPS10	1.10945e-21	0.302131	1	1	1.99102e-17		RPL36	4.55482e-20	0.138209	1	1	8.17408e-16
RPL18	2.05395e-21	0.237206	1	1	3.68602e-17		KRT71	5.40476e-20	-0.279207	0.264	0.435	9.69939e-16
ID3	1.1205e-20	-0.301102	0.106	0.331	2.01085e-16		DMKN	1.0745e-19	0.483419	0.99	0.974	1.92829e-15
MYL6	1.58473e-20	0.327339	1	1	2.84396e-16		MT-ND2	3.23316e-19	0.249444	1	0.999	5.80223e-15
RPS7	4.87826e-20	0.315719	1	1	8.75453e-16		S100A8	5.8248e-19	0.446651	0.576	0.404	1.04532e-14
KRTAP11-1	7.09346e-20	-0.412599	0.739	0.875	1.27299e-15		RPLP2	9.18754e-19	0.136085	1	1	1.6488e-14
GAPDH	7.27637e-20	0.287597	1	0.999	1.30582e-15		MT-CO3	1.46888e-18	0.156041	1	1	2.63606e-14
LDHB	9.32506e-20	-0.30395	0.203	0.447	1.67347e-15		IL18	2.29901e-18	0.29874	0.422	0.249	4.1258e-14
RPL11	6.28059e-19	0.227159	1	1	1.12711e-14		SBSN	2.69175e-18	0.521681	0.918	0.862	4.83062e-14
RPS9	6.47891e-19	0.243283	1	1	1.16271e-14		KRT81	2.97787e-18	-0.335929	0.259	0.417	5.34409e-14
RPL28	7.34806e-19	0.205387	1	1	1.31868e-14		KRT32	4.99085e-18	-0.225885	0.112	0.251	8.95658e-14
RPS28	1.9334e-18	-0.246594	1	1	3.46968e-14		RPL36A	1.02445e-17	0.196109	0.998	0.999	1.83848e-13
RPLP0	2.13198e-18	0.267364	1	1	3.82606e-14		ATP1A1	8.2044e-17	0.297582	0.864	0.776	1.47236e-12
UBA52	2.23728e-18	0.234898	1	1	4.01503e-14		LGALS7B	9.50722e-17	0.295726	0.984	0.989	1.70617e-12
RPL19	8.8201e-18	0.252546	1	1	1.58285e-13		UBC	1.30177e-16	0.20511	1	0.999	2.33616e-12
RPS3	9.10912e-18	0.256673	1	1	1.63472e-13		LY6D	1.68572e-16	0.543707	0.295	0.162	3.0252e-12
RPL12	1.65692e-17	0.242699	1	1	2.9735e-13		DSC3	5.81908e-16	0.277905	0.992	0.978	1.04429e-11
DUSP1	6.13947e-17	0.410263	0.517	0.288	1.10179e-12		ACTB	6.60658e-16	0.182883	1	1	1.18562e-11
S100A14	2.02276e-16	0.263373	1	1	3.63004e-12		GJA1	6.98329e-16	0.243465	1	1	1.25322e-11
RPS13	2.99978e-16	0.242261	1	1	5.3834e-12		YWHAE	1.16513e-15	0.207722	0.992	0.99	2.09094e-11
RPL17	3.63408e-16	0.332289	0.978	0.947	6.52172e-12		ACTN4	1.76577e-15	0.262872	0.951	0.897	3.16884e-11
MT-CO1	4.70913e-16	0.351483	1	1	8.451e-12		RPS21	1.88841e-15	0.13561	1	1	3.38893e-11
RPS12	6.2739e-16	0.247669	1	1	1.12591e-11		GPNMB	3.09068e-15	-0.296463	0.631	0.748	5.54654e-11
RPL6	6.67612e-16	0.262515	1	1	1.1981e-11		CBLN2	3.69082e-15	0.315233	0.774	0.669	6.62355e-11
RPL13	8.2354e-16	0.232322	1	1	1.47792e-11		COX8A	4.33142e-15	0.205643	0.996	0.993	7.77317e-11
H3F3A	8.49035e-16	0.231817	1	1	1.52368e-11		MT-ATP6	5.53555e-15	0.15749	1	1	9.93409e-11
LGALS7B	1.86864e-15	0.242525	1	1	3.35346e-11		COX4I1	5.56355e-15	0.156002	1	1	9.98435e-11
HSPB1	2.96906e-15	0.254605	1	1	5.32827e-11		SDC1	1.94617e-14	0.301844	0.997	0.996	3.4926e-10
MT-ND3	3.0945e-15	-0.353156	1	1	5.55339e-11		SPINK5	2.93811e-14	0.312579	0.34	0.206	5.27273e-10
RBP1	6.46718e-15	0.359806	0.927	0.764	1.1606e-10		RPL37	3.16341e-14	0.115865	1	1	5.67705e-10
POLR2L	8.25047e-15	-0.306434	0.978	0.99	1.48063e-10		JUP	3.29523e-14	0.260102	0.989	0.986	5.91362e-10
MT-ND1	8.61542e-15	0.379633	1	0.999	1.54612e-10		PPDPF	8.49127e-14	0.168674	1	0.999	1.52384e-09
KRT83	1.06202e-14	-0.360623	0.086	0.243	1.90589e-10		TCF25	1.05522e-13	0.228639	0.769	0.647	1.89371e-09
NDUFB1	1.40647e-14	-0.310914	0.912	0.972	2.52404e-10		LRRC75A	2.58301e-13	0.26585	0.36	0.239	4.63547e-09
RPS23	6.24354e-14	0.261501	1	1	1.12047e-09		MAP4	2.66663e-13	0.241269	0.687	0.56	4.78553e-09
BTF3	8.77103e-14	0.273758	1	1	1.57405e-09		S100A9	2.9021e-13	0.372295	0.496	0.353	5.20812e-09
GPNMB	8.81755e-14	-0.26773	0.614	0.78	1.5824e-09		RPL28	2.92444e-13	0.101816	1	1	5.2482e-09
GSTP1	1.17576e-13	0.192574	1	1	2.11001e-09		MT-ND1	3.56649e-13	0.169532	1	1	6.40042e-09
RPS3A	1.5635e-13	0.277118	1	1	2.80585e-09		LMNA	4.22285e-13	0.175022	0.999	0.999	7.57832e-09
EEF1D	1.86381e-13	0.231735	1	0.998	3.34479e-09		NFIB	4.48739e-13	0.269563	0.896	0.813	8.05308e-09
RPL10A	2.00672e-13	0.270882	1	1	3.60126e-09		NDUFA13	6.50555e-13	0.184931	0.984	0.963	1.16749e-08
HINT1	2.30585e-13	0.234136	1	1	4.13808e-09		TRIM29	7.09546e-13	0.263946	0.948	0.914	1.27335e-08
SLIRP	2.4998e-13	-0.296908	0.896	0.957	4.48614e-09		RPL29	1.28241e-12	0.095253	1	1	2.30141e-08
NACA	2.56811e-13	0.263482	1	1	4.60873e-09		TPM1	1.66681e-12	0.241576	0.883	0.78	2.99125e-08
RPS2	3.59051e-13	0.228264	1	1	6.44353e-09		IFFO2	2.0679e-12	0.355927	0.69	0.578	3.71105e-08
RPL18A	3.86153e-13	0.207441	1	1	6.92991e-09		PKP1	2.14823e-12	0.269957	0.993	0.99	3.85521e-08
MYL12B	3.87027e-13	0.252349	1	0.994	6.94559e-09		APOE	2.94243e-12	0.134092	1	1	5.28048e-08
RPS20	4.62313e-13	0.256876	1	1	8.29667e-09		TMEM45A	5.83278e-12	0.277621	0.423	0.294	1.04675e-07
S100A16	4.75049e-13	0.245345	1	1	8.52522e-09		RPL18	7.36229e-12	0.0905879	1	1	1.32124e-07
RPLP1	1.18631e-12	0.181888	1	1	2.12894e-08		C1orf56	8.8439e-12	0.220442	0.353	0.236	1.58713e-07
GNB2L1	1.44005e-12	0.211242	1	1	2.58431e-08		S100A11	1.4226e-11	0.123939	1	1	2.55301e-07
KRT14	2.38285e-12	0.25704	1	1	4.27626e-08		CSTB	2.16383e-11	0.267835	0.98	0.979	3.8832e-07
OAZ1	4.30175e-12	0.221827	1	0.999	7.71992e-08		MRC2	2.16825e-11	0.239578	0.825	0.721	3.89114e-07
LY6D	7.3149e-12	0.501901	0.391	0.219	1.31273e-07		SDC4	2.82966e-11	0.247112	0.443	0.325	5.07812e-07
S100A10	8.38591e-12	0.352418	0.993	0.989	1.50493e-07		EZR	5.54699e-11	0.230974	0.923	0.865	9.95463e-07
FAU	1.0925e-11	0.199322	1	1	1.9606e-07		SLC25A6	9.54504e-11	0.153721	0.997	0.999	1.71295e-06
RPS15A	1.22291e-11	0.23596	1	1	2.19463e-07		ID3	9.75126e-11	-0.194792	0.432	0.564	1.74996e-06
RPS5	1.46938e-11	0.218546	1	1	2.63695e-07		RPS15	1.16538e-10	0.0899274	1	1	2.09139e-06
DYNLL1	1.93091e-11	0.232197	1	1	3.46522e-07		GSN	1.61396e-10	0.215573	0.975	0.958	2.89641e-06
RPL39	2.20636e-11	-0.206337	1	1	3.95953e-07		CCND1	1.76204e-10	0.225981	0.979	0.967	3.16216e-06
RPS6	2.34298e-11	0.224453	1	1	4.20472e-07		SYNE2	1.97079e-10	0.216734	0.729	0.622	3.53678e-06
RPS4X	2.95293e-11	0.214237	1	1	5.29933e-07		PPP3CA	2.11162e-10	0.210424	0.672	0.567	3.78952e-06
APOE	3.5579e-11	0.187727	1	1	6.385e-07		TM4SF1	2.21549e-10	0.218473	0.985	0.975	3.97592e-06
RPL32	3.56271e-11	0.170277	1	1	6.39363e-07		S100A14	2.33304e-10	0.112182	1	1	4.18688e-06
S100A3	4.30248e-11	-0.399959	0.212	0.361	7.72123e-07		SH3BGRL3	2.61421e-10	0.195829	0.989	0.988	4.69146e-06
RPL7	6.61264e-11	0.248219	1	1	1.1867e-06		C5orf46	3.36143e-10	0.199575	0.57	0.442	6.03242e-06
CAPNS2	6.87395e-11	0.266407	0.98	0.951	1.2336e-06		ACTN1	5.26413e-10	0.214065	0.987	0.98	9.44701e-06
GLTSCR2	9.41905e-11	0.258091	0.967	0.943	1.69034e-06		PERP	5.94216e-10	0.113315	1	1	1.06638e-05
RPL22	1.18651e-10	0.195539	1	1	2.12932e-06		PRRG4	8.00813e-10	0.198892	0.766	0.671	1.43714e-05
C14orf2	1.46741e-10	-0.23577	1	0.996	2.63341e-06		MYCBP2	8.62171e-10	0.20409	0.719	0.604	1.54725e-05
LGALS3	1.68931e-10	0.216115	0.995	0.992	3.03164e-06		RPL35	8.77282e-10	0.0966418	1	1	1.57437e-05
HLA-C	1.76193e-10	0.26026	0.492	0.307	3.16197e-06		TAGLN2	8.83346e-10	0.16246	0.997	0.995	1.58525e-05
TMEM14C	1.90624e-10	0.230936	0.554	0.364	3.42094e-06		APP	9.34904e-10	0.205699	0.87	0.796	1.67778e-05
CREG1	2.64065e-10	0.282535	0.854	0.697	4.73891e-06		LGALS3BP	9.38624e-10	0.150668	0.208	0.12	1.68445e-05
CWH43	2.72764e-10	0.283111	0.525	0.37	4.89503e-06		CRIP2	1.03518e-09	0.160934	0.989	0.982	1.85774e-05
CSTA	3.37867e-10	0.256101	0.848	0.694	6.06336e-06		KRT17	1.33666e-09	0.234414	1	0.999	2.39876e-05
ZFP36L2	4.69768e-10	0.221951	0.364	0.208	8.43046e-06		ABLIM1	1.51237e-09	0.220506	0.736	0.63	2.7141e-05
CSTB	4.8544e-10	0.274347	0.996	0.988	8.71171e-06		RPL31	1.81029e-09	0.142677	1	0.999	3.24874e-05
RPL30	5.01577e-10	0.238994	1	1	9.00131e-06		CERS4	1.8199e-09	0.196471	0.705	0.596	3.26599e-05
RPS17	5.10659e-10	0.193299	1	1	9.16428e-06		CLDN1	2.47384e-09	0.233119	0.906	0.854	4.43955e-05
DEFB1	5.87462e-10	0.211004	0.316	0.167	1.05426e-05		AQP3	2.58938e-09	0.280926	0.345	0.237	4.64691e-05
DEGS1	7.49086e-10	0.305927	0.927	0.826	1.34431e-05		ATP5E	2.8865e-09	0.115031	1	1	5.18012e-05
RPL5	7.77715e-10	0.201762	1	1	1.39569e-05		TXNIP	2.90272e-09	0.258619	0.556	0.439	5.20923e-05
KRT6A	8.30644e-10	0.295377	0.996	0.991	1.49067e-05		DDX18	3.06983e-09	0.200604	0.599	0.496	5.50911e-05
KRT17	1.0631e-09	0.360377	1	1	1.90785e-05		RPS10	3.12844e-09	0.0999788	1	1	5.61429e-05
RPL13A	1.07866e-09	0.189368	1	1	1.93576e-05		CTTN	3.42567e-09	0.205088	0.728	0.63	6.1477e-05
ACTB	1.20089e-09	0.161271	1	1	2.15512e-05		HNRNPK	4.00369e-09	0.171116	0.985	0.966	7.18502e-05
RPL27	1.24283e-09	0.19096	1	1	2.23038e-05		ATP5I	4.03534e-09	0.155223	0.989	0.99	7.24183e-05
C6orf48	1.2814e-09	0.25757	0.475	0.311	2.2996e-05		RPL37A	4.04488e-09	0.0811701	1	1	7.25893e-05
SERP1	1.32383e-09	0.254324	0.731	0.563	2.37574e-05		HNRNPH1	4.5941e-09	0.20939	0.825	0.742	8.24458e-05
POLR1D	1.37179e-09	0.284701	0.638	0.478	2.46181e-05		POLR2L	4.97118e-09	0.159293	0.993	0.977	8.92128e-05
MYEOV2	1.69061e-09	-0.239788	0.995	0.999	3.03397e-05		ALDH3A2	5.09713e-09	0.187277	0.848	0.763	9.14731e-05
HLA-B	1.7402e-09	0.217617	0.287	0.153	3.12296e-05		HADHA	5.60836e-09	0.189541	0.792	0.713	0.000100648
MPC2	2.14005e-09	0.247509	0.658	0.485	3.84052e-05		TMSB10	6.77201e-09	0.126441	1	1	0.00012153
PPIA	2.36065e-09	0.209311	0.998	0.997	4.23642e-05		CTSD	6.78558e-09	0.196545	0.913	0.876	0.000121774
PTMS	2.50832e-09	0.256886	0.932	0.89	4.50142e-05		TIAM1	7.207e-09	0.216134	0.722	0.618	0.000129337
KRT10	2.71722e-09	0.250226	0.907	0.891	4.87632e-05		RPS8	8.62719e-09	0.0864967	1	1	0.000154823
RPL15	3.14659e-09	0.187521	1	1	5.64687e-05		GATM	8.91592e-09	0.259351	0.721	0.617	0.000160005
HOPX	3.23922e-09	0.26871	0.876	0.787	5.81311e-05		HMGN2	9.49229e-09	0.202578	0.836	0.781	0.000170349
GPX4	3.62718e-09	0.217844	0.963	0.919	6.50934e-05		CARD18	1.00594e-08	0.237617	0.684	0.572	0.000180526
RPS27A	3.78758e-09	0.187722	1	1	6.7972e-05		DSG1	1.26064e-08	0.29041	0.781	0.711	0.000226235
SH3BGRL3	4.7873e-09	0.213456	0.995	0.991	8.59129e-05		RPL38	1.32982e-08	0.114115	1	1	0.000238649
LAP3	6.88061e-09	-0.228123	0.26	0.413	0.000123479		C9orf142	1.52146e-08	0.151142	0.527	0.409	0.000273041
RPL37A	7.63118e-09	-0.148982	1	1	0.000136949		CDH1	1.61949e-08	0.214838	0.83	0.748	0.000290634
RPL10	7.73496e-09	0.17898	1	1	0.000138812		RPL8	1.75951e-08	0.0812433	1	1	0.000315761
PRDX1	7.8754e-09	0.194036	0.995	0.975	0.000141332		FKBP8	1.79039e-08	0.179292	0.805	0.732	0.000321303
NDUFA3	7.98241e-09	-0.253706	0.793	0.911	0.000143252		EEF2	2.32815e-08	0.178229	0.997	0.991	0.00041781
PHGDH	8.42176e-09	0.231104	0.967	0.937	0.000151137		UBA52	2.50805e-08	0.0910964	1	1	0.000450095
ACTG1	1.10605e-08	0.151559	1	1	0.000198491		CSTA	2.75236e-08	0.214804	0.556	0.449	0.000493939
RPLP2	1.20124e-08	0.135496	1	1	0.000215575		GPX1	2.77307e-08	0.180563	0.856	0.789	0.000497656
TMSB10	1.28329e-08	0.189251	1	1	0.000230299		COX7C	2.93214e-08	0.120306	1	0.999	0.000526203
RPL3	1.32168e-08	0.185462	1	1	0.000237188		PDCD4	2.93965e-08	0.18771	0.964	0.949	0.000527549
PSME1	1.67616e-08	0.259683	0.651	0.517	0.000300804		CD82	3.32534e-08	0.22944	0.872	0.826	0.000596766
MT-ND4L	2.22916e-08	-0.302897	0.311	0.44	0.000400044		FKBP1A	3.43767e-08	0.147616	0.999	0.998	0.000616925
B2M	2.52506e-08	0.301274	0.96	0.961	0.000453148		ADAM15	3.55029e-08	0.202134	0.547	0.448	0.000637136
USMG5	3.0805e-08	-0.211348	0.98	0.998	0.000552827		FLNB	3.90118e-08	0.186381	0.846	0.767	0.000700105
CARD18	3.12207e-08	0.241576	0.865	0.728	0.000560286		CAPZA1	4.44812e-08	0.174201	0.575	0.47	0.000798259
LMNA	3.19163e-08	0.208636	0.996	0.99	0.000572769		PALM	5.07082e-08	0.14088	0.333	0.236	0.00091001
ATP5D	3.24953e-08	0.20216	0.987	0.975	0.000583161		PALLD	5.1344e-08	0.184628	0.949	0.9	0.000921419
RPL23A	3.67444e-08	0.192082	1	1	0.000659414		SLC40A1	5.15168e-08	0.205396	0.773	0.679	0.000924521
VAMP2	4.21586e-08	0.237027	0.675	0.502	0.000756579		NDUFB11	5.20369e-08	0.161774	0.955	0.935	0.000933854
ANXA3	5.26684e-08	0.302348	0.437	0.31	0.000945186		MARCKS	5.2772e-08	0.174584	0.9	0.846	0.000947047
ENO1	6.19055e-08	0.217165	0.996	0.983	0.00111096		KRT6C	5.39236e-08	-0.230744	0.955	0.973	0.000967713
HLA-A	6.62453e-08	0.195305	0.329	0.196	0.00118884		VAMP8	5.69197e-08	0.144627	0.991	0.984	0.00102148
BAG1	6.68314e-08	0.193506	0.563	0.39	0.00119936		CEBPD	6.10293e-08	0.181845	0.723	0.632	0.00109523
KRT16	6.89685e-08	0.272804	0.998	0.999	0.00123771		CALML5	6.5361e-08	0.543079	0.796	0.735	0.00117297
CRABP2	6.91335e-08	0.265786	0.963	0.931	0.00124067		TECR	7.1912e-08	0.144526	0.974	0.973	0.00129053
CD59	7.32795e-08	0.215789	0.89	0.748	0.00131507		SCRIB	8.75927e-08	0.126921	0.204	0.126	0.00157194
MT-ND2	7.55185e-08	0.286967	1	1	0.00135526		WDR83OS	8.93485e-08	0.141356	0.985	0.977	0.00160345
HNRNPA1	8.18008e-08	0.225767	0.996	0.993	0.001468		PLD3	8.96787e-08	0.17604	0.762	0.674	0.00160937
DAPL1	8.52674e-08	-0.333334	0.766	0.822	0.00153021		ISOC2	9.16486e-08	0.170397	0.542	0.435	0.00164473
SEC62	9.98936e-08	-0.269958	0.695	0.783	0.00179269		BSG	9.42113e-08	0.175811	0.706	0.618	0.00169072
EIF3J	1.05682e-07	-0.238558	0.367	0.504	0.00189657		GRHL1	1.16437e-07	0.17019	0.645	0.537	0.00208958
DSG3	1.06294e-07	0.222667	0.898	0.8	0.00190755		PET100	1.16602e-07	0.169248	0.739	0.649	0.00209253
CASP1	1.10221e-07	0.259769	0.565	0.426	0.00197803		NTRK2	1.17097e-07	0.280915	0.54	0.448	0.00210142
ALKBH7	1.1316e-07	0.191424	0.543	0.376	0.00203077		ATP5A1	1.35726e-07	0.144018	0.952	0.915	0.00243574
ANXA2	1.19791e-07	0.230064	1	1	0.00214977		RPL13A	1.42911e-07	0.0937747	1	1	0.00256468
C12orf75	1.22283e-07	0.294398	0.806	0.665	0.0021945		MBNL2	1.62065e-07	0.200796	0.66	0.582	0.00290842
GTF3A	1.23649e-07	0.181791	0.377	0.236	0.002219		CASZ1	1.77872e-07	0.163812	0.577	0.479	0.0031921
TXN	1.32965e-07	0.161547	1	1	0.00238619		KRT14	2.36165e-07	0.0960344	1	1	0.00423821
RPL27A	1.46106e-07	0.132494	1	1	0.00262201		PYCARD	2.42588e-07	0.174645	0.968	0.955	0.00435349
SCPEP1	1.55534e-07	0.230841	0.682	0.533	0.00279122		TOLLIP	2.77999e-07	0.198559	0.586	0.504	0.00498898
ROMO1	1.62948e-07	-0.221594	0.936	0.971	0.00292427		RPS26	2.90194e-07	0.143314	0.999	0.998	0.00520781
CAV2	2.22093e-07	0.25199	0.514	0.388	0.00398569		YWHAQ	3.09047e-07	0.139399	1	0.999	0.00554615
ATP5A1	2.23226e-07	0.190313	0.94	0.917	0.00400602		CSNK1A1	3.38474e-07	0.168532	0.932	0.906	0.00607426
LAMTOR1	2.30156e-07	0.211257	0.687	0.558	0.00413037		RAD23B	3.51932e-07	0.168701	0.77	0.678	0.00631577
EIF5A	2.34611e-07	-0.277572	0.709	0.821	0.00421034		NDUFB7	3.78321e-07	0.129878	0.981	0.972	0.00678934
PLP2	2.60995e-07	0.215384	0.967	0.956	0.00468382		TMA7	4.27559e-07	0.111702	1	1	0.00767298
ENOSF1	2.72561e-07	0.199544	0.28	0.166	0.00489138		RAB1A	4.37386e-07	0.156453	0.65	0.545	0.00784933
PRDX5	2.76614e-07	0.204133	0.974	0.953	0.00496412		EIF4G1	4.63296e-07	0.192114	0.404	0.316	0.00831432
HNRNPA2B1	2.83138e-07	0.181886	0.967	0.942	0.0050812		LGALS7	5.1793e-07	0.171253	0.996	0.995	0.00929478
RPL24	2.92822e-07	0.151326	1	1	0.00525499		LAP3	5.27894e-07	-0.18113	0.422	0.504	0.00947358
MRPL47	3.15485e-07	0.193616	0.373	0.244	0.00566169		HSPB1	5.45574e-07	0.111909	1	1	0.00979088
KIF5B	3.22408e-07	0.211042	0.771	0.622	0.00578593		CDC42SE1	6.19274e-07	0.163867	0.561	0.463	0.0111135
FAM132A	3.33831e-07	0.148283	0.399	0.246	0.00599093		PTEN	6.25726e-07	0.176676	0.622	0.524	0.0112293
SFN	3.49052e-07	0.157101	1	1	0.00626408		UQCR11	6.41399e-07	0.128308	0.982	0.983	0.0115106
ID4	3.6029e-07	0.2707	0.706	0.57	0.00646576		HP1BP3	6.79306e-07	0.147958	0.737	0.652	0.0121908
TAGLN2	3.67024e-07	0.201306	0.976	0.946	0.00658661		DHCR24	7.09592e-07	0.153425	0.524	0.424	0.0127343
IMPA2	3.89782e-07	0.207618	0.622	0.458	0.00699503		ATP5L	7.11062e-07	0.102925	1	0.999	0.0127607
COMMD3	3.96328e-07	0.182257	0.422	0.284	0.00711251		RPL18A	7.1653e-07	0.0691158	1	1	0.0128588
C19orf43	4.30218e-07	0.170215	0.912	0.849	0.0077207		PAFAH1B1	7.34242e-07	0.143103	0.507	0.404	0.0131767
PLPP1	4.8272e-07	0.213349	0.384	0.258	0.00866289		PVRL1	7.53963e-07	0.187045	0.885	0.839	0.0135306
ARPC3	4.88424e-07	0.182517	0.954	0.942	0.00876527		STAT3	7.56208e-07	0.151289	0.351	0.263	0.0135709
MRFAP1	4.92184e-07	0.229451	0.746	0.649	0.00883274		PHPT1	7.95139e-07	0.152436	0.941	0.917	0.0142696
ALDH3A2	4.92427e-07	0.210885	0.821	0.657	0.0088371		EIF4G2	8.04836e-07	0.197847	0.904	0.876	0.0144436
JUNB	5.01883e-07	0.146785	0.558	0.391	0.00900679		CTSV	8.11995e-07	0.19477	0.489	0.385	0.0145721
LURAP1L	5.25175e-07	0.21662	0.453	0.331	0.00942479		CNP	8.20731e-07	0.169258	0.39	0.303	0.0147288
IFNGR2	5.26401e-07	0.173593	0.236	0.135	0.00944679		KRT75	8.23626e-07	-0.0849043	0.178	0.269	0.0147808
RPL26	5.51001e-07	0.153922	1	1	0.00988826		ABHD17A	8.28061e-07	0.15484	0.599	0.502	0.0148604
TUBA1C	7.31679e-07	0.252641	0.965	0.937	0.0131307		MAP2K2	8.45304e-07	0.149543	0.798	0.71	0.0151698
BARX2	7.62141e-07	0.204343	0.77	0.689	0.0136774		TM9SF3	8.93259e-07	0.167839	0.458	0.369	0.0160304
TPM1	7.75815e-07	0.21371	0.951	0.911	0.0139228		ADRBK1	9.42666e-07	0.137364	0.27	0.192	0.0169171
TPM4	7.991e-07	0.224754	0.792	0.652	0.0143406		HMGA1	9.62975e-07	0.185824	0.704	0.619	0.0172815
CLTB	8.46848e-07	0.20249	1	0.993	0.0151975		ST13	9.90172e-07	0.143697	0.935	0.931	0.0177696
MIF	8.73023e-07	0.170014	1	0.997	0.0156673		EPHB6	1.01929e-06	0.161459	0.707	0.612	0.0182922
FABP5	9.11995e-07	0.236891	1	1	0.0163667		RPS25	1.03916e-06	0.072053	1	1	0.0186487
GABARAP	9.42012e-07	0.206168	0.428	0.302	0.0169054		PABPC1	1.0958e-06	0.156927	0.991	0.982	0.0196652
EIF3F	9.43945e-07	0.197637	0.903	0.811	0.01694		TST	1.10549e-06	0.153565	0.495	0.399	0.0198392
RPS11	9.58555e-07	0.126957	1	1	0.0172022		ANK3	1.11411e-06	0.175681	0.655	0.565	0.0199939
DTD1	1.00682e-06	0.144575	0.238	0.135	0.0180684		NSFL1C	1.19671e-06	0.157921	0.752	0.666	0.0214761
MT-CYB	1.0302e-06	0.26253	1	1	0.018488		TRIM9	1.23997e-06	0.141596	0.226	0.154	0.0222526
RBCK1	1.08298e-06	0.155306	0.236	0.135	0.0194351		NET1	1.25032e-06	0.167562	0.596	0.503	0.0224383
NFIC	1.09099e-06	0.204279	0.358	0.24	0.0195788		LINC00657	1.26637e-06	0.145601	0.596	0.487	0.0227263
RPS18	1.16558e-06	0.118125	1	1	0.0209175		CCNI	1.28701e-06	0.129883	0.945	0.941	0.0230966
EIF1	1.1712e-06	0.15792	1	0.999	0.0210184		CALR	1.36454e-06	0.150709	0.946	0.907	0.024488
FHL2	1.19259e-06	0.190635	0.338	0.224	0.0214021		RPS6KB2	1.42198e-06	0.153065	0.371	0.282	0.0255189
SRRM1	1.21157e-06	-0.252336	0.406	0.522	0.0217428		PLXDC2	1.47117e-06	0.181796	0.458	0.379	0.0264016
LGALS7	1.21687e-06	0.220615	0.998	0.998	0.021838		NUCKS1	1.4737e-06	0.158511	0.914	0.873	0.0264471
EIF3G	1.2276e-06	0.208932	0.771	0.663	0.0220306		C19orf70	1.56504e-06	0.147104	0.843	0.803	0.0280862
MED10	1.319e-06	0.169769	0.356	0.231	0.0236707		EDF1	1.59085e-06	0.0929376	1	0.999	0.0285494
PFN1	1.45193e-06	0.15789	1	0.999	0.0260564		S100A16	1.59719e-06	0.102745	1	1	0.0286631
TMEM258	1.45298e-06	-0.208205	0.927	0.962	0.0260752		C12orf75	1.6509e-06	-0.157119	0.896	0.921	0.0296271
SUB1	1.52409e-06	0.166397	0.991	0.992	0.0273512		TUBA1A	1.80674e-06	-0.157461	0.992	0.993	0.0324237
GUK1	1.55877e-06	0.168431	0.987	0.973	0.0279737		NCOR2	1.83677e-06	0.117441	0.259	0.18	0.0329628
WDR66	1.61581e-06	0.24707	0.514	0.407	0.0289973		RTN4	1.93871e-06	0.155874	0.958	0.947	0.0347922
SEPP1	1.64499e-06	0.212715	0.815	0.656	0.0295209		YIPF2	1.99202e-06	0.138705	0.306	0.227	0.0357488
LSM2	1.68277e-06	0.178989	0.395	0.275	0.030199		SCRG1	2.02208e-06	-0.261522	0.222	0.299	0.0362883
NDUFA1	1.76536e-06	-0.192104	0.962	0.985	0.0316812		KDM5B	2.06316e-06	0.168654	0.505	0.415	0.0370254
EIF2A	1.79368e-06	0.154979	0.271	0.164	0.0321895		RPS16	2.0669e-06	0.0724506	1	1	0.0370926
ATOX1	2.21391e-06	-0.207074	0.709	0.828	0.0397309		CNN2	2.07941e-06	0.190772	0.569	0.498	0.037317
RPS14	2.42083e-06	0.135951	1	1	0.0434443		DSTN	2.11966e-06	0.118879	1	1	0.0380394
EIF3H	2.47842e-06	0.186266	0.921	0.852	0.0444777		LYPD3	2.13188e-06	0.130423	0.984	0.978	0.0382588
HTATIP2	2.61235e-06	0.165473	0.254	0.154	0.0468813		HNRNPU	2.15851e-06	0.150823	0.664	0.568	0.0387367
PERP	2.64051e-06	0.123693	1	1	0.0473866		CD81	2.30526e-06	0.121075	0.991	0.986	0.0413702
TMEM14B	2.8448e-06	0.160301	0.371	0.246	0.0510528		METRN	2.44174e-06	0.167606	0.399	0.314	0.0438195
IP6K2	2.84737e-06	0.185799	0.565	0.424	0.051099		MYH9	2.72815e-06	0.200676	0.476	0.392	0.0489594
METTL9	2.90188e-06	0.157233	0.433	0.297	0.0520771		IGFBP7	2.73743e-06	-0.182596	0.842	0.899	0.0491259
CLIC1	2.92143e-06	0.158167	0.978	0.919	0.0524279		TP63	2.81558e-06	0.188969	0.717	0.639	0.0505284
TMSB4X	2.93628e-06	0.163901	1	1	0.0526944		CRYAB	2.81869e-06	0.127336	0.961	0.943	0.0505842
HNRNPH3	3.50299e-06	0.148196	0.455	0.317	0.0628646		GNG12	2.99424e-06	0.176851	0.602	0.52	0.0537346
TMEM141	3.5855e-06	0.191389	0.605	0.455	0.0643454		UBXN6	3.10529e-06	0.165294	0.364	0.284	0.0557275
TUBB	3.64603e-06	0.165769	0.984	0.983	0.0654317		TYMP	3.13789e-06	0.157499	0.61	0.503	0.0563125
ARF5	3.70608e-06	0.195978	0.885	0.819	0.0665093		OTUB1	3.18632e-06	0.143263	0.473	0.386	0.0571817
NDUFB5	3.71526e-06	0.196119	0.605	0.484	0.0666741		UQCRC1	3.2233e-06	0.151598	0.849	0.796	0.0578454
TSR3	4.24589e-06	0.169681	0.322	0.212	0.0761967		SEPW1	3.35541e-06	0.127669	0.989	0.986	0.0602162
EMC4	4.33333e-06	0.184677	0.536	0.401	0.077766		PRRC2C	3.3589e-06	0.134281	0.812	0.724	0.0602788
C8orf59	4.4323e-06	0.197816	0.483	0.361	0.0795421		DACH1	3.41726e-06	0.141544	0.331	0.25	0.0613261
C9orf16	4.53158e-06	0.164859	0.963	0.945	0.0813237		TLE1	3.48538e-06	0.169503	0.721	0.638	0.0625486
CLIC3	4.6844e-06	-0.182405	0.291	0.425	0.0840662		UCP2	3.62508e-06	0.232661	0.222	0.155	0.0650557
CBLN2	4.81717e-06	0.230434	0.51	0.383	0.0864489		CAPN1	3.73665e-06	0.183081	0.669	0.614	0.067058
PICALM	4.83069e-06	0.158986	0.351	0.234	0.0866915		TSHZ2	3.90524e-06	0.17286	0.362	0.279	0.0700835
DYNC1I2	5.08772e-06	-0.183132	0.514	0.652	0.0913042		CCDC186	4.15752e-06	0.157022	0.553	0.461	0.0746109
BAD	5.46976e-06	0.177844	0.322	0.216	0.0981603		TMEM123	4.16018e-06	0.17885	0.737	0.668	0.0746586
MAPK13	6.1507e-06	0.185545	0.369	0.254	0.11038		EPN3	4.23758e-06	0.125092	0.286	0.21	0.0760476
HCFC1R1	6.2932e-06	0.203389	0.424	0.306	0.112938		NSA2	4.25287e-06	0.148746	0.921	0.882	0.076322
CTSC	6.899e-06	0.211278	0.83	0.712	0.123809		ROMO1	4.25868e-06	0.127291	0.918	0.866	0.0764262
TPGS1	7.05511e-06	0.151971	0.247	0.152	0.126611		HNRNPA0	4.40406e-06	0.1435	0.616	0.519	0.0790353
HSPB11	7.11553e-06	0.175334	0.355	0.244	0.127695		EIF4EBP2	4.47544e-06	0.135302	0.305	0.227	0.0803163
EMP2	7.2112e-06	0.169827	0.969	0.926	0.129412		CAST	4.59133e-06	0.164014	0.881	0.833	0.082396
FAM195B	7.24694e-06	0.127889	0.302	0.193	0.130054		BCL11A	4.71445e-06	0.130767	0.266	0.191	0.0846055
PPP1R14C	7.28102e-06	0.21172	0.463	0.354	0.130665		CDC42	4.7445e-06	0.1248	0.996	0.986	0.0851447
COX4I1	7.33871e-06	0.138682	1	0.999	0.1317		GJB3	4.7721e-06	0.168666	0.409	0.329	0.08564
SUMO2	7.34684e-06	0.170532	0.974	0.967	0.131846		APLP2	4.77651e-06	0.177283	0.505	0.433	0.0857193
ANKRD12	7.83075e-06	0.188889	0.437	0.317	0.140531		WNK1	4.81632e-06	0.139435	0.498	0.399	0.0864337
EIF5B	7.97906e-06	-0.217486	0.711	0.812	0.143192		VCP	5.00146e-06	0.144175	0.772	0.694	0.0897562
SUCLG1	8.10756e-06	0.152726	0.508	0.37	0.145498		NFIC	5.14455e-06	0.165114	0.63	0.547	0.092324
EIF4H	8.18816e-06	0.203986	0.399	0.288	0.146945		CANX	5.14905e-06	0.176079	0.571	0.486	0.0924049
CTNNB1	8.86675e-06	-0.32242	0.852	0.921	0.159123		CIB2	5.16796e-06	0.147883	0.333	0.257	0.0927442
TMED3	9.06901e-06	0.171455	0.574	0.434	0.162753		SYTL1	5.20774e-06	0.128077	0.888	0.826	0.0934581
C11orf73	9.41198e-06	0.162531	0.384	0.27	0.168907		SLC44A1	5.30864e-06	0.177161	0.792	0.742	0.0952689
FAM110A	9.8018e-06	0.115921	0.212	0.121	0.175903		RPL7L1	5.32396e-06	0.145788	0.523	0.437	0.0955437
SIVA1	9.86907e-06	0.181046	0.495	0.367	0.17711		NDRG2	5.45756e-06	0.152775	0.693	0.591	0.0979413
KLF4	9.96975e-06	0.198902	0.618	0.476	0.178917		ARHGEF1	5.46216e-06	0.107257	0.328	0.245	0.0980239
TUBB6	1.00403e-05	0.201908	0.488	0.37	0.180184		KRTDAP	5.63787e-06	0.216313	0.399	0.312	0.101177
SLC25A5	1.05547e-05	0.183786	0.96	0.944	0.189415		C9orf16	5.73356e-06	0.143075	0.958	0.945	0.102894
TCP1	1.08959e-05	0.164891	0.51	0.38	0.195537		FUS	5.86099e-06	0.132292	0.934	0.899	0.105181
TUBA4A	1.1127e-05	0.172605	0.989	0.99	0.199685		GCLC	6.01145e-06	0.110609	0.34	0.254	0.107882
MRPL18	1.11989e-05	0.152717	0.43	0.307	0.200975		ADGRL3	6.14945e-06	0.170247	0.417	0.34	0.110358
ZNF706	1.12632e-05	0.18038	0.947	0.916	0.202129		ATP5D	6.24772e-06	0.105573	0.994	0.993	0.112122
PHF14	1.16203e-05	0.174212	0.271	0.175	0.208538		RPS27	6.70365e-06	0.0710282	1	1	0.120304
ADK	1.20009e-05	0.164737	0.241	0.151	0.215368		FBLN7	6.88454e-06	0.109162	0.203	0.137	0.12355
SARAF	1.20524e-05	0.195569	0.739	0.627	0.216293		COX6A1	7.07157e-06	0.102268	0.999	0.998	0.126906
PSENEN	1.21006e-05	0.16633	0.347	0.244	0.217157		TCHH	7.3923e-06	-0.128602	0.389	0.478	0.132662
PDCD2	1.24931e-05	0.146099	0.278	0.179	0.224201		BPTF	7.48857e-06	0.170375	0.692	0.599	0.13439
FKBP8	1.28799e-05	0.167607	0.601	0.467	0.231142		RAB1B	7.6624e-06	0.163819	0.499	0.417	0.137509
EEF1B2	1.31906e-05	0.161645	0.998	0.993	0.236718		MPZL1	8.40273e-06	0.158603	0.432	0.356	0.150795
ATP5G2	1.38042e-05	0.150807	0.998	0.998	0.24773		MACF1	8.44092e-06	0.185047	0.901	0.869	0.151481
ABRACL	1.43802e-05	0.227768	0.916	0.869	0.258067		NFIX	8.7559e-06	0.132349	0.421	0.34	0.157133
EIF3K	1.50929e-05	0.141248	0.967	0.949	0.270857		EFNA5	8.89287e-06	0.180057	0.831	0.785	0.159592
BAG3	1.51062e-05	0.140186	0.21	0.125	0.271095		MDH2	9.13368e-06	0.128178	0.909	0.871	0.163913
RBM3	1.5768e-05	0.166903	0.907	0.892	0.282973		UBA1	9.36108e-06	0.139103	0.499	0.416	0.167994
PSME2	1.6377e-05	0.183218	0.614	0.489	0.293902		RPS29	9.81474e-06	0.0662084	1	1	0.176135
SLC35C2	1.65782e-05	0.128464	0.205	0.12	0.297512		GTF2I	9.86455e-06	0.162439	0.839	0.789	0.177029
ANXA1	1.66669e-05	0.24564	0.649	0.524	0.299103		LAD1	1.01979e-05	0.166991	0.703	0.636	0.183011
KRT6B	1.67776e-05	0.231999	0.998	1	0.301091		SF3B2	1.02213e-05	0.136053	0.679	0.581	0.183432
ZMIZ1	1.69708e-05	0.142393	0.324	0.217	0.304558		KIF1B	1.0406e-05	0.140616	0.323	0.247	0.186747
FXYD3	1.6988e-05	0.161187	1	0.994	0.304866		KIAA1522	1.04505e-05	0.135073	0.309	0.234	0.187545
BRMS1	1.72583e-05	0.149039	0.283	0.183	0.309718		ATP5G2	1.08768e-05	0.111443	0.998	0.997	0.195195
FOS	1.73636e-05	0.157028	0.201	0.117	0.311607		VCAN	1.17077e-05	0.181187	0.281	0.209	0.210106
ANKRD22	1.7522e-05	0.201275	0.333	0.236	0.31445		CREG1	1.17992e-05	0.203139	0.79	0.722	0.211748
MPST	1.75649e-05	0.18758	0.625	0.484	0.315219		PLEC	1.19189e-05	0.196744	0.458	0.383	0.213897
HSPA8	1.8536e-05	0.204644	0.971	0.943	0.332648		PRSS23	1.21561e-05	-0.136058	0.201	0.273	0.218154
AKR1A1	1.90705e-05	0.178757	0.574	0.457	0.342239		CD109	1.2777e-05	0.172375	0.783	0.727	0.229297
SLC25A3	1.91325e-05	0.148647	0.98	0.964	0.343352		BCAP31	1.30124e-05	0.140092	0.839	0.783	0.23352
GNAS	1.92605e-05	0.177721	0.634	0.513	0.345648		NRBP1	1.3409e-05	0.129275	0.484	0.398	0.240637
KANK1	1.94479e-05	0.207891	0.614	0.508	0.349012		DBI	1.34133e-05	-0.0999746	0.99	0.997	0.240714
FIBP	1.95767e-05	0.146151	0.336	0.228	0.351323		FAM84A	1.4124e-05	0.15336	0.805	0.753	0.253469
C9orf3	2.11039e-05	0.135449	0.302	0.196	0.378731		MAPK1	1.42151e-05	0.14224	0.322	0.248	0.255104
ATP5O	2.16732e-05	0.136527	0.954	0.946	0.388948		SRSF5	1.49296e-05	0.139655	0.913	0.861	0.267927
ATG3	2.20223e-05	0.108681	0.265	0.165	0.395212		ZFP36L1	1.50205e-05	0.149851	0.96	0.949	0.269557
FOXN3	2.22105e-05	0.145353	0.303	0.203	0.39859		PIN4	1.50669e-05	0.132702	0.501	0.415	0.270391
ZNF750	2.24402e-05	0.166506	0.347	0.24	0.402712		NARS	1.51595e-05	0.139302	0.435	0.356	0.272052
PNRC1	2.27993e-05	0.190817	0.782	0.649	0.409157		ARF6	1.51917e-05	0.124975	0.651	0.558	0.27263
KCTD1	2.29091e-05	0.14433	0.413	0.291	0.411127		PUF60	1.61596e-05	0.134463	0.819	0.78	0.29
RPL23	2.30526e-05	0.114591	1	1	0.413703		RAB5C	1.62347e-05	0.128445	0.556	0.471	0.291349
DAD1	2.31793e-05	0.162672	0.837	0.773	0.415975		SRP14	1.67529e-05	0.076062	1	1	0.300647
DCPS	2.31807e-05	0.145371	0.203	0.121	0.416		TTC3	1.67809e-05	0.152365	0.818	0.738	0.301151
DECR1	2.4542e-05	0.208409	0.453	0.351	0.440431		PFN1	1.70589e-05	0.115949	0.989	0.988	0.30614
UBA1	2.53977e-05	0.195763	0.561	0.446	0.455787		ZNF207	1.72927e-05	0.137557	0.614	0.527	0.310334
C1orf43	2.56101e-05	0.185854	0.51	0.393	0.459599		PPIA	1.73174e-05	0.0867123	1	1	0.310778
PGK1	2.6369e-05	0.170397	0.806	0.706	0.473219		TNKS1BP1	1.76466e-05	0.120161	0.305	0.23	0.316686
PGLS	2.63915e-05	0.203964	0.642	0.539	0.473622		TMEM159	1.76852e-05	0.13475	0.619	0.548	0.317378
SMIM19	2.64064e-05	0.133257	0.307	0.202	0.473889		BCAM	1.78295e-05	0.187151	0.493	0.428	0.319968
CCS	2.6577e-05	0.109128	0.225	0.136	0.476951		PRKAR1A	1.82771e-05	0.152073	0.557	0.491	0.328001
C16orf13	2.67604e-05	0.186491	0.439	0.333	0.480243		ARHGDIA	1.8296e-05	0.148591	0.621	0.547	0.32834
KIF1C	2.70561e-05	0.157076	0.261	0.17	0.48555		PDZRN3	1.8892e-05	0.169139	0.766	0.699	0.339035
NUDCD2	2.76565e-05	0.140207	0.305	0.203	0.496324		AES	1.93386e-05	0.148489	0.712	0.627	0.347051
HGSNAT	2.76924e-05	0.148246	0.274	0.181	0.496968		ARGLU1	1.94425e-05	0.147289	0.796	0.727	0.348916
SLU7	2.85332e-05	0.138128	0.232	0.145	0.512057		CD44	2.00024e-05	0.13055	0.934	0.884	0.358964
KRTDAP	2.85956e-05	0.201939	0.799	0.74	0.513176		IRX2	2.05773e-05	0.150625	0.797	0.727	0.369279
GTF2F2	2.87141e-05	0.150639	0.303	0.204	0.515304		BANF1	2.07476e-05	0.146522	0.867	0.816	0.372337
CNBP	2.90606e-05	0.14512	0.841	0.747	0.521521		SLC38A2	2.07868e-05	0.138982	0.763	0.69	0.37304
ZFP36L1	2.94205e-05	0.190637	0.87	0.79	0.527981		ZBTB7A	2.09141e-05	0.147933	0.5	0.424	0.375325
ANXA8L1	2.97808e-05	0.176495	0.428	0.322	0.534446		DEGS1	2.1099e-05	0.119444	0.998	0.994	0.378643
XRCC6	3.00573e-05	0.159807	0.678	0.557	0.539409		NMT1	2.11802e-05	0.113952	0.283	0.21	0.3801
AQP3	3.01508e-05	0.230933	0.728	0.589	0.541087		PPP1CB	2.13011e-05	0.138407	0.928	0.913	0.382269
RPS25	3.01509e-05	0.115428	1	1	0.541089		DCTN1	2.14159e-05	0.108234	0.234	0.167	0.38433
KHSRP	3.14219e-05	0.146994	0.225	0.14	0.563897		RPS19	2.24899e-05	0.0602821	1	1	0.403604
ALDH9A1	3.16818e-05	0.132597	0.247	0.157	0.568562		KLF6	2.25195e-05	0.1345	0.566	0.479	0.404135
SON	3.27586e-05	-0.194702	0.843	0.897	0.587886		TSPYL1	2.26875e-05	0.134595	0.557	0.465	0.407149
ENY2	3.31519e-05	0.153006	0.64	0.504	0.594943		SLC15A1	2.27152e-05	0.133319	0.228	0.166	0.407648
ANKH	3.32998e-05	0.176055	0.347	0.246	0.597599		EFNB2	2.30009e-05	0.139592	0.484	0.399	0.412773
MED11	3.33882e-05	0.139141	0.232	0.147	0.599185		AIMP1	2.30107e-05	0.134247	0.6	0.524	0.41295
EMD	3.34019e-05	0.131144	0.307	0.206	0.59943		MFSD14A	2.3313e-05	0.106435	0.253	0.184	0.418375
PYCARD	3.35222e-05	0.161221	0.954	0.904	0.601589		SEPP1	2.36057e-05	0.140588	0.891	0.842	0.423629
CNN2	3.38087e-05	0.164025	0.506	0.381	0.606731		SMARCD2	2.36665e-05	0.151653	0.451	0.375	0.424719
SPINT2	3.4114e-05	0.13917	0.998	0.993	0.61221		GPX4	2.4062e-05	0.129947	0.983	0.981	0.431817
ALDOA	3.42695e-05	0.157588	0.989	0.975	0.615		EIF4B	2.45109e-05	0.141286	0.832	0.789	0.439873
SUGT1	3.4393e-05	0.152196	0.333	0.23	0.617217		AHNAK2	2.60534e-05	0.190314	0.684	0.625	0.467554
PUF60	3.44318e-05	0.155485	0.541	0.412	0.617912		FSCN1	2.63375e-05	0.166669	0.529	0.468	0.472654
VSNL1	3.45345e-05	0.190142	0.775	0.672	0.619757		MAP7	2.63657e-05	0.157273	0.502	0.432	0.473159
CAV1	3.53323e-05	0.202229	0.468	0.357	0.634073		PSME1	2.68909e-05	0.131678	0.819	0.779	0.482584
CACYBP	3.62927e-05	0.124855	0.298	0.197	0.651308		RBP1	2.80288e-05	0.173025	0.794	0.73	0.503005
ARHGEF10	3.7573e-05	0.135998	0.218	0.135	0.674285		CDK12	2.84195e-05	0.117126	0.314	0.239	0.510017
MSN	3.78789e-05	0.160636	0.426	0.313	0.679775		FZD7	2.85706e-05	0.144622	0.617	0.532	0.512728
DNTTIP2	3.80094e-05	0.0942519	0.207	0.122	0.682117		HIST1H4C	2.87178e-05	0.128731	0.393	0.318	0.515369
PYGL	3.83179e-05	0.15898	0.314	0.217	0.687653		MYO1B	2.88485e-05	0.123083	0.523	0.442	0.517716
NDUFS4	3.85075e-05	0.162359	0.686	0.567	0.691056		ADGRG1	2.90152e-05	0.177143	0.481	0.409	0.520707
CHCHD2	3.95821e-05	0.14005	0.995	0.99	0.71034		SSR4	2.94068e-05	0.116072	0.969	0.951	0.527734
YWHAH	3.97907e-05	0.162956	0.426	0.316	0.714084		MOB1A	2.99205e-05	0.128617	0.575	0.491	0.536954
ETFB	4.00019e-05	0.154248	0.706	0.596	0.717874		ORAI1	3.14328e-05	0.131231	0.347	0.273	0.564093
SMARCE1	4.03458e-05	0.169339	0.335	0.234	0.724046		SERBP1	3.27691e-05	0.123158	0.967	0.96	0.588074
ANXA8	4.33822e-05	0.150892	0.422	0.312	0.778536		TMEM141	3.33684e-05	0.131529	0.823	0.769	0.598829
AP1S1	4.64526e-05	0.170043	0.411	0.308	0.833639		F11R	3.42356e-05	0.153958	0.389	0.318	0.614392
CAPN1	4.73646e-05	0.15719	0.516	0.392	0.850006		EIF2S3	3.45088e-05	0.124719	0.618	0.527	0.619295
MZT2A	4.75507e-05	0.154733	0.903	0.837	0.853345		SDCCAG8	3.46283e-05	0.129263	0.289	0.221	0.621439
CEBPB	4.90229e-05	0.15446	0.835	0.709	0.879765		AMOTL1	3.4964e-05	0.139238	0.415	0.344	0.627463
CRYAB	4.9721e-05	0.310723	0.989	0.993	0.892293		CHMP3	3.56978e-05	0.138845	0.675	0.593	0.640633
DYNLRB1	5.00118e-05	0.158129	0.72	0.624	0.897511		NFE2L2	3.65215e-05	0.17595	0.677	0.624	0.655416
REEP5	5.03042e-05	0.167627	0.715	0.587	0.902759		BOK	3.67399e-05	0.141046	0.415	0.342	0.659335
FBLIM1	5.03259e-05	0.137116	0.307	0.21	0.903149		MBD3	3.71024e-05	0.115435	0.245	0.18	0.66584
CYSTM1	5.11945e-05	-0.13857	0.236	0.34	0.918736		GPC1	3.74426e-05	0.119222	0.739	0.658	0.671945
UQCRC2	5.28209e-05	0.137554	0.605	0.475	0.947924		SSR3	3.74455e-05	0.127683	0.782	0.705	0.671997
OLFM2	5.30506e-05	0.153084	0.729	0.615	0.952046		MRPL28	3.75128e-05	0.121361	0.627	0.55	0.673204
NDUFS6	5.80028e-05	0.152006	0.967	0.943	1		HSPA9	4.12522e-05	0.120993	0.502	0.419	0.740312
RRAGA	6.08324e-05	0.161405	0.422	0.315	1		PAPOLA	4.14046e-05	0.135893	0.654	0.574	0.743048
HDDC2	6.22002e-05	0.120512	0.424	0.303	1		SET	4.21157e-05	0.131727	0.904	0.882	0.755808
MARK3	6.50067e-05	0.164968	0.296	0.204	1		PSAP	4.2225e-05	0.150076	0.765	0.692	0.75777
EIF2S2	6.50275e-05	-0.200087	0.759	0.846	1		LTBP3	4.39107e-05	0.1179	0.54	0.452	0.788022
MGST2	6.54108e-05	0.170796	0.587	0.457	1		ACTR2	4.39439e-05	0.139583	0.617	0.527	0.788617
IMP3	6.62817e-05	0.140682	0.59	0.458	1		HSF1	4.40527e-05	0.117002	0.285	0.218	0.79057
PLA2G12A	6.76887e-05	0.13093	0.302	0.204	1		COX6B1	4.43106e-05	0.0927282	0.996	0.996	0.795198
DNAJB6	6.7991e-05	0.139903	0.863	0.793	1		DIAPH2	4.4737e-05	0.135639	0.43	0.356	0.80285
TRMT10C	6.84076e-05	0.101654	0.223	0.137	1		PCYOX1	4.82639e-05	0.131445	0.413	0.342	0.866143
FUNDC1	7.05467e-05	0.106289	0.219	0.136	1		MT-ND4L	4.84876e-05	0.133748	0.665	0.585	0.870158
NDUFA5	7.2821e-05	0.155	0.49	0.373	1		HADHB	4.84946e-05	0.124013	0.786	0.736	0.870285
GSTK1	7.57295e-05	0.144595	0.561	0.433	1		NAPA	4.85478e-05	0.130551	0.594	0.519	0.871239
NDUFB7	7.65602e-05	0.134301	0.971	0.947	1		TTYH3	4.97275e-05	0.10844	0.208	0.148	0.892409
SH3BGRL	7.67983e-05	0.160148	0.516	0.393	1		RQCD1	5.04743e-05	0.0916741	0.203	0.142	0.905811
OLA1	7.83634e-05	0.126856	0.32	0.218	1		FXYD3	5.09319e-05	0.127854	0.984	0.988	0.914023
C14orf1	8.02371e-05	0.136576	0.36	0.255	1		IMPA2	5.21659e-05	0.184007	0.684	0.608	0.93617
VPS28	8.10751e-05	0.16158	0.806	0.736	1		ETF1	5.29163e-05	0.145689	0.657	0.591	0.949636
TRAPPC6A	8.1265e-05	0.149236	0.305	0.21	1		CAPZB	5.29999e-05	0.111587	0.92	0.9	0.951136
ECH1	8.25263e-05	0.152907	0.72	0.617	1		TOR1AIP2	5.3248e-05	0.120433	0.298	0.231	0.955589
DDAH2	8.3428e-05	0.18796	0.505	0.407	1		MYOF	5.41571e-05	0.126344	0.284	0.219	0.971903
RPL41	8.5688e-05	-0.100366	1	1	1		CFL1	5.54115e-05	0.0958174	1	1	0.994414
UQCR11	8.86533e-05	-0.147416	0.995	0.999	1		ANP32B	5.79898e-05	0.145342	0.897	0.874	1
ATP5B	8.91802e-05	0.152675	0.932	0.9	1		NDUFA11	5.88468e-05	0.0915036	0.986	0.98	1
GATM	9.19789e-05	0.195942	0.835	0.74	1		SFN	5.95984e-05	0.0781632	1	1	1
ATP5H	9.44537e-05	0.131585	0.923	0.883	1		TP53	6.00356e-05	0.109252	0.298	0.23	1
GBP2	9.70818e-05	0.137938	0.318	0.222	1		ERBB2	6.05898e-05	0.140998	0.45	0.371	1
MTX1	9.8435e-05	0.108183	0.265	0.173	1		COX5B	6.14919e-05	0.0932833	0.995	0.995	1
GLTP	9.97075e-05	0.135744	0.479	0.355	1		TMCO1	6.26747e-05	0.119152	0.719	0.645	1
CREB3	0.000101725	0.111159	0.229	0.146	1		IRF6	6.32011e-05	0.13746	0.435	0.365	1
COX17	0.000103428	-0.149227	0.66	0.776	1		ATP2C1	6.43274e-05	0.0914732	0.279	0.209	1
RBPJ	0.000103449	0.119282	0.234	0.151	1		SSFA2	6.59166e-05	0.136426	0.906	0.88	1
ERP29	0.00010412	0.138755	0.565	0.436	1		PTMA	6.61358e-05	0.0909143	1	1	1
CHMP3	0.00010565	0.142503	0.422	0.318	1		ITGB5	6.66478e-05	0.172617	0.436	0.378	1
RNF167	0.000106522	0.143534	0.384	0.28	1		PSMD3	6.67559e-05	0.119091	0.625	0.545	1
FDXR	0.000106743	0.114146	0.291	0.198	1		INSR	6.77686e-05	0.110436	0.245	0.182	1
MPLKIP	0.000107008	0.125128	0.32	0.22	1		FABP5	6.90154e-05	-0.130304	1	1	1
ATG101	0.000108469	0.131693	0.331	0.233	1		ZBTB44	6.99788e-05	0.151463	0.565	0.501	1
STIP1	0.000109184	0.153892	0.271	0.185	1		FAM83H	7.27586e-05	0.127809	0.287	0.223	1
HMOX2	0.000112322	0.160263	0.435	0.335	1		APH1A	7.72165e-05	0.134102	0.462	0.388	1
CRIP2	0.000112583	0.157841	0.943	0.915	1		PKP3	7.74982e-05	0.121336	0.887	0.843	1
TUBB4B	0.000112733	0.173301	0.971	0.954	1		TCEAL4	7.99552e-05	0.117922	0.935	0.918	1
POP7	0.000115543	0.133645	0.32	0.224	1		PSMD1	8.11511e-05	0.126611	0.511	0.431	1
RCAN1	0.000115896	0.172025	0.271	0.187	1		RAB14	8.23044e-05	0.109754	0.608	0.519	1
RP11-277P12.20	0.000116877	0.198167	0.461	0.373	1		PTPRZ1	8.25664e-05	0.129394	0.422	0.353	1
TXN2	0.000117365	0.136802	0.382	0.28	1		CPNE1	8.47035e-05	0.127275	0.391	0.319	1
RPL35	0.000119344	0.0914772	1	1	1		CASP14	8.53052e-05	0.24843	0.442	0.386	1
GORASP2	0.000120753	0.125833	0.254	0.17	1		DSG3	8.64669e-05	0.160807	0.938	0.921	1
TAF7	0.00012085	0.153464	0.468	0.356	1		TALDO1	8.681e-05	0.121041	0.921	0.873	1
PPP1R37	0.000122516	0.108867	0.267	0.178	1		HNRNPA2B1	9.06932e-05	0.103856	0.995	0.994	1
UBAC1	0.000122974	0.13875	0.274	0.187	1		DEK	9.48401e-05	0.15264	0.774	0.731	1
HSD17B1	0.000123196	0.115981	0.254	0.166	1		COX6C	9.53277e-05	0.0924741	1	0.998	1
TIAL1	0.00012366	0.110349	0.287	0.193	1		DDX3X	9.65611e-05	0.105834	0.608	0.518	1
LINC00640	0.000123668	0.142024	0.336	0.239	1		CNOT2	9.70072e-05	0.129647	0.427	0.357	1
BTG3	0.000125236	0.185921	0.835	0.799	1		DNAJC7	9.79411e-05	0.116751	0.654	0.582	1
C5orf38	0.000125299	0.129747	0.346	0.248	1		MXD4	9.96822e-05	0.118861	0.64	0.556	1
MRPL28	0.000126281	0.103781	0.422	0.303	1		ZBTB7B	9.98768e-05	0.103074	0.245	0.183	1
LYPLAL1	0.00012734	0.130323	0.261	0.176	1		MTCH1	0.000100199	0.124101	0.768	0.722	1
PPP1R16A	0.000132529	0.158525	0.369	0.272	1		RAB38	0.000100667	0.131809	0.588	0.519	1
AKR7A2	0.000132689	0.144126	0.265	0.181	1		CAV2	0.00010223	0.118958	0.808	0.767	1
NDUFA4L2	0.000135	0.324711	0.605	0.498	1		RTF1	0.000102425	0.130569	0.696	0.628	1
RASSF9	0.000136604	0.120551	0.265	0.179	1		GRP	0.000102514	0.320491	0.474	0.416	1
ST6GALNAC2	0.000143187	0.156067	0.545	0.445	1		RAB18	0.000102651	0.128317	0.78	0.723	1
TOMM5	0.000143342	-0.164797	0.218	0.304	1		COPB1	0.000104226	0.122197	0.369	0.301	1
EIF4A2	0.000144154	0.17564	0.812	0.711	1		C16orf13	0.000105622	0.128586	0.738	0.658	1
MT-CO2	0.00014526	0.183168	1	1	1		DAAM1	0.000105717	0.152733	0.773	0.714	1
CEBPG	0.000153836	0.128798	0.276	0.191	1		PIK3R1	0.000108425	0.162803	0.627	0.561	1
AAMDC	0.000157089	0.113895	0.23	0.152	1		SH3GLB1	0.000109605	0.121209	0.641	0.562	1
SNHG7	0.000159912	0.140889	0.576	0.443	1		MT-ND6	0.000110421	0.129746	0.529	0.453	1
UQCRH	0.000162989	0.11988	0.989	0.983	1		GLUL	0.000111258	0.136605	0.682	0.615	1
ECI2	0.000165442	0.130611	0.243	0.163	1		KDELR1	0.000112925	0.120238	0.759	0.709	1
SERF2	0.000167463	0.101712	1	1	1		NFIA	0.000113608	0.135765	0.503	0.436	1
MZT2B	0.000168046	0.136998	0.978	0.988	1		CHST2	0.000117484	0.162956	0.902	0.899	1
RPS19	0.000168331	0.110649	1	1	1		NFYB	0.000117657	0.118093	0.352	0.281	1
UQCRQ	0.000169883	-0.145247	0.995	0.999	1		GSTP1	0.000118127	0.0748274	1	1	1
FLNA	0.00017019	0.225867	0.446	0.36	1		CLIP1	0.000120288	0.133563	0.84	0.77	1
MAGED1	0.000171901	0.0974538	0.311	0.215	1		2021-09-02	0.000121353	0.10942	0.581	0.502	1
ANKLE2	0.000171957	0.129047	0.254	0.172	1		ARPC1A	0.000121508	0.120065	0.884	0.847	1
HMG20B	0.000172858	0.139971	0.41	0.307	1		MIS18BP1	0.000123862	0.140556	0.328	0.268	1
DARS	0.000176189	0.13046	0.492	0.378	1		GPBP1	0.000124294	0.130182	0.55	0.474	1
CD24	0.000178374	0.169062	0.656	0.545	1		SMG6	0.000125896	0.0894043	0.227	0.165	1
TIMM50	0.000183861	0.107606	0.207	0.13	1		IMPAD1	0.000126064	0.110872	0.323	0.254	1
LYPD6B	0.000184493	0.153782	0.523	0.417	1		SEC62	0.000127967	0.125926	0.8	0.724	1
MOB2	0.000184675	0.112439	0.207	0.131	1		MPST	0.000129389	0.133282	0.73	0.668	1
NUDT21	0.000187458	0.105976	0.23	0.148	1		CTBP1	0.000129977	0.11361	0.245	0.186	1
ZNF185	0.000193662	0.150023	0.355	0.26	1		AIM1	0.000130053	0.134444	0.438	0.366	1
GTF2A2	0.000195754	0.126974	0.408	0.302	1		COL6A1	0.000132057	0.090418	0.278	0.211	1
SNN	0.000195987	0.142476	0.223	0.148	1		PTMS	0.000132813	0.103414	0.988	0.986	1
NDUFB10	0.000197849	0.122702	0.868	0.8	1		CAMSAP3	0.000133081	0.135743	0.326	0.263	1
RPL36	0.000202855	-0.0905986	1	1	1		STARD7	0.000134454	0.0978538	0.203	0.146	1
CCDC109B	0.000204908	0.140166	0.356	0.263	1		DYNC1H1	0.000134996	0.143227	0.505	0.437	1
COMTD1	0.000205693	0.139213	0.589	0.48	1		FAM210B	0.000136143	0.133859	0.609	0.536	1
KIAA1522	0.000206207	0.118571	0.285	0.199	1		MAP3K1	0.000137016	0.125817	0.359	0.292	1
FAM83H-AS1	0.000206334	0.11597	0.241	0.158	1		HNRNPA1	0.000139066	0.0937794	0.996	0.995	1
GPX1	0.000209788	0.126925	0.51	0.393	1		UNC5B	0.000140755	0.0973669	0.252	0.187	1
PNISR	0.000211039	0.145373	0.561	0.442	1		BAG5	0.000141356	0.135974	0.339	0.277	1
METAP2	0.000211551	-0.143816	0.718	0.834	1		TIMM13	0.00014319	0.113159	0.913	0.885	1
PSMC1	0.000216871	0.139383	0.654	0.548	1		TCEB2	0.000143629	0.0857157	0.999	0.997	1
DRG1	0.000222721	0.11207	0.254	0.171	1		CALM2	0.00014642	0.123877	0.95	0.915	1
DUT	0.000224009	0.120032	0.548	0.437	1		RRBP1	0.00014644	0.128863	0.391	0.325	1
SEC11C	0.000225867	0.113244	0.227	0.149	1		DEPTOR	0.000147523	0.0934821	0.22	0.162	1
RPS26	0.00022641	-0.114034	1	0.994	1		SCAND1	0.00014846	0.103391	0.843	0.813	1
CDH13	0.000228919	0.165426	0.32	0.235	1		YWHAZ	0.000148779	0.140519	0.979	0.976	1
RARG	0.000230633	0.128218	0.303	0.213	1		GOLGB1	0.000149827	0.119385	0.557	0.479	1
CEBPD	0.000232604	0.127529	0.473	0.356	1		HDAC1	0.000150756	0.105863	0.464	0.39	1
MRPL15	0.000234184	0.111878	0.221	0.144	1		ACP5	0.000152512	0.127128	0.593	0.52	1
SLC39A4	0.000235561	0.142699	0.243	0.165	1		CCNC	0.000153791	0.097158	0.434	0.355	1
ELP2	0.000237484	0.112628	0.234	0.153	1		PDZD8	0.000154249	0.0942059	0.252	0.189	1
EDF1	0.00024031	0.112846	0.998	0.994	1		SNRPB	0.000156042	0.11354	0.922	0.888	1
MALAT1	0.000241591	-0.129052	1	1	1		PPFIBP2	0.000157084	0.139102	0.515	0.45	1
TMEM70	0.000243084	0.101742	0.236	0.156	1		GOLGA4	0.000157314	0.134399	0.683	0.617	1
GRHPR	0.000248065	0.139473	0.415	0.313	1		NAP1L4	0.000158579	0.125846	0.558	0.487	1
NPC2	0.000248901	0.0653213	0.936	0.912	1		PRDX1	0.000161985	0.0952664	0.999	1	1
BANF1	0.000250898	0.145802	0.839	0.78	1		SUMO3	0.000162708	0.114937	0.608	0.536	1
KRR1	0.000251404	0.11665	0.258	0.174	1		NDUFA1	0.00016304	0.115587	0.959	0.949	1
MRPL23	0.000253066	0.164999	0.457	0.358	1		TMBIM6	0.000164708	0.113474	0.981	0.969	1
PEF1	0.000260364	0.103152	0.274	0.187	1		BICD2	0.00016637	0.124649	0.659	0.585	1
CAT	0.000262617	0.143627	0.355	0.263	1		TUBB2A	0.000166662	-0.113965	0.983	0.988	1
RPS15	0.000264305	0.0825789	1	1	1		UBE2Z	0.000169204	0.123295	0.358	0.292	1
MTA1	0.000264739	0.113886	0.218	0.142	1		CELSR2	0.000172233	0.154091	0.601	0.537	1
ABHD2	0.000265596	0.145507	0.291	0.208	1		PAN3	0.000174498	0.0983734	0.222	0.165	1
NDUFS5	0.000266451	0.115004	0.995	0.994	1		MTSS1	0.000175143	0.139579	0.737	0.671	1
NPM1	0.000268752	0.147381	0.991	0.994	1		VAMP3	0.000183142	0.108606	0.385	0.314	1
RAB5A	0.000269579	0.112729	0.256	0.174	1		AGPAT2	0.000183208	0.124677	0.501	0.435	1
RXRA	0.000269948	0.121825	0.366	0.266	1		SLC27A3	0.000183551	0.0883193	0.234	0.175	1
SNX6	0.000271422	0.137427	0.285	0.203	1		SGPL1	0.000184449	0.104765	0.22	0.163	1
DYNC1LI1	0.000272558	0.150167	0.377	0.285	1		MRPL12	0.000184481	0.122278	0.516	0.444	1
EBPL	0.000272571	0.146022	0.609	0.484	1		TSC2	0.000188829	0.105307	0.239	0.181	1
S100A2	0.000276258	0.218981	1	1	1		SF3B1	0.000191064	0.125705	0.61	0.535	1
EIF1B	0.000278851	0.131432	0.369	0.275	1		CXCL14	0.000194347	-0.251964	0.569	0.634	1
EMC7	0.000290726	0.118747	0.494	0.38	1		PVRL4	0.000195455	0.114711	0.62	0.545	1
HADHB	0.00029096	0.109559	0.554	0.431	1		SAMD9	0.000195754	0.106766	0.226	0.166	1
SERGEF	0.00029147	0.142725	0.397	0.303	1		CRKL	0.000196146	0.0939931	0.205	0.149	1
WDR13	0.000293825	0.118558	0.276	0.19	1		CLCA2	0.00019677	0.144617	0.78	0.735	1
KLC3	0.000303073	0.15201	0.611	0.525	1		ERBB2IP	0.000198893	0.106634	0.298	0.237	1
DR1	0.000307811	0.117302	0.261	0.18	1		NPEPPS	0.000200007	0.126706	0.415	0.347	1
SLC1A6	0.000310001	0.132315	0.459	0.363	1		SNRPD2	0.000206523	0.0945273	0.96	0.936	1
MYL12A	0.000314213	0.145208	0.971	0.966	1		CSDE1	0.000207306	0.130969	0.807	0.749	1
FARSA	0.000317346	0.102116	0.28	0.191	1		SLC2A4RG	0.000213094	0.113094	0.802	0.723	1
SMCO4	0.000319702	0.184471	0.581	0.506	1		FAM118A	0.000218555	0.133348	0.595	0.53	1
ZNF562	0.000323306	0.10347	0.201	0.128	1		DYNC1LI2	0.000218584	0.0909331	0.487	0.404	1
DNAJC4	0.000323429	0.104992	0.313	0.221	1		NDUFA3	0.000222076	0.119269	0.699	0.62	1
TAX1BP3	0.000327343	0.132136	0.433	0.329	1		GID8	0.000222104	0.108835	0.558	0.482	1
RSRP1	0.000329594	0.108663	0.402	0.302	1		KIAA0930	0.000224808	0.113653	0.355	0.288	1
CASP4	0.000330692	0.146763	0.356	0.269	1		GBP2	0.000225372	0.114512	0.524	0.456	1
PSMC2	0.000340888	0.133913	0.484	0.375	1		BLOC1S1	0.000228149	0.110936	0.963	0.945	1
APRT	0.00034366	0.136854	0.971	0.966	1		SMAD1	0.00022837	0.0826094	0.255	0.193	1
NCK1	0.000350509	0.140562	0.294	0.213	1		RPS20	0.000235098	0.0705346	1	1	1
UBC	0.00035285	0.157512	0.995	0.991	1		SLC25A39	0.000236118	0.117491	0.628	0.56	1
EEF2	0.000353213	0.111682	0.995	0.989	1		PAWR	0.000238483	0.122477	0.446	0.375	1
CCDC90B	0.000354352	0.134942	0.28	0.201	1		GNB1	0.00024236	0.148116	0.668	0.608	1
KIFC2	0.00036006	0.123905	0.313	0.225	1		PUS7L	0.000242705	0.0941879	0.261	0.199	1
DCAF6	0.00036488	0.132824	0.362	0.269	1		TRIM38	0.000244091	0.134442	0.34	0.282	1
UBE2G2	0.000366998	0.113645	0.294	0.207	1		VAMP2	0.000248135	0.107681	0.66	0.584	1
CA2	0.000367965	0.209378	0.404	0.313	1		REEP5	0.000250733	0.107686	0.861	0.806	1
CCAR1	0.000369706	0.110996	0.338	0.244	1		ILVBL	0.000253654	0.112213	0.468	0.395	1
TPD52L1	0.000377692	0.102418	0.408	0.299	1		PPFIA1	0.000254915	0.132464	0.452	0.383	1
SLC38A2	0.000379441	0.126607	0.671	0.567	1		RPS11	0.000255997	0.0674771	1	1	1
SPRR4	0.000400241	-0.253005	0.232	0.302	1		SAMD4B	0.000258355	0.0983666	0.265	0.204	1
NEMF	0.000404228	0.138311	0.322	0.235	1		NPTN	0.000259276	0.102124	0.73	0.651	1
TMX2	0.000405974	0.111425	0.245	0.166	1		SPTBN1	0.000259667	0.122595	0.325	0.261	1
MAPRE1	0.00041344	0.134318	0.324	0.24	1		TPM3	0.000260128	0.11775	0.766	0.697	1
MAGOH	0.000414532	0.100251	0.283	0.194	1		USP33	0.000261843	0.0802266	0.232	0.172	1
SLC35E2B	0.00041456	0.106383	0.216	0.142	1		TAF7	0.000262968	0.109744	0.637	0.559	1
UBB	0.000418511	0.140204	0.969	0.984	1		ATP6V0D1	0.000264403	0.103573	0.599	0.519	1
CBR1	0.000428012	0.158515	0.711	0.628	1		CRIM1	0.000264885	0.131217	0.412	0.348	1
RAB40B	0.000429958	0.139328	0.342	0.255	1		EI24	0.000268593	0.105947	0.698	0.622	1
SEC61G	0.000433246	-0.134052	0.949	0.975	1		PLIN2	0.000269164	0.129825	0.452	0.377	1
DDOST	0.000438053	0.1102	0.265	0.185	1		SSR2	0.000270749	0.101934	0.871	0.843	1
TNKS1BP1	0.000439272	0.139261	0.459	0.358	1		HNRNPA3	0.000272242	0.107261	0.975	0.967	1
MRPL33	0.00044605	-0.145892	0.483	0.583	1		PPP1CA	0.000280944	0.112919	0.869	0.837	1
ATRAID	0.000457006	0.125304	0.59	0.474	1		PTPRF	0.000281345	0.153205	0.824	0.779	1
OAT	0.000469963	0.129962	0.461	0.361	1		ACTR3	0.000287457	0.122186	0.637	0.563	1
NMRAL1	0.000481598	0.110142	0.338	0.247	1		CACYBP	0.00028764	0.113621	0.505	0.436	1
STOML2	0.000486875	0.113744	0.488	0.382	1		HDLBP	0.000287703	0.123407	0.507	0.434	1
TADA3	0.000487584	0.118565	0.278	0.198	1		RAC1	0.000288571	0.0799745	0.994	0.994	1
SC5D	0.000492935	0.120677	0.371	0.282	1		PRPF40A	0.000291693	0.120856	0.651	0.581	1
DGCR6L	0.000493905	0.143874	0.386	0.299	1		MCRS1	0.000295159	0.0938745	0.275	0.215	1
UBL7	0.000499408	0.087252	0.201	0.129	1		KANK1	0.000295614	0.133291	0.504	0.436	1
ATP5J2	0.000500877	-0.136371	0.971	0.979	1		RHBDF1	0.000297976	0.0831702	0.208	0.154	1
ARPC5	0.000500961	0.145081	0.642	0.545	1		HSP90AB1	0.000302863	0.0971946	0.999	1	1
DHRS1	0.000504572	0.164211	0.43	0.34	1		WASF2	0.00030327	0.112706	0.821	0.764	1
TPRKB	0.000505015	0.130705	0.267	0.19	1		NDUFA5	0.000306826	0.10048	0.71	0.624	1
DUSP23	0.000507113	0.144015	0.448	0.356	1		CWH43	0.000307081	0.128136	0.622	0.56	1
TUBA1B	0.000507396	0.126404	0.951	0.944	1		CDK16	0.000316402	0.0799095	0.241	0.18	1
MRPL1	0.000512844	0.103666	0.201	0.13	1		PA2G4	0.000317026	0.111784	0.903	0.891	1
DBNL	0.000513498	0.105315	0.355	0.26	1		ANXA2	0.000323264	0.0975288	1	1	1
AK1	0.000514641	0.145418	0.488	0.39	1		FBXO32	0.000323534	0.132223	0.513	0.444	1
HNRNPH1	0.000519301	-0.214236	0.581	0.645	1		UBE2K	0.000325409	0.104166	0.55	0.474	1
RNF11	0.000537066	0.0854431	0.369	0.269	1		AP2M1	0.000329973	0.0983038	0.866	0.832	1
MICU2	0.000537254	0.102802	0.247	0.169	1		HSP90B1	0.000331033	0.140683	0.895	0.877	1
CFL1	0.000539173	0.114293	1	0.999	1		CCT7	0.000332425	0.108802	0.799	0.748	1
MLF2	0.000540749	0.154777	0.463	0.37	1		RABL6	0.000332929	0.0871815	0.204	0.15	1
MTX2	0.000545259	0.123512	0.296	0.215	1		B4GALT1	0.000333468	0.11678	0.296	0.237	1
MTPN	0.000561107	0.112879	0.459	0.354	1		WDR26	0.000338246	0.124762	0.258	0.202	1
MT-ND4	0.000565463	0.1458	1	1	1		FAM129B	0.00033892	0.160552	0.321	0.265	1
DDT	0.00057451	0.147036	0.803	0.751	1		GNAI2	0.00034547	0.117283	0.802	0.757	1
PPP1R13L	0.000577581	0.158282	0.442	0.347	1		AGAP3	0.000354319	0.0905616	0.295	0.233	1
BLNK	0.000588236	0.111141	0.214	0.143	1		OST4	0.000355807	0.075871	0.997	0.999	1
PDXK	0.000600996	0.123839	0.314	0.227	1		HIPK2	0.000357802	0.0814938	0.24	0.181	1
RNF7	0.000610324	0.156506	0.693	0.612	1		BNC2	0.000360135	0.121082	0.631	0.559	1
HLA-E	0.000611878	0.115841	0.468	0.36	1		TMBIM4	0.000360889	0.118682	0.734	0.664	1
MRPS6	0.000616191	0.165192	0.36	0.28	1		TBL1X	0.000365482	0.0819562	0.211	0.157	1
TM4SF1	0.000620607	0.156446	0.982	0.947	1		KDELR2	0.000369453	0.108248	0.672	0.603	1
BAZ2A	0.000634994	0.0923481	0.241	0.164	1		ATXN7L3B	0.000378814	0.115987	0.38	0.316	1
MBOAT7	0.000639262	0.0870979	0.238	0.161	1		STK24	0.000386394	0.1317	0.584	0.524	1
DYNLT1	0.000640239	0.147532	0.667	0.587	1		DDX21	0.000393375	0.122104	0.507	0.44	1
C19orf24	0.000640673	0.148196	0.419	0.329	1		SOX9	0.000397816	0.165733	0.904	0.866	1
IRX3	0.000644609	0.179475	0.373	0.291	1		PBRM1	0.00040673	0.106923	0.383	0.315	1
PMVK	0.000646963	0.128114	0.803	0.712	1		PJA2	0.000416386	0.0963846	0.427	0.357	1
ANXA7	0.000649169	0.0998013	0.395	0.294	1		MSN	0.000417617	0.146141	0.419	0.362	1
MPG	0.000652271	0.148573	0.356	0.273	1		SATB1	0.000421998	0.0930081	0.212	0.159	1
NDUFC2	0.000662722	0.108357	0.941	0.926	1		MBOAT7	0.000423012	0.093393	0.269	0.209	1
MOB4	0.000679579	0.104636	0.274	0.191	1		S100A7	0.000425532	0.405721	0.274	0.215	1
FAM96B	0.00068184	0.111889	0.59	0.481	1		SMG1	0.000433121	0.0876719	0.368	0.3	1
LINC01133	0.000686984	0.119925	0.238	0.165	1		PSMG3	0.000433148	0.116735	0.495	0.431	1
VAMP8	0.000696731	0.124697	0.98	0.964	1		MGST2	0.000447386	0.108748	0.697	0.631	1
SSR2	0.0007007	0.107058	0.698	0.583	1		ILF3	0.000449397	0.123642	0.379	0.319	1
ARL6IP4	0.000702469	0.130183	0.905	0.865	1		TFG	0.000450985	0.119433	0.622	0.561	1
ARPC2	0.00070248	0.114588	0.984	0.976	1		PPP6R2	0.000452649	0.0916183	0.213	0.161	1
PPP1R12A	0.000707187	0.0971241	0.236	0.161	1		TIMM44	0.000453655	0.0907978	0.233	0.178	1
LSM3	0.00071403	0.147339	0.857	0.855	1		RUVBL2	0.000457611	0.0928162	0.395	0.327	1
MCTS1	0.000721431	0.122397	0.369	0.282	1		FZD6	0.000463766	0.112257	0.48	0.408	1
ABT1	0.000723607	0.0865834	0.219	0.146	1		TSTA3	0.000468718	0.130422	0.581	0.521	1
S100A13	0.000728971	0.157491	0.676	0.589	1		IGSF3	0.000474424	0.0959061	0.222	0.168	1
PRRG4	0.000733542	0.134979	0.583	0.481	1		TFAP2C	0.000481891	0.103206	0.292	0.232	1
IDS	0.000736484	0.100954	0.207	0.137	1		MTUS1	0.000485017	0.0871496	0.421	0.349	1
SNF8	0.000739915	0.129607	0.437	0.339	1		ESF1	0.000490869	0.132406	0.422	0.363	1
PDLIM1	0.000746908	0.159029	0.367	0.287	1		IARS2	0.000502425	0.0976754	0.302	0.244	1
YBX1	0.000750239	0.126487	0.995	0.994	1		PSMB1	0.000507435	0.0803664	0.994	0.988	1
PDLIM4	0.000754348	0.179199	0.662	0.563	1		CLTC	0.00051157	0.122068	0.443	0.379	1
RHOD	0.000755473	0.125742	0.318	0.237	1		DHCR7	0.000529572	0.114807	0.565	0.497	1
PSMB7	0.000762302	0.130904	0.852	0.821	1		PSMD8	0.000532836	0.0953839	0.991	0.988	1
BCAS2	0.000765232	0.108413	0.349	0.262	1		XRN2	0.000535276	0.128248	0.481	0.42	1
KRT6C	0.000766736	0.304036	0.967	0.972	1		DYNC1LI1	0.000535459	0.128247	0.613	0.559	1
IRX2	0.000767426	0.1375	0.47	0.371	1		KMT2E	0.000536062	0.100464	0.573	0.507	1
EIF3L	0.000772026	0.125079	0.888	0.865	1		WTAP	0.000537017	0.140637	0.411	0.36	1
BLOC1S2	0.000774269	0.125235	0.605	0.496	1		RPS3	0.000543504	0.0548491	1	1	1
PDHB	0.000776884	0.115479	0.307	0.222	1		SBNO1	0.000546154	0.101775	0.299	0.241	1
MBNL2	0.000778991	0.153729	0.355	0.271	1		PRR13	0.000555878	0.100937	0.485	0.418	1
PSMD9	0.000781654	0.133096	0.305	0.225	1		TNRC6B	0.000556328	0.109557	0.53	0.461	1
HSPA1A	0.000784043	0.124517	0.243	0.172	1		TMED2	0.000563178	0.113595	0.705	0.633	1
NOSIP	0.000784355	0.0919028	0.34	0.246	1		FOSL2	0.000567355	0.108916	0.35	0.284	1
NDUFS1	0.000788014	0.097374	0.203	0.135	1		GRN	0.000573069	0.122145	0.833	0.796	1
MRPL54	0.000789431	0.145174	0.47	0.376	1		MAP4K5	0.000582475	0.0771745	0.318	0.253	1
SNX2	0.000790576	0.0784579	0.203	0.133	1		CETN3	0.000585951	0.0951207	0.209	0.159	1
STX8	0.000798117	0.102035	0.287	0.207	1		RCAN3	0.000589898	0.0840391	0.232	0.178	1
PPP1R7	0.000799643	0.0961486	0.358	0.265	1		HSPA2	0.000592803	-0.0971956	0.906	0.94	1
C11orf80	0.000801013	0.0977492	0.203	0.135	1		DDX17	0.00059337	0.105854	0.927	0.887	1
HIGD2A	0.000811158	0.145145	0.751	0.629	1		RPL4	0.000594245	0.0868379	1	1	1
PPFIBP2	0.000822084	0.155726	0.499	0.403	1		NRBP2	0.000602771	0.107901	0.361	0.299	1
CDV3	0.000828157	0.102076	0.276	0.194	1		SWAP70	0.000610477	0.0799435	0.255	0.196	1
DHX9	0.00083837	0.114669	0.234	0.163	1		EEF1D	0.000612592	0.073	1	0.999	1
PRR34-AS1	0.000839079	-0.20799	0.287	0.352	1		CHD2	0.000614386	0.0995405	0.318	0.254	1
ACO2	0.000844083	0.0954912	0.267	0.185	1		PTBP1	0.000628395	0.10705	0.424	0.362	1
IDH2	0.000856179	0.0876345	0.249	0.169	1		SON	0.000629767	0.098518	0.883	0.857	1
S100A1	0.000858236	0.247437	0.867	0.898	1		TERF2IP	0.000639921	0.108219	0.621	0.551	1
RPL31	0.000860353	0.0947331	1	1	1		PNRC1	0.00064065	0.118834	0.91	0.878	1
TCEB1	0.000861352	0.147651	0.671	0.604	1		COMT	0.000643515	0.0999772	0.965	0.947	1
KRCC1	0.000863918	0.116614	0.205	0.139	1		DST	0.000648431	0.177092	0.703	0.627	1
QARS	0.000864851	0.113215	0.433	0.334	1		DNAJB1	0.000648459	0.111607	0.665	0.599	1
HEG1	0.000869231	0.164258	0.389	0.309	1		NSUN6	0.000656582	0.0826454	0.201	0.15	1
EIF4EBP1	0.000870841	0.132443	0.393	0.313	1		RER1	0.000667253	0.108693	0.794	0.765	1
ENSA	0.000872218	0.167146	0.797	0.74	1		CEBPZ	0.000667737	0.0996021	0.396	0.331	1
CCNI	0.000883039	0.137209	0.843	0.771	1		BROX	0.000670366	0.103847	0.287	0.23	1
MAGOHB	0.000884124	0.0967211	0.221	0.152	1		DVL3	0.00067392	0.0712672	0.224	0.17	1
ORMDL2	0.000891709	0.133625	0.51	0.407	1		SNX1	0.000674967	0.083131	0.24	0.185	1
METTL5	0.000895911	0.141741	0.399	0.315	1		PDCD10	0.000677666	0.107028	0.567	0.504	1
DEF8	0.000899983	0.0985132	0.221	0.149	1		SPTSSB	0.00068307	0.128126	0.462	0.396	1
BNIP3L	0.000903265	0.124248	0.497	0.394	1		SPSB3	0.00068565	0.101491	0.459	0.395	1
CNOT2	0.000904157	0.129719	0.249	0.178	1		WEE1	0.000685829	0.098516	0.295	0.237	1
DDX39A	0.000916589	0.0865834	0.216	0.145	1		OSTF1	0.000713978	0.0761496	0.604	0.519	1
FTH1	0.000916696	0.217946	0.996	0.991	1		BZW2	0.000716207	0.0931521	0.478	0.405	1
PDCD6	0.000918257	0.114623	0.567	0.454	1		IQGAP1	0.000734997	0.122303	0.752	0.694	1
MKNK2	0.000927307	0.109729	0.269	0.19	1		FZD3	0.000737833	0.115243	0.395	0.334	1
NCOR1	0.000929843	0.122853	0.362	0.276	1		SYNJ2BP	0.000750814	0.0893927	0.292	0.232	1
ZCRB1	0.0009474	0.128608	0.36	0.276	1		TSR1	0.000757224	0.0760064	0.207	0.155	1
HN1	0.000949677	0.139379	0.369	0.289	1		PRRC2B	0.000757757	0.126578	0.387	0.326	1
PTTG1IP	0.0009509	0.0955492	0.278	0.199	1		LAMP1	0.000763118	0.107942	0.917	0.897	1
PLIN2	0.000964828	0.131657	0.298	0.219	1		AP3D1	0.000766999	0.087819	0.205	0.154	1
BZW2	0.000966271	0.100384	0.276	0.196	1		ARPC4	0.000769485	0.118778	0.725	0.669	1
KLC1	0.000968096	0.108353	0.267	0.192	1		ZC3HAV1	0.00077038	0.0894062	0.203	0.154	1
PTOV1	0.000973124	0.116174	0.358	0.271	1		IDH3A	0.000775561	0.0907416	0.263	0.208	1
TPTEP1	0.000973564	0.115291	0.232	0.164	1		S100A2	0.000776286	0.10109	1	1	1
FBL	0.000974875	0.0952361	0.598	0.471	1		BDP1	0.000776977	0.115606	0.453	0.388	1
DNAJB2	0.000977028	0.129543	0.618	0.515	1		CTDSPL	0.000780965	0.0979342	0.408	0.345	1
TRAPPC1	0.000991393	0.152701	0.771	0.739	1		RAPGEFL1	0.000809313	0.10343	0.339	0.278	1
RPS19BP1	0.000994316	0.113369	0.592	0.488	1		MGMT	0.000809746	0.116774	0.733	0.671	1
LRRC8A	0.00100392	0.131949	0.289	0.213	1		DDX5	0.000815835	0.0931154	0.993	0.978	1
NIFK	0.00100681	0.105506	0.322	0.238	1		PPP2R2D	0.000818333	0.0710805	0.231	0.176	1
TMCO3	0.00102737	0.093489	0.223	0.153	1		NFE2L1	0.000832168	0.118492	0.306	0.253	1
SLBP	0.00102853	0.111441	0.252	0.179	1		CTNNBIP1	0.0008347	0.120053	0.87	0.843	1
CAMSAP3	0.00103147	0.131669	0.342	0.256	1		GPAA1	0.00083756	0.106949	0.579	0.522	1
HSPA9	0.00104423	0.099827	0.431	0.329	1		GLTSCR2	0.000837638	0.0976944	0.974	0.968	1
SEC14L2	0.0010491	0.161041	0.331	0.256	1		ANAPC5	0.000838072	0.0956498	0.56	0.485	1
CCT5	0.00105063	0.119536	0.559	0.457	1		TAF1D	0.000841779	0.0948802	0.57	0.498	1
HNRNPH2	0.00105294	0.12456	0.42	0.327	1		LETM1	0.00085129	0.0735528	0.212	0.16	1
MKKS	0.0010632	0.123742	0.466	0.372	1		CLPTM1	0.000858011	0.102819	0.278	0.223	1
PTS	0.00107373	0.12603	0.335	0.255	1		RNF19B	0.00086184	-0.115397	0.233	0.284	1
FBXO32	0.0010763	0.14987	0.373	0.292	1		CDCP1	0.000867945	0.076473	0.201	0.15	1
ALDH2	0.00107809	-0.0945486	0.426	0.531	1		SLC2A1	0.000879175	0.131201	0.702	0.628	1
PCYOX1	0.0010781	0.121479	0.316	0.238	1		SLC39A4	0.000881745	0.0916393	0.312	0.254	1
VGLL4	0.00110193	0.0866414	0.364	0.272	1		MICALL1	0.000891058	0.0956761	0.308	0.248	1
IMPDH2	0.00110574	0.0764381	0.492	0.373	1		XIST	0.000893018	0.0975339	0.957	0.94	1
MED4	0.00112138	-0.11048	0.419	0.528	1		MACROD1	0.000897135	0.0936211	0.317	0.258	1
ELOF1	0.00114487	0.114773	0.28	0.203	1		TCF12	0.000897316	0.126255	0.645	0.57	1
SNRPF	0.00115122	-0.158664	0.669	0.756	1		RFNG	0.00091575	0.0849631	0.279	0.223	1
CCDC12	0.00115297	0.100405	0.455	0.355	1		PDLIM2	0.000916124	0.127554	0.524	0.47	1
AHSA2	0.00115572	0.0976548	0.221	0.152	1		PIK3C2G	0.000916163	0.11146	0.563	0.5	1
WAC	0.00115725	0.119209	0.269	0.196	1		TNFRSF1A	0.000919077	0.113512	0.502	0.444	1
ANXA4	0.00116154	0.0920967	0.393	0.299	1		MRPL41	0.000920284	0.110485	0.901	0.856	1
HSPA2	0.00117246	0.170462	0.943	0.947	1		MFSD10	0.0009264	0.13361	0.484	0.438	1
SRP68	0.00117592	0.120424	0.287	0.212	1		IRF2BP2	0.000952185	0.12312	0.514	0.447	1
ALDH3B2	0.00117866	0.113752	0.431	0.335	1		SUPT16H	0.00096383	0.0800379	0.304	0.243	1
POLR2J3	0.00118491	0.103301	0.256	0.179	1		UBTF	0.000964361	0.096953	0.318	0.258	1
S100A9	0.00118565	0.179471	0.865	0.834	1		JMJD1C	0.000966583	0.107207	0.419	0.355	1
LUC7L3	0.00119159	0.164096	0.527	0.443	1		BOD1L1	0.00097177	0.105867	0.632	0.561	1
MRPS18B	0.00123794	0.0879332	0.302	0.219	1		DYNC1I2	0.000974495	0.108764	0.629	0.563	1
BLVRB	0.00123965	0.129867	0.45	0.355	1		KAT6A	0.000975036	0.079368	0.206	0.157	1
FAM127A	0.00124336	0.124107	0.371	0.285	1		FAM114A1	0.000981974	0.136925	0.552	0.506	1
FEM1B	0.00124508	0.0956069	0.218	0.149	1		PALMD	0.000983622	0.120813	0.953	0.945	1
FGFR3	0.00124519	0.100934	0.331	0.247	1		PPL	0.000989701	0.104581	0.356	0.294	1
FSCN1	0.00124646	0.145643	0.452	0.36	1		CD59	0.00102741	0.114481	0.871	0.812	1
DEXI	0.00126036	0.10205	0.201	0.137	1		UBL5	0.00103107	0.0856162	0.993	0.988	1
DST	0.00126066	0.168913	0.397	0.321	1		TM9SF2	0.00103295	0.0826054	0.328	0.266	1
SNX12	0.00126279	0.0658958	0.205	0.136	1		CPA4	0.001036	0.0844535	0.35	0.291	1
SMIM12	0.00126534	0.0973474	0.241	0.17	1		ANKH	0.00103743	0.0733539	0.245	0.191	1
CCDC115	0.00129001	0.108444	0.384	0.293	1		C6orf62	0.00104744	0.105783	0.434	0.373	1
NDUFA10	0.00129414	0.129059	0.611	0.521	1		SLC35C2	0.00104874	0.0646326	0.283	0.223	1
GGPS1	0.00129878	0.118665	0.208	0.144	1		2021-09-08	0.00105026	0.0684548	0.216	0.165	1
NR1H2	0.00129907	0.100769	0.247	0.175	1		HNRNPAB	0.00105365	0.113998	0.705	0.645	1
ATP5C1	0.0013018	0.114614	0.834	0.767	1		PSD4	0.0010577	0.0703302	0.205	0.155	1
TNFAIP1	0.00130286	0.139961	0.375	0.291	1		ANKRD39	0.00106849	0.0864732	0.242	0.191	1
SCAND1	0.0013341	0.117662	0.724	0.658	1		MAF	0.00106965	0.113309	0.828	0.784	1
RPN1	0.00134419	0.130709	0.459	0.371	1		LMF2	0.00107	0.107334	0.44	0.381	1
ZNF580	0.00136071	0.0816947	0.225	0.154	1		FLOT2	0.0010786	0.0905221	0.204	0.156	1
ANP32B	0.00136128	0.109597	0.483	0.379	1		HNRNPM	0.0010939	0.118553	0.85	0.805	1
CYB5A	0.00136685	0.148476	0.923	0.9	1		CHMP4C	0.00110361	0.0797357	0.221	0.17	1
GGA1	0.0013693	0.106192	0.243	0.172	1		TSPO	0.00112433	0.0684415	0.999	1	1
DNAJB11	0.00139485	0.100367	0.25	0.179	1		MIF	0.00114813	0.0993444	0.986	0.982	1
ZFP36	0.00140766	0.11547	0.289	0.213	1		EHD2	0.00115885	0.0979318	0.215	0.167	1
MAPK1IP1L	0.00141115	0.131005	0.313	0.238	1		RWDD1	0.00116036	0.0955064	0.837	0.791	1
KCMF1	0.00141157	0.101578	0.241	0.171	1		C14orf2	0.0011644	0.0832832	0.985	0.979	1
RAB13	0.00141175	0.122607	0.473	0.381	1		KLK1	0.00117674	0.104844	0.225	0.176	1
NOP16	0.00144318	0.0793604	0.234	0.162	1		FLRT3	0.00117892	0.10556	0.505	0.442	1
STMN1	0.00145251	0.132235	0.497	0.392	1		HNRNPR	0.00118441	0.102075	0.791	0.727	1
COPS3	0.00146365	0.0755599	0.227	0.156	1		VPS35	0.00119394	0.106012	0.655	0.587	1
MAF1	0.00146646	0.0833982	0.307	0.226	1		RPL34	0.00119452	0.0606654	1	1	1
PPA2	0.00147007	0.138146	0.479	0.399	1		CAPNS2	0.00121915	0.0817834	0.999	0.999	1
GNB4	0.00147256	0.124005	0.309	0.233	1		GNB2	0.00122912	0.10157	0.828	0.785	1
UROD	0.00148894	0.142393	0.314	0.239	1		BAZ1B	0.00124561	0.0726731	0.249	0.194	1
PRRC2B	0.00149693	0.133335	0.397	0.313	1		BAALC	0.0012577	0.0945779	0.201	0.154	1
CTNNA1	0.00149906	0.127338	0.574	0.482	1		CD24	0.00125981	0.16321	0.587	0.53	1
COPS4	0.00150208	0.106625	0.236	0.167	1		USP47	0.00127935	0.108491	0.335	0.281	1
SPCS1	0.00150263	0.135838	0.888	0.861	1		ERI3	0.00127963	0.085395	0.341	0.279	1
FBXO3	0.00150315	0.112195	0.265	0.194	1		MFN1	0.00128003	0.0864418	0.222	0.172	1
NRBP2	0.00150905	0.10637	0.256	0.183	1		SORT1	0.00128633	0.0934211	0.337	0.281	1
CDK2AP1	0.00153451	0.0811251	0.362	0.27	1		UBE2N	0.00130369	0.104423	0.624	0.572	1
NDUFA7	0.00154233	0.0948539	0.351	0.262	1		ZFYVE16	0.00130446	0.090758	0.252	0.2	1
CAPZB	0.00154314	0.143636	0.797	0.739	1		PARM1	0.00130528	0.11211	0.798	0.753	1
C19orf60	0.00154374	0.125087	0.516	0.425	1		GSTA4	0.00131193	0.104565	0.644	0.58	1
TRAPPC12	0.00154751	0.105329	0.227	0.158	1		NDUFA10	0.00132646	0.113654	0.69	0.627	1
LDHA	0.00154958	0.14699	0.982	0.956	1		GGNBP2	0.00132891	0.09456	0.552	0.493	1
STX16	0.00156684	0.106414	0.303	0.226	1		AKT2	0.00133081	0.0850236	0.284	0.229	1
PGM2	0.00157038	0.106131	0.252	0.182	1		EMC10	0.00133109	0.10888	0.34	0.288	1
DNAJC19	0.00161537	0.111478	0.335	0.255	1		EGFL6	0.00133817	0.0761967	0.242	0.189	1
CNPY2	0.00163728	0.116843	0.519	0.412	1		PPIB	0.00135064	0.0902293	0.969	0.957	1
TMEM134	0.00164286	0.136758	0.87	0.836	1		CTNND1	0.00136215	0.12214	0.681	0.619	1
INPP1	0.00166491	0.108775	0.238	0.17	1		LRRFIP1	0.00138006	0.103321	0.779	0.729	1
TIMM17B	0.00166536	0.0592319	0.309	0.224	1		ACSL3	0.00139277	0.117839	0.455	0.4	1
CAMTA1	0.00170006	0.116784	0.424	0.331	1		PDXK	0.00139337	0.123173	0.362	0.311	1
PRPF40A	0.00170839	0.0863227	0.373	0.282	1		COX7A2	0.00139425	0.0707889	0.996	0.996	1
SLC25A6	0.0017193	0.108548	0.993	0.993	1		NELL2	0.00140116	0.121286	0.546	0.489	1
MEIS2	0.00172184	0.0944549	0.229	0.161	1		RALY	0.00140237	0.0870763	0.558	0.489	1
MRPS28	0.00172973	0.103743	0.219	0.154	1		LRP10	0.00140656	0.0905429	0.585	0.523	1
CLK1	0.00175421	0.0981034	0.356	0.271	1		RAB10	0.00140988	0.112451	0.754	0.681	1
C1orf106	0.00176153	0.112014	0.329	0.251	1		HIF1A	0.00141184	0.121995	0.738	0.673	1
FAM207A	0.00177264	0.12819	0.302	0.23	1		WASL	0.00141392	0.0903514	0.325	0.267	1
SOD1	0.00178433	0.131313	0.837	0.797	1		CHMP4B	0.00141621	0.109073	0.675	0.617	1
THOC7	0.00180716	0.13145	0.706	0.662	1		SQSTM1	0.00143129	0.113087	0.657	0.598	1
SLTM	0.00181074	0.0915542	0.331	0.244	1		SCAF11	0.00145237	0.0939414	0.562	0.489	1
TSTA3	0.00181513	0.0980725	0.442	0.345	1		CAT	0.00145238	0.113368	0.476	0.426	1
GSTA4	0.0018161	0.142439	0.645	0.551	1		SNRPC	0.00145603	0.0810926	0.665	0.582	1
REEP4	0.00183609	0.091175	0.422	0.322	1		PUM2	0.00147365	0.086502	0.324	0.269	1
SAT2	0.00190579	0.121527	0.41	0.325	1		EIF4H	0.00148387	0.11232	0.573	0.52	1
GLRX3	0.00191662	0.122238	0.468	0.388	1		BCL7C	0.00150249	0.112657	0.515	0.463	1
TRIP6	0.00192212	0.0948247	0.252	0.18	1		C9orf78	0.00150392	0.0979539	0.455	0.394	1
SSB	0.00194513	0.155641	0.512	0.43	1		HNRNPDL	0.00150988	0.125907	0.833	0.796	1
RPAIN	0.00198125	0.109865	0.287	0.213	1		HNRNPUL1	0.00151349	0.1031	0.312	0.256	1
LRP11	0.00199409	0.0950033	0.272	0.199	1		ARID4B	0.00152078	0.108568	0.399	0.345	1
CUTA	0.00199607	0.118988	0.878	0.82	1		TANK	0.00153317	0.113007	0.598	0.543	1
KLK1	0.00200454	0.121921	0.536	0.436	1		RBM26	0.00154016	0.105698	0.369	0.314	1
STOM	0.00201602	0.0877577	0.243	0.173	1		RNMT	0.00154571	0.108983	0.476	0.418	1
RPL39L	0.00202149	0.114533	0.205	0.144	1		LAMP2	0.00157809	0.115079	0.828	0.766	1
TOLLIP	0.00203487	0.0861964	0.503	0.391	1		CHCHD2	0.00158387	0.0779696	1	0.999	1
DCTN1	0.00205804	0.112416	0.294	0.218	1		PGLS	0.00158648	0.0702567	0.948	0.945	1
PHPT1	0.00205833	0.144569	0.868	0.83	1		SIRT2	0.00159179	0.0832353	0.324	0.266	1
TSEN34	0.00206106	0.106599	0.278	0.203	1		ITGB4	0.00159373	0.165562	0.468	0.427	1
UBE2J2	0.00206789	0.0816317	0.285	0.207	1		ARPP19	0.00161775	0.0863677	0.627	0.554	1
TXNDC17	0.00208	0.119888	0.845	0.803	1		NUMA1	0.001658	0.0973524	0.302	0.246	1
CD9	0.00208051	0.108386	1	0.999	1		SEC31A	0.00166013	0.101422	0.494	0.431	1
GAMT	0.00208451	0.0933231	0.238	0.171	1		SH3BP1	0.00166784	0.077825	0.208	0.161	1
CCDC85B	0.00208765	0.107706	0.453	0.363	1		NFATC2IP	0.0016715	0.0801789	0.265	0.211	1
TMEM237	0.00210957	0.0686282	0.205	0.139	1		SARAF	0.00167989	0.0932679	0.879	0.835	1
TMEM165	0.00211564	0.0800691	0.234	0.163	1		SPEN	0.00169777	0.0609828	0.324	0.262	1
CEP170B	0.00215105	0.103301	0.263	0.191	1		BCLAF1	0.00170169	0.112478	0.495	0.436	1
NELL2	0.00217923	0.120753	0.561	0.469	1		UBE2E2	0.00170747	0.0993527	0.362	0.307	1
2021-09-09	0.00219221	0.101654	0.207	0.144	1		PPP1R7	0.00172957	0.0909081	0.615	0.544	1
SH3YL1	0.00221459	0.122416	0.437	0.348	1		DCXR	0.00174736	0.0762207	0.428	0.362	1
LRPPRC	0.00221822	0.0986692	0.218	0.153	1		KLC3	0.00175351	0.111969	0.798	0.75	1
UBE2D2	0.00221846	0.101597	0.508	0.421	1		ARHGEF12	0.00175464	0.120133	0.343	0.29	1
FAM32A	0.00222844	0.0776685	0.265	0.19	1		AKR1A1	0.00176456	0.10287	0.824	0.804	1
CALML3	0.00226508	0.0943371	1	1	1		JOSD2	0.00178486	0.111188	0.567	0.507	1
JARID2	0.00227812	0.103743	0.207	0.145	1		CHD9	0.00179183	0.120525	0.737	0.681	1
UQCRB	0.00233523	0.0998204	1	0.999	1		MAST4	0.00180624	0.0923899	0.58	0.512	1
2021-09-02	0.00233684	0.112794	0.358	0.28	1		MYO1C	0.00183464	0.110582	0.426	0.375	1
OSBPL1A	0.00234683	0.0822384	0.214	0.149	1		TMEM208	0.00184193	0.0946417	0.598	0.541	1
HSPD1	0.00240087	0.0943596	0.325	0.239	1		HDAC5	0.00185383	0.0736323	0.236	0.185	1
PRKAG1	0.00241303	0.0806731	0.218	0.152	1		SPTAN1	0.00186377	0.0887798	0.427	0.369	1
ARL5A	0.0024412	0.114262	0.697	0.615	1		SNRPA	0.00187213	0.098516	0.301	0.249	1
SEPW1	0.00245557	0.114514	0.956	0.935	1		ZNF385A	0.00187466	0.109075	0.34	0.29	1
TOMM20	0.00245717	0.105491	0.676	0.575	1		OSBPL1A	0.00188165	0.107047	0.492	0.435	1
HYAL2	0.00246257	0.0864586	0.245	0.174	1		NFIL3	0.0018897	0.105073	0.547	0.493	1
SRSF10	0.00246647	0.125844	0.34	0.266	1		SGTA	0.00189283	0.0801623	0.2	0.154	1
WASF2	0.00248844	0.13071	0.532	0.448	1		EMP2	0.00189484	0.0820149	0.982	0.978	1
TOMM40	0.00250288	0.102452	0.236	0.17	1		ACTG1	0.00189926	0.0545744	1	1	1
PMF1	0.00250682	0.1284	0.369	0.292	1		RPLP0	0.00191201	0.0601452	1	1	1
TMEM183A	0.00251133	0.0745919	0.225	0.156	1		PNN	0.00191686	0.0943689	0.752	0.684	1
PTPN12	0.00254466	0.115479	0.285	0.216	1		NDUFS6	0.00192546	0.0859964	0.983	0.974	1
RBMS1	0.0025564	0.104023	0.261	0.193	1		RHOA	0.00192867	0.0860922	0.911	0.897	1
TMEM40	0.00257032	0.112027	0.232	0.169	1		KIF1BP	0.00195762	0.0909412	0.323	0.267	1
TFG	0.00262122	0.101942	0.388	0.306	1		ERP44	0.00196682	0.0825185	0.387	0.328	1
CD99	0.00263245	0.133186	0.675	0.57	1		RTKN	0.00197341	0.0687077	0.254	0.202	1
GOLGA7	0.00264553	0.0984922	0.276	0.207	1		TAF15	0.00197365	0.112582	0.355	0.299	1
EPRS	0.00264646	0.0808732	0.25	0.18	1		MEST	0.00197684	0.117529	0.242	0.194	1
MYO10	0.00266313	0.103197	0.442	0.354	1		CCDC34	0.00201016	0.162979	0.556	0.508	1
SRA1	0.00267235	0.0845349	0.238	0.169	1		INTS6	0.00201226	0.0933891	0.322	0.267	1
NHLRC3	0.00267859	0.0908671	0.214	0.149	1		TANC2	0.00202049	0.115653	0.37	0.318	1
DIAPH2	0.00268081	0.115999	0.245	0.181	1		ID1	0.00202367	-0.0974755	0.487	0.548	1
MBD2	0.00271194	0.131017	0.388	0.311	1		TAX1BP1	0.00204194	0.0750496	0.751	0.675	1
SS18L2	0.00272407	0.0807761	0.305	0.226	1		LMAN1	0.00204343	0.0841674	0.539	0.469	1
GNG12	0.00274026	0.0978922	0.495	0.398	1		SPIN1	0.00205668	0.0938913	0.262	0.213	1
TMED10	0.0028084	0.115248	0.761	0.694	1		RPN1	0.00207014	0.0828211	0.294	0.241	1
LSM12	0.00285859	0.0884883	0.201	0.139	1		CSNK1D	0.00208017	0.0819969	0.253	0.202	1
SOD2	0.00285976	0.0770006	0.225	0.158	1		AP1S1	0.00209035	0.0770469	0.7	0.616	1
SRP19	0.00291039	0.111714	0.28	0.209	1		CALD1	0.00209479	0.0876972	0.998	0.997	1
SSR4	0.00291821	0.105391	0.938	0.921	1		EIF4E2	0.00211463	0.0854374	0.656	0.59	1
SYNGR1	0.0029269	0.126118	0.543	0.46	1		NAGK	0.00211743	0.0871568	0.924	0.891	1
BTG1	0.00296578	0.146721	0.982	0.981	1		THRAP3	0.00212157	0.101589	0.57	0.507	1
CNIH4	0.00297142	0.105788	0.66	0.558	1		FTH1	0.00213469	-0.0575079	1	1	1
EXOC7	0.0029769	0.114881	0.298	0.227	1		PDCL	0.00213955	0.0743019	0.223	0.174	1
PDCL3	0.0029892	0.0840196	0.287	0.212	1		NR3C1	0.00214665	0.111107	0.497	0.437	1
WNK1	0.00305793	0.0993056	0.428	0.34	1		MYO9A	0.00214819	0.0653023	0.22	0.171	1
ILVBL	0.00306379	0.101909	0.346	0.266	1		MEIS2	0.00216393	0.109315	0.39	0.339	1
EMC6	0.00309379	0.120869	0.437	0.352	1		TATDN1	0.00216558	-0.098025	0.299	0.353	1
VCL	0.00310647	0.104057	0.269	0.201	1		RP11-277P12.20	0.00218312	0.115346	0.643	0.586	1
TSG101	0.00311787	0.0965931	0.349	0.271	1		SYPL1	0.00219002	0.0872478	0.922	0.92	1
ARID1A	0.00314333	0.0663819	0.265	0.192	1		ANXA3	0.00219125	0.0646822	0.519	0.443	1
TAF9	0.00314797	0.112177	0.355	0.276	1		PHB	0.00219798	0.101562	0.786	0.753	1
DDX24	0.00315151	0.0968862	0.347	0.265	1		ATP6AP1	0.00220401	0.09395	0.431	0.372	1
GNB1	0.00318553	0.115171	0.395	0.312	1		DIDO1	0.00220427	0.0730594	0.238	0.188	1
RGL2	0.00321521	0.117878	0.342	0.266	1		PRMT2	0.00223361	0.0886742	0.621	0.557	1
SEC13	0.00322382	0.100009	0.298	0.225	1		PDLIM5	0.00224133	0.0946813	0.422	0.372	1
PTEN	0.00323536	0.110515	0.417	0.331	1		SYNGR1	0.00224518	0.0955064	0.752	0.702	1
EVPL	0.00324885	0.121282	0.501	0.413	1		NCAPH2	0.00226407	0.0809798	0.27	0.218	1
GSTO1	0.00324948	0.0715709	0.356	0.27	1		ODC1	0.00226463	-0.0992905	0.281	0.334	1
ISCA2	0.00329743	0.0711158	0.236	0.17	1		TIMP3	0.00226788	0.115347	0.626	0.554	1
CDC26	0.00332831	0.0927647	0.234	0.17	1		THOC2	0.00226818	0.0790205	0.442	0.38	1
DCTN6	0.00334996	0.100098	0.293	0.224	1		IBTK	0.00227273	0.0664406	0.213	0.164	1
NAPA	0.00336379	0.0861694	0.38	0.293	1		SCAP	0.00229029	0.0884698	0.217	0.171	1
CHMP2A	0.00336521	0.0955613	0.932	0.887	1		PANK2	0.00231933	0.0889407	0.237	0.191	1
USE1	0.00337034	0.0778817	0.247	0.18	1		TMEM160	0.00232295	0.0698314	0.648	0.576	1
RAC1	0.00337366	0.109601	0.962	0.964	1		MRPL52	0.00238909	0.10176	0.803	0.763	1
LMCD1	0.00338635	0.126256	0.355	0.279	1		CTNNBL1	0.00238942	0.0697232	0.279	0.224	1
NOP58	0.00339631	0.0759181	0.28	0.204	1		FOXC1	0.00240341	0.0960439	0.258	0.208	1
DUSP14	0.00341423	0.0915752	0.219	0.157	1		BRD4	0.00241937	0.0890033	0.422	0.362	1
CDC16	0.00342094	0.0996481	0.25	0.184	1		SF3B5	0.00244629	0.0948886	0.918	0.899	1
CHCHD5	0.0034315	0.110592	0.366	0.288	1		RPS17	0.00246289	0.0640836	1	1	1
RAB14	0.00344966	0.0767886	0.346	0.263	1		VGLL4	0.00246981	0.0732712	0.713	0.652	1
MIRLET7BHG	0.00349144	0.103037	0.236	0.172	1		ZDHHC5	0.00249006	0.0761584	0.21	0.164	1
YIPF2	0.00351275	0.0969282	0.26	0.193	1		ABI3BP	0.00249186	0.115104	0.482	0.43	1
ARL2BP	0.00351869	0.0701868	0.256	0.184	1		ATRX	0.00250941	0.0911533	0.709	0.642	1
RPL36AL	0.00352597	0.096393	0.998	0.996	1		NHP2	0.00250984	0.0934333	0.834	0.794	1
CMTM7	0.00353235	0.0870134	0.23	0.165	1		ADI1	0.00251337	0.110966	0.531	0.481	1
ZFAS1	0.00353769	0.135061	0.921	0.893	1		HMGB1	0.00255105	0.0824793	0.999	0.999	1
TEX264	0.00357244	0.116127	0.331	0.262	1		FLNA	0.00256411	0.164486	0.672	0.63	1
CLTA	0.00364512	0.107318	0.845	0.802	1		N4BP2L2	0.00260144	0.107183	0.904	0.871	1
LIPH	0.00365418	-0.153457	0.174	0.233	1		TMEM41A	0.00260154	0.0845885	0.218	0.172	1
PSMA5	0.00368775	0.100403	0.378	0.297	1		CTSC	0.00262389	0.115161	0.9	0.888	1
MRPL17	0.00369025	0.0805804	0.267	0.196	1		ZFP36	0.00263471	0.101768	0.325	0.271	1
SURF1	0.00369385	0.0828858	0.311	0.237	1		SIRT7	0.00263592	0.0698623	0.277	0.224	1
SRSF5	0.00375504	0.0984385	0.742	0.671	1		PPME1	0.00264456	0.080536	0.327	0.272	1
STX6	0.00375931	0.12044	0.269	0.204	1		SLK	0.00264894	0.0900859	0.422	0.364	1
LGALS8	0.00377143	0.0867325	0.221	0.157	1		GLTP	0.00266166	0.102249	0.582	0.52	1
TPI1	0.00377261	0.129655	0.991	0.991	1		EIF4A2	0.00267635	0.0938756	0.866	0.817	1
FGFBP1	0.00377294	0.139441	0.256	0.197	1		BAZ2B	0.00269726	0.093747	0.465	0.411	1
MRPL52	0.00379438	-0.0914125	0.697	0.799	1		NXN	0.00271448	0.0876959	0.447	0.387	1
C4orf3	0.00380622	0.127168	0.938	0.937	1		ZKSCAN1	0.00272328	0.105092	0.381	0.327	1
LGR4	0.00380795	0.120469	0.411	0.336	1		ENSA	0.00274047	0.0876773	0.928	0.917	1
ARPC1B	0.00383205	0.105359	0.318	0.246	1		SAMD1	0.00275163	0.107355	0.363	0.312	1
DLGAP4	0.0038369	0.153125	0.419	0.347	1		SNHG25	0.00275903	-0.0904182	0.198	0.243	1
ISCU	0.00385166	0.114162	0.41	0.328	1		LTBP4	0.00276047	0.103494	0.322	0.271	1
SUPT4H1	0.00386082	0.109672	0.377	0.298	1		ZFAS1	0.00279841	0.0776886	0.994	0.987	1
TPP2	0.00388931	0.0961439	0.238	0.174	1		MCTS1	0.00282769	0.0936082	0.619	0.554	1
MMAB	0.00391359	0.121532	0.303	0.234	1		ORMDL3	0.00283285	0.0763136	0.274	0.223	1
CDC42EP3	0.00394481	0.0930341	0.3	0.229	1		ELF2	0.00284185	0.0688424	0.266	0.213	1
EPN1	0.00394608	0.0771346	0.247	0.18	1		KPNB1	0.00284442	0.119905	0.499	0.445	1
TSPYL1	0.00396396	0.103654	0.486	0.396	1		MT1X	0.00284839	-0.104321	0.627	0.666	1
KPNA6	0.00397156	0.0683487	0.249	0.181	1		NAPRT	0.00285541	0.100112	0.486	0.431	1
CFLAR	0.00397545	0.125946	0.329	0.26	1		PPP2CA	0.00286767	0.102961	0.465	0.411	1
SUN1	0.00398173	0.099791	0.252	0.187	1		CES2	0.00287634	0.0944468	0.331	0.28	1
YWHAQ	0.00399015	0.101309	0.998	0.999	1		ZFP36L2	0.00288994	0.0883982	0.491	0.423	1
SHISA5	0.00399331	0.107626	0.245	0.182	1		NDUFA9	0.0029056	0.082132	0.55	0.485	1
ETFA	0.00403472	0.096684	0.402	0.325	1		TSPAN9	0.0029057	0.0811449	0.219	0.174	1
CSRP1	0.00405505	0.121392	0.41	0.334	1		SF3B3	0.00291685	0.0856752	0.252	0.204	1
NAA50	0.0040768	0.0989673	0.344	0.269	1		P4HB	0.00292712	0.122884	0.87	0.835	1
ZNHIT1	0.00408919	0.100996	0.698	0.627	1		UBALD2	0.00292949	0.0917955	0.458	0.397	1
ZBED5	0.00410527	0.056827	0.214	0.148	1		ERBB3	0.00295186	0.113759	0.386	0.342	1
KBTBD3	0.00417416	0.0951063	0.201	0.143	1		DBNL	0.00295477	0.0750663	0.541	0.469	1
SPCS2	0.0041978	-0.112343	0.755	0.796	1		BIRC2	0.0029592	0.0736253	0.283	0.232	1
COMMD6	0.00420799	0.100198	0.996	0.997	1		MGAT4B	0.00296531	0.08982	0.47	0.416	1
HADHA	0.00421323	0.115443	0.521	0.429	1		SRRM1	0.00297867	0.0932321	0.807	0.766	1
RAP1A	0.00421466	0.0812404	0.287	0.213	1		MRPL57	0.00298332	0.0890033	0.867	0.837	1
SUSD4	0.00422868	0.120962	0.415	0.339	1		OGT	0.00298658	0.0799414	0.303	0.252	1
NAA20	0.00425754	0.112815	0.455	0.372	1		ISOC1	0.00299056	0.0992733	0.368	0.313	1
FAM162A	0.00435112	0.0876678	0.711	0.615	1		FBXO42	0.0030036	0.105617	0.386	0.335	1
MPC1	0.0043832	0.0934553	0.232	0.17	1		ARL6IP4	0.003007	0.0930591	0.98	0.959	1
ARL4C	0.00441465	0.074473	0.203	0.142	1		DARS	0.00301895	0.0879057	0.561	0.498	1
UBL5	0.00443973	-0.106453	0.987	0.998	1		SLC30A9	0.00302596	0.0629215	0.203	0.157	1
LRPAP1	0.00446597	0.0806892	0.346	0.263	1		MEAF6	0.0030287	0.0862556	0.675	0.61	1
CAP1	0.00448273	0.182815	0.724	0.687	1		MRFAP1L1	0.00303656	0.0965227	0.282	0.232	1
OPTN	0.00448303	0.104957	0.258	0.193	1		ANXA11	0.00304605	0.103918	0.463	0.409	1
FASTK	0.00452007	0.102481	0.32	0.245	1		SERPINB6	0.00304996	0.0725614	0.228	0.181	1
ROPN1	0.00452667	0.131657	0.47	0.396	1		TACSTD2	0.00309163	0.0986618	0.976	0.97	1
MYC	0.00465552	0.15154	0.338	0.275	1		SDHD	0.00311731	0.0784304	0.606	0.532	1
CRK	0.00465977	0.0776077	0.223	0.161	1		AGAP2-AS1	0.00311803	0.0616615	0.218	0.171	1
TUFM	0.00466016	0.127831	0.768	0.713	1		MGAT1	0.00312788	0.0853173	0.287	0.236	1
JOSD2	0.00472213	0.103841	0.389	0.313	1		AKAP9	0.00312955	0.0599098	0.808	0.738	1
CASP14	0.00472639	0.131327	0.678	0.604	1		ASNA1	0.00313851	0.0725453	0.516	0.452	1
NONO	0.00473035	0.107106	0.342	0.266	1		PHB2	0.00314062	0.086502	0.871	0.814	1
UBE2I	0.00476017	0.108509	0.627	0.531	1		NPDC1	0.00322465	0.091192	0.508	0.444	1
MYO19	0.0047651	0.100115	0.267	0.2	1		UQCRQ	0.00323881	0.0722497	0.984	0.979	1
ATP6V1H	0.0047764	0.102084	0.227	0.169	1		COX7B	0.00325826	0.0717064	0.992	0.993	1
STARD10	0.00477711	0.0870246	0.336	0.256	1		ECSIT	0.0032694	0.0633687	0.239	0.191	1
UBXN6	0.00479697	0.0734376	0.373	0.29	1		YWHAB	0.00327453	0.0943842	0.958	0.951	1
RBM8A	0.00480799	0.0842254	0.892	0.862	1		AHNAK	0.00330076	0.0944125	0.988	0.99	1
NEAT1	0.00484898	0.156229	0.958	0.944	1		EPS8L2	0.00331588	0.117221	0.363	0.317	1
TRADD	0.0049064	0.116664	0.263	0.202	1		CA2	0.00334633	-0.213307	0.589	0.614	1
PDIA6	0.00491344	0.114883	0.488	0.407	1		PTPRA	0.00335872	0.0863687	0.333	0.28	1
GOLGA4	0.0049232	0.0875893	0.36	0.279	1		STIM2	0.00337997	0.086719	0.312	0.262	1
CDC37	0.00493109	0.06519	0.395	0.304	1		GNAL	0.00338438	0.102488	0.267	0.221	1
SNHG9	0.00493259	-0.176599	0.267	0.318	1		CTSA	0.00338523	0.0712015	0.275	0.224	1
RPN2	0.00500466	0.0768101	0.397	0.303	1		TMEM59	0.00342468	0.0687085	0.975	0.966	1
PAFAH1B1	0.00502324	0.135387	0.358	0.291	1		ECHDC2	0.00344853	0.0892474	0.32	0.268	1
COA3	0.00504728	0.12715	0.777	0.734	1		UBR4	0.00345241	0.111284	0.323	0.276	1
CISD1	0.00507176	0.102116	0.261	0.197	1		CCND2	0.00345345	0.14195	0.465	0.421	1
CES2	0.00509559	0.102372	0.249	0.187	1		MUC15	0.00345616	0.0825357	0.231	0.185	1
FAM89B	0.00511146	0.0996763	0.415	0.329	1		HDAC2	0.0034796	0.0969876	0.532	0.474	1
ERGIC3	0.00512263	0.110938	0.803	0.717	1		PAK2	0.00349679	0.0992688	0.49	0.436	1
LSM8	0.00518177	0.0946791	0.426	0.34	1		CARHSP1	0.00352685	0.0961161	0.528	0.47	1
ACAP3	0.00519353	0.116703	0.309	0.24	1		KLHDC3	0.00356346	0.084693	0.331	0.278	1
LINC00998	0.00522504	0.0749474	0.455	0.358	1		SNF8	0.00358477	0.088505	0.725	0.671	1
NAPRT	0.00522813	0.145871	0.455	0.388	1		ITGA6	0.00358695	0.0906302	0.225	0.18	1
INO80C	0.00524795	0.090899	0.283	0.215	1		PBDC1	0.00361763	0.0869548	0.58	0.52	1
C19orf53	0.00525626	0.0964567	0.92	0.911	1		CCT5	0.00362775	0.0947004	0.796	0.733	1
TXNIP	0.00530145	0.0995273	0.419	0.334	1		DRAP1	0.0036296	0.06968	0.949	0.945	1
DYNC1H1	0.00536123	0.0992433	0.51	0.424	1		C19orf53	0.00367162	0.0737004	0.974	0.962	1
TMBIM6	0.00537533	0.0931217	0.963	0.938	1		TUBB4B	0.00367297	0.101269	0.982	0.975	1
SET	0.00538627	-0.126464	0.671	0.743	1		TFRC	0.00369239	0.107568	0.311	0.264	1
SEC11A	0.00539956	0.133122	0.735	0.696	1		COMMD4	0.00370147	0.0850318	0.612	0.549	1
UBA2	0.00545299	0.104127	0.263	0.2	1		PMF1	0.00371472	0.0754228	0.609	0.541	1
MINOS1	0.00546286	0.0916264	0.938	0.935	1		M6PR	0.00373173	0.0711265	0.323	0.267	1
ACAA1	0.00546803	0.102598	0.351	0.28	1		PPP1R3B	0.00375834	0.0673326	0.268	0.218	1
DCTN2	0.00547235	0.107541	0.463	0.381	1		RNF213	0.00376135	0.0519308	0.22	0.172	1
USP16	0.00547292	0.0724216	0.26	0.191	1		LARP4B	0.00378148	0.0613482	0.201	0.155	1
KARS	0.00551264	0.0852617	0.282	0.212	1		COPE	0.00382346	0.104462	0.89	0.866	1
CD151	0.00551595	0.143896	0.695	0.615	1		BAG6	0.00385759	0.10649	0.299	0.255	1
PPIC	0.00554183	0.121442	0.49	0.419	1		CCNL2	0.00386127	0.0831386	0.379	0.324	1
TUSC2	0.00555216	0.0901172	0.249	0.184	1		ARPC2	0.00386448	0.0732139	0.999	0.999	1
TANK	0.00557817	0.108073	0.395	0.32	1		CERS6	0.00388152	0.0948474	0.315	0.267	1
RNF10	0.00559805	0.086626	0.239	0.179	1		CTDSP2	0.00388464	0.103176	0.297	0.25	1
MRPL34	0.00564684	0.0954976	0.298	0.23	1		ARL2	0.00390394	0.0888049	0.504	0.443	1
ALDH7A1	0.0056496	0.0900805	0.214	0.156	1		DDX46	0.00391149	0.0968667	0.703	0.639	1
PAIP2	0.00567732	0.0714273	0.358	0.278	1		GOLGA8B	0.00391401	0.0819636	0.252	0.204	1
NPDC1	0.00568853	0.0618849	0.205	0.144	1		EIF5	0.00394093	0.101893	0.823	0.778	1
NIT2	0.00569296	0.0928785	0.331	0.255	1		CBX5	0.00394913	0.0864342	0.337	0.286	1
C2orf76	0.00576229	0.0976548	0.218	0.16	1		RP11-83A24.2	0.0039953	0.0800177	0.201	0.159	1
TMEM189	0.00583386	0.112235	0.26	0.199	1		ADAR	0.00400164	0.0893878	0.305	0.255	1
PPP1R35	0.00583913	0.0868428	0.212	0.155	1		PPP1R13L	0.00400271	0.103136	0.47	0.426	1
TM2D2	0.00585486	0.0896898	0.205	0.149	1		EHMT1	0.00407314	0.0770832	0.22	0.176	1
DLG1	0.00589786	0.102836	0.349	0.282	1		PLEKHJ1	0.00409027	0.0877928	0.496	0.44	1
EBNA1BP2	0.00598252	0.105742	0.448	0.364	1		CXADR	0.00411175	0.0887037	0.888	0.865	1
LSM4	0.00606727	0.0911892	0.554	0.479	1		ADTRP	0.00413375	0.0759949	0.374	0.32	1
ENAH	0.00611532	0.170784	0.563	0.506	1		GPBP1L1	0.00413721	0.0585792	0.348	0.293	1
C11orf1	0.00612162	0.104078	0.232	0.175	1		FBXW7	0.00415624	0.133242	0.513	0.47	1
RAB7B	0.00612769	0.0681076	0.311	0.236	1		KHDRBS1	0.00418923	0.0822184	0.66	0.605	1
MIDN	0.00613946	0.141434	0.296	0.236	1		SUCLG1	0.00418927	0.0785912	0.78	0.718	1
ATP1B3	0.00614883	0.123777	0.894	0.846	1		ATP5J2	0.00421656	0.0831175	0.98	0.979	1
SVIL	0.00616624	0.15203	0.417	0.354	1		PICALM	0.00425277	0.08378	0.324	0.273	1
GLUL	0.00617322	0.0683924	0.713	0.587	1		IL17RC	0.00426909	0.0735528	0.205	0.162	1
PPP1R3B	0.00618566	0.0911331	0.201	0.146	1		VPS25	0.0043069	0.0880549	0.656	0.579	1
EMC10	0.00618802	0.06758	0.313	0.237	1		UBE2M	0.00431121	0.0904104	0.712	0.662	1
TMEM43	0.00622306	0.0893515	0.389	0.315	1		HLA-E	0.00432986	0.0905496	0.675	0.606	1
SFT2D1	0.00625812	0.0762148	0.42	0.333	1		RUFY3	0.00433423	0.101796	0.417	0.367	1
CRNDE	0.00630907	0.122788	0.492	0.418	1		HSPA1B	0.00433786	0.0889213	0.501	0.443	1
MRPL11	0.0063169	0.064233	0.203	0.144	1		IMPDH2	0.00439806	0.090598	0.643	0.576	1
PRRC2A	0.00633207	0.108909	0.34	0.27	1		U2AF2	0.00441395	0.0738912	0.241	0.195	1
OSTC	0.00633363	0.108185	0.484	0.408	1		FAM134C	0.00441448	0.0826244	0.205	0.163	1
WDR61	0.00636093	0.106062	0.391	0.311	1		GCC2	0.00441502	0.100242	0.473	0.423	1
CLIP4	0.0063642	0.110142	0.307	0.244	1		ARHGAP32	0.00441801	0.0760783	0.314	0.26	1
CCT6A	0.0063721	0.108303	0.625	0.569	1		PSMD2	0.00441811	0.091886	0.622	0.56	1
SPSB3	0.00643425	0.0804024	0.291	0.222	1		IP6K2	0.00442815	0.0775356	0.663	0.591	1
GALNT11	0.00643709	0.108867	0.25	0.191	1		LDHA	0.00446578	-0.0992084	0.994	1	1
COMMD8	0.00646696	0.0737606	0.234	0.173	1		TAOK3	0.00448315	0.0561669	0.247	0.198	1
BAX	0.00648314	0.0641441	0.272	0.203	1		CTDSP1	0.00449365	0.0796644	0.227	0.182	1
NELFE	0.00649844	0.0893569	0.314	0.242	1		SNUPN	0.00455531	0.0745115	0.221	0.177	1
UBE2E3	0.00652219	0.114324	0.448	0.375	1		POLR2K	0.00458334	0.0876799	0.648	0.601	1
PSMB5	0.00652683	0.087642	0.888	0.869	1		TMEM254	0.00458522	0.0811257	0.32	0.272	1
SUMO1	0.00661594	0.0901003	0.77	0.729	1		LINC00116	0.00458695	0.084217	0.574	0.511	1
PFDN5	0.00661727	0.07972	1	1	1		MAPK6	0.0045886	0.0969884	0.474	0.418	1
ARF3	0.00662373	0.117302	0.386	0.316	1		CENPC	0.00462592	0.0788943	0.222	0.177	1
SCAP	0.00665821	0.0800817	0.249	0.185	1		PRKCSH	0.00467095	0.0722351	0.261	0.211	1
DAZAP1	0.00678243	0.114893	0.293	0.226	1		RNF141	0.00471545	0.0829806	0.387	0.33	1
AKAP9	0.00678622	0.109828	0.51	0.419	1		PDPK1	0.00473986	0.0843309	0.257	0.213	1
IL17RE	0.00681275	0.0984654	0.34	0.267	1		DHX29	0.00480912	0.0991247	0.403	0.353	1
PRR13	0.00683258	0.0872999	0.329	0.256	1		SLC44A2	0.00484651	0.0911956	0.306	0.26	1
HSP90AA1	0.00684467	0.0971195	0.978	0.974	1		TUBG1	0.00485374	0.0590597	0.27	0.22	1
SNRPN	0.00692278	0.07215	0.205	0.147	1		GALNT1	0.00485783	0.101633	0.369	0.319	1
GCSH	0.00696117	0.116127	0.327	0.263	1		ZNF524	0.00491399	0.1091	0.4	0.35	1
FBXW2	0.00698744	0.0600842	0.287	0.218	1		ADD1	0.00494226	0.087131	0.358	0.308	1
APOA1BP	0.00701912	0.0814083	0.424	0.336	1		FBL	0.00494349	0.068803	0.591	0.514	1
TKT	0.0070199	0.104619	0.388	0.317	1		FAM83G	0.00496426	0.0896258	0.376	0.326	1
XIAP	0.00707293	0.098301	0.207	0.152	1		BUB3	0.00498472	0.101883	0.402	0.356	1
UQCRC1	0.00708397	0.106189	0.819	0.761	1		BCL7A	0.005001	0.0768404	0.295	0.247	1
NCK2	0.00709832	0.0945267	0.313	0.245	1		LIMA1	0.00500581	0.127463	0.58	0.547	1
RAB9A	0.00711051	0.0741178	0.263	0.199	1		CMTM6	0.00501529	0.0960345	0.677	0.625	1
CARHSP1	0.00713681	0.10873	0.329	0.262	1		PTPRE	0.00502354	0.0732664	0.216	0.172	1
CIB1	0.00721944	0.11095	0.344	0.275	1		NAA20	0.00503028	0.0863388	0.684	0.615	1
NAA38	0.00729424	-0.0935207	0.572	0.646	1		ANKRD49	0.00504017	0.0573837	0.2	0.157	1
NSA2	0.00729754	0.109359	0.455	0.378	1		USF2	0.00504061	0.0697984	0.413	0.355	1
TP53AIP1	0.007341	0.128553	0.419	0.355	1		LGALS8	0.00505739	0.078556	0.207	0.165	1
FIS1	0.00736257	0.0961147	0.781	0.736	1		MAF1	0.00506083	0.103419	0.484	0.437	1
OAZ2	0.00737472	0.0659416	0.263	0.197	1		PQLC1	0.00509962	0.0826276	0.554	0.498	1
UBE2A	0.00739588	0.0932383	0.38	0.306	1		LGALS3	0.0051129	-0.0611118	0.993	0.999	1
GCHFR	0.00742545	0.105057	0.243	0.187	1		TTC14	0.00513419	0.0817794	0.365	0.313	1
ROCK1	0.0074523	0.0803681	0.221	0.163	1		ADNP	0.00513978	0.0834194	0.297	0.248	1
DMKN	0.00746557	0.180211	0.996	0.998	1		UBXN2A	0.00515056	0.0764052	0.285	0.237	1
TRAPPC8	0.00750584	0.0851274	0.598	0.51	1		PTGES3	0.00515151	0.0972648	0.898	0.885	1
LSM14A	0.00758281	0.0811364	0.302	0.231	1		CTR9	0.00516848	0.0841273	0.22	0.178	1
TSN	0.00763947	0.0910763	0.258	0.197	1		POLR2F	0.0051837	0.10146	0.724	0.686	1
RNF187	0.00764055	0.100641	0.433	0.354	1		ZNF431	0.00521449	0.0813538	0.239	0.196	1
BICD2	0.00772295	0.113796	0.59	0.515	1		SESN1	0.00525115	0.0765845	0.299	0.25	1
SRPK2	0.00778828	0.086441	0.258	0.197	1		ZFR	0.00526215	0.0678593	0.308	0.258	1
EPB41L4A-AS1	0.00780421	0.0986031	0.25	0.193	1		CENPB	0.0052657	0.0816911	0.224	0.182	1
VPS25	0.00781139	0.0703595	0.41	0.33	1		AMD1	0.00526663	0.121988	0.348	0.303	1
DUSP11	0.00784002	0.0818129	0.212	0.156	1		RAB2A	0.00528184	0.102888	0.772	0.752	1
SH3GLB1	0.00785618	0.117302	0.415	0.342	1		SMAD5	0.00531791	0.086836	0.565	0.515	1
SMARCB1	0.00786734	0.09314	0.265	0.203	1		SMARCA2	0.00533744	0.106785	0.364	0.319	1
RAB11B	0.00789695	0.0839234	0.335	0.263	1		LRRC47	0.00533777	0.0775844	0.227	0.183	1
TRIM2	0.00790549	0.0847161	0.223	0.164	1		PAPD4	0.00534664	0.0787732	0.268	0.221	1
MAPK6	0.00797289	0.0946398	0.311	0.245	1		PELI1	0.00534933	0.0821179	0.263	0.217	1
KDELR2	0.00802849	0.0920561	0.437	0.354	1		SRSF10	0.00535233	0.0836481	0.591	0.533	1
H3F3B	0.00804691	0.0749691	1	1	1		RHOV	0.00535319	0.0888768	0.847	0.793	1
CHMP4A	0.00806334	0.0593459	0.382	0.296	1		EFCAB14	0.00536292	0.0761859	0.265	0.217	1
ZNF524	0.00806853	0.0982973	0.243	0.187	1		DNAJC10	0.00539616	0.0696915	0.211	0.169	1
PSMD3	0.00807311	0.100246	0.448	0.367	1		EPN2	0.00543091	0.10165	0.423	0.378	1
EXOSC4	0.00807785	0.0932164	0.415	0.334	1		VTA1	0.00543809	0.0916599	0.244	0.2	1
PSMA2	0.00807999	0.0810266	0.837	0.803	1		PDCD6IP	0.005441	0.108356	0.578	0.524	1
SERINC3	0.00809719	0.107857	0.313	0.249	1		ARID1B	0.00548862	0.0764788	0.262	0.215	1
SNHG19	0.00814442	-0.152705	0.219	0.272	1		PLEKHA1	0.00549832	0.105448	0.325	0.278	1
MPZL1	0.00821152	0.135983	0.335	0.274	1		ARF5	0.00551188	0.0886074	0.901	0.898	1
DDB1	0.00821322	0.0832042	0.397	0.317	1		ADGRB1	0.00551532	0.0924612	0.341	0.291	1
MAP1LC3B	0.00823818	0.111747	0.364	0.296	1		LEPROT	0.0055253	0.0783164	0.74	0.693	1
RSBN1L	0.00825418	0.0855076	0.239	0.179	1		BTF3	0.00553438	-0.0554829	1	1	1
SRSF1	0.00827126	0.09215	0.309	0.24	1		TMEM168	0.00556046	0.0914504	0.325	0.276	1
SF3B4	0.00830554	0.0807761	0.212	0.156	1		IPO5	0.00556708	0.0531969	0.253	0.204	1
RPS27L	0.0083057	0.114536	0.819	0.785	1		ANKRD17	0.00557409	0.08224	0.257	0.212	1
TAF12	0.00833729	0.089367	0.207	0.153	1		RASSF6	0.00559108	0.0828902	0.249	0.203	1
NENF	0.00834427	0.0990293	0.845	0.775	1		STX5	0.00560868	0.0746525	0.284	0.236	1
LARP7	0.00846714	0.0805012	0.307	0.239	1		REEP3	0.00561454	0.0958529	0.423	0.373	1
BTF3L4	0.00849504	0.121263	0.342	0.281	1		TKT	0.00561668	0.0967627	0.794	0.751	1
NUDT3	0.00853189	0.0998219	0.302	0.237	1		RPA1	0.0056302	0.0577929	0.269	0.22	1
YTHDF2	0.00858071	0.0658905	0.3	0.229	1		SIRPA	0.00563778	0.0854216	0.23	0.187	1
TP63	0.00859883	0.0873228	0.603	0.519	1		ATP6V0B	0.00565637	0.0911279	0.861	0.829	1
CHURC1	0.00865958	-0.11625	0.644	0.709	1		ARL8B	0.00566308	0.0797891	0.534	0.475	1
NDUFS3	0.00869262	0.0987819	0.532	0.453	1		CHTF8	0.0056638	0.0844766	0.227	0.184	1
PDZRN3	0.00870203	0.138304	0.867	0.826	1		DNAJB2	0.005689	0.0940057	0.635	0.58	1
AGTRAP	0.00870715	0.0967766	0.384	0.317	1		IL20RB	0.0057023	0.121071	0.502	0.45	1
HSD17B4	0.00872968	0.0674793	0.21	0.152	1		VPS13C	0.00572287	0.0575489	0.217	0.172	1
FAM114A1	0.00879387	0.0849365	0.289	0.225	1		LIMK2	0.00572876	0.0659776	0.313	0.258	1
MAP2K2	0.00883912	0.0763167	0.362	0.283	1		DKC1	0.00574332	0.0648357	0.316	0.265	1
AK3	0.00886152	0.115088	0.366	0.301	1		TSPAN5	0.00580812	0.105324	0.428	0.381	1
EEF1G	0.0089283	0.0883748	0.303	0.237	1		TLN1	0.0058316	0.0902251	0.318	0.27	1
YIPF4	0.00896848	0.0930324	0.227	0.171	1		PHLDA3	0.00585127	0.0901284	0.652	0.599	1
LRRFIP2	0.0089686	0.0942184	0.252	0.193	1		ACIN1	0.00586343	0.0596764	0.248	0.201	1
MMP24-AS1	0.00898985	0.0684732	0.314	0.244	1		GGT6	0.00587143	0.109151	0.241	0.2	1
MAPK1	0.00899637	0.0979603	0.314	0.247	1		CDC73	0.00588213	0.0727539	0.221	0.178	1
SHMT2	0.00903147	0.0779382	0.229	0.172	1		WDR1	0.00589059	0.0854707	0.653	0.595	1
C14orf166	0.00905907	0.0983189	0.824	0.801	1		FAM195B	0.00590466	0.0821315	0.606	0.539	1
TPGS2	0.00909346	0.0937152	0.23	0.175	1		TMEM259	0.00591028	0.0786454	0.485	0.431	1
ARMCX6	0.00921741	0.0957604	0.353	0.289	1		STXBP2	0.00591244	0.067038	0.346	0.293	1
RP11-411K7.1	0.00922256	0.116751	0.367	0.303	1		SFPQ	0.00591545	0.0779517	0.742	0.687	1
TMCO1	0.0092379	-0.123591	0.435	0.501	1		AHSA1	0.00594243	0.0799563	0.563	0.5	1
BOLA3	0.0093116	0.0845567	0.236	0.18	1		NBEAL2	0.00594783	0.0772186	0.248	0.204	1
ITPA	0.00933868	0.0971884	0.335	0.269	1		PRRC2A	0.00595127	0.0946465	0.347	0.3	1
MYCBP2	0.00936599	0.0976602	0.452	0.381	1		VKORC1L1	0.00596118	0.0823152	0.267	0.223	1
TYMP	0.00936637	0.101254	0.737	0.652	1		SMIM10L1	0.00599641	0.0709409	0.268	0.223	1
EGFR	0.00939624	0.0663631	0.252	0.19	1		UQCC2	0.00603031	0.0992235	0.744	0.704	1
AC013461.1	0.0094327	0.0821126	0.205	0.149	1		SYNGR2	0.00605154	0.0935798	0.541	0.488	1
CLIP1	0.00952798	0.137344	0.717	0.647	1		TMED9	0.00606036	0.082174	0.874	0.851	1
EPS8L1	0.00957589	0.0800691	0.214	0.16	1		GNA11	0.00610231	0.0897216	0.203	0.164	1
EHBP1L1	0.00958371	0.0930545	0.207	0.153	1		BID	0.00613903	0.0873693	0.391	0.34	1
APP	0.0095905	0.105499	0.662	0.571	1		IMMP1L	0.00615272	0.0649757	0.3	0.25	1
MGAT4B	0.0096365	0.0758821	0.236	0.178	1		C6orf132	0.00616798	0.110963	0.311	0.27	1
MRPS15	0.00973256	0.10329	0.393	0.326	1		TXLNA	0.00617076	0.0727647	0.201	0.16	1
GABARAPL2	0.00973434	0.127237	0.757	0.702	1		ANXA4	0.00618227	0.0820033	0.709	0.662	1
FLAD1	0.00977777	0.0841662	0.207	0.153	1		NT5C3B	0.00622429	0.0663382	0.431	0.373	1
CERS4	0.00978315	0.112395	0.58	0.511	1		EPHX2	0.00624913	0.0638474	0.216	0.174	1
CLPP	0.00980461	0.0590569	0.236	0.175	1		TPRG1L	0.0062901	0.0772191	0.235	0.191	1
GSS	0.00980764	0.0960579	0.269	0.208	1		RBM25	0.00634266	0.0878074	0.746	0.679	1
TMEM30A	0.00983121	0.0782909	0.269	0.207	1		ALG3	0.00634704	0.0637123	0.28	0.231	1
RHOA	0.0098549	0.0983232	0.764	0.71	1		NEAT1	0.0064087	0.118578	0.839	0.774	1
C1orf21	0.00986236	0.07666	0.208	0.155	1		NDUFA2	0.00642852	0.0817038	0.847	0.821	1
TOB2	0.00986952	0.103075	0.239	0.183	1		MYL9	0.0064945	0.125301	0.408	0.362	1
LRRFIP1	0.0098749	0.146025	0.74	0.667	1		CLIP4	0.00650053	0.100244	0.368	0.325	1
PQBP1	0.00996372	0.0905493	0.261	0.201	1		ST6GALNAC2	0.00653915	0.104593	0.787	0.743	1
MGMT	0.0099745	0.0711318	0.261	0.201	1		GPATCH2	0.00659319	0.0796209	0.317	0.269	1
NFE2L2	0.0100238	0.077572	0.466	0.378	1		CTA-392E5.1	0.0065989	-0.125766	0.241	0.284	1
CARD16	0.0100489	0.139416	0.452	0.385	1		CLIC4	0.00660178	0.0884199	0.662	0.604	1
INADL	0.0101002	0.136195	0.221	0.173	1		PAPSS1	0.00661483	0.0921999	0.624	0.579	1
PTPMT1	0.0101136	0.0837568	0.272	0.212	1		CD151	0.00666161	0.080358	0.976	0.971	1
AUP1	0.0101187	0.071896	0.413	0.335	1		TUBGCP2	0.00668434	0.0577396	0.293	0.243	1
ZMAT2	0.0101786	0.0949426	0.375	0.301	1		ALDH3B2	0.00671727	0.114069	0.384	0.336	1
MRPL21	0.0101832	0.0950938	0.386	0.317	1		VDAC1	0.0067611	0.0990635	0.874	0.858	1
PALMD	0.0103402	0.143	0.578	0.521	1		FASTK	0.00676211	0.0897511	0.406	0.356	1
THOC2	0.0103486	0.092027	0.32	0.254	1		YPEL5	0.00677724	0.0922737	0.53	0.48	1
USP8	0.0103628	0.0824143	0.26	0.199	1		DDX6	0.00682647	0.101832	0.492	0.443	1
GID8	0.0103913	0.0771918	0.492	0.403	1		2021-03-06	0.00684315	0.103806	0.387	0.345	1
MALSU1	0.0104183	0.0753079	0.232	0.175	1		RNPEPL1	0.00687369	0.0832113	0.271	0.228	1
FBXO9	0.0104249	0.0747176	0.203	0.148	1		CCDC14	0.00688495	0.0820568	0.484	0.435	1
NFIX	0.0104307	0.0748014	0.261	0.198	1		BLOC1S6	0.00688582	0.0661075	0.284	0.235	1
PIK3R1	0.0104798	0.0748277	0.23	0.175	1		MRPL42	0.00690148	0.0777849	0.468	0.411	1
CD164	0.0104868	-0.109378	0.455	0.515	1		FAM13A	0.00694917	0.11651	0.349	0.306	1
SRSF7	0.0105973	0.0637888	0.662	0.56	1		MORF4L2	0.00697295	0.090532	0.719	0.678	1
DHRS4L2	0.0106174	0.0866244	0.311	0.247	1		GNAI3	0.00698296	0.0837145	0.612	0.552	1
NDRG1	0.0106216	0.163874	0.645	0.582	1		ATP6V0E1	0.00710004	0.0698119	0.989	0.993	1
FAM104B	0.0106328	0.0798587	0.307	0.24	1		CASP8AP2	0.00712825	0.0583346	0.214	0.171	1
RHOV	0.0106382	0.11466	0.605	0.524	1		IFI27L2	0.00713542	0.0942095	0.922	0.906	1
MRPL24	0.0106937	0.120185	0.325	0.265	1		ARFGEF1	0.00713922	0.0728994	0.279	0.232	1
HEPH	0.0106986	0.0648346	0.208	0.153	1		EPRS	0.00715245	0.0772501	0.376	0.323	1
CHTOP	0.010848	0.0887705	0.252	0.193	1		LYPLA2	0.00715646	0.071109	0.299	0.25	1
NT5DC2	0.0110016	0.0575232	0.221	0.163	1		MAPKAPK2	0.00717839	0.0721116	0.254	0.209	1
LSM1	0.0110119	0.084432	0.329	0.261	1		MPHOSPH8	0.00721841	0.0794792	0.655	0.587	1
NPLOC4	0.011016	0.07666	0.205	0.151	1		GNAQ	0.00724244	0.0872655	0.238	0.197	1
LIMA1	0.0110599	0.103261	0.318	0.253	1		EPM2AIP1	0.00725117	0.0720562	0.297	0.249	1
SF3B6	0.0111125	0.0833547	0.909	0.893	1		INADL	0.00725336	0.078979	0.321	0.276	1
TECR	0.0111318	0.0975747	0.976	0.948	1		MCUR1	0.00728061	0.090156	0.573	0.514	1
RNASEH2C	0.0111645	0.0702966	0.28	0.213	1		TFAP2A	0.00728564	0.0704372	0.461	0.4	1
COX5B	0.0112284	0.0902736	0.998	0.996	1		MAGT1	0.00742086	0.0744488	0.235	0.194	1
BUD31	0.0112726	0.0839234	0.682	0.631	1		PTGFRN	0.00743278	0.0997223	0.386	0.341	1
CMC2	0.0112854	0.067372	0.207	0.153	1		APOC1	0.00759915	0.0627788	0.877	0.846	1
ARRDC1	0.0113014	0.103562	0.347	0.283	1		LRRC8A	0.00770604	0.0704277	0.245	0.201	1
MAP3K13	0.0113277	0.0679991	0.318	0.251	1		MRPL22	0.00778994	0.079447	0.576	0.522	1
CYCS	0.0114211	0.0982757	0.804	0.773	1		ARID1A	0.00780172	0.0841351	0.32	0.275	1
LYRM4	0.0114462	0.0815899	0.322	0.254	1		DDX24	0.00782668	0.0893485	0.57	0.509	1
CETN2	0.0114642	0.101309	0.417	0.343	1		SPTLC3	0.00785736	0.0956512	0.309	0.268	1
CAMLG	0.0115209	0.0755473	0.351	0.279	1		FIP1L1	0.0078653	0.0687104	0.282	0.238	1
EGR1	0.0115555	0.0918596	0.439	0.356	1		ERP29	0.007895	0.0752678	0.819	0.766	1
ITM2A	0.0115565	0.121349	0.32	0.262	1		CTNNA1	0.0079093	0.0889593	0.592	0.539	1
FAM168B	0.0115816	0.0621768	0.26	0.197	1		ANKLE2	0.0080213	0.0895295	0.297	0.252	1
STAT6	0.0115836	0.0700567	0.282	0.218	1		DDRGK1	0.00802324	0.0788349	0.474	0.419	1
N4BP2L2	0.0116152	-0.0922931	0.777	0.818	1		HR	0.00805893	0.098282	0.505	0.457	1
MRPS26	0.0116389	0.101007	0.347	0.279	1		HRAS	0.00807421	0.0777451	0.938	0.938	1
ORMDL3	0.0117083	0.0812404	0.294	0.23	1		ENAH	0.00812851	0.106836	0.746	0.703	1
ATP5G3	0.0117092	0.106799	0.969	0.956	1		TUBB	0.00816881	0.111656	0.984	0.984	1
ENOPH1	0.0117642	0.0833094	0.26	0.202	1		HNRNPL	0.008175	0.0731358	0.285	0.238	1
PJA2	0.0118508	0.0529381	0.249	0.188	1		PSMC2	0.0082009	0.0681729	0.612	0.553	1
RAB8A	0.0119032	0.0803894	0.263	0.202	1		ARHGAP35	0.00820112	0.0598777	0.204	0.164	1
MRPL19	0.0119151	0.0727833	0.21	0.155	1		ECI1	0.00822171	0.085125	0.736	0.695	1
MAFB	0.0119271	0.0986059	0.389	0.319	1		BHLHE22	0.00823082	0.0780601	0.228	0.187	1
RAB38	0.0119332	0.115669	0.371	0.312	1		QARS	0.00830931	0.0848953	0.401	0.352	1
PSAP	0.0119767	0.0811423	0.803	0.728	1		FLII	0.00837101	0.0605399	0.225	0.182	1
DNAJB12	0.012018	0.0754619	0.208	0.155	1		MEGF9	0.00839681	0.0973283	0.406	0.362	1
KCTD15	0.012029	0.0959284	0.241	0.187	1		SRSF6	0.00840404	0.0949595	0.407	0.362	1
HMGA1	0.0120606	0.0757229	0.644	0.546	1		C1orf21	0.00842086	0.0632449	0.339	0.288	1
PTGFRN	0.012127	0.0752379	0.375	0.304	1		TMEM109	0.00845844	0.0652908	0.32	0.271	1
SRP14	0.0123023	0.0757858	1	1	1		TMEM106B	0.00846996	0.0965831	0.411	0.366	1
ZKSCAN1	0.0123386	0.0890071	0.272	0.212	1		TBL1XR1	0.00850733	0.100813	0.382	0.34	1
C6orf62	0.0123725	0.0926647	0.466	0.387	1		H1FX	0.00855362	0.108249	0.775	0.742	1
TBCA	0.0123984	0.0772216	0.956	0.93	1		XRN1	0.00866687	0.0641899	0.257	0.213	1
ARFGAP2	0.0124108	0.0796116	0.245	0.187	1		CAPNS1	0.00867743	0.0796436	0.503	0.456	1
ORMDL1	0.0124408	0.0894319	0.278	0.218	1		DSC2	0.00868205	0.0970854	0.905	0.882	1
GSTO2	0.012458	0.0960579	0.272	0.213	1		SETX	0.00868266	0.0832963	0.274	0.232	1
TMEM126A	0.0124745	0.0701252	0.243	0.185	1		EGR2	0.00871861	0.134637	0.298	0.26	1
ARPC1A	0.0125606	0.108878	0.751	0.689	1		OCIAD1	0.00872511	0.0744986	0.841	0.807	1
PIGC	0.0125709	0.0710084	0.258	0.198	1		HIGD2A	0.00873123	0.0940796	0.869	0.841	1
NDUFV1	0.012609	0.104997	0.417	0.345	1		C7orf73	0.00874114	0.0799604	0.773	0.738	1
YWHAZ	0.0127653	0.114236	0.976	0.953	1		STT3B	0.00876487	0.058078	0.243	0.199	1
NASP	0.0128042	0.0710665	0.207	0.154	1		PSMD11	0.0087956	0.0873759	0.553	0.498	1
PCNP	0.0128456	0.082485	0.38	0.306	1		CBR3	0.0087988	0.10587	0.444	0.403	1
BNIP3	0.0128472	0.118408	0.324	0.262	1		PDIA4	0.00880351	0.0514834	0.26	0.212	1
TIMMDC1	0.0129327	0.0803374	0.327	0.263	1		MIB2	0.00887628	0.0727345	0.318	0.271	1
SRSF4	0.0129413	0.0637967	0.305	0.237	1		GSTT2B	0.00898819	0.0643092	0.31	0.262	1
NISCH	0.013001	0.0539507	0.216	0.16	1		RARS	0.0090007	0.0695448	0.357	0.305	1
HN1L	0.0130026	0.0699963	0.289	0.225	1		KPNA4	0.00901124	0.0899758	0.272	0.228	1
PIR	0.0130288	0.0734858	0.203	0.152	1		RNPEP	0.00901405	0.0728529	0.591	0.53	1
RSU1	0.0130293	0.0740017	0.25	0.191	1		ADAM17	0.00902565	0.0616531	0.217	0.176	1
GMDS	0.0130824	0.107052	0.247	0.194	1		HMGCR	0.00910358	0.0782364	0.331	0.285	1
KMT2E	0.0131501	0.105383	0.369	0.298	1		PLEKHG3	0.0091521	0.0815845	0.339	0.291	1
TXNL4A	0.0131806	0.103118	0.689	0.639	1		PLXNB1	0.00915618	0.0868024	0.319	0.275	1
ABHD5	0.0132647	0.0823095	0.205	0.154	1		CNPY2	0.009177	0.0733696	0.733	0.689	1
SQRDL	0.0133169	0.0962503	0.207	0.157	1		PSMA4	0.00929052	0.074161	0.858	0.822	1
MRPS21	0.0133222	-0.110365	0.77	0.818	1		EIF5B	0.0093401	0.100523	0.703	0.678	1
SQSTM1	0.0133507	0.100707	0.41	0.339	1		CCDC6	0.00937243	0.0730211	0.327	0.281	1
EIF4A3	0.0133823	0.0607642	0.322	0.255	1		YBX1	0.00938424	0.0629999	0.999	1	1
MAP3K11	0.0134304	0.0844186	0.201	0.152	1		FURIN	0.00938986	0.0826614	0.265	0.224	1
UBE2V2	0.0134413	0.092724	0.472	0.407	1		CNOT7	0.00943431	0.0780958	0.296	0.252	1
CHST2	0.0135502	0.116197	0.614	0.542	1		IK	0.00953386	0.0932679	0.649	0.593	1
RNF114	0.0136011	0.0670572	0.214	0.16	1		EIF3D	0.00954163	0.0789557	0.897	0.869	1
DENR	0.0136686	0.0524937	0.254	0.193	1		FANCF	0.00955398	0.0518424	0.22	0.178	1
KLF10	0.0136823	0.0959117	0.349	0.288	1		FILIP1L	0.00958265	0.0927485	0.438	0.385	1
REEP3	0.0137181	0.0654631	0.333	0.263	1		VPS13D	0.00958793	0.0759338	0.243	0.201	1
MANF	0.0137203	0.0933988	0.34	0.273	1		MMADHC	0.00961942	0.0630383	0.603	0.531	1
SLC25A39	0.0137647	0.121812	0.517	0.443	1		SC5D	0.00965454	0.0790543	0.389	0.34	1
HNRNPR	0.0137871	0.0892302	0.448	0.373	1		TRIOBP	0.00966077	0.0758301	0.441	0.394	1
NUBP2	0.0137945	0.0899653	0.318	0.257	1		UBB	0.00971052	0.0896366	0.99	0.994	1
NCOA4	0.0137952	0.0875155	0.261	0.203	1		SERINC1	0.00973767	0.096558	0.38	0.336	1
C9orf69	0.0138376	0.058802	0.26	0.198	1		RAB7A	0.00977077	0.0948465	0.703	0.642	1
NXPH4	0.0138834	0.0956612	0.296	0.239	1		SMC1A	0.00981857	0.0811732	0.264	0.22	1
LIMK2	0.0139238	0.0708171	0.307	0.242	1		FKBP4	0.00983391	0.0733605	0.356	0.306	1
HECTD1	0.0139257	0.0808715	0.258	0.198	1		GPC6	0.00985809	0.0884922	0.389	0.341	1
TMEM126B	0.0140861	0.0963792	0.272	0.217	1		PFKL	0.00990669	0.0975987	0.522	0.48	1
LAMTOR2	0.0140983	0.113011	0.633	0.561	1		CXCL12	0.00991035	0.0911313	0.428	0.384	1
MRPL41	0.0141329	0.0761539	0.859	0.785	1		TOMM7	0.00991198	0.0598903	0.999	1	1
C9orf142	0.0142354	0.0971241	0.335	0.271	1		FAM134A	0.00991326	0.0816808	0.404	0.357	1
ECHDC1	0.0143495	0.0773323	0.305	0.242	1		CLASP1	0.00991822	0.0637861	0.25	0.208	1
MEA1	0.0143654	0.0970432	0.335	0.274	1		RFXANK	0.00997588	0.0702441	0.42	0.369	1
ATP6V1F	0.0143897	0.0754645	0.852	0.817	1		VTI1B	0.0100022	0.0827679	0.474	0.428	1
LSM5	0.0143927	-0.0980018	0.673	0.744	1		PSMA3-AS1	0.0100159	0.0584788	0.339	0.289	1
ARMCX3	0.0144089	0.0776718	0.293	0.233	1		EIF3A	0.0101032	0.106047	0.705	0.667	1
ATP6V1E1	0.014477	0.0631462	0.437	0.351	1		TUFT1	0.0101648	0.0814509	0.295	0.251	1
ZSWIM7	0.0145932	0.0585718	0.223	0.167	1		ACTR10	0.0102264	0.0528102	0.607	0.531	1
BABAM1	0.01466	0.0823494	0.25	0.194	1		SARS	0.0102467	0.0830899	0.703	0.664	1
POLE4	0.0147162	0.0933725	0.366	0.303	1		AP000769.1	0.0103321	0.0576949	0.22	0.177	1
TMEM205	0.0147403	0.086441	0.26	0.204	1		PAFAH1B3	0.0103523	0.101966	0.644	0.608	1
NUDC	0.0150008	0.0836755	0.543	0.466	1		YIPF5	0.0103987	0.0798495	0.359	0.314	1
CAPN2	0.0150226	0.0964985	0.419	0.353	1		TMEM179B	0.010452	0.098892	0.554	0.504	1
MYOF	0.0150433	0.0886813	0.243	0.189	1		HEBP2	0.0104551	0.0672563	0.984	0.985	1
GJB6	0.0150476	0.133915	0.987	0.992	1		ARL4D	0.0104703	-0.0795809	0.327	0.372	1
SLC39A3	0.0152425	0.0670288	0.223	0.169	1		FBXW5	0.0104911	0.0865036	0.43	0.385	1
EIF4E2	0.0153641	0.0870194	0.397	0.327	1		CMPK1	0.0105007	0.0905059	0.537	0.496	1
CCZ1	0.0154034	0.0831049	0.322	0.258	1		FAM127B	0.0105865	0.0896592	0.538	0.502	1
SMARCD2	0.0154138	0.0593595	0.287	0.224	1		PSMD12	0.0105866	0.0824435	0.472	0.421	1
C19orf33	0.0154808	0.140728	0.356	0.291	1		ZNF428	0.0106106	0.0802287	0.596	0.545	1
DCAF13	0.0156328	0.100206	0.265	0.212	1		MED19	0.0106136	0.0626455	0.379	0.328	1
CAPG	0.0156461	0.0965714	0.768	0.685	1		SLC38A1	0.0106877	0.104054	0.344	0.302	1
ETF1	0.0157258	0.0893909	0.517	0.435	1		SLC25A5	0.0106976	0.0696749	0.985	0.968	1
FAM129A	0.015855	0.0563576	0.221	0.166	1		VSNL1	0.0107139	0.070206	0.965	0.958	1
UPF3A	0.0159604	0.0541677	0.207	0.153	1		NBR1	0.0108009	0.0742826	0.227	0.187	1
BAZ1A	0.0159858	0.070932	0.294	0.228	1		SLC39A3	0.0108737	0.0745125	0.335	0.289	1
TPMT	0.0159959	0.0651303	0.208	0.155	1		GLRX5	0.0108775	0.0854514	0.694	0.647	1
CDIPT	0.016056	0.0731714	0.236	0.183	1		SZRD1	0.0108987	0.087559	0.371	0.325	1
DGUOK	0.0160691	0.0706519	0.435	0.351	1		MDM4	0.0109116	0.094393	0.371	0.329	1
PTRHD1	0.0161039	0.0847178	0.303	0.244	1		OAZ1	0.010943	0.0553607	1	1	1
VKORC1	0.0161109	0.0891726	0.426	0.352	1		LYPD6	0.0109759	0.0612705	0.318	0.269	1
TMEM106C	0.0161605	0.0652658	0.232	0.176	1		MAT2A	0.0109917	0.0661529	0.333	0.284	1
CDKN1A	0.0162287	0.0888076	0.633	0.553	1		SSBP3	0.0110223	0.0940758	0.424	0.384	1
COMT	0.0162721	0.0976369	0.775	0.749	1		POLR2I	0.0110556	0.0772623	0.769	0.718	1
ANKRD17	0.0162809	0.0764745	0.23	0.179	1		HES4	0.0110573	0.0796824	0.965	0.975	1
WDR18	0.0163245	0.0815013	0.309	0.246	1		AUH	0.0110626	0.0639293	0.203	0.165	1
FAM212A	0.0163714	0.0671987	0.21	0.158	1		TPTEP1	0.0110655	0.0543769	0.214	0.172	1
PDHA1	0.016408	0.0761661	0.214	0.163	1		ATP2B4	0.0111225	0.0811771	0.486	0.426	1
GPI	0.016419	0.0938212	0.203	0.156	1		TMX4	0.0111251	0.0824455	0.297	0.252	1
2021-03-06	0.0164754	0.0846876	0.346	0.28	1		RAB25	0.0111401	0.088484	0.846	0.821	1
C11orf58	0.0165143	0.0885647	0.779	0.728	1		ACAT1	0.0111724	-0.0857198	0.32	0.364	1
IGBP1	0.016529	0.102029	0.285	0.23	1		DDT	0.0111962	0.062717	0.919	0.891	1
PRR7	0.0165589	0.0778854	0.21	0.16	1		VANGL2	0.0112073	0.0742285	0.317	0.273	1
ZDHHC12	0.0166049	0.112965	0.28	0.226	1		ITPR3	0.0112082	0.0979162	0.331	0.288	1
PDCD6IP	0.0166473	0.0997934	0.525	0.455	1		LRRC41	0.011236	0.0761103	0.318	0.276	1
CTNNBIP1	0.0167197	0.0846279	0.863	0.82	1		DCUN1D1	0.0112892	0.0654031	0.254	0.212	1
TP53TG1	0.016726	0.096785	0.464	0.391	1		LGMN	0.0112927	-0.0818538	0.182	0.221	1
HMGN3	0.0168974	0.0909194	0.75	0.652	1		ABHD5	0.0113036	0.0819003	0.268	0.224	1
PFDN4	0.0169095	0.0694219	0.342	0.274	1		MRPL4	0.0113302	0.0941164	0.608	0.563	1
NDUFB9	0.016935	0.0692878	0.931	0.916	1		TSEN34	0.011395	0.0729168	0.626	0.574	1
ESD	0.0170335	0.0864895	0.506	0.427	1		MBTPS1	0.0114226	0.0809161	0.313	0.267	1
TMEM9	0.0170615	0.0773843	0.214	0.163	1		2021-09-07	0.011432	0.0784706	0.92	0.891	1
EGR3	0.0170996	0.101657	0.313	0.253	1		TRAM1	0.0114427	0.0733769	0.565	0.515	1
KALRN	0.0171043	0.0865425	0.229	0.178	1		SDHB	0.0114617	0.0663242	0.584	0.514	1
SHARPIN	0.0171492	0.0685247	0.252	0.194	1		LYPLA1	0.0115051	0.0635501	0.435	0.379	1
UBE2R2	0.0172383	0.0803681	0.218	0.167	1		ABCD3	0.0115303	0.0742452	0.27	0.227	1
NDRG2	0.0172454	0.107593	0.764	0.666	1		TUBB6	0.0115604	0.0774258	0.574	0.537	1
DPP7	0.0172941	0.121398	0.311	0.256	1		SPATS2	0.0115755	0.0733028	0.334	0.287	1
TTC19	0.0174232	0.0642484	0.221	0.167	1		SORBS3	0.0116046	0.0593134	0.326	0.276	1
IDI1	0.0174941	0.158628	0.472	0.411	1		NTPCR	0.0116118	-0.0668419	0.168	0.206	1
SPINT1	0.0175517	0.0720373	0.494	0.403	1		SRPK1	0.0116306	0.0670174	0.263	0.219	1
EBP	0.017557	0.0927696	0.516	0.446	1		CNOT6L	0.0116686	0.0606123	0.285	0.239	1
TRAP1	0.0175597	0.0683487	0.245	0.189	1		BTG2	0.0117958	0.097646	0.584	0.534	1
GARS	0.0176202	0.0537708	0.249	0.189	1		ALG5	0.0118116	0.0505939	0.321	0.27	1
DHRS7	0.0176732	0.0965945	0.322	0.264	1		SRRM2	0.0118896	0.0823148	0.846	0.815	1
GGNBP2	0.0177382	0.0935338	0.382	0.321	1		ZNF106	0.0119198	0.0828601	0.39	0.347	1
OSTF1	0.0177532	0.0884325	0.453	0.38	1		2021-09-09	0.0119203	0.0970627	0.374	0.329	1
PAPSS1	0.0177591	0.0703188	0.38	0.31	1		BORCS5	0.012023	0.076334	0.371	0.325	1
SRP54	0.0178273	0.0772246	0.229	0.175	1		UBXN7	0.0120777	0.0704351	0.221	0.182	1
MFN2	0.0179151	0.0801718	0.216	0.165	1		WDR13	0.0121101	0.0788192	0.349	0.306	1
DYNLT3	0.0180652	0.0896898	0.53	0.472	1		PLP2	0.012122	0.0600025	0.997	0.998	1
HGS	0.0180886	0.0955227	0.269	0.21	1		TGFB1	0.0121447	0.0900137	0.225	0.189	1
CLIC4	0.0181161	0.120842	0.633	0.587	1		POLR2J	0.0122197	0.0764181	0.722	0.669	1
UPF2	0.0181692	-0.145292	0.239	0.28	1		PRNP	0.012297	0.0823525	0.64	0.599	1
ITGAV	0.0181696	0.0886813	0.245	0.193	1		KLF4	0.0123041	0.0907494	0.477	0.424	1
IRF2BP2	0.018192	0.0627833	0.473	0.403	1		PPM1G	0.0123263	0.0806277	0.592	0.539	1
TMEM160	0.0183309	0.0567137	0.495	0.402	1		PSME2	0.012327	0.06638	0.734	0.687	1
CNDP2	0.0184851	0.0585614	0.258	0.2	1		TLK1	0.012364	0.0682475	0.278	0.234	1
BTG2	0.0184947	0.110299	0.495	0.425	1		ARFRP1	0.0125361	0.0718782	0.449	0.396	1
MAX	0.0185126	0.0998219	0.294	0.238	1		TTC37	0.0125581	0.060692	0.315	0.271	1
DNAJC5	0.0185395	0.0588853	0.243	0.188	1		CXXC5	0.012582	0.0793489	0.312	0.269	1
RNF126	0.0185791	0.0664208	0.293	0.23	1		OLA1	0.0125932	0.0876329	0.611	0.565	1
PRRC2C	0.0185836	0.101065	0.386	0.321	1		CASP4	0.0125992	0.0896786	0.504	0.467	1
OSBPL3	0.0188685	0.0633632	0.221	0.169	1		APPL2	0.0126313	0.0649884	0.334	0.29	1
ADI1	0.018897	0.112631	0.395	0.331	1		MMP24-AS1	0.012635	0.0731845	0.553	0.498	1
TMEM168	0.0189356	0.0989702	0.289	0.231	1		CNKSR3	0.0126385	0.11064	0.356	0.319	1
ZNF655	0.0190267	0.0511027	0.23	0.176	1		ATG4D	0.0126576	0.0610314	0.277	0.236	1
CLINT1	0.0191234	0.0677113	0.261	0.206	1		FAM133B	0.012687	0.0909587	0.5	0.448	1
RAB25	0.0191722	0.0780307	0.731	0.676	1		CD164	0.0127617	0.0754002	0.609	0.55	1
PHB2	0.0191932	0.103285	0.426	0.364	1		MRPL2	0.0128067	0.0770135	0.326	0.282	1
ZBTB44	0.0191934	0.127765	0.477	0.416	1		UGP2	0.0128566	0.0915733	0.518	0.477	1
USP34	0.0192039	0.062653	0.218	0.165	1		SPECC1	0.0130522	0.091568	0.308	0.264	1
YIPF6	0.0193154	0.0881289	0.219	0.17	1		FKBP9	0.0130639	0.0710223	0.217	0.179	1
PSMB1	0.0193642	0.0714003	0.976	0.964	1		TUBA1B	0.0130814	0.117246	0.972	0.974	1
PAWR	0.0194432	0.0914311	0.313	0.252	1		ROCK1	0.0130867	0.0880101	0.399	0.356	1
ZNHIT3	0.0195078	0.0631252	0.245	0.189	1		TBC1D15	0.0130872	0.0603245	0.203	0.165	1
PFDN1	0.019516	0.0508623	0.296	0.23	1		DAG1	0.0132149	0.0829982	0.286	0.243	1
DNPH1	0.019566	0.0921099	0.483	0.413	1		KTN1	0.0132882	0.0773372	0.828	0.797	1
ACTR1A	0.0196473	0.0880611	0.318	0.256	1		EVA1A	0.0133326	0.0564882	0.253	0.211	1
RPL26L1	0.0196513	0.0622215	0.314	0.253	1		TP53AIP1	0.0134806	0.088874	0.699	0.66	1
PCBD1	0.0196833	0.094271	0.245	0.194	1		ZMAT2	0.0135691	0.074733	0.601	0.543	1
ATP2C1	0.0197719	0.0808699	0.283	0.229	1		CD99	0.0135902	0.0727011	0.852	0.831	1
LY6G6C	0.0197883	0.0993441	0.314	0.258	1		GLS	0.013604	0.081407	0.222	0.185	1
MFSD10	0.019803	0.0652713	0.227	0.175	1		TP53TG1	0.0136113	0.0759703	0.679	0.628	1
NOP56	0.0199185	0.0723251	0.305	0.245	1		CLIC3	0.013659	-0.106189	0.304	0.349	1
TINCR	0.0199853	0.0901807	0.307	0.251	1		U2SURP	0.0136678	0.070661	0.713	0.66	1
CXCL12	0.0200655	0.142953	0.356	0.304	1		HMGN3	0.0136727	0.0938588	0.942	0.92	1
SNRPG	0.0201054	-0.0717466	0.868	0.92	1		TXNL4A	0.0136885	0.073776	0.843	0.827	1
FAM103A1	0.0202532	0.0542498	0.3	0.235	1		CREBZF	0.0137141	0.0802685	0.357	0.314	1
CAND1	0.0202684	0.100733	0.307	0.251	1		NDUFB2	0.013763	0.0607888	0.971	0.971	1
PGRMC1	0.0203125	0.0751623	0.249	0.194	1		RICTOR	0.0137797	0.0513537	0.215	0.176	1
DHX36	0.0203364	0.0607642	0.329	0.261	1		RELA	0.0137972	0.0604228	0.248	0.208	1
SCRN2	0.0203643	0.0791492	0.219	0.17	1		WDR77	0.0138058	0.0622127	0.209	0.172	1
WDR26	0.0204249	0.0912213	0.298	0.242	1		PTK7	0.013881	0.0760922	0.261	0.221	1
HNRNPA0	0.0204285	0.0875829	0.512	0.433	1		NFAT5	0.0139157	0.0786454	0.31	0.268	1
IDH1	0.0204473	0.0660281	0.201	0.151	1		STAU1	0.013923	0.0841605	0.472	0.433	1
ZNF280D	0.0205121	0.0529652	0.234	0.18	1		CMC1	0.0140038	-0.0809829	0.336	0.381	1
FBXO42	0.02053	0.0935173	0.265	0.215	1		UQCC3	0.0140125	0.0736211	0.609	0.561	1
PDIA3	0.0205737	0.0992681	0.607	0.54	1		CHID1	0.0141234	0.074028	0.479	0.431	1
TAF1D	0.020577	0.092211	0.303	0.247	1		RBM3	0.014181	0.0684498	0.986	0.986	1
MYDGF	0.0205924	0.0862513	0.36	0.296	1		CALCOCO2	0.0142103	0.0712416	0.313	0.267	1
HNRNPUL2	0.0205945	0.0790788	0.298	0.24	1		RDH13	0.0142114	0.0595454	0.207	0.169	1
TMEM33	0.0206211	0.0856749	0.289	0.233	1		LARP1B	0.0142788	0.0553	0.206	0.169	1
SFRP1	0.0206894	0.0721178	0.408	0.344	1		DGCR2	0.0143161	0.063604	0.267	0.225	1
SRP72	0.0208094	0.0783765	0.346	0.283	1		PURB	0.0143502	0.0784257	0.28	0.239	1
ADTRP	0.0208898	0.112751	0.342	0.289	1		ATP5G1	0.0143624	0.0587013	0.957	0.947	1
SHFM1	0.0209374	-0.0808802	0.885	0.945	1		EIF2AK2	0.0143846	0.0878648	0.312	0.273	1
LANCL1	0.0209428	0.0788279	0.263	0.209	1		NDRG1	0.0144162	0.106201	0.76	0.725	1
C20orf24	0.0209554	0.0738122	0.313	0.249	1		TMEM189	0.0144247	0.0725867	0.296	0.255	1
ERGIC1	0.0209559	0.0859178	0.282	0.226	1		MYEOV2	0.0144645	0.0630191	0.995	0.996	1
PSMD1	0.0210128	0.0879317	0.356	0.291	1		USP34	0.0145787	0.0713502	0.352	0.308	1
NCKAP1	0.0210696	0.0689337	0.481	0.409	1		LTBR	0.0146133	0.0806257	0.279	0.239	1
RPL34	0.0210961	-0.100317	1	1	1		SERTAD2	0.0147363	0.0782106	0.291	0.249	1
RAN	0.0211285	0.0687457	0.962	0.951	1		RARG	0.0147652	0.0641059	0.324	0.278	1
TNFRSF12A	0.0212044	0.138233	0.404	0.347	1		LSM3	0.0148652	-0.060593	0.912	0.932	1
SLC39A6	0.0212813	0.078413	0.41	0.339	1		EIF5A	0.0148685	0.0878082	0.843	0.82	1
COL5A3	0.0215262	0.0978058	0.283	0.229	1		DDOST	0.0148769	0.0844964	0.483	0.437	1
PRPF8	0.0215315	0.10098	0.28	0.227	1		STARD10	0.014893	0.0731935	0.515	0.466	1
CKMT1B	0.021608	0.0867325	0.207	0.16	1		SMARCC1	0.0149527	0.0826777	0.349	0.307	1
TACC2	0.021627	0.0785026	0.356	0.291	1		UQCR10	0.015032	0.078309	0.989	0.986	1
IST1	0.0216623	0.0690958	0.298	0.236	1		RBL2	0.0151428	0.0538079	0.203	0.166	1
SSFA2	0.0217251	0.0825691	0.678	0.609	1		IDH2	0.0152051	0.0866177	0.458	0.419	1
KXD1	0.0218727	0.0632322	0.216	0.164	1		DCAF6	0.0152745	0.0907889	0.443	0.399	1
PPIE	0.0219125	0.0638386	0.243	0.19	1		NCK2	0.0153531	0.0951619	0.694	0.643	1
ATPIF1	0.0219354	0.0866815	0.941	0.949	1		GLO1	0.01539	0.0733972	0.587	0.541	1
PPIG	0.0220125	0.0662392	0.552	0.476	1		CDC42EP4	0.0154427	0.0750597	0.384	0.34	1
LARP1	0.0221836	0.0689255	0.298	0.239	1		ITGAV	0.0155449	0.0680062	0.304	0.263	1
RPL38	0.0222003	-0.0668637	1	1	1		NOTCH3	0.0155685	0.14107	0.478	0.449	1
FAM136A	0.0222617	0.0709091	0.212	0.164	1		SVIL	0.0155926	0.0890565	0.565	0.528	1
LITAF	0.0223465	0.113966	0.358	0.301	1		RNF149	0.0155937	0.0610418	0.353	0.303	1
GAR1	0.0223666	0.074528	0.377	0.313	1		ACO2	0.0156401	0.0629543	0.379	0.328	1
GPR137B	0.0224279	0.101913	0.26	0.21	1		PSMB3	0.015917	0.0614479	0.946	0.93	1
NCL	0.0224415	-0.0937437	0.656	0.707	1		TOB2	0.0159225	0.0535197	0.248	0.206	1
PIN1	0.0225701	0.0654366	0.377	0.307	1		BAP1	0.0159326	0.0681793	0.256	0.216	1
ZFYVE21	0.0225958	0.0889434	0.305	0.251	1		USP16	0.0159457	0.0742153	0.403	0.359	1
FNTA	0.0226749	0.0822728	0.377	0.312	1		FBXO21	0.0159772	0.0511604	0.211	0.173	1
MGST3	0.0228575	0.0951828	0.865	0.837	1		LRRC16A	0.0160698	0.0809631	0.27	0.231	1
DHX29	0.0228575	0.0560161	0.207	0.156	1		COPS5	0.0161143	0.0652911	0.58	0.532	1
CYB5R3	0.0228878	0.0732871	0.313	0.254	1		FBXO3	0.016144	0.0580889	0.301	0.256	1
UFC1	0.0229085	0.0854782	0.572	0.515	1		RAB7B	0.0161543	0.0867052	0.378	0.336	1
PPP2R1B	0.0229339	0.088234	0.212	0.164	1		DPP7	0.0161747	0.0773661	0.498	0.455	1
MFHAS1	0.0229404	0.0691285	0.214	0.165	1		CNOT1	0.0162319	0.0714424	0.262	0.221	1
CBY1	0.0229842	0.0552195	0.229	0.176	1		AK1	0.0162658	0.0614663	0.517	0.463	1
HSP90AB1	0.0230556	-0.113613	0.965	0.969	1		OGFR	0.0162837	0.0589865	0.213	0.176	1
COPS6	0.0231018	0.112523	0.554	0.506	1		ATP5O	0.0164223	-0.0534611	0.971	0.975	1
MRPL43	0.0231216	0.0545662	0.503	0.41	1		HNRNPH3	0.0165167	0.0747559	0.707	0.666	1
JAGN1	0.0231529	0.0575116	0.289	0.227	1		ENTPD2	0.0165891	0.0737351	0.238	0.2	1
LINC01420	0.0232991	0.0585467	0.347	0.279	1		SRSF4	0.0165963	0.0720466	0.538	0.492	1
LRP10	0.0233472	0.074406	0.446	0.378	1		DDR1	0.0166478	0.0843862	0.5	0.459	1
ARL6IP1	0.0234119	-0.118943	0.389	0.44	1		SERPINB5	0.016753	0.10203	0.825	0.817	1
PPP4C	0.0234482	0.0724768	0.74	0.671	1		TMEM256	0.0169863	0.0757811	0.706	0.671	1
POGZ	0.0235006	0.0801825	0.229	0.179	1		KIF21A	0.0169869	0.141715	0.52	0.485	1
SDF2	0.0235054	0.0705789	0.238	0.185	1		TRAF7	0.0170008	0.058823	0.251	0.211	1
PPP1CB	0.0237718	-0.110133	0.781	0.83	1		ZFX	0.0170197	0.0544174	0.203	0.166	1
GIPC1	0.0239137	0.0723381	0.651	0.57	1		CLSTN1	0.0170781	0.0686301	0.289	0.247	1
ABCA4	0.0239163	0.100549	0.236	0.189	1		RAD50	0.0170825	0.0533012	0.456	0.403	1
SF3B2	0.0241477	0.0941806	0.481	0.407	1		STRN	0.0170952	0.0610603	0.249	0.209	1
RAB4A	0.0241903	0.0991694	0.316	0.26	1		HSPH1	0.0171436	0.0741205	0.252	0.213	1
CNPPD1	0.0243652	0.0618069	0.256	0.2	1		NDUFAF2	0.0172187	0.0899611	0.426	0.385	1
B3GNT5	0.0244932	0.0699306	0.218	0.167	1		UNG	0.0172426	0.0565432	0.211	0.174	1
CREB5	0.0246182	0.104216	0.375	0.322	1		PSMA1	0.0172826	0.0706423	0.903	0.872	1
VBP1	0.024671	0.0570595	0.247	0.192	1		ECH1	0.0173082	0.0611064	0.869	0.846	1
ANAPC16	0.024737	0.0854807	0.861	0.821	1		ITGB8	0.0173531	0.0757937	0.446	0.401	1
MEGF9	0.0247454	0.0804086	0.305	0.252	1		INPP1	0.017378	0.0822141	0.375	0.333	1
HEXIM1	0.0248721	0.0739946	0.216	0.167	1		POLK	0.0173836	0.0625315	0.215	0.178	1
PUM1	0.0248899	0.0726824	0.21	0.162	1		FYTTD1	0.017451	0.0773523	0.418	0.373	1
EFS	0.024897	0.0774312	0.293	0.237	1		FAM83A	0.0174709	0.145477	0.352	0.319	1
NUPR1	0.024909	0.111371	0.998	0.99	1		SNRNP70	0.0175051	0.081368	0.609	0.56	1
FAM84A	0.0249652	0.0787439	0.812	0.792	1		PPP2CB	0.0175223	0.0728944	0.458	0.403	1
UTP11L	0.0250628	0.0743464	0.261	0.208	1		OSBPL9	0.0176034	0.068235	0.226	0.189	1
LMF2	0.0250978	0.0974274	0.302	0.246	1		GPR137B	0.0176433	0.0799095	0.302	0.264	1
C1QBP	0.0251431	0.0957659	0.698	0.658	1		ILF2	0.0177391	0.0721568	0.962	0.959	1
GPR87	0.0252372	0.0799244	0.484	0.413	1		PSMF1	0.017779	0.0785045	0.502	0.454	1
PNLIPRP3	0.0253896	0.0724882	0.241	0.192	1		DFFA	0.017796	0.0582854	0.249	0.209	1
PCSK7	0.0254288	0.117936	0.238	0.192	1		GRSF1	0.0178167	0.0849383	0.358	0.318	1
STK24	0.0255855	0.100978	0.463	0.4	1		TRPS1	0.0178488	0.0979689	0.754	0.722	1
VDAC1	0.0256117	0.109772	0.77	0.773	1		ZBTB43	0.0178777	0.0603233	0.203	0.167	1
SDF2L1	0.0257146	0.067549	0.23	0.179	1		NCOR1	0.0179647	0.073432	0.543	0.495	1
UXT	0.0258791	0.081396	0.656	0.574	1		SYNCRIP	0.0180848	0.062066	0.669	0.602	1
TMEM9B	0.0259228	0.0767834	0.375	0.312	1		MAPKAPK3	0.0181176	0.0522532	0.223	0.183	1
NDUFV2	0.025952	0.0991815	0.737	0.706	1		ARHGEF19	0.0181233	0.0724227	0.549	0.507	1
NKTR	0.0260776	0.112787	0.422	0.367	1		ANKRD11	0.0181677	0.0746688	0.646	0.584	1
PTPN14	0.026207	0.0809275	0.433	0.366	1		STUB1	0.0182007	0.0620582	0.922	0.898	1
EID1	0.0262133	0.0855244	0.395	0.33	1		NDUFB3	0.0183508	0.071644	0.876	0.863	1
FCGRT	0.0263498	0.10788	0.307	0.26	1		LSM7	0.0183709	0.0911077	0.812	0.794	1
SYAP1	0.0263965	0.0568325	0.25	0.196	1		CNN3	0.0185481	0.097038	0.662	0.627	1
TLE1	0.0264515	0.103332	0.585	0.54	1		DR1	0.0185658	0.0638295	0.341	0.295	1
NSMCE4A	0.0265165	0.0728719	0.309	0.248	1		USP48	0.0186091	0.0642319	0.25	0.211	1
SH3PXD2A	0.0267581	0.0987173	0.287	0.237	1		EIF3J	0.0187006	0.0637636	0.537	0.481	1
COA4	0.0267983	0.0908653	0.23	0.182	1		TPM4	0.018759	0.0783845	0.898	0.854	1
PXMP2	0.0268	0.0797699	0.366	0.306	1		PRPF6	0.0187777	0.0756079	0.355	0.315	1
2021-09-07	0.0269909	-0.0992706	0.612	0.669	1		NDUFB1	0.0188545	0.0855941	0.879	0.862	1
ARHGDIA	0.0270723	0.107485	0.505	0.435	1		ARSA	0.0190302	0.0542911	0.256	0.216	1
SERTAD2	0.0272388	0.0743535	0.214	0.166	1		RAPH1	0.0190663	0.0643662	0.245	0.207	1
SMG1	0.0275406	0.074576	0.25	0.197	1		NAA50	0.0190867	0.0811181	0.39	0.348	1
TUBB2A	0.0276254	0.152083	0.828	0.88	1		PRPF4B	0.0191756	0.10589	0.497	0.465	1
AGA	0.0276488	0.0638	0.208	0.161	1		LAMA5	0.0192053	0.0540791	0.2	0.163	1
KMT5B	0.0277787	0.0655584	0.229	0.18	1		SYF2	0.0192768	0.0892474	0.665	0.62	1
HMCES	0.027886	0.0868167	0.232	0.185	1		MRPS33	0.0193478	-0.0920056	0.675	0.694	1
CHMP1B	0.0279992	0.0710633	0.333	0.275	1		RTCB	0.0193718	0.0778084	0.549	0.502	1
ARL1	0.0281101	0.0766897	0.391	0.328	1		KIF5B	0.0195553	0.065086	0.844	0.794	1
SNU13	0.0281414	0.0786404	0.812	0.778	1		FRMD8	0.0195658	0.0527613	0.205	0.168	1
DALRD3	0.028155	0.0596263	0.232	0.182	1		SDHA	0.0196197	0.0641323	0.226	0.189	1
POP5	0.0281626	0.0602976	0.212	0.163	1		ANAPC7	0.0197011	0.0708124	0.288	0.249	1
FKBP1A	0.0283011	0.0785221	0.982	0.982	1		STIP1	0.019706	0.0643363	0.337	0.294	1
WDR1	0.0284386	0.0749996	0.477	0.409	1		HSPA4	0.0198226	0.0692279	0.349	0.304	1
TSPAN6	0.0285993	0.0800458	0.305	0.251	1		NDUFV1	0.0198756	0.0710428	0.655	0.607	1
PTGES3	0.0286007	-0.0891217	0.653	0.698	1		IER3	0.0198826	0.102827	0.469	0.418	1
POLR2J	0.0286032	0.0733307	0.541	0.471	1		RTN3	0.0201561	0.0692813	0.595	0.543	1
FAM83H	0.0286111	0.0791188	0.428	0.356	1		SGSM3	0.0201853	0.0559158	0.223	0.186	1
ARF1	0.0286867	0.0882384	0.592	0.522	1		NUCB2	0.0202391	0.0690439	0.694	0.649	1
ABHD17A	0.0287162	0.0565871	0.267	0.211	1		SNX17	0.0202453	0.0669615	0.614	0.554	1
MRPL50	0.0288181	0.0671392	0.234	0.185	1		TAPBP	0.0202955	0.0794041	0.36	0.321	1
COMMD1	0.0289465	0.0686462	0.269	0.215	1		BLVRA	0.0203298	0.0687383	0.252	0.215	1
MRPL55	0.0289478	0.0709294	0.393	0.327	1		ATF6B	0.0204121	0.070469	0.375	0.331	1
CELF1	0.0289925	0.070446	0.34	0.278	1		ATP1B3	0.0204201	0.0752061	0.86	0.829	1
OXA1L	0.0290573	0.0640329	0.278	0.224	1		ATL2	0.0205103	0.073576	0.392	0.351	1
TMEM219	0.0293694	0.0533139	0.625	0.547	1		ACSL1	0.0205286	0.0693976	0.349	0.31	1
ACTL6A	0.0295108	0.0655584	0.23	0.182	1		ZDHHC1	0.020639	0.107861	0.247	0.211	1
POP4	0.0295333	0.0735311	0.239	0.19	1		MLF2	0.0206652	0.0839544	0.8	0.752	1
CHMP1A	0.0295359	0.0778268	0.243	0.191	1		NCL	0.0208477	0.0905312	0.872	0.864	1
HSD17B8	0.0295764	0.0669478	0.252	0.199	1		PROM2	0.0208892	0.0819144	0.374	0.333	1
SCFD1	0.029587	0.0592866	0.239	0.189	1		POGZ	0.0209573	0.0613534	0.26	0.221	1
SBDS	0.0299459	0.0649587	0.34	0.278	1		TENM2	0.0210289	0.125773	0.659	0.651	1
HNRNPUL1	0.029948	0.0822956	0.26	0.209	1		GYLTL1B	0.0212728	0.059887	0.242	0.205	1
DDRGK1	0.0299903	0.0696694	0.366	0.306	1		AK3	0.0212843	0.083465	0.434	0.396	1
SSSCA1	0.029998	0.0615018	0.327	0.266	1		HSPA5	0.0214607	0.070396	0.671	0.621	1
CALML5	0.0301006	0.267029	0.949	0.94	1		MRPS23	0.021619	0.0699275	0.491	0.45	1
SPTLC3	0.0301381	0.089024	0.336	0.279	1		C11orf80	0.0216566	0.0649875	0.266	0.227	1
APOPT1	0.0305432	0.0667881	0.256	0.204	1		TMEM87A	0.0217548	0.0904455	0.487	0.452	1
UBE2E1	0.0305652	0.0807761	0.239	0.191	1		SRM	0.0220438	0.0761237	0.609	0.554	1
DDX21	0.0305888	-0.125241	0.329	0.372	1		MT-CO1	0.0220571	0.0654058	1	1	1
HSBP1	0.0306777	0.0901122	0.704	0.667	1		EFNA3	0.022231	0.102525	0.543	0.498	1
AK2	0.0308206	0.0596967	0.453	0.38	1		FKBP3	0.0222622	0.0830783	0.762	0.741	1
LRAT	0.0309782	0.0631037	0.227	0.18	1		WDR45	0.0222915	0.0709886	0.336	0.297	1
NCAPH2	0.0315242	0.0787912	0.201	0.158	1		EMC2	0.0223685	0.0709257	0.437	0.389	1
PIH1D1	0.0315243	0.0736983	0.305	0.252	1		NUDT3	0.0223974	0.0605259	0.436	0.391	1
CCDC25	0.0315782	0.050929	0.223	0.173	1		TACC2	0.0225025	0.0876908	0.515	0.476	1
MEAF6	0.0317184	0.0714343	0.426	0.355	1		CEBPB	0.022507	0.0762809	0.91	0.903	1
PSME3	0.0320775	0.055573	0.249	0.197	1		CDC123	0.0226461	0.0614132	0.475	0.421	1
ELL2	0.0321589	0.069322	0.336	0.271	1		GOLGA2	0.0226986	0.100672	0.37	0.334	1
DERA	0.0325836	0.057577	0.218	0.17	1		ARF1	0.0228373	0.0769341	0.823	0.792	1
NDUFAF3	0.0326451	0.0712494	0.464	0.39	1		MRPS9	0.0228999	0.0663645	0.272	0.235	1
COPRS	0.0327146	0.0669285	0.3	0.242	1		CDV3	0.0229316	0.0833917	0.512	0.475	1
CMAS	0.0327579	0.0608766	0.212	0.165	1		SMARCB1	0.0230006	0.0506261	0.362	0.318	1
CNN3	0.0328466	0.0782801	0.569	0.492	1		BBOX1	0.0230382	0.096306	0.419	0.38	1
FAM200B	0.0331188	0.0574254	0.276	0.221	1		ATP2B1	0.0230819	0.0597805	0.236	0.198	1
CLTC	0.0331761	0.0579736	0.426	0.353	1		AURKAIP1	0.0230872	0.0692842	0.921	0.911	1
IRF6	0.0331909	0.086229	0.388	0.328	1		CHMP6	0.0231281	0.0640693	0.24	0.205	1
CHMP4B	0.0332275	0.084427	0.918	0.899	1		RANBP2	0.023294	0.0851777	0.268	0.233	1
SAV1	0.0332857	0.0577452	0.205	0.157	1		NUPL2	0.0233441	0.0513345	0.289	0.245	1
SSR3	0.0334645	0.0966463	0.567	0.5	1		RRM1	0.023381	0.0811997	0.399	0.363	1
TRAPPC3	0.0334869	0.0849307	0.353	0.3	1		PUM1	0.0233972	0.0799388	0.363	0.319	1
PON2	0.0337072	0.0868351	0.336	0.278	1		PPP1R14C	0.0234572	0.0785836	0.703	0.653	1
SNRNP35	0.0340805	0.0675833	0.232	0.184	1		MAGOHB	0.023614	0.0668155	0.33	0.29	1
FAM177A1	0.0341191	0.0623497	0.457	0.385	1		DEAF1	0.023615	0.070268	0.284	0.247	1
ITGB1BP1	0.034299	0.0729079	0.214	0.171	1		ERICH1	0.023763	0.0765891	0.353	0.313	1
ZC3H11A	0.0343461	0.0710897	0.307	0.252	1		CIAO1	0.0237966	0.0618287	0.342	0.3	1
GPR108	0.0343603	0.0629302	0.212	0.165	1		RING1	0.0237975	0.0618976	0.264	0.225	1
MCUR1	0.0344073	0.0648346	0.342	0.282	1		SLTM	0.0239736	0.100606	0.565	0.527	1
ELF1	0.0345697	0.103037	0.245	0.203	1		SOD2	0.0241926	0.0814776	0.295	0.259	1
PRSS8	0.0345877	0.0802207	0.4	0.342	1		KCTD1	0.0243242	0.0772913	0.569	0.52	1
ATP2B4	0.0346163	0.0972675	0.468	0.401	1		SS18	0.0243316	0.0778737	0.305	0.267	1
ATXN10	0.0346942	0.0546031	0.351	0.287	1		XRCC5	0.0243421	0.0729439	0.777	0.757	1
NSFL1C	0.0349079	0.0833547	0.473	0.406	1		CDKN1A	0.0244213	0.0728944	0.404	0.36	1
CIRBP	0.034939	0.0903268	0.932	0.922	1		RERG	0.0245035	0.0815836	0.281	0.244	1
SMC3	0.0350427	0.0541278	0.208	0.162	1		POLE4	0.0246949	0.0691369	0.526	0.483	1
MFGE8	0.0352302	0.0964652	0.466	0.406	1		GRINA	0.0247319	0.0685671	0.218	0.184	1
SPCS3	0.0355481	0.0543546	0.236	0.184	1		LTN1	0.0247607	0.0513451	0.243	0.206	1
TMEM261	0.0357191	0.080991	0.49	0.429	1		ARFGAP2	0.024806	0.0706064	0.298	0.26	1
RSL1D1	0.0357501	0.0701459	0.435	0.371	1		TMEM238	0.0248267	0.0778875	0.625	0.578	1
PSMD6	0.0358308	0.0509595	0.375	0.308	1		RHOC	0.0248889	0.0886634	0.534	0.504	1
YWHAB	0.0359155	0.0760451	0.883	0.86	1		EFHD2	0.024936	0.0647857	0.38	0.338	1
CWC15	0.0359263	0.0645315	0.495	0.422	1		MRPL51	0.0250986	0.0565458	0.976	0.968	1
SGK1	0.0359292	0.0893616	0.238	0.192	1		SUMF1	0.0251191	0.0555761	0.244	0.208	1
TSC22D4	0.0360261	0.0829364	0.307	0.255	1		USP1	0.0251437	0.0563827	0.272	0.232	1
ANP32A	0.036196	0.0569542	0.437	0.365	1		RSRP1	0.0252798	0.0661652	0.634	0.584	1
FAM13A	0.036377	0.108083	0.205	0.163	1		ERGIC3	0.0253026	0.0858204	0.736	0.694	1
DCXR	0.0364542	0.0533389	0.256	0.202	1		TMC6	0.0253381	0.0628648	0.315	0.274	1
NDUFB6	0.036746	0.0897646	0.713	0.68	1		LHX2	0.0254058	0.069676	0.849	0.848	1
ZNF638	0.0367775	0.0703129	0.243	0.194	1		VTCN1	0.0254938	0.0634791	0.271	0.234	1
TPD52L2	0.0370164	0.0737746	0.25	0.203	1		YIF1A	0.0256627	0.065611	0.684	0.64	1
BLOC1S1	0.0371132	0.0751941	0.874	0.845	1		NTHL1	0.0256844	0.0564961	0.226	0.191	1
SMDT1	0.0371721	0.0710509	0.859	0.815	1		PWWP2A	0.0258135	0.0533098	0.218	0.183	1
EIF3M	0.0371844	0.0905586	0.74	0.715	1		CKLF	0.0258595	0.0566904	0.242	0.204	1
BLCAP	0.0374294	0.0723312	0.265	0.215	1		C1orf35	0.0259862	0.0796131	0.425	0.388	1
POLD2	0.0376981	0.0877413	0.285	0.236	1		OTUD6B-AS1	0.0261576	0.070067	0.519	0.482	1
SUMO3	0.0377775	0.0810344	0.34	0.289	1		SNN	0.0262015	0.0721127	0.261	0.225	1
CCDC124	0.0379499	0.0996382	0.4	0.353	1		GTF2A2	0.0262042	-0.0651591	0.727	0.728	1
OCIAD2	0.0379528	0.0789689	0.75	0.692	1		SUN2	0.0262543	0.0683442	0.327	0.286	1
TNFRSF1A	0.0379618	0.067074	0.38	0.32	1		CLPP	0.0265968	0.0752255	0.437	0.392	1
APH1A	0.0379724	0.0953411	0.371	0.319	1		RSBN1L	0.0267072	0.0695099	0.484	0.443	1
AIMP2	0.0380555	0.0570974	0.221	0.174	1		TOPORS	0.0268075	0.0668691	0.33	0.29	1
RRM1	0.0380875	0.0638627	0.256	0.206	1		QTRT1	0.0268087	0.0571537	0.324	0.283	1
EPHB3	0.0381665	0.0701184	0.263	0.216	1		SLC25A1	0.0269627	0.0745809	0.312	0.272	1
STUB1	0.0383816	0.0865606	0.735	0.689	1		RNF13	0.0270129	0.0760008	0.484	0.448	1
RALY	0.0384761	0.0594927	0.413	0.347	1		FXR1	0.0270737	0.0904518	0.48	0.448	1
TMEM45A	0.0386347	-0.191094	0.775	0.815	1		SPG7	0.0271579	0.0506545	0.263	0.223	1
TMPRSS13	0.0386418	0.0736584	0.265	0.218	1		KMT5A	0.027254	0.0748339	0.287	0.249	1
LCE1C	0.0387059	0.0577169	0.252	0.202	1		MAZ	0.0272799	0.0717692	0.497	0.451	1
HDAC1	0.0387323	0.093117	0.26	0.212	1		SPINT1	0.0273258	0.0767738	0.717	0.679	1
BRK1	0.0387727	0.0715493	0.914	0.91	1		NUDT21	0.0273606	0.057247	0.284	0.245	1
CTD-2336O2.1	0.0388796	0.0609342	0.201	0.157	1		ACBD3	0.0274063	0.0579566	0.327	0.285	1
GLOD4	0.0388971	0.0615018	0.314	0.258	1		STX7	0.02744	0.0734115	0.251	0.217	1
RAB11A	0.0389471	0.0681162	0.804	0.762	1		KPNA6	0.0274441	0.0652365	0.251	0.217	1
GPT2	0.0390024	0.066699	0.236	0.189	1		ALYREF	0.027467	0.0590812	0.441	0.394	1
VAMP3	0.039062	0.0687041	0.236	0.19	1		LSM12	0.0275553	0.0718303	0.319	0.283	1
TMEM41A	0.0394611	0.0975116	0.216	0.175	1		TNK2	0.0276576	0.0662402	0.271	0.234	1
RPF1	0.0395268	0.0720558	0.201	0.158	1		GPATCH8	0.0277556	0.0659833	0.3	0.262	1
SAR1B	0.0397843	0.0630118	0.307	0.251	1		FAM162A	0.0278467	0.0902412	0.885	0.863	1
MYO1C	0.0402545	-0.15023	0.362	0.388	1		RTCA	0.0279176	0.0547089	0.257	0.22	1
NPM3	0.0403095	0.0668122	0.245	0.197	1		TIMMDC1	0.0279475	0.0722161	0.553	0.513	1
C7orf50	0.0405213	0.0687503	0.388	0.327	1		MANSC1	0.0279892	0.0781672	0.364	0.327	1
CCND1	0.0406506	0.126259	0.826	0.801	1		ELF1	0.0280361	0.0723105	0.497	0.456	1
MTSS1	0.0407628	0.050335	0.395	0.333	1		PIK3C2A	0.0280459	0.0673543	0.225	0.191	1
PKP1	0.0408905	0.0718836	1	0.993	1		TMEM258	0.0280717	0.064945	0.909	0.887	1
RCC2	0.0410178	0.0539302	0.289	0.233	1		PPIC	0.0280931	0.0914884	0.666	0.622	1
PKM	0.0411139	0.0685133	0.976	0.973	1		ZFC3H1	0.0281658	0.0615323	0.217	0.183	1
ATP5L	0.0414869	0.0694758	1	0.998	1		NCKAP1	0.0282693	0.0951216	0.435	0.406	1
EFNA4	0.0415299	0.0835711	0.276	0.233	1		UBQLN1	0.0284133	0.057247	0.285	0.246	1
SPTAN1	0.0416564	0.0850178	0.517	0.455	1		TMPRSS13	0.028417	0.0612135	0.295	0.256	1
VPS36	0.041833	0.0559503	0.333	0.273	1		MFSD6	0.0284668	0.0737474	0.226	0.193	1
LLNLR-245B6.1	0.0419352	-0.103232	0.373	0.413	1		FAM83B	0.0285918	0.0617472	0.274	0.237	1
POLD4	0.0420148	0.0625961	0.207	0.163	1		POMC	0.0286318	0.101042	0.58	0.572	1
YIPF5	0.0420632	0.0802646	0.214	0.172	1		NIPSNAP3A	0.0286549	0.0719551	0.359	0.318	1
TUG1	0.0421456	0.0668267	0.382	0.324	1		C9orf69	0.0287685	0.0556688	0.252	0.214	1
UNC50	0.0422166	0.0805804	0.238	0.192	1		SMYD2	0.0288452	-0.0506534	0.235	0.275	1
FLII	0.0422643	0.0554967	0.207	0.163	1		LINC01133	0.0288694	0.118854	0.449	0.417	1
CYP1B1	0.0422763	0.0898557	0.868	0.812	1		SLC25A28	0.0288883	0.0677802	0.395	0.351	1
CAST	0.0423367	0.0590229	0.614	0.537	1		EML2	0.0289073	0.0573504	0.221	0.187	1
PNN	0.042361	0.0683124	0.3	0.249	1		ATP6V1B2	0.028924	0.0992315	0.25	0.217	1
RABAC1	0.0426073	0.0725921	0.671	0.571	1		C19orf48	0.0289814	0.0500122	0.241	0.205	1
SWI5	0.0426076	0.0666534	0.241	0.193	1		SAE1	0.0290202	0.0580878	0.2	0.167	1
STX10	0.0427108	0.0531455	0.327	0.271	1		MRPS6	0.0290209	0.0876355	0.668	0.616	1
PLGRKT	0.0427862	0.0542755	0.252	0.202	1		FBXW2	0.0292283	0.0868643	0.3	0.265	1
PNRC2	0.0429723	0.0705956	0.205	0.163	1		CIB1	0.0292937	0.0718974	0.604	0.558	1
DUSP22	0.0431332	0.0882027	0.318	0.269	1		JUNB	0.0294297	-0.0648004	0.503	0.54	1
TUBA1A	0.043154	0.12572	0.941	0.947	1		ARL5A	0.0294514	0.0763312	0.703	0.668	1
HNRNPK	0.0434065	0.0564214	0.947	0.957	1		XRCC6	0.0294589	0.0662862	0.842	0.814	1
MFAP1	0.0435631	0.0676545	0.207	0.165	1		TSPAN3	0.0295159	0.060819	0.275	0.239	1
CDC42SE1	0.0435931	-0.199156	0.355	0.388	1		NHSL1	0.0295237	0.0662196	0.31	0.271	1
TXNDC9	0.0435963	0.0693714	0.331	0.274	1		FAM3C	0.0295334	0.0554332	0.345	0.302	1
RPL22L1	0.0436731	-0.0725557	0.506	0.565	1		HEG1	0.0295608	0.0580317	0.295	0.254	1
ATL3	0.0437089	0.0737635	0.393	0.337	1		RNF115	0.0296518	0.0594174	0.326	0.285	1
SCAF11	0.0437884	0.0648346	0.391	0.331	1		MTIF3	0.0296731	0.0728019	0.438	0.394	1
C11orf31	0.0440459	0.102202	0.753	0.725	1		FGFR1	0.0297475	0.076439	0.397	0.358	1
BAZ2B	0.044249	0.0674458	0.207	0.164	1		CTDNEP1	0.0297544	0.0774198	0.536	0.488	1
SELT	0.0445196	0.0713203	0.349	0.292	1		MRPL9	0.0298909	0.0517894	0.383	0.337	1
GPATCH8	0.0445466	0.0710366	0.221	0.179	1		HIGD1A	0.0299931	0.0684441	0.535	0.494	1
TBCB	0.0446728	0.0800577	0.302	0.251	1		CCDC51	0.0301732	-0.0703199	0.235	0.269	1
BID	0.0447052	0.0663819	0.243	0.198	1		PRDX4	0.0302306	-0.0572275	0.507	0.55	1
GATA3	0.0447173	0.0715801	0.229	0.184	1		AHCYL1	0.03027	0.0791682	0.354	0.315	1
APPL1	0.0450251	0.0771789	0.23	0.189	1		TMEM50A	0.0304912	0.0699815	0.82	0.774	1
SUCLA2	0.0451543	0.0539889	0.205	0.161	1		PCMTD1	0.0304982	0.0713385	0.696	0.648	1
COX8A	0.0451851	0.0764722	0.998	0.992	1		RALBP1	0.0306754	0.0798726	0.705	0.665	1
CDK4	0.0458133	0.0659832	0.223	0.178	1		PSMD7	0.0307684	0.0506279	0.935	0.93	1
CIR1	0.0460912	0.0541427	0.305	0.253	1		AUP1	0.030793	0.0756944	0.464	0.428	1
2021-09-15	0.0461204	0.0643678	0.391	0.334	1		CNOT4	0.0308592	0.0623771	0.313	0.277	1
UQCR10	0.0461615	-0.085365	0.987	0.988	1		FOS	0.0311109	0.394237	0.203	0.178	1
NRBF2	0.0464532	0.0687532	0.223	0.181	1		BUD31	0.0312255	0.055687	0.843	0.807	1
RNF181	0.04647	0.0622853	0.669	0.63	1		PSMC1	0.0313073	0.0638078	0.764	0.713	1
C17orf89	0.0468205	0.0858206	0.53	0.466	1		COPS4	0.0313501	0.0528217	0.363	0.322	1
ARHGAP1	0.0471046	0.0722744	0.227	0.184	1		IL17RE	0.0314386	0.079676	0.258	0.226	1
MRPL13	0.0471837	0.0639023	0.397	0.346	1		PLA2G16	0.031556	0.0838009	0.264	0.228	1
CYHR1	0.0473713	0.0569577	0.355	0.297	1		RAB11B	0.0315663	0.0706858	0.424	0.385	1
PPA1	0.0474909	0.0860059	0.874	0.853	1		MYH10	0.0316261	0.0519308	0.213	0.18	1
FGFR1	0.0475636	0.0766952	0.256	0.208	1		HERPUD1	0.0317396	0.0816766	0.46	0.424	1
VDAC2	0.0479253	0.0872894	0.918	0.909	1		TUBA4A	0.0319088	0.0837703	0.961	0.972	1
MGST1	0.0482687	0.092724	0.662	0.624	1		TMEM54	0.0319495	0.0643285	0.922	0.921	1
AURKAIP1	0.048294	0.0750681	0.861	0.835	1		SHB	0.0319634	0.0746006	0.354	0.318	1
ACTN1	0.0490808	0.0759686	0.991	0.976	1		STRAP	0.0320387	0.0771095	0.763	0.735	1
CHMP5	0.0491986	0.0677729	0.459	0.391	1		FLRT2	0.0320461	0.0851678	0.289	0.254	1
PPL	0.0492398	0.0620347	0.426	0.369	1		PGAP2	0.0321538	0.0575905	0.255	0.219	1
SMIM4	0.0493042	-0.101421	0.225	0.264	1		ANXA8	0.0321722	0.0709965	0.247	0.215	1
PPCS	0.0493821	0.0775084	0.377	0.322	1		YBX3	0.0322123	0.0620259	0.999	0.999	1
UBR4	0.049544	0.105437	0.353	0.299	1		UBE2G2	0.0322707	0.0663274	0.364	0.321	1
GTF3C6	0.0499837	0.0622043	0.325	0.272	1		RBM7	0.0324353	0.057656	0.213	0.18	1
FLNB	0.0500031	0.0861983	0.793	0.711	1		SRP19	0.0324956	-0.077016	0.438	0.472	1
C3orf58	0.050077	0.0585682	0.234	0.189	1		MRPL54	0.0325492	0.0705266	0.602	0.558	1
CD58	0.0501013	0.0577743	0.252	0.206	1		S100A1	0.0325656	0.166886	0.746	0.74	1
CD81	0.0503963	0.0545926	0.59	0.5	1		TSR2	0.0327311	0.075377	0.412	0.374	1
ETHE1	0.0504373	0.057954	0.271	0.224	1		UBE2D3	0.0327537	0.0665958	0.804	0.785	1
TIMP3	0.0504761	0.076735	0.682	0.604	1		ETNK1	0.0327858	0.0680531	0.285	0.249	1
MFF	0.0505008	0.054479	0.208	0.165	1		2021-09-10	0.032811	0.0686988	0.437	0.396	1
AC090498.1	0.0505894	0.0898865	0.746	0.689	1		CKAP4	0.032856	0.104111	0.312	0.279	1
SLC10A3	0.050643	0.0654227	0.21	0.169	1		EIF1AX	0.0328561	0.0691076	0.909	0.888	1
PSMD8	0.0506526	0.0644224	0.887	0.888	1		PEMT	0.0329481	0.0623808	0.236	0.203	1
CHID1	0.050871	0.0746824	0.271	0.225	1		RPL17	0.0332548	0.0526232	0.935	0.908	1
SDHD	0.0509107	0.0785948	0.258	0.212	1		BLVRB	0.0334503	0.0605121	0.709	0.655	1
SPAG7	0.0510222	0.0639584	0.331	0.275	1		USP9X	0.0335095	0.06478	0.218	0.186	1
SPG7	0.0510898	0.0720964	0.252	0.211	1		LARP4	0.0335526	0.0628175	0.226	0.193	1
TCEB2	0.0512603	-0.0672155	0.998	1	1		PLEKHA3	0.0335819	0.0594424	0.218	0.185	1
SAP30BP	0.0513288	0.0695803	0.302	0.252	1		CHD6	0.0337215	0.0574822	0.297	0.258	1
DNAJA1	0.0513871	0.0692655	0.45	0.393	1		PLA2G12A	0.0340422	0.0751763	0.508	0.475	1
EIF6	0.0519996	0.0698991	0.903	0.881	1		KIAA2013	0.0340506	0.0624331	0.289	0.251	1
HAT1	0.0520403	0.0546532	0.227	0.183	1		SLC39A8	0.0340587	0.0858117	0.274	0.242	1
KPNB1	0.0521583	0.0631295	0.399	0.34	1		PIM3	0.0341309	0.0796408	0.419	0.385	1
SF1	0.0522349	0.0685867	0.461	0.402	1		JAG1	0.034199	0.0880587	0.797	0.768	1
MRPS23	0.0523222	0.0773972	0.236	0.196	1		TTC17	0.0343667	0.0629156	0.231	0.197	1
ADARB1	0.0523277	0.0689958	0.25	0.204	1		TBCC	0.0344696	0.0633621	0.267	0.232	1
LEPROTL1	0.0524641	0.0628742	0.391	0.33	1		FAM160B2	0.0344877	0.0639431	0.216	0.183	1
PABPC4	0.0525648	0.0591452	0.212	0.17	1		RHOB	0.0345177	-0.057348	0.516	0.554	1
JTB	0.0526287	0.0832545	0.711	0.666	1		GORASP2	0.0345611	0.0511533	0.359	0.315	1
CALM2	0.0527866	0.0634762	0.963	0.972	1		C17orf89	0.0346028	0.0535889	0.772	0.736	1
AGAP3	0.0528172	0.0565686	0.229	0.184	1		SHOC2	0.0346337	0.0867943	0.328	0.296	1
RAB1B	0.0529604	0.0526708	0.314	0.26	1		STAG2	0.0346836	0.0679953	0.33	0.292	1
ZNF428	0.0529712	0.0701817	0.261	0.217	1		PPP2R5C	0.0347763	0.0712134	0.371	0.331	1
SNX17	0.0529761	0.08051	0.322	0.273	1		TCP1	0.0348935	0.0811713	0.636	0.586	1
BIRC6	0.0530891	0.076586	0.225	0.184	1		DEF6	0.0349761	0.057028	0.251	0.216	1
PFDN2	0.0535229	0.0906366	0.717	0.676	1		ECHDC1	0.0350244	0.0813789	0.527	0.482	1
CORO1C	0.0535539	0.0770167	0.324	0.275	1		CEP350	0.0350788	0.0614737	0.241	0.208	1
SS18	0.0538668	0.0574521	0.239	0.192	1		C8orf33	0.0354193	0.0638361	0.294	0.258	1
PRMT1	0.0538729	0.0590569	0.391	0.329	1		MRPS34	0.0354423	0.0646546	0.898	0.879	1
UBQLN1	0.0539587	0.0621289	0.282	0.23	1		ZNF750	0.0354822	0.0719952	0.499	0.453	1
ITFG1	0.0539615	0.0827448	0.287	0.242	1		JAK1	0.0357373	0.0761773	0.469	0.438	1
PDCD5	0.0540912	0.0683393	0.647	0.606	1		IRF3	0.0360453	0.0770205	0.36	0.323	1
COX6A1	0.0541633	0.0677265	1	1	1		CYHR1	0.0364407	0.0515407	0.57	0.532	1
COX7C	0.0544558	-0.0599135	1	1	1		AGTRAP	0.0366804	0.0860181	0.697	0.671	1
SDCBP2	0.0545037	0.0736071	0.313	0.266	1		IREB2	0.0367443	0.0594528	0.239	0.206	1
CST3	0.0548211	0.0978146	0.879	0.888	1		NSRP1	0.036752	0.0830417	0.476	0.439	1
SAMM50	0.0549462	0.0725392	0.265	0.22	1		MYH14	0.036813	0.0630564	0.288	0.249	1
PEX2	0.0551177	0.0668369	0.245	0.202	1		COL5A3	0.0369091	0.0573504	0.204	0.173	1
FAM174A	0.0551762	0.0755345	0.291	0.244	1		ASPH	0.0369986	0.0607125	0.276	0.239	1
WDR83OS	0.055261	0.0712324	0.938	0.928	1		SPG11	0.0373013	0.0528007	0.208	0.176	1
NDUFA8	0.0555218	0.0536283	0.446	0.383	1		CYP1B1	0.0373053	0.0636569	0.785	0.742	1
HNRNPAB	0.0557794	0.0609291	0.503	0.437	1		FBXO30	0.0373508	0.0517003	0.254	0.219	1
UBE2L3	0.055825	0.0658414	0.742	0.692	1		GATAD2A	0.0373681	0.0658086	0.214	0.183	1
ANAPC7	0.0560805	0.0849233	0.241	0.199	1		QSER1	0.0374889	0.0521383	0.385	0.342	1
PMPCB	0.0566633	0.0773499	0.241	0.2	1		MBNL1	0.0376764	0.0734801	0.565	0.517	1
SEC31A	0.0567226	0.0628989	0.3	0.249	1		DAZAP2	0.0377095	0.063513	0.46	0.418	1
MRPS10	0.0568544	0.0615002	0.219	0.178	1		ZNF770	0.0379863	0.0725041	0.329	0.291	1
CLDN8	0.0569686	0.0830225	0.207	0.169	1		DDX1	0.0380285	0.0680711	0.481	0.441	1
IGSF8	0.0570154	0.0762811	0.208	0.169	1		AGGF1	0.0380549	0.07463	0.313	0.28	1
RALA	0.0572269	0.0580093	0.241	0.198	1		MRPL23	0.0381434	0.0729567	0.655	0.619	1
WDR82	0.0574151	0.0688678	0.245	0.201	1		ATP6AP2	0.0382328	0.0689762	0.899	0.864	1
PEA15	0.0575932	0.0618445	0.225	0.181	1		TSTD1	0.0383655	0.0634174	0.984	0.973	1
PSMG3	0.0580008	0.0731729	0.38	0.326	1		OXR1	0.0386754	0.0576264	0.379	0.34	1
SNW1	0.0584122	0.0541458	0.256	0.209	1		TOP2B	0.0389608	0.057275	0.34	0.301	1
HSPA4L	0.058439	0.0634456	0.446	0.385	1		PRKAR2A	0.0389935	0.0613408	0.265	0.228	1
SCO2	0.0586533	0.0593547	0.241	0.197	1		CIAPIN1	0.0390564	0.0592862	0.287	0.25	1
ADAR	0.0590059	0.0748099	0.23	0.19	1		RAD23A	0.0392191	0.051904	0.744	0.699	1
PHB	0.0591988	0.0610265	0.574	0.503	1		FAM192A	0.0393327	0.051417	0.302	0.264	1
STON2	0.0591992	0.0607185	0.207	0.166	1		PSMD4	0.0393461	0.0554296	0.761	0.71	1
LTA4H	0.0592172	0.0632115	0.208	0.169	1		OAT	0.0394429	0.0758765	0.742	0.694	1
GSTZ1	0.0595436	0.0507139	0.261	0.211	1		TMEM99	0.0398028	0.0615777	0.37	0.331	1
SVBP	0.0596646	0.0664831	0.201	0.163	1		POLR3GL	0.0398126	0.0542409	0.302	0.266	1
IER3IP1	0.0596828	0.0532447	0.364	0.301	1		GSK3B	0.040042	0.0538725	0.296	0.258	1
ASNA1	0.0598379	0.0583368	0.322	0.269	1		ATXN2	0.0400929	0.0554266	0.233	0.198	1
EZR	0.0599701	0.109309	0.883	0.845	1		ATF4	0.0402131	0.0649592	0.592	0.536	1
CDH1	0.0599909	0.0869005	0.861	0.801	1		MRPS26	0.0404519	0.079102	0.629	0.599	1
FAM84B	0.0601105	0.0590569	0.225	0.184	1		SERINC5	0.040454	0.0742795	0.297	0.262	1
SPTBN5	0.0606329	0.0900969	0.314	0.274	1		CALM3	0.0406186	0.081789	0.667	0.638	1
PHLDA2	0.061288	-0.0718027	0.373	0.433	1		B3GAT3	0.04079	0.0610549	0.343	0.304	1
ANKRD11	0.0622849	0.0526763	0.349	0.294	1		RP4-697P8.3	0.0410705	-0.0603652	0.291	0.328	1
IAH1	0.0626467	0.0599241	0.356	0.304	1		GALNT11	0.042195	0.0593172	0.313	0.278	1
COPZ1	0.0630786	0.0673335	0.393	0.342	1		RNF181	0.0422229	0.0542268	0.721	0.671	1
IL17RC	0.0632022	0.0555219	0.245	0.2	1		RCC2	0.0423225	0.0617535	0.309	0.272	1
VEGFB	0.0643058	0.0607707	0.219	0.18	1		LONP2	0.0424561	0.0524118	0.326	0.288	1
MRPS11	0.0644822	0.051993	0.249	0.206	1		ANXA8L1	0.0425653	0.077136	0.361	0.329	1
TTC39C	0.0645882	0.0662806	0.21	0.171	1		RSL24D1	0.0426613	0.0697512	0.75	0.707	1
EHD2	0.064872	0.0780471	0.21	0.173	1		GIPC1	0.0426811	0.0866646	0.712	0.685	1
RGS12	0.0649697	0.063066	0.25	0.206	1		CASP1	0.0426908	0.0732192	0.784	0.75	1
DAP3	0.065439	0.082322	0.243	0.201	1		RPL22L1	0.0429796	-0.0549055	0.84	0.869	1
VPS29	0.0655316	0.0686004	0.676	0.63	1		VPS28	0.043122	0.0564733	0.967	0.959	1
CBR3	0.065793	0.082275	0.42	0.371	1		AHI1	0.0431956	0.0614807	0.242	0.209	1
PACSIN3	0.0658697	0.0588108	0.243	0.202	1		ADRM1	0.0436042	0.0696459	0.775	0.759	1
RAB18	0.0661149	0.0549966	0.709	0.655	1		DPM3	0.0436692	0.0797905	0.363	0.334	1
ATP6V1A	0.0662161	0.0703609	0.269	0.224	1		EAPP	0.0436818	0.0650975	0.643	0.611	1
RANBP2	0.066532	0.059646	0.298	0.252	1		ATF7IP	0.0437729	0.0767103	0.276	0.245	1
FGD5-AS1	0.066967	0.0719986	0.218	0.178	1		HNRNPD	0.043808	0.0670806	0.689	0.632	1
CHMP2B	0.0674107	0.0755345	0.293	0.248	1		NENF	0.0438191	0.0553263	0.921	0.879	1
FAM127B	0.067954	0.0704688	0.303	0.255	1		CRK	0.0439865	0.0625163	0.258	0.225	1
AES	0.0688589	0.0653742	0.426	0.372	1		TRIM28	0.0441525	0.0708626	0.394	0.358	1
ARPC4	0.0691754	0.0710132	0.505	0.443	1		DNAJA2	0.0444098	0.0520129	0.42	0.375	1
FHDC1	0.0693156	0.0855931	0.325	0.282	1		CRNDE	0.0444641	0.0715725	0.817	0.794	1
TMEM109	0.0698111	0.0704571	0.322	0.276	1		RDH11	0.0446029	0.0639126	0.503	0.457	1
APOC1	0.0704271	-0.110877	0.835	0.855	1		FHDC1	0.0446039	0.0581089	0.242	0.211	1
VDR	0.0704629	0.0516832	0.205	0.164	1		ARMCX1	0.0446706	0.057503	0.267	0.234	1
TMEM154	0.0706277	0.0688616	0.303	0.255	1		TEX264	0.0447337	0.0628166	0.478	0.439	1
SLC40A1	0.0711752	0.0930973	0.508	0.454	1		PABPN1	0.0447812	0.0608548	0.591	0.54	1
ILF2	0.0715708	0.0745071	0.845	0.852	1		UBAP2L	0.0447868	0.0527613	0.203	0.172	1
SESN3	0.0716208	0.0888422	0.523	0.469	1		EEA1	0.0448794	0.0778653	0.533	0.503	1
COPB2	0.0717924	0.0520949	0.276	0.231	1		HUWE1	0.0449836	0.0751032	0.29	0.256	1
S100A7	0.0722154	-0.188997	0.87	0.906	1		DDAH2	0.045181	0.0644587	0.766	0.729	1
CUL5	0.0724762	0.0555624	0.216	0.176	1		ARID4A	0.04545	0.053616	0.246	0.213	1
COX6C	0.0725209	0.0529198	0.998	1	1		ZFYVE21	0.0455171	-0.0620219	0.484	0.524	1
NSG1	0.0725931	0.0730502	0.212	0.175	1		ABCE1	0.0456196	0.0513635	0.324	0.284	1
PCYT1A	0.0725944	0.0671119	0.431	0.375	1		LPIN3	0.0458657	0.060101	0.355	0.316	1
SSRP1	0.07272	0.0592493	0.256	0.213	1		CST3	0.0461974	0.0790132	0.954	0.952	1
CALR	0.0727769	-0.14472	0.744	0.729	1		RSU1	0.0462182	0.0714361	0.319	0.286	1
EMC3	0.0729267	0.0685938	0.303	0.256	1		TSPAN6	0.0462353	0.0648479	0.377	0.341	1
ANK3	0.0731729	0.0692805	0.464	0.412	1		HOXC13	0.0462713	-0.067568	0.437	0.469	1
NDUFA13	0.073861	0.0518613	0.984	0.984	1		WDR18	0.0462774	0.0642862	0.373	0.338	1
EAPP	0.0738633	0.0636519	0.377	0.324	1		TMA16	0.046654	0.0620165	0.296	0.261	1
OTUD6B-AS1	0.0739074	0.057181	0.26	0.216	1		PPP1R1C	0.0468097	0.10832	0.518	0.498	1
CXADR	0.0742252	0.055211	0.876	0.847	1		TMEM14A	0.0468755	-0.0502009	0.222	0.256	1
BRD4	0.0742965	0.0743346	0.333	0.284	1		SRA1	0.0469155	0.0639094	0.41	0.373	1
NUDT22	0.0744848	0.063328	0.265	0.221	1		ARHGAP21	0.0471585	0.0566675	0.209	0.18	1
CD63	0.0746002	0.0549447	0.947	0.947	1		AKAP8L	0.0472516	0.0685709	0.289	0.257	1
ISOC2	0.0749182	0.0558535	0.344	0.292	1		VPS51	0.0472959	0.0737087	0.426	0.386	1
CSNK2B	0.0763524	0.0804817	0.651	0.597	1		CIRBP	0.0473178	0.0663873	0.976	0.969	1
AHSA1	0.0767171	0.0518943	0.278	0.234	1		WDFY2	0.0473485	0.0725463	0.37	0.339	1
DNAJC15	0.076885	0.0684762	0.26	0.218	1		NSMCE1	0.047645	-0.0626302	0.401	0.437	1
PTMA	0.0775583	0.05563	1	1	1		RAB5A	0.0481158	0.0564378	0.275	0.241	1
HES1	0.077755	-0.0792468	0.532	0.581	1		SLC35F5	0.0483009	0.051941	0.203	0.173	1
C12orf57	0.0779416	0.0533781	0.75	0.675	1		RNF144B	0.0483936	0.0863794	0.413	0.381	1
SSBP3	0.0780004	0.0749034	0.258	0.218	1		MRPS21	0.0485468	0.062757	0.815	0.813	1
GDI1	0.0780126	0.0624976	0.252	0.211	1		EIF3M	0.0485878	0.0512923	0.828	0.817	1
MT-ND5	0.0781201	-0.0871888	0.907	0.925	1		LMBRD1	0.048658	0.0704208	0.266	0.237	1
COQ4	0.0785611	0.0517137	0.28	0.236	1		SEC61A1	0.0487299	0.0514588	0.291	0.256	1
DERL1	0.0785841	0.0619521	0.263	0.221	1		SEC63	0.0489669	0.0860703	0.389	0.358	1
RNH1	0.0790012	0.0512628	0.956	0.955	1		MOB2	0.0492131	0.0746671	0.337	0.306	1
PLEKHJ1	0.0790498	0.0637848	0.296	0.248	1		SPAG16	0.0493531	0.0618127	0.349	0.315	1
PYURF	0.0793925	0.0714003	0.684	0.63	1		NDUFA7	0.0494412	0.0694934	0.464	0.429	1
SOSTDC1	0.0794237	0.0970775	0.771	0.728	1		RAB24	0.0495138	0.0505812	0.21	0.18	1
MRPL20	0.0794418	0.0612547	0.761	0.762	1		SAR1B	0.0495286	0.0543769	0.399	0.36	1
AK4	0.0803883	0.0644501	0.313	0.27	1		FRG1	0.0495508	0.0530272	0.466	0.421	1
TENM2	0.0805253	0.0543779	0.316	0.27	1		GMDS	0.0497517	0.0643409	0.205	0.176	1
PCMT1	0.0805668	0.0604561	0.472	0.415	1		NCBP2	0.0498494	0.0604021	0.494	0.458	1
HOOK2	0.0810315	0.103155	0.426	0.383	1		COPRS	0.0499467	0.0531108	0.512	0.464	1
OFD1	0.0813405	0.0564147	0.294	0.248	1		AFF4	0.0499541	0.0755558	0.387	0.352	1
TMEM11	0.0815185	0.0651193	0.23	0.19	1		WSB1	0.050077	0.077272	0.67	0.63	1
AHNAK2	0.0820942	0.0743567	0.843	0.776	1		C4orf27	0.0500956	0.0527055	0.406	0.366	1
CPSF6	0.0830839	0.0712896	0.212	0.176	1		SFT2D2	0.0501288	0.0647657	0.265	0.233	1
MVP	0.0839389	0.0681761	0.26	0.22	1		EPHB3	0.0504397	0.0867931	0.425	0.394	1
ATP5F1	0.0843078	0.0802784	0.824	0.804	1		TMTC3	0.0506352	0.0573045	0.229	0.198	1
SNHG8	0.0850917	0.0543422	0.856	0.782	1		ZNF326	0.0508832	0.0613519	0.317	0.279	1
NDUFB3	0.0854165	0.073983	0.759	0.752	1		ZCCHC11	0.0510035	0.0532847	0.397	0.358	1
NDUFAB1	0.0856115	0.0588741	0.762	0.727	1		CYTH2	0.0514076	0.0555093	0.295	0.261	1
PSMC3	0.0856403	0.060964	0.729	0.697	1		COPZ1	0.0516046	0.0549915	0.672	0.613	1
TCF25	0.085654	0.055543	0.468	0.416	1		PPCS	0.0517687	0.0708517	0.7	0.663	1
KIAA2026	0.0857398	0.0596913	0.229	0.189	1		RBBP8	0.0517937	0.0551275	0.246	0.214	1
ATP6V0E1	0.0859159	0.0671087	0.965	0.967	1		RBM6	0.0520124	0.0753942	0.297	0.266	1
B4GALT1	0.0861084	-0.103367	0.218	0.252	1		MVP	0.0521444	0.0814965	0.246	0.219	1
CIDEA	0.0866723	0.0697334	0.287	0.244	1		PLPP1	0.0521738	0.0554631	0.404	0.367	1
AC004556.1	0.0869441	0.0556013	0.318	0.275	1		MLLT11	0.0521791	0.0523623	0.313	0.275	1
VMA21	0.0870258	-0.0945212	0.19	0.222	1		NOP56	0.0523924	0.0575832	0.365	0.325	1
GNAL	0.0873192	0.0567774	0.291	0.248	1		MAPK13	0.0525292	0.0669124	0.525	0.485	1
CCT3	0.0875444	0.0793008	0.592	0.548	1		FAM83F	0.0528139	0.0501141	0.271	0.239	1
QTRT1	0.0879853	0.0553743	0.261	0.216	1		ZNF280D	0.0530944	0.0705923	0.487	0.457	1
MFSD14B	0.0880213	0.0655677	0.205	0.169	1		DDX42	0.0531466	0.0729609	0.319	0.288	1
CHCHD6	0.0887262	-0.115897	0.236	0.269	1		ZFPM1	0.0533118	0.0603981	0.315	0.281	1
TRIM29	0.089062	-0.139422	0.984	0.967	1		SLC12A2	0.0533623	0.0588917	0.27	0.237	1
DCTN3	0.0892293	0.0866052	0.717	0.685	1		NUTM2B-AS1	0.0536624	0.0586334	0.379	0.342	1
ELOVL1	0.0910645	0.0553091	0.247	0.207	1		POR	0.0538151	0.0519209	0.221	0.191	1
PURB	0.0914105	0.0515988	0.254	0.213	1		GCHFR	0.0539362	0.0887426	0.365	0.332	1
NUCB2	0.0916282	0.0709091	0.45	0.393	1		APPL1	0.0541263	0.0754901	0.472	0.441	1
CMTR2	0.0923712	0.0564644	0.219	0.182	1		POU3F1	0.0547066	0.102058	0.58	0.564	1
EIF4B	0.0933829	0.0730613	0.759	0.706	1		SNHG19	0.0547444	0.0627075	0.248	0.218	1
OTUB1	0.0934663	0.0755114	0.42	0.369	1		GAS6	0.0551304	-0.0784181	0.256	0.286	1
MRPL57	0.0955195	0.0855513	0.793	0.78	1		ARID5B	0.055264	0.0636666	0.36	0.325	1
CDC42EP4	0.0960412	0.0685149	0.283	0.246	1		OXA1L	0.0553561	0.0631287	0.289	0.257	1
COPS5	0.0978195	0.0543953	0.23	0.192	1		AKAP13	0.0555259	0.0820131	0.483	0.457	1
NGFRAP1	0.100574	0.0780935	0.859	0.838	1		POLD2	0.0557013	0.0566606	0.47	0.437	1
BAP1	0.101357	0.0561905	0.336	0.293	1		SYCE1L	0.0558148	0.0567342	0.321	0.285	1
PHIP	0.101935	0.0796999	0.353	0.309	1		SLC25A4	0.0559656	-0.0632154	0.466	0.494	1
TRMT112	0.102598	0.0544021	0.912	0.915	1		TCERG1	0.0560425	0.0653549	0.27	0.239	1
HDLBP	0.102925	0.0540941	0.45	0.392	1		GSS	0.0560638	0.0634896	0.565	0.526	1
MICALL1	0.103826	0.0702534	0.223	0.188	1		MYL12A	0.0564232	-0.0534485	0.998	0.998	1
RAB1A	0.103931	-0.0735861	0.601	0.631	1		HSPA4L	0.0568199	0.0591187	0.634	0.591	1
PBX2	0.104788	0.0580003	0.208	0.175	1		PHACTR4	0.05688	0.0539991	0.263	0.232	1
FRMD4B	0.104815	0.0716144	0.276	0.239	1		PAICS	0.0569488	0.0611363	0.259	0.228	1
OST4	0.105054	-0.0749839	0.993	0.999	1		SLC39A7	0.0574531	0.0550168	0.21	0.182	1
CTNND2	0.106683	0.0748187	0.223	0.19	1		LSM14A	0.0578631	0.0658299	0.484	0.449	1
SMIM15	0.107339	0.0701868	0.247	0.213	1		GPR108	0.0579695	0.0504155	0.307	0.273	1
HNRNPDL	0.107409	0.065095	0.812	0.774	1		CMYA5	0.0580706	0.113021	0.743	0.702	1
MRPS34	0.108396	0.0869127	0.671	0.648	1		STOM	0.0581315	0.0542409	0.283	0.249	1
RBP7	0.108482	0.0552902	0.229	0.193	1		PRSS8	0.0581717	0.0675185	0.508	0.474	1
SPTBN1	0.108877	0.0592675	0.238	0.2	1		EIF4A1	0.05854	0.0548567	0.848	0.846	1
MORF4L1	0.11033	-0.0769499	0.717	0.758	1		VEZT	0.0589568	0.0571953	0.324	0.291	1
ATP5E	0.110522	-0.0553132	1	1	1		NOP10	0.0594852	0.0557854	0.92	0.917	1
TNFSF10	0.110664	0.0617486	0.413	0.369	1		SERP1	0.0596816	0.0563581	0.878	0.839	1
RER1	0.110914	0.0535064	0.607	0.561	1		TMEM30A	0.0597811	0.055178	0.26	0.228	1
CNOT7	0.111146	0.0519423	0.243	0.204	1		MRPS12	0.0598438	0.0602449	0.57	0.531	1
DPY30	0.111172	0.0622683	0.508	0.466	1		PCMT1	0.0602683	0.0558069	0.714	0.678	1
BRD2	0.11226	0.0555543	0.309	0.267	1		FAM120A	0.0603215	0.0521342	0.346	0.312	1
LAMP2	0.112648	0.0562827	0.806	0.772	1		TMEM33	0.0607374	0.066637	0.295	0.265	1
TIPRL	0.112731	0.0636932	0.225	0.191	1		DDIT4	0.0608163	0.0882232	0.527	0.499	1
HMGN1	0.113938	0.0539556	0.962	0.934	1		HSPA1A	0.0609058	0.0861872	0.832	0.808	1
EIF5	0.114093	0.0754818	0.687	0.663	1		IER5L	0.0615947	0.0503381	0.206	0.178	1
RPA3	0.114157	0.0561697	0.249	0.212	1		HN1L	0.061713	0.0708978	0.337	0.303	1
PSMD4	0.115079	0.0589937	0.479	0.43	1		COL7A1	0.0617196	0.0623771	0.285	0.253	1
SCAMP2	0.116304	0.0548264	0.207	0.173	1		FAM198B	0.0617335	-0.0633029	0.223	0.251	1
SMTN	0.116705	0.0609511	0.316	0.278	1		NR1H2	0.0618003	0.0539037	0.286	0.252	1
LINC00493	0.117225	0.0753367	0.664	0.639	1		SMIM19	0.0620318	0.060242	0.578	0.534	1
POLR2I	0.11723	-0.0778046	0.684	0.709	1		SRP68	0.062414	0.056799	0.437	0.399	1
MAST4	0.117652	0.0708906	0.419	0.373	1		YES1	0.0626528	0.0553704	0.297	0.265	1
RBM5	0.118067	0.0635032	0.34	0.299	1		FGD5-AS1	0.0627493	0.0539965	0.282	0.25	1
LHX2	0.118145	0.0713903	0.333	0.29	1		SHPRH	0.062767	0.0639303	0.319	0.288	1
VPS13A	0.118226	0.0695907	0.294	0.256	1		EIF3G	0.0630127	0.0643403	0.949	0.919	1
LAMA5	0.118281	0.0538407	0.221	0.188	1		RGS14	0.0631072	-0.06134	0.41	0.437	1
TMEM164	0.119649	0.0528098	0.261	0.226	1		MPC1	0.063203	-0.0517471	0.395	0.432	1
JUP	0.119712	0.0531031	0.98	0.984	1		RBM5	0.0634978	0.0664093	0.431	0.395	1
LAMTOR5	0.120626	0.0540987	0.801	0.794	1		NR2F6	0.0638223	0.0555718	0.597	0.559	1
NDUFA9	0.120803	0.0544554	0.329	0.285	1		PNKD	0.0640653	0.0623968	0.664	0.635	1
FAM45A	0.120852	-0.117666	0.177	0.2	1		MRPS18B	0.0641506	0.0635511	0.502	0.472	1
RBBP7	0.122221	0.0524315	0.327	0.284	1		GADD45A	0.0641947	-0.100448	0.284	0.311	1
PA2G4	0.122457	0.052988	0.834	0.835	1		PHGDH	0.0642214	0.064059	1	0.999	1
CCDC14	0.123048	0.0633776	0.388	0.344	1		CMC2	0.0644505	-0.0591742	0.249	0.278	1
KTN1	0.123319	-0.0944136	0.636	0.643	1		TUG1	0.0645334	0.0937593	0.453	0.426	1
CBWD1	0.124263	0.0701562	0.391	0.356	1		POLR1D	0.0651304	0.0611487	0.911	0.905	1
CPA4	0.124588	0.0843612	0.408	0.362	1		LARP1	0.0656011	0.0580691	0.272	0.242	1
GHITM	0.125047	0.0547914	0.702	0.655	1		DUSP7	0.065743	0.0590043	0.206	0.178	1
LRRC1	0.125156	0.0574521	0.229	0.196	1		RAB21	0.065879	0.0545348	0.362	0.327	1
ACTR2	0.125277	0.0601719	0.475	0.424	1		KHSRP	0.0660151	0.052545	0.214	0.185	1
SETD5	0.125666	0.0689732	0.272	0.236	1		SLC25A11	0.0661588	0.0516557	0.602	0.55	1
IL20RB	0.125851	0.0657772	0.64	0.594	1		PINK1	0.0662005	0.0537012	0.358	0.325	1
LMAN2	0.129345	0.0628542	0.494	0.444	1		SP3	0.0669214	0.0542902	0.362	0.327	1
SRD5A1	0.12962	0.0838109	0.302	0.27	1		FBXO7	0.0669292	0.0682691	0.353	0.324	1
SRSF3	0.129706	-0.0780824	0.859	0.883	1		CXCL16	0.06695	0.0574069	0.322	0.291	1
CYP27A1	0.130418	0.0531999	0.241	0.206	1		LUC7L3	0.0672431	0.0553462	0.781	0.751	1
SERPINB5	0.130447	0.0870651	0.914	0.907	1		ESYT1	0.0673939	0.0694176	0.345	0.314	1
TMEM79	0.132065	0.0564664	0.622	0.562	1		FNTA	0.0674958	0.0520546	0.535	0.5	1
MTCH2	0.133761	0.0677267	0.472	0.43	1		TRA2B	0.0675466	0.0793556	0.473	0.443	1
NFIA	0.136357	0.0939586	0.404	0.371	1		SH3GLB2	0.0675749	0.0565226	0.474	0.44	1
JUND	0.136524	0.059922	0.475	0.422	1		DAZAP1	0.0679965	0.0535311	0.424	0.386	1
ADPRHL2	0.136596	0.0580786	0.208	0.178	1		FDXR	0.0681207	0.0561881	0.289	0.258	1
ZDHHC3	0.137828	0.0616101	0.338	0.297	1		ACTR1A	0.0682864	0.0533996	0.311	0.278	1
RANBP1	0.138033	0.0573334	0.733	0.7	1		CCZ1	0.0684127	0.0531056	0.356	0.321	1
CGGBP1	0.138087	0.058983	0.208	0.176	1		PTRHD1	0.0684956	-0.0604626	0.467	0.496	1
ACTN4	0.138098	-0.0986622	0.857	0.855	1		HGS	0.0687972	0.0595765	0.246	0.218	1
PSMA1	0.139576	0.0504778	0.775	0.765	1		RSRC2	0.0695069	0.0529184	0.615	0.573	1
TMEM101	0.140067	0.0567973	0.227	0.194	1		CHP1	0.0695076	0.0779648	0.4	0.369	1
WSB1	0.141133	0.0619347	0.486	0.442	1		MIRLET7BHG	0.0697644	0.059278	0.264	0.233	1
AMOTL1	0.141207	0.0667163	0.324	0.284	1		RABAC1	0.0698143	0.0538683	0.866	0.831	1
COX7A2	0.142109	-0.0726152	0.998	0.998	1		CCNY	0.0702673	0.053873	0.286	0.256	1
SRSF11	0.142742	-0.0777698	0.58	0.619	1		AASDHPPT	0.0705289	0.0533859	0.395	0.359	1
ACAT1	0.143072	0.0538407	0.227	0.196	1		PTBP3	0.0706524	0.0801869	0.391	0.361	1
SREK1	0.144567	0.0777265	0.313	0.276	1		COX20	0.0707117	0.0531139	0.59	0.548	1
IL18	0.14711	0.105463	0.278	0.245	1		CREB5	0.0713478	0.079739	0.711	0.688	1
CSNK1A1	0.147365	-0.0646998	0.814	0.849	1		TPR	0.0715483	0.0807165	0.603	0.569	1
NHP2	0.147912	0.066442	0.748	0.751	1		SMARCA5	0.0717194	0.0524828	0.321	0.288	1
MLLT4	0.148166	0.0608766	0.64	0.601	1		PCM1	0.0718258	0.0815424	0.374	0.345	1
CAB39	0.150587	0.0544468	0.283	0.247	1		LGALSL	0.0718613	0.0681335	0.401	0.37	1
HIF1A	0.151323	0.0575195	0.607	0.564	1		GGH	0.0722768	-0.0658657	0.206	0.233	1
RNF152	0.155176	-0.110733	0.32	0.345	1		CCDC47	0.0726016	0.0629607	0.424	0.39	1
ACAT2	0.15906	0.0958424	0.287	0.261	1		CLCN3	0.0726587	0.0634728	0.347	0.314	1
VAPA	0.159905	-0.0652894	0.777	0.818	1		TMEM251	0.0726866	-0.053357	0.203	0.23	1
MT-ATP6	0.160033	0.0597557	1	1	1		MESDC2	0.0732799	0.0593974	0.49	0.452	1
ARGLU1	0.160126	-0.0725693	0.525	0.536	1		IGBP1	0.073532	0.0590196	0.65	0.607	1
NDUFB11	0.160179	0.059178	0.901	0.896	1		HM13	0.073726	0.0757531	0.427	0.399	1
UCHL3	0.161362	0.0955314	0.53	0.512	1		NDUFA8	0.0738543	-0.0594951	0.699	0.71	1
TIMM10	0.161543	0.0639862	0.347	0.308	1		SLC25A37	0.0739498	0.0558502	0.336	0.303	1
BBOX1	0.162041	0.0567106	0.556	0.504	1		POLR2E	0.0740477	0.0554197	0.725	0.682	1
RDX	0.162158	0.0567605	0.333	0.297	1		ANKRD22	0.0741117	0.0714609	0.45	0.416	1
PEBP1	0.162423	0.061883	0.792	0.776	1		PDCD2	0.0743649	0.0656806	0.54	0.5	1
RBX1	0.163025	0.0517681	0.958	0.967	1		RIF1	0.0744624	0.0600053	0.326	0.297	1
EIF4E	0.163235	-0.0667299	0.461	0.489	1		RFC1	0.0747168	0.0836535	0.37	0.34	1
ATP6V1D	0.164239	0.0572214	0.444	0.404	1		NIFK	0.0753861	0.0643321	0.58	0.543	1
SPINK5	0.164692	0.121246	0.479	0.444	1		RNF167	0.0755409	0.0608067	0.393	0.363	1
ABCE1	0.164892	0.050371	0.21	0.18	1		CTNND2	0.0763213	0.0603871	0.319	0.288	1
SLC44A1	0.166099	-0.0650952	0.806	0.826	1		LMCD1	0.0765229	0.0773052	0.819	0.795	1
MDH2	0.167473	0.0616035	0.775	0.758	1		YTHDC2	0.0765592	0.0510669	0.26	0.228	1
EPHB6	0.167926	0.0770992	0.532	0.501	1		CSNK1E	0.076625	0.0522076	0.38	0.346	1
CELSR2	0.16971	0.0544848	0.55	0.496	1		JUN	0.0766903	0.110843	0.726	0.689	1
MRPL14	0.170133	0.0539849	0.506	0.463	1		ELAVL1	0.0768997	0.0743839	0.373	0.346	1
CTSB	0.171492	-0.0927235	0.649	0.7	1		LANCL1	0.0770739	0.0573985	0.295	0.265	1
ARL8B	0.17342	-0.0847809	0.338	0.36	1		IL20RA	0.0771561	0.060948	0.247	0.221	1
ZBTB7A	0.174614	-0.0846568	0.282	0.306	1		NOC2L	0.077582	0.0583936	0.332	0.302	1
CKB	0.174781	0.107472	0.817	0.765	1		CISD2	0.0777062	0.0722294	0.333	0.302	1
STAP2	0.178254	0.058816	0.455	0.409	1		XPO1	0.0782802	0.0509098	0.356	0.319	1
PCMTD1	0.178657	0.0538965	0.287	0.252	1		NRAS	0.0782954	0.0525047	0.211	0.185	1
PRDX2	0.178831	-0.0665927	0.925	0.929	1		RGMA	0.0784395	0.100272	0.454	0.433	1
PSMA4	0.178998	-0.0593344	0.832	0.865	1		UBE2B	0.0786029	0.0504111	0.846	0.83	1
EIF3D	0.181968	0.0708035	0.651	0.634	1		RNASET2	0.0786208	-0.0620195	0.178	0.202	1
PSMC5	0.183383	0.0661524	0.718	0.7	1		NEDD8	0.0786622	0.0580538	0.994	0.995	1
PLA2G16	0.184041	0.0639936	0.225	0.197	1		SLC39A6	0.0787057	0.0865369	0.548	0.528	1
NFATC3	0.185848	-0.114354	0.537	0.545	1		CASK	0.0788089	0.0744126	0.45	0.426	1
HOMER1	0.186523	0.0755625	0.433	0.411	1		DECR1	0.0789984	-0.065757	0.753	0.771	1
ARMC10	0.188618	0.0535625	0.353	0.317	1		VMA21	0.0791459	0.062974	0.329	0.301	1
JUN	0.189585	0.0648346	0.43	0.396	1		UBAC2	0.0791646	0.0641037	0.359	0.325	1
SNRPB2	0.18996	-0.051873	0.545	0.593	1		RUVBL1	0.0791834	0.0550096	0.271	0.242	1
BASP1	0.190428	0.0682301	0.258	0.227	1		RNF10	0.0792027	0.0539356	0.272	0.242	1
PARK7	0.193233	0.0602143	0.687	0.682	1		UMPS	0.0793697	0.0579637	0.241	0.213	1
DRAP1	0.194715	0.0527618	0.834	0.84	1		CDIPT	0.0796188	0.0516336	0.299	0.268	1
DDIT4	0.194761	0.0566454	0.362	0.331	1		BCCIP	0.0798829	0.0529475	0.25	0.222	1
SCD	0.198086	0.0500411	0.338	0.3	1		SPAG7	0.080043	0.052736	0.459	0.426	1
NDUFB2	0.19815	-0.0502769	0.965	0.965	1		MGLL	0.0804846	0.0658793	0.261	0.235	1
MDH1	0.198695	0.0787031	0.647	0.618	1		HSPA8	0.0807305	0.0572044	0.928	0.921	1
SRSF9	0.198871	0.052909	0.846	0.834	1		PACSIN3	0.0807417	0.0624253	0.348	0.32	1
MTDH	0.199363	-0.0672102	0.578	0.6	1		PSMA3	0.0808903	-0.058386	0.677	0.694	1
CCT4	0.199966	-0.0662367	0.57	0.599	1		RASAL2	0.0809266	0.0667123	0.411	0.38	1
ATF4	0.201943	0.0509053	0.503	0.452	1		COPB2	0.0815759	0.0546564	0.455	0.419	1
HNRNPF	0.203221	0.0586026	0.634	0.596	1		BNIPL	0.0818939	0.0732603	0.389	0.358	1
UQCC2	0.204075	0.053152	0.521	0.488	1		PYGL	0.081949	0.0867896	0.592	0.576	1
EFNB2	0.20923	0.082651	0.426	0.392	1		H2AFJ	0.0826561	0.0639203	0.717	0.691	1
MT-ND6	0.209483	-0.131426	0.307	0.322	1		ASH1L	0.0828202	0.0568009	0.457	0.424	1
NFIL3	0.209641	0.0536008	0.243	0.216	1		SH3PXD2A	0.0832794	0.0531164	0.345	0.313	1
PPIB	0.209697	0.0634987	0.784	0.771	1		GLOD4	0.0833665	0.0539445	0.441	0.409	1
FLRT3	0.210676	0.0566246	0.274	0.246	1		CCT4	0.083393	0.0504433	0.727	0.69	1
PABPN1	0.211825	-0.0549159	0.399	0.421	1		NUFIP2	0.0835116	0.056579	0.265	0.237	1
ENDOD1	0.212865	0.107477	0.347	0.329	1		PTOV1	0.0835954	0.0510736	0.389	0.36	1
MT-CO3	0.213035	0.0510548	1	1	1		GATA3	0.0837232	0.0595874	0.397	0.36	1
TIMM8B	0.213734	-0.0681337	0.938	0.951	1		EIF1B	0.0841603	0.0706994	0.609	0.585	1
YIF1A	0.214328	0.0569962	0.499	0.449	1		MRPS7	0.0842895	0.0570372	0.711	0.662	1
LMO4	0.214621	0.0594211	0.278	0.252	1		HSPD1	0.0843162	0.0766877	0.599	0.571	1
WTAP	0.218264	-0.0992566	0.214	0.234	1		SUCO	0.0843479	0.0799095	0.371	0.347	1
DDX46	0.223314	-0.0871318	0.344	0.363	1		CDC26	0.0848899	-0.0602355	0.391	0.424	1
TJP1	0.224216	-0.061735	0.232	0.257	1		RB1CC1	0.084982	0.0593821	0.359	0.329	1
MRC2	0.224666	0.0537526	0.686	0.644	1		OAZ2	0.0850006	0.0807934	0.361	0.337	1
CCT2	0.227933	0.0620965	0.426	0.399	1		YTHDF2	0.0858064	0.0504572	0.471	0.442	1
NSRP1	0.231762	-0.0546654	0.221	0.246	1		MGP	0.0860752	0.16735	0.351	0.326	1
SARS	0.235953	-0.0706982	0.517	0.529	1		MTDH	0.0864057	0.0561881	0.784	0.742	1
C5orf46	0.236395	-0.0916242	0.68	0.644	1		SMTN	0.0864828	0.0554115	0.324	0.293	1
NUCKS1	0.238842	-0.0578402	0.631	0.642	1		COL4A3BP	0.0865496	0.0557001	0.231	0.204	1
POLR2E	0.240713	0.0711901	0.459	0.424	1		DUS1L	0.0867304	0.0778703	0.383	0.362	1
LGALS1	0.248112	0.307616	0.671	0.788	1		SSRP1	0.0870321	0.0651529	0.3	0.273	1
NDUFC1	0.24835	-0.0722809	0.872	0.9	1		LUC7L2	0.0873309	0.0640055	0.36	0.334	1
OS9	0.248553	0.0530453	0.314	0.29	1		ARHGAP5	0.0876946	0.0588361	0.362	0.332	1
CLPTM1	0.250777	-0.0564455	0.196	0.22	1		GJB2	0.087725	0.141037	0.984	0.986	1
IFFO2	0.254505	0.0599519	0.934	0.901	1		JPX	0.0879162	0.0711077	0.404	0.376	1
XBP1	0.258474	0.0603672	0.221	0.197	1		MCL1	0.0888298	0.0704048	0.366	0.34	1
DPYSL2	0.258846	0.0535547	0.303	0.278	1		ARRDC3	0.0895039	0.0637499	0.226	0.2	1
SNHG25	0.265068	-0.0758398	0.234	0.253	1		SLU7	0.0896802	0.0510725	0.372	0.34	1
TMEM159	0.270603	-0.0700888	0.389	0.407	1		ESD	0.089686	0.0601522	0.774	0.748	1
DPM3	0.271465	-0.0874605	0.26	0.274	1		PDCD6	0.0897404	0.0557771	0.839	0.83	1
SNRPD3	0.275562	-0.0577847	0.633	0.664	1		CSE1L	0.0900663	0.0568591	0.25	0.222	1
LTB4R	0.277727	0.0588679	0.356	0.327	1		OARD1	0.0901606	0.0535034	0.358	0.329	1
CALM1	0.282287	0.0544114	0.814	0.813	1		PRMT1	0.0905871	0.0571969	0.718	0.673	1
CKAP4	0.286164	-0.108869	0.43	0.44	1		CAPG	0.0906429	0.0536189	0.835	0.795	1
NOTCH3	0.287605	-0.0790952	0.654	0.667	1		RBP7	0.0915433	-0.0619725	0.492	0.515	1
PLXNB2	0.298713	0.0570193	0.28	0.255	1		CSRP1	0.09247	0.0521391	0.802	0.785	1
HES4	0.298985	0.0687218	0.649	0.612	1		TMEM79	0.092496	0.068129	0.707	0.681	1
DDR1	0.302517	-0.114326	0.479	0.47	1		ATN1	0.0925075	0.0517807	0.222	0.196	1
BZW1	0.303024	-0.0655852	0.475	0.5	1		SETD5	0.0926816	0.0702661	0.295	0.27	1
TMEM167A	0.305371	-0.0539093	0.442	0.464	1		EXOSC6	0.0936591	0.0740471	0.386	0.358	1
EPN2	0.309463	-0.0730762	0.196	0.211	1		CEBPA	0.0948411	0.0695009	0.349	0.323	1
NFKBIA	0.311655	0.0583368	0.265	0.245	1		SREK1	0.0949116	0.074177	0.467	0.444	1
DIP2A	0.316055	0.0507344	0.207	0.185	1		PITPNA-AS1	0.0951277	0.0571083	0.346	0.318	1
WBP2	0.320426	-0.0525522	0.245	0.267	1		WLS	0.0951419	0.0726821	0.393	0.364	1
SRSF2	0.320665	0.0567219	0.731	0.716	1		MRPL18	0.0955601	0.0551924	0.716	0.692	1
GJB2	0.321642	0.0897885	0.98	0.982	1		MTPN	0.0957874	0.0542594	0.712	0.675	1
ARL4A	0.322584	-0.106031	0.605	0.599	1		CPSF6	0.09657	0.0544174	0.335	0.31	1
TNRC6B	0.329805	-0.0539785	0.276	0.293	1		APEH	0.0969665	0.0570818	0.288	0.26	1
AHDC1	0.330995	-0.0563461	0.181	0.2	1		PTPN14	0.0974074	0.0744296	0.359	0.334	1
PTP4A1	0.333596	-0.067928	0.269	0.283	1		SIL1	0.0976178	0.0633935	0.413	0.382	1
AHNAK	0.335861	-0.0786336	0.991	0.988	1		ATP6V1F	0.0983214	0.0533664	0.911	0.893	1
CASZ1	0.343856	-0.0636173	0.437	0.452	1		PSMB6	0.0985107	0.0546321	0.968	0.969	1
MDM4	0.362498	-0.108133	0.303	0.313	1		RALB	0.098618	0.0531371	0.254	0.228	1
FAM83A	0.374909	0.0500651	0.477	0.451	1		ACAT2	0.0987024	-0.0759311	0.482	0.509	1
SERBP1	0.375986	-0.0625376	0.881	0.89	1		BRMS1	0.0995918	0.0530762	0.382	0.354	1
SHF	0.393564	-0.0837294	0.21	0.22	1		DHX9	0.0997313	0.0595945	0.271	0.243	1
CD82	0.393666	-0.0654394	0.742	0.724	1		CBWD1	0.0998979	0.0529353	0.425	0.397	1
MIR4458HG	0.393827	-0.0761465	0.25	0.26	1		GPI	0.100035	0.0566036	0.298	0.272	1
ARL16	0.394908	-0.0540502	0.221	0.237	1		NIPBL	0.100234	0.0510347	0.369	0.342	1
PFKL	0.400403	-0.0561226	0.428	0.44	1		TMEM101	0.100435	0.0629543	0.358	0.333	1
GOLGA7B	0.404216	-0.0632702	0.194	0.206	1		ARPC1B	0.100435	0.0674734	0.734	0.704	1
IMPAD1	0.417961	-0.0743078	0.21	0.221	1		PLS3	0.102305	0.061126	0.739	0.707	1
CALD1	0.419566	-0.0597051	0.865	0.871	1		PPP4R3A	0.104144	0.0520905	0.236	0.21	1
TIMM13	0.434057	-0.0622892	0.848	0.833	1		DPYSL2	0.104396	0.0652773	0.237	0.211	1
GM2A	0.437104	-0.115981	0.291	0.29	1		CUL5	0.104404	0.0513662	0.321	0.293	1
CAPRIN1	0.447671	-0.052623	0.236	0.247	1		TMBIM1	0.105089	0.0629483	0.373	0.348	1
TRPS1	0.454224	-0.0591896	0.424	0.427	1		AP3S1	0.106065	0.0614968	0.451	0.425	1
DDX17	0.457169	-0.0652311	0.814	0.769	1		ZCCHC7	0.106922	0.053473	0.211	0.187	1
ATP5J	0.458287	-0.0509739	0.947	0.949	1		NISCH	0.10698	0.0507892	0.254	0.228	1
PLCH2	0.460779	-0.0513798	0.282	0.292	1		ATP6V1D	0.107046	0.0621934	0.667	0.649	1
SLC44A2	0.467234	-0.0599979	0.212	0.222	1		SUGP2	0.107159	-0.0540153	0.206	0.23	1
CYFIP1	0.478057	0.0672331	0.256	0.244	1		FCGRT	0.107241	0.0561047	0.596	0.554	1
PRKCI	0.482954	-0.0600025	0.287	0.293	1		ENO1	0.107266	0.0512423	0.999	0.999	1
INSR	0.484493	-0.0569027	0.239	0.252	1		PXMP2	0.107733	0.0576004	0.848	0.822	1
ST14	0.505088	-0.0746675	0.378	0.379	1		PLEKHB2	0.107882	0.0558888	0.239	0.215	1
GAN	0.54873	-0.0796094	0.309	0.308	1		WWTR1	0.108744	0.061126	0.269	0.247	1
SLC15A1	0.589939	-0.0555346	0.205	0.211	1		FAM127A	0.109299	0.0570433	0.46	0.433	1
CLDN4	0.611977	-0.0614888	0.201	0.206	1		CREB3	0.109676	0.0502255	0.328	0.301	1
GPC1	0.629645	-0.105361	0.729	0.692	1		NUB1	0.110011	0.0606227	0.263	0.238	1
MUC15	0.656939	-0.071613	0.23	0.23	1		TRIM44	0.110519	0.0585832	0.221	0.197	1
[truncated: 175 more rows]

## Sheet: CO
Differentially Expressed Genes (DEGs) between White-vs-Black HFs were Identified by Function "FindMarkers" of Seurat R Package Using 'Wilcox' Method ( |log2FC|>0.05;pct=0.2).
F62							F31
	p_val	avg_log2FC	pct.1	pct.2	p_val_adj			p_val	avg_log2FC	pct.1	pct.2	p_val_adj
TPT1	4.08001e-42	0.44725	1	1	7.32199e-38		RPLP2	7.73613e-17	0.211793	1	1	1.38833e-12
RPS29	9.49615e-40	-0.337752	1	1	1.70418e-35		RPS26	6.57455e-16	0.340172	1	1	1.17987e-11
RPL9	2.5775e-38	0.356466	1	1	4.62558e-34		POLR2L	2.16291e-15	0.34002	1	1	3.88156e-11
RPL36A	6.85058e-36	-0.491484	1	0.999	1.22941e-31		RPL41	1.06312e-14	0.201866	1	1	1.90788e-10
RPS10	1.1276e-35	0.363877	1	1	2.0236e-31		ASS1	3.54984e-14	0.631412	0.918	0.84	6.37055e-10
RPL7A	1.70203e-33	0.341875	1	1	3.05447e-29		MT-ND3	2.01768e-13	0.264741	1	1	3.62092e-09
RPSA	4.50069e-33	0.432275	1	1	8.07694e-29		CCT7	1.69491e-12	0.438852	0.982	0.957	3.04168e-08
RPS21	1.32587e-32	-0.353259	1	1	2.37941e-28		FDPS	2.30122e-12	0.50155	0.971	0.911	4.12977e-08
ATP5I	7.04129e-32	-0.412614	1	1	1.26363e-27		RPS17	3.18604e-12	0.282148	1	0.997	5.71767e-08
MT-ND1	1.53038e-31	0.625619	1	0.999	2.74642e-27		SERF2	4.5212e-12	0.290365	0.994	0.991	8.11374e-08
RPS27	1.37812e-30	-0.351386	1	1	2.47318e-26		HNRNPA3	1.00874e-11	0.523276	0.971	0.914	1.81029e-07
RPL29	1.8609e-30	0.340025	1	1	3.33958e-26		RPL31	1.50608e-11	0.328686	1	0.986	2.70281e-07
RPS16	2.32743e-30	0.318702	1	1	4.17681e-26		UBA52	1.67536e-11	0.223183	1	1	3.0066e-07
RPL18	8.3455e-30	0.291977	1	1	1.49768e-25		RP11-392P7.6	3.70493e-11	-0.433453	0.111	0.397	6.64887e-07
RPLP0	9.53998e-30	0.288191	1	1	1.71204e-25		HNRNPA2B1	4.49083e-11	0.573727	0.971	0.886	8.05924e-07
RPL8	3.11476e-29	0.295301	1	1	5.58974e-25		ECHS1	8.1201e-11	0.379398	0.942	0.846	1.45723e-06
EEF1A1	1.10747e-28	0.465646	1	1	1.98747e-24		ATP5J2	1.28492e-10	0.294231	0.988	0.983	2.30591e-06
RPL14	1.72981e-28	0.334739	1	1	3.10432e-24		SPRR4	1.87138e-10	0.246663	0.205	0.034	3.35839e-06
EEF1B2	3.0839e-28	0.387841	1	1	5.53436e-24		FOS	1.88398e-10	-1.21126	0.199	0.474	3.38098e-06
RPS12	5.25494e-28	0.302811	1	1	9.43051e-24		RPS15	2.07257e-10	0.206112	1	1	3.71943e-06
RPS6	1.04495e-27	0.309804	1	1	1.87526e-23		ADIRF	2.24332e-10	-0.623405	0.988	0.994	4.02587e-06
RPS2	6.12314e-27	0.36249	1	1	1.09886e-22		RPS25	2.50799e-10	0.216223	1	1	4.50083e-06
PABPC1	8.97534e-27	0.524956	0.989	0.93	1.61072e-22		JUNB	3.16759e-10	-0.659608	0.795	0.911	5.68456e-06
NDUFB1	1.72957e-26	-0.439793	0.989	0.999	3.10388e-22		RPL36	4.14703e-10	0.226883	1	1	7.44226e-06
H3F3A	5.48711e-26	0.287646	1	1	9.84716e-22		RPS21	4.7859e-10	0.26364	1	1	8.58878e-06
RPL4	8.69263e-26	0.392983	1	1	1.55998e-21		RPS27	5.90384e-10	0.25363	1	1	1.0595e-05
RPL13	1.11544e-25	0.290137	1	1	2.00176e-21		MARCKSL1	7.59889e-10	0.431436	0.965	0.843	1.3637e-05
RPS3A	1.19772e-25	0.291408	1	1	2.14943e-21		RPL35	7.83631e-10	0.202611	1	1	1.4063e-05
RPL23A	3.74819e-25	0.289481	1	1	6.72651e-21		CHI3L1	7.93819e-10	-0.647819	0.269	0.566	1.42459e-05
ALDH2	4.52294e-25	0.520523	1	0.992	8.11687e-21		CSTB	8.69382e-10	-0.475708	0.959	0.989	1.56019e-05
RPL39	8.51656e-25	-0.297344	1	1	1.52838e-20		COX4I1	9.62088e-10	0.250723	1	1	1.72656e-05
RPL28	2.16616e-24	0.272188	1	1	3.88738e-20		ODC1	1.02733e-09	0.545392	0.906	0.854	1.84365e-05
RPS11	3.2626e-24	0.308279	1	1	5.85506e-20		POLR2G	1.63006e-09	0.420915	0.936	0.789	2.92531e-05
RPL19	8.95619e-24	0.286406	1	1	1.60728e-19		ATP5B	1.68243e-09	0.312528	0.994	0.969	3.01928e-05
RPS5	1.70519e-22	0.239116	1	1	3.06013e-18		NDUFA11	2.07468e-09	0.296955	0.988	0.969	3.72322e-05
RPS17	6.65026e-22	0.237774	1	1	1.19346e-17		SDR16C5	2.14155e-09	-0.88515	0.421	0.66	3.84322e-05
PPDPF	4.63614e-21	0.371927	1	0.997	8.32002e-17		RPL36A	2.31403e-09	0.31329	1	0.977	4.15275e-05
RPS7	1.18741e-20	0.285765	1	1	2.13093e-16		RPS29	2.34631e-09	0.227997	1	1	4.21068e-05
S100A10	2.9982e-20	0.596643	0.939	0.855	5.38057e-16		DNASE1L2	2.8561e-09	-0.882309	0.667	0.851	5.12556e-05
RPL18A	1.31588e-19	0.293927	1	1	2.36147e-15		FDFT1	3.74926e-09	0.384234	0.912	0.826	6.72843e-05
RPS23	1.92645e-19	0.282773	1	1	3.45721e-15		SRI	4.80628e-09	0.362884	0.936	0.791	8.62536e-05
TACSTD2	2.59151e-19	0.473727	0.996	0.997	4.65073e-15		LDHB	4.82277e-09	0.320543	0.994	0.98	8.65495e-05
RPS28	4.46635e-19	-0.22148	1	1	8.01531e-15		CCT2	6.97266e-09	0.32228	0.994	0.934	0.000125131
RPS9	1.19976e-18	0.237912	1	1	2.15309e-14		GAPDH	7.20488e-09	0.255949	1	1	0.000129299
RPL5	1.56562e-18	0.280314	1	1	2.80965e-14		PA2G4	8.16009e-09	0.331304	0.994	0.977	0.000146441
RPL38	4.4928e-18	-0.239697	1	1	8.06277e-14		EIF4A1	8.5773e-09	0.327655	0.988	0.951	0.000153928
RPS3	4.83237e-18	0.311328	1	1	8.67217e-14		ZFP36	1.00906e-08	-0.545318	0.234	0.474	0.000181086
S100A14	5.95326e-18	0.288439	0.996	0.999	1.06837e-13		HSPD1	1.01547e-08	0.47877	0.865	0.674	0.000182237
CNBP	1.40764e-17	0.380754	0.957	0.883	2.52615e-13		PRMT1	1.28926e-08	0.494659	0.883	0.743	0.000231371
RPL12	1.77918e-17	0.230562	1	1	3.19292e-13		LRRC3B	1.3663e-08	0.263285	0.269	0.083	0.000245196
MT-CO3	1.83222e-17	0.413264	1	1	3.28809e-13		SNRPD2	1.49964e-08	0.379865	0.965	0.897	0.000269126
RPS20	2.36523e-17	0.267314	1	1	4.24463e-13		MYH14	1.60346e-08	-0.447707	0.614	0.8	0.000287757
RPS24	4.45447e-17	0.231551	1	1	7.994e-13		RUVBL2	1.73292e-08	0.374279	0.789	0.586	0.00031099
POLR2L	4.63456e-17	-0.272556	1	1	8.31717e-13		EIF1	1.78168e-08	-0.266255	1	1	0.00031974
MT-ND2	8.25877e-17	0.47372	1	1	1.48212e-12		RPS20	1.86369e-08	0.308255	1	0.983	0.000334459
RPL3	1.68741e-16	0.277851	1	1	3.02823e-12		RPL7	2.07122e-08	0.236757	1	1	0.000371701
RPL17	2.15363e-16	0.379043	0.986	0.966	3.86491e-12		PPIA	2.247e-08	0.535938	0.953	0.834	0.000403246
OAZ1	2.85091e-16	0.317975	0.996	1	5.11624e-12		MT-ATP6	2.60178e-08	0.20895	1	1	0.000466916
CHCHD2	3.0464e-16	0.27451	1	0.993	5.46707e-12		SUN2	3.35535e-08	-0.559895	0.515	0.711	0.000602152
MT-CO1	5.12357e-16	0.390724	1	1	9.19477e-12		MT1X	3.4015e-08	0.80583	0.906	0.771	0.000610432
MT-CYB	5.6429e-16	0.440674	1	1	1.01268e-11		RPL29	3.43917e-08	0.206651	1	1	0.000617194
RPS27A	5.79901e-16	0.186252	1	1	1.04069e-11		SNX17	5.12842e-08	0.343103	0.661	0.423	0.000920346
RPL6	6.02667e-16	0.246369	1	1	1.08155e-11		TRAP1	5.31986e-08	0.394488	0.754	0.609	0.000954702
GNB2L1	6.71644e-16	0.279839	1	1	1.20533e-11		TXNDC17	5.40786e-08	0.377382	0.977	0.911	0.000970495
CTSB	7.2964e-16	0.399614	0.986	0.926	1.30941e-11		SLC25A3	6.83093e-08	0.23966	1	0.989	0.00122588
S100A11	9.02041e-16	0.358704	0.982	0.982	1.6188e-11		RPS8	7.2807e-08	0.181207	1	1	0.0013066
RPL30	1.20884e-15	0.228924	1	1	2.16938e-11		EIF5	7.32235e-08	-0.502343	0.877	0.931	0.00131407
RPL27	1.4781e-15	0.193819	1	1	2.65259e-11		PRDX2	7.60214e-08	0.317981	0.988	0.98	0.00136428
RPL11	1.5371e-15	0.208104	1	1	2.75849e-11		EIF4G1	7.9226e-08	-0.388947	0.515	0.731	0.00142179
MT-CO2	1.71148e-15	0.423615	1	1	3.07142e-11		SYNCRIP	9.38496e-08	0.367245	0.854	0.7	0.00168422
RPL10A	1.90779e-15	0.260222	1	1	3.42372e-11		LAMP5	1.03441e-07	0.531257	0.819	0.677	0.00185635
RPL27A	4.73989e-15	0.204882	1	1	8.50621e-11		FBL	1.09231e-07	0.361635	0.819	0.64	0.00196026
PET100	8.07413e-15	-0.421583	0.802	0.904	1.44898e-10		YBX3	1.12726e-07	-0.23517	1	1	0.00202298
BTF3	1.07827e-14	0.196557	1	1	1.93506e-10		ANP32A	1.13995e-07	0.382271	0.942	0.869	0.00204576
PFN1	1.25775e-14	0.37309	0.993	0.973	2.25716e-10		RPLP0	1.15434e-07	0.181755	1	1	0.00207158
RPL13A	1.77109e-14	0.268196	1	1	3.17839e-10		PRDX1	1.20282e-07	0.360058	0.977	0.96	0.00215858
HOXC13	5.68879e-14	0.356293	0.975	0.912	1.02091e-09		RPL23A	1.28486e-07	0.163573	1	1	0.0023058
SBSPON	8.07597e-14	0.536818	0.615	0.409	1.44931e-09		MIF	1.302e-07	0.318689	0.971	0.951	0.00233657
SLC25A3	9.78009e-14	0.331674	0.968	0.967	1.75513e-09		ACAT2	1.32052e-07	0.450121	0.83	0.657	0.0023698
SPINT2	1.07432e-13	0.371294	0.975	0.893	1.92798e-09		NDUFB9	1.4195e-07	0.303408	0.994	0.977	0.00254743
APCDD1	2.69975e-13	0.3779	0.953	0.898	4.84497e-09		HNRNPDL	1.44367e-07	0.394867	0.93	0.826	0.00259081
RPL7	2.70053e-13	0.207907	1	1	4.84637e-09		HNRNPK	1.4741e-07	0.405926	0.982	0.949	0.00264541
NME1	3.19875e-13	0.305756	0.996	0.974	5.74047e-09		MT-ND6	1.9684e-07	0.560606	0.743	0.566	0.00353248
C14orf2	4.08191e-13	-0.215806	1	0.999	7.32539e-09		S100A14	2.16086e-07	0.257084	0.994	0.991	0.00387788
BRK1	4.29605e-13	0.285655	0.986	0.977	7.70968e-09		RPL18A	2.18183e-07	0.215109	1	1	0.00391552
UBA52	5.11899e-13	0.171232	1	1	9.18655e-09		RPL8	2.43476e-07	0.170468	1	1	0.00436943
ID3	5.86065e-13	0.529923	0.968	0.941	1.05175e-08		DSP	2.54171e-07	-0.330105	1	0.997	0.00456135
UQCRQ	6.10129e-13	-0.245452	1	1	1.09494e-08		CCT8	2.56362e-07	0.337431	0.959	0.914	0.00460067
RPS4X	7.76848e-13	0.263501	1	1	1.39413e-08		DCAF13	2.79772e-07	0.302375	0.854	0.677	0.00502078
PTMS	8.01832e-13	0.341539	0.95	0.923	1.43897e-08		UBB	2.86282e-07	0.380872	0.959	0.84	0.00513761
RPL32	1.5699e-12	0.192809	1	1	2.81734e-08		CYC1	2.88438e-07	0.327567	0.965	0.911	0.0051763
SCD	1.77984e-12	0.347908	0.809	0.645	3.1941e-08		GOLGA7B	2.99642e-07	-0.515917	0.62	0.774	0.00537738
ACTN4	2.21464e-12	0.330926	0.939	0.842	3.97438e-08		RPL28	3.06606e-07	0.197618	1	1	0.00550235
APRT	5.0501e-12	0.259329	0.989	0.984	9.06292e-08		NDUFB11	3.12634e-07	0.302759	0.971	0.949	0.00561052
RPL15	5.22344e-12	0.194767	1	1	9.37399e-08		MLF2	3.24508e-07	0.322142	0.889	0.786	0.00582362
RPL26	6.46739e-12	0.201481	1	1	1.16064e-07		RPS10	3.27556e-07	0.182259	1	1	0.00587832
KRT35	6.52143e-12	0.325051	0.993	0.996	1.17034e-07		S100A11	3.66862e-07	0.333265	0.994	0.98	0.00658371
NACA	7.45001e-12	0.218124	1	1	1.33698e-07		RPS28	3.92319e-07	0.194281	1	1	0.00704055
RPL24	9.95769e-12	0.166014	1	1	1.78701e-07		GSS	4.36902e-07	0.313605	0.713	0.497	0.00784065
EEF2	1.34408e-11	0.317353	0.993	0.988	2.41208e-07		HAGH	4.46422e-07	-0.425563	0.854	0.903	0.00801148
MSX2	1.444e-11	0.357878	0.831	0.672	2.5914e-07		CCT5	4.76869e-07	0.36891	0.924	0.846	0.00855789
RPS14	1.99656e-11	0.192611	1	1	3.58303e-07		ATP5L	5.3137e-07	0.235054	1	0.986	0.00953596
TMSB4X	2.33195e-11	0.405811	1	0.986	4.18492e-07		FUS	5.57535e-07	0.383892	0.807	0.66	0.0100055
RPL22	2.80989e-11	0.188546	1	1	5.04264e-07		CD151	5.59009e-07	0.318939	0.918	0.863	0.010032
MT-ND4	3.15177e-11	0.314125	1	1	5.65617e-07		YWHAE	5.94629e-07	0.229884	1	0.997	0.0106712
ROMO1	4.57635e-11	-0.286368	0.96	0.971	8.21271e-07		ECI1	6.11979e-07	0.365596	0.52	0.309	0.0109826
PJA1	4.59179e-11	0.359457	0.723	0.535	8.24042e-07		MT-CO3	6.12091e-07	0.132978	1	1	0.0109846
MRPL20	5.00064e-11	0.275058	0.978	0.922	8.97415e-07		MTURN	6.52265e-07	-0.569808	0.433	0.634	0.0117055
EIF3F	6.61248e-11	0.322354	0.939	0.886	1.18668e-06		HMGB1	6.5685e-07	0.59599	0.959	0.897	0.0117878
UQCRH	7.57907e-11	0.210972	0.996	0.997	1.36014e-06		AHCY	6.86732e-07	0.329626	0.76	0.606	0.0123241
RPS13	8.03666e-11	0.177665	1	1	1.44226e-06		WDR83OS	6.93989e-07	0.267333	0.994	0.943	0.0124543
RPS15A	8.49948e-11	0.195091	1	1	1.52532e-06		HES4	7.91994e-07	0.469983	0.596	0.403	0.0142131
NDUFA3	1.24732e-10	-0.293197	0.842	0.923	2.23843e-06		SNRPG	8.75739e-07	0.292022	0.965	0.926	0.015716
SP6	1.33868e-10	0.336954	0.658	0.465	2.4024e-06		RPS3	8.8302e-07	0.243011	1	1	0.0158467
RPLP1	1.71961e-10	0.15872	1	1	3.08601e-06		CAMK2N1	9.16488e-07	-0.590325	0.801	0.894	0.0164473
S100A16	1.77945e-10	0.261895	1	0.992	3.1934e-06		MT1E	9.22229e-07	0.818677	0.62	0.437	0.0165503
FAM96B	2.14317e-10	0.268107	0.899	0.753	3.84612e-06		ATP5A1	9.23347e-07	0.263915	0.988	0.98	0.0165704
KRT10	2.21227e-10	0.408686	0.978	0.919	3.97014e-06		RPL39	1.04582e-06	0.181356	1	1	0.0187683
ID1	3.1654e-10	0.522452	0.924	0.872	5.68063e-06		AIM1	1.06817e-06	-0.474597	0.427	0.634	0.0191694
HDLBP	3.5219e-10	0.316833	0.824	0.734	6.32041e-06		RTF1	1.09806e-06	0.35801	0.819	0.666	0.0197058
EFEMP1	4.72453e-10	0.317048	0.558	0.357	8.47864e-06		SNRPD1	1.20361e-06	0.397034	0.889	0.746	0.0216
PRSS23	4.89035e-10	0.44563	0.91	0.813	8.77622e-06		TIMM10	1.2199e-06	0.295317	0.883	0.797	0.0218924
C9orf3	5.56027e-10	0.347054	0.874	0.756	9.97845e-06		RPS9	1.25606e-06	0.185851	1	1	0.0225413
FBL	6.82339e-10	0.371071	0.723	0.601	1.22453e-05		EIF3F	1.31961e-06	0.263104	0.994	0.954	0.0236817
CFL1	8.13115e-10	0.195586	1	1	1.45922e-05		PHB2	1.37523e-06	0.311894	0.936	0.831	0.0246799
SRM	8.15029e-10	0.313838	0.849	0.724	1.46265e-05		RPL37A	1.38054e-06	0.182465	1	1	0.0247752
COA4	9.02925e-10	0.298409	0.903	0.831	1.62039e-05		APEX1	1.48681e-06	0.353956	0.819	0.64	0.0266824
ODC1	9.60457e-10	0.364483	0.698	0.56	1.72364e-05		MBNL1	1.51634e-06	0.361348	0.825	0.629	0.0272123
HNRNPA1	9.89289e-10	0.329139	0.989	0.96	1.77538e-05		RPSA	1.52769e-06	0.205789	1	0.997	0.027416
MT-ATP6	1.03286e-09	0.327855	1	1	1.85358e-05		RPL35A	1.53417e-06	0.214609	1	1	0.0275323
RPS18	1.05676e-09	0.166581	1	1	1.89646e-05		SORBS1	1.68321e-06	-0.324689	0.17	0.377	0.0302069
CYSTM1	1.13124e-09	0.321408	0.968	0.957	2.03012e-05		MSX2	1.72591e-06	0.357583	0.971	0.983	0.0309732
HMGA1	1.32785e-09	0.29313	0.683	0.479	2.38296e-05		PMEPA1	1.82206e-06	0.310713	0.287	0.123	0.0326986
EIF3L	1.34839e-09	0.313978	0.95	0.916	2.41982e-05		RPL37	1.83962e-06	0.209186	1	1	0.0330138
SRSF9	1.38877e-09	0.228672	0.971	0.926	2.49229e-05		ATP5G3	1.97348e-06	0.252878	0.982	0.977	0.035416
MTCH1	1.50076e-09	0.274799	0.723	0.536	2.69327e-05		HDLBP	2.04127e-06	-0.336496	0.807	0.891	0.0366327
RGS12	1.52522e-09	0.313079	0.716	0.562	2.73717e-05		RAB7B	2.21005e-06	0.375404	0.544	0.351	0.0396615
FAU	1.59011e-09	0.120523	1	1	2.85361e-05		PAFAH1B3	2.32887e-06	0.330188	0.731	0.563	0.0417938
TUFM	1.81902e-09	0.279915	0.917	0.849	3.26441e-05		RPL38	2.56085e-06	0.229444	1	1	0.045957
HSD17B10	1.97076e-09	0.22479	0.989	0.99	3.53672e-05		RPS16	2.57453e-06	0.166664	1	1	0.0462025
RBM3	2.16111e-09	0.264294	0.986	0.962	3.87832e-05		RPLP1	2.57991e-06	0.166837	1	1	0.046299
RPL10	2.25127e-09	0.204555	1	1	4.04012e-05		TIMM13	2.81717e-06	0.265587	0.971	0.949	0.0505569
PLA2G16	2.31295e-09	0.334599	0.468	0.294	4.15083e-05		COX7C	2.8362e-06	0.178007	1	0.997	0.0508985
DMKN	2.80674e-09	0.575942	0.856	0.737	5.03697e-05		ARPC1B	3.01505e-06	0.287115	0.456	0.263	0.0541081
RPS25	2.95891e-09	0.142583	1	1	5.31007e-05		KRT32	3.34983e-06	0.741679	0.842	0.691	0.0601161
SUMO2	3.44935e-09	0.222823	0.975	0.968	6.19021e-05		RPL18	3.52658e-06	0.153022	1	1	0.0632881
USMG5	3.5849e-09	-0.190794	1	1	6.43346e-05		CTNNB1	3.58495e-06	0.318022	0.942	0.883	0.0643355
GAPDH	3.61785e-09	0.251853	1	1	6.49259e-05		GNB2	3.83998e-06	0.298915	0.83	0.703	0.0689123
RPLP2	4.10736e-09	0.111741	1	1	7.37106e-05		C14orf2	3.87077e-06	0.193787	1	0.986	0.0694648
SRRM2	4.58632e-09	0.268416	0.766	0.591	8.23062e-05		PPP1R14B	4.03274e-06	0.282686	0.971	0.94	0.0723716
COX8A	4.72872e-09	0.237239	0.986	0.988	8.48615e-05		ROMO1	4.2009e-06	0.276996	0.971	0.934	0.0753893
DUS1L	5.62988e-09	0.260555	0.5	0.306	0.000101034		RPS19	4.23975e-06	0.168192	1	1	0.0760865
PLEKHN1	5.8936e-09	0.238474	0.392	0.217	0.000105767		PLA2G2F	4.26367e-06	-0.577304	0.094	0.26	0.0765158
MARCKSL1	6.1983e-09	0.319863	0.903	0.797	0.000111235		ATP5E	4.41726e-06	0.180375	1	1	0.0792721
UNC5B	6.90824e-09	0.323806	0.795	0.672	0.000123975		NTHL1	4.51011e-06	0.267247	0.567	0.366	0.0809385
VARS	7.02272e-09	0.241373	0.45	0.263	0.00012603		LINGO1-AS2	4.64197e-06	-0.44985	0.058	0.214	0.0833048
NDUFB9	7.14121e-09	0.242071	0.993	0.986	0.000128156		LSM7	4.68862e-06	0.364463	0.942	0.843	0.084142
GNG5	7.67607e-09	0.269204	0.96	0.881	0.000137755		MDH2	4.74348e-06	0.246975	1	0.991	0.0851265
AURKAIP1	8.1366e-09	0.24466	0.96	0.927	0.000146019		SNU13	4.97777e-06	0.282239	0.971	0.949	0.089331
RPL36	9.43943e-09	-0.157198	1	1	0.0001694		IDI1	5.09122e-06	0.306712	0.813	0.623	0.0913671
UQCR11	1.15229e-08	-0.208097	0.996	0.997	0.00020679		PDLIM4	5.44495e-06	0.359978	0.626	0.44	0.0977151
ARSJ	1.27255e-08	0.224055	0.403	0.224	0.000228372		RPS5	5.52284e-06	0.149044	1	1	0.0991129
SNF8	1.37357e-08	0.280232	0.788	0.652	0.000246501		PCCA	5.53655e-06	-0.38491	0.193	0.386	0.099359
LAMP5	1.44203e-08	0.333231	0.701	0.531	0.000258786		EEF1B2	5.78619e-06	0.15363	1	1	0.103839
HRAS	1.44699e-08	0.256438	0.924	0.894	0.000259678		PKM	6.0236e-06	0.294514	0.988	0.943	0.1081
RPS19	1.45369e-08	0.156843	1	1	0.00026088		RNF39	6.32164e-06	-0.253523	0.111	0.294	0.113448
EEF1D	1.50512e-08	0.20852	1	0.99	0.000270109		NT5DC2	6.57511e-06	0.300932	0.889	0.78	0.117997
C1orf43	1.59179e-08	0.273088	0.838	0.748	0.000285663		ATP6V0E2	6.60053e-06	-0.325518	0.749	0.889	0.118453
ARL6IP4	1.69615e-08	0.253455	0.957	0.898	0.00030439		VDAC3	6.66634e-06	0.291703	0.825	0.683	0.119634
AHNAK	2.11266e-08	0.268385	0.946	0.907	0.000379137		KRT31	6.91397e-06	-0.778074	0.743	0.889	0.124078
OAF	2.13058e-08	0.296942	0.468	0.298	0.000382355		PSAT1	8.13152e-06	0.368448	0.766	0.651	0.145928
NDUFS8	2.43301e-08	0.24069	0.957	0.934	0.000436628		S100A2	8.16903e-06	0.481401	0.947	0.88	0.146601
MRPL3	2.448e-08	0.291165	0.802	0.682	0.000439317		RPL13A	8.34958e-06	0.218813	1	1	0.149842
STOML2	2.67743e-08	0.243519	0.892	0.743	0.000480492		SRSF11	8.39796e-06	0.277913	0.942	0.797	0.15071
SNHG7	3.08045e-08	0.266183	0.723	0.558	0.000552818		RPL36AL	8.47227e-06	0.255214	1	0.977	0.152043
TMEM14A	3.30964e-08	0.367458	0.709	0.556	0.000593948		ENO1	8.7841e-06	0.306197	1	0.96	0.157639
AP2M1	3.46183e-08	0.261703	0.921	0.898	0.000621259		TSR3	8.79124e-06	0.303448	0.725	0.563	0.157768
HN1	4.12073e-08	0.263455	0.698	0.523	0.000739506		PEBP1	9.23365e-06	0.266121	0.982	0.951	0.165707
CBWD1	4.43289e-08	0.261736	0.932	0.886	0.000795526		MZT2A	9.32578e-06	0.294656	0.918	0.834	0.16736
CYB5A	4.4413e-08	0.260814	0.935	0.904	0.000797036		WDR75	9.79422e-06	0.216704	0.386	0.203	0.175767
2021-09-09	4.92843e-08	0.270311	0.576	0.409	0.000884455		NSMCE3	1.0469e-05	0.406686	0.813	0.694	0.187877
HSPA8	5.20538e-08	0.343778	0.953	0.901	0.000934157		RPL17	1.05186e-05	0.271807	0.959	0.889	0.188767
EBNA1BP2	5.40342e-08	0.247962	0.766	0.597	0.000969697		HNRNPH1	1.09838e-05	0.343461	0.795	0.634	0.197115
EPHA1	6.11037e-08	0.253917	0.471	0.302	0.00109657		HSPE1	1.19977e-05	0.349423	0.906	0.794	0.215311
SNRPB	6.46915e-08	0.250097	0.924	0.849	0.00116095		EIF3M	1.20947e-05	0.255919	0.965	0.926	0.217052
DYNLL1	6.67657e-08	0.198241	1	1	0.00119818		C17orf89	1.25868e-05	0.306003	0.813	0.66	0.225883
CLDN10	6.83218e-08	0.279719	0.712	0.519	0.0012261		FAM132A	1.27863e-05	0.384189	0.737	0.614	0.229463
LAPTM4A	6.93837e-08	-0.251483	0.658	0.801	0.00124516		DECR1	1.28494e-05	0.225549	0.848	0.731	0.230595
CLIC1	7.19287e-08	0.28561	0.91	0.863	0.00129083		PPIB	1.30379e-05	0.23645	0.982	0.94	0.233979
ACTG1	7.63789e-08	0.230843	0.996	0.997	0.0013707		SNRPC	1.31562e-05	0.341026	0.789	0.706	0.236101
ATP5D	8.10827e-08	0.185483	0.993	0.974	0.00145511		SAMM50	1.34632e-05	0.304453	0.69	0.529	0.241611
EIF3A	8.41641e-08	0.237372	0.957	0.889	0.00151041		SLC20A2	1.35056e-05	-0.575968	0.333	0.506	0.242371
BOP1	9.79314e-08	0.223106	0.478	0.305	0.00175748		RIOK2	1.39944e-05	0.229228	0.444	0.26	0.251143
PEBP1	1.0152e-07	0.257977	0.96	0.919	0.00182187		HPRT1	1.40362e-05	0.31898	0.503	0.329	0.251894
PPIB	1.05849e-07	0.265642	0.874	0.79	0.00189956		KRT81	1.432e-05	-1.37996	0.269	0.443	0.256986
GLTSCR2	1.06784e-07	0.306106	0.899	0.812	0.00191635		MRPL46	1.43925e-05	0.255317	0.503	0.317	0.258289
IFT57	1.07442e-07	0.337253	0.885	0.786	0.00192816		PTMS	1.46325e-05	0.323925	0.988	0.937	0.262594
UBE2I	1.09895e-07	0.277376	0.788	0.643	0.00197218		SRSF2	1.52072e-05	0.278915	0.947	0.903	0.272908
PDCD2	1.14028e-07	0.245636	0.716	0.562	0.00204634		IER3	1.54245e-05	-0.661196	0.433	0.606	0.276808
RPL41	1.25454e-07	-0.0978232	1	1	0.0022514		RSBN1	1.55308e-05	0.223461	0.368	0.194	0.278716
CMTM8	1.34158e-07	0.236241	0.547	0.372	0.00240761		ATP5G1	1.58956e-05	0.299716	0.982	0.946	0.285262
NSMCE3	1.36949e-07	0.363849	0.719	0.605	0.00245769		IVL	1.6061e-05	-0.244862	0.368	0.551	0.28823
LSM4	1.37287e-07	0.260546	0.888	0.779	0.00246376		GADD45GIP1	1.61961e-05	0.268725	0.971	0.911	0.290655
NAA10	1.37797e-07	0.268056	0.82	0.719	0.0024729		PTMA	1.65732e-05	0.419263	0.988	0.977	0.297423
NDUFA11	1.42712e-07	0.191403	0.986	0.978	0.00256111		TAF10	1.70284e-05	0.265737	0.801	0.7	0.305592
PGAM1	1.49791e-07	0.238905	0.921	0.861	0.00268815		LRRC75A	1.74224e-05	0.438936	0.398	0.231	0.312662
TOMM22	1.56313e-07	0.261465	0.928	0.831	0.0028052		HTATIP2	1.74847e-05	-0.389584	0.392	0.569	0.313781
NDUFAB1	1.66344e-07	0.254321	0.91	0.85	0.00298521		MED27	1.79447e-05	0.26065	0.573	0.394	0.322035
SNRNP70	1.68664e-07	0.247876	0.608	0.433	0.00302684		NXT1	1.83699e-05	0.240018	0.462	0.269	0.329666
MAFB	1.85755e-07	0.314521	0.921	0.844	0.00333355		MREG	1.84258e-05	-0.271496	0.123	0.291	0.330669
PON2	1.87263e-07	0.315607	0.791	0.683	0.00336063		EEF1D	1.90581e-05	0.20285	1	0.994	0.342017
ACAT2	1.96651e-07	0.323873	0.673	0.519	0.00352911		RPS6	2.01867e-05	0.168705	1	1	0.362271
IGFBP2	2.27055e-07	0.240926	0.234	0.107	0.00407472		NME1	2.11809e-05	0.235434	0.994	0.98	0.380113
PRELID1	2.30967e-07	0.239498	0.986	0.956	0.00414493		METTL5	2.12817e-05	0.291728	0.865	0.74	0.381921
TM7SF3	2.33721e-07	0.312959	0.647	0.506	0.00419436		RORA	2.14087e-05	-0.470935	0.468	0.649	0.384201
EMC4	2.46497e-07	0.265217	0.791	0.682	0.00442363		C14orf166	2.16204e-05	0.197008	1	0.98	0.388
CHCHD3	2.63942e-07	0.216079	0.604	0.428	0.0047367		C14orf1	2.18419e-05	0.281286	0.731	0.557	0.391975
HINT1	2.87529e-07	0.190487	1	0.996	0.00515999		CUEDC2	2.1964e-05	0.318016	0.655	0.489	0.394165
JUNB	3.43695e-07	0.313905	0.799	0.712	0.00616795		TACSTD2	2.22308e-05	0.278406	1	0.991	0.398954
CYFIP2	3.5525e-07	0.238176	0.673	0.505	0.00637532		HNRNPM	2.23099e-05	0.332919	0.842	0.711	0.400373
SF3B5	3.65374e-07	0.211983	0.986	0.929	0.00655701		NDUFS8	2.31215e-05	0.275019	0.982	0.94	0.414938
SLC25A6	3.70557e-07	0.233706	0.982	0.948	0.00665001		CD24	2.34134e-05	-0.54893	0.368	0.531	0.420177
RP11-392P7.6	3.70785e-07	0.222291	0.522	0.351	0.0066541		CALML3	2.3504e-05	-0.631297	1	1	0.421802
TIMM13	3.78177e-07	0.226985	0.946	0.875	0.00678677		S100A10	2.38769e-05	0.355211	0.977	0.914	0.428495
TMEM14B	4.0227e-07	0.251092	0.748	0.646	0.00721914		SUB1	2.44917e-05	0.224187	1	0.989	0.439529
C9orf16	4.46114e-07	0.223683	0.978	0.981	0.00800596		GNAS	2.45155e-05	0.328662	0.918	0.851	0.439955
SLC25A5	4.78144e-07	0.274781	0.946	0.936	0.00858078		SYPL1	2.4659e-05	0.234838	0.965	0.937	0.442531
ATAD3A	4.90713e-07	0.160807	0.248	0.119	0.00880634		SNRPB	2.48593e-05	0.290219	0.971	0.934	0.446125
RPUSD1	5.33703e-07	0.172511	0.259	0.129	0.00957784		RPL23	2.53992e-05	0.200442	1	0.997	0.455813
C11orf31	5.87162e-07	0.233232	0.856	0.745	0.0105372		RAB34	2.65067e-05	0.281398	0.731	0.583	0.47569
MRPL32	6.03826e-07	0.282774	0.716	0.601	0.0108363		SSB	2.68721e-05	0.280477	0.912	0.817	0.482248
SIGMAR1	6.79424e-07	0.183077	0.291	0.155	0.0121929		FHOD3	2.77039e-05	-0.288569	0.088	0.24	0.497175
MRPS15	6.96103e-07	0.232751	0.856	0.733	0.0124923		DTYMK	2.80848e-05	0.321864	0.561	0.4	0.50401
RAB6A	7.33062e-07	0.25963	0.806	0.715	0.0131555		RPS2	2.98105e-05	0.177601	1	1	0.534979
EMP2	7.33175e-07	0.280099	0.921	0.89	0.0131576		PDHB	3.01788e-05	0.261118	0.895	0.883	0.541589
SRSF2	7.63653e-07	0.242629	0.946	0.863	0.0137045		TAF1D	3.0392e-05	0.368636	0.754	0.626	0.545414
ZNF185	7.83911e-07	0.268636	0.881	0.801	0.0140681		IMPDH2	3.04636e-05	0.275506	0.889	0.797	0.5467
RPL22L1	8.75691e-07	0.243055	0.95	0.948	0.0157151		TKT	3.09592e-05	0.311228	0.93	0.857	0.555593
CREM	9.50765e-07	0.164395	0.266	0.136	0.0170624		SNHG8	3.17484e-05	0.291671	0.936	0.811	0.569758
H2AFY	9.69582e-07	0.252791	0.96	0.926	0.0174001		SBSPON	3.22068e-05	0.473143	0.515	0.36	0.577982
SNRPD1	9.93511e-07	0.245892	0.824	0.709	0.0178295		QTRT1	3.31196e-05	0.314598	0.567	0.411	0.594364
NDUFA4	9.97016e-07	0.162344	1	0.999	0.0178925		NOB1	3.34063e-05	0.251999	0.702	0.529	0.59951
FDPS	1.02011e-06	0.283601	0.885	0.83	0.018307		DKC1	3.37177e-05	0.38574	0.643	0.529	0.605098
RPL37	1.0453e-06	-0.126071	1	1	0.018759		HSD17B10	3.37792e-05	0.217238	0.977	1	0.606202
UCHL3	1.07089e-06	0.266183	0.824	0.761	0.0192182		ATP6V0E1	3.47859e-05	-0.232038	0.953	0.983	0.624269
CDK2AP1	1.17726e-06	0.221815	0.658	0.491	0.0211271		APOE	3.49682e-05	0.352053	0.942	0.906	0.627539
NUPL2	1.19067e-06	0.203453	0.45	0.294	0.0213678		PPA2	3.60414e-05	0.288189	0.825	0.726	0.646798
CCDC109B	1.23944e-06	0.253151	0.806	0.674	0.022243		YBX1	3.61217e-05	0.322865	0.977	0.897	0.648241
PTPMT1	1.24535e-06	0.236858	0.529	0.377	0.0223491		RPL6	3.62135e-05	0.167665	1	1	0.649888
RPL23	1.28055e-06	0.135067	1	1	0.0229807		RPL32	3.7927e-05	0.163661	1	1	0.680637
ID2	1.29795e-06	0.305426	0.838	0.722	0.0232929		ATG4B	3.84996e-05	-0.492666	0.673	0.78	0.690914
ADIRF	1.32931e-06	-0.298762	0.993	0.999	0.0238558		AHSA1	3.96276e-05	0.268514	0.725	0.554	0.711157
DHCR7	1.36534e-06	0.269471	0.683	0.558	0.0245024		CCDC61	4.06671e-05	0.179491	0.263	0.12	0.729812
PPP2R1B	1.3991e-06	0.253678	0.971	0.937	0.0251083		ZRANB2	4.19317e-05	0.253749	0.713	0.534	0.752506
GATC	1.41074e-06	0.163765	0.252	0.128	0.0253171		CLIC3	4.25536e-05	-0.572917	0.713	0.817	0.763667
MRFAP1	1.44705e-06	0.218926	0.835	0.716	0.0259688		HNRNPA1	4.25774e-05	0.316625	0.988	0.951	0.764094
C1QBP	1.81482e-06	0.230953	0.935	0.85	0.0325688		CTSD	4.30567e-05	-0.305066	0.977	0.966	0.772695
NDUFS7	1.83925e-06	0.20309	0.906	0.827	0.0330073		C1QBP	4.41219e-05	0.292713	0.977	0.903	0.791812
HAX1	1.94932e-06	0.221735	0.853	0.778	0.0349825		GLRX5	4.43923e-05	0.226004	0.895	0.763	0.796664
NPM1	1.9966e-06	0.212691	0.996	0.999	0.0358309		LRRC42	4.89699e-05	0.224724	0.655	0.477	0.878814
AC004556.1	2.02963e-06	0.235499	0.601	0.471	0.0364237		PSORS1C2	4.97128e-05	-1.292	0.906	0.929	0.892145
C8orf59	2.02973e-06	0.209347	0.781	0.675	0.0364256		KRT5	5.18814e-05	0.553548	0.731	0.557	0.931063
C9orf142	2.03935e-06	0.267016	0.655	0.538	0.0365981		TMBIM1	5.26736e-05	-0.286578	0.474	0.646	0.94528
CCT5	2.07221e-06	0.267024	0.712	0.59	0.0371879		FTH1	5.30262e-05	-0.295706	0.994	0.989	0.951609
MT4	2.17874e-06	-0.445149	0.953	0.964	0.0390997		HNRNPH2	5.30308e-05	0.274	0.69	0.549	0.95169
PDAP1	2.22868e-06	0.216592	0.906	0.856	0.0399959		CAPG	5.30944e-05	0.290379	0.673	0.534	0.952832
CRNN	2.33332e-06	0.204477	0.263	0.14	0.0418738		EPRS	5.41597e-05	-0.292848	0.713	0.826	0.971949
POLD2	2.40782e-06	0.217898	0.705	0.571	0.0432107		DLEU1	5.48619e-05	0.203649	0.38	0.211	0.984551
MALAT1	2.65613e-06	-0.240326	1	1	0.0476668		RHOB	5.54342e-05	-0.307282	0.602	0.749	0.994823
ASS1	2.70978e-06	0.243058	0.928	0.866	0.0486297		C12orf57	5.5486e-05	0.254516	0.895	0.817	0.995752
ACP1	2.75812e-06	0.239321	0.824	0.733	0.0494972		CAST	5.87296e-05	-0.173933	0.503	0.671	1
EIF2D	2.80508e-06	0.190468	0.374	0.232	0.0503399		FAHD1	5.94264e-05	-0.287738	0.626	0.774	1
C20orf24	2.8411e-06	0.249668	0.694	0.602	0.0509864		EEF1A1	6.07925e-05	0.18924	1	1	1
NAA15	2.90865e-06	0.209123	0.489	0.342	0.0521986		RPL24	6.21308e-05	0.121901	1	1	1
EPN3	2.91378e-06	0.147563	0.219	0.106	0.0522906		GOPC	6.22083e-05	0.286912	0.439	0.291	1
SGK223	2.95462e-06	0.148214	0.227	0.111	0.0530237		ELK4	6.23737e-05	0.206305	0.357	0.197	1
EMC10	3.07582e-06	0.211838	0.518	0.37	0.0551986		PNISR	6.45836e-05	0.251514	0.906	0.837	1
QRICH1	3.12975e-06	0.151368	0.284	0.154	0.0561666		EIF3A	6.55533e-05	-0.255768	0.942	0.977	1
GCSH	3.17563e-06	0.222497	0.565	0.412	0.0569898		LSM2	6.62534e-05	0.281007	0.819	0.709	1
NHP2	3.22479e-06	0.233341	0.928	0.877	0.0578721		DUS1L	6.71081e-05	0.266243	0.86	0.757	1
SNRPE	3.40734e-06	0.234581	0.885	0.829	0.061148		AHNAK	6.95507e-05	-0.22321	0.982	0.991	1
EBPL	3.56528e-06	0.224803	0.799	0.741	0.0639825		CCT3	7.11357e-05	0.223144	0.982	0.94	1
SSU72	3.58124e-06	0.222451	0.867	0.811	0.0642689		MRPL13	7.12172e-05	0.240684	0.889	0.806	1
DNAJA1	3.6869e-06	0.258821	0.752	0.669	0.0661652		SMAD5	7.52802e-05	0.235115	0.538	0.36	1
SYT7	3.83001e-06	0.18392	0.432	0.281	0.0687334		LSR	7.7953e-05	0.213931	0.427	0.251	1
REPIN1	4.02134e-06	0.232892	0.558	0.421	0.072167		SNRPF	8.01558e-05	0.295705	0.936	0.886	1
SPATS2	4.11326e-06	0.216952	0.482	0.34	0.0738166		LYAR	8.05402e-05	0.219262	0.363	0.206	1
LZTS1	4.1865e-06	0.143511	0.338	0.195	0.0751309		TNFAIP8L3	8.10867e-05	-0.411313	0.327	0.483	1
HADHA	4.19557e-06	0.23732	0.755	0.643	0.0752937		ATP5I	8.1712e-05	0.226595	0.982	0.974	1
DYNLT1	4.1968e-06	0.201698	0.856	0.734	0.0753158		NSMCE1	8.21391e-05	0.240719	0.69	0.56	1
MPC2	4.26514e-06	0.227419	0.716	0.578	0.0765421		TUBB2A	8.29565e-05	-0.807199	0.819	0.863	1
BPGM	4.37939e-06	0.223681	0.601	0.449	0.0785926		TARS	8.30412e-05	-0.269579	0.772	0.889	1
KARS	4.43014e-06	0.217377	0.651	0.513	0.0795033		TRAPPC1	8.48337e-05	0.235317	0.889	0.863	1
SRSF7	4.55693e-06	0.241971	0.791	0.697	0.0817787		LUC7L3	8.5388e-05	0.286125	0.795	0.657	1
COMT	4.64483e-06	0.225821	0.95	0.925	0.0833561		TMSB10	8.54447e-05	0.488377	0.942	0.86	1
JTB	4.70276e-06	0.208326	0.817	0.742	0.0843958		RNF144B	8.58074e-05	0.248627	0.556	0.383	1
IARS	5.02363e-06	0.216739	0.59	0.436	0.0901541		EIF6	8.7468e-05	0.262456	0.947	0.903	1
AC090498.1	5.21257e-06	0.23873	0.791	0.709	0.0935448		TMA7	8.95436e-05	0.220688	0.994	0.991	1
DNAJB11	5.23916e-06	0.215485	0.518	0.37	0.094022		SDAD1	9.25589e-05	0.229279	0.626	0.431	1
ATP5A1	5.44897e-06	0.242669	0.95	0.966	0.0977873		ANAPC11	9.33296e-05	0.230746	0.971	0.923	1
SEC61B	5.48724e-06	0.143538	0.978	0.981	0.0984741		STX16	9.36657e-05	0.232667	0.509	0.334	1
SEC11A	5.5191e-06	0.206409	0.788	0.657	0.0990457		ARPC2	9.37389e-05	0.240498	0.988	0.986	1
GPR161	5.892e-06	0.180067	0.5	0.335	0.105738		ARL6IP1	9.38169e-05	0.260508	0.789	0.609	1
COA1	6.17122e-06	0.212641	0.518	0.376	0.110749		HSPA8	9.49232e-05	0.225212	0.982	0.957	1
ACSL3	6.48863e-06	0.202577	0.327	0.199	0.116445		CFAP45	9.61336e-05	-0.227907	0.111	0.26	1
RNPS1	6.65615e-06	0.252852	0.594	0.468	0.119451		FSCN1	9.71245e-05	0.299694	0.62	0.48	1
KXD1	6.66281e-06	0.204516	0.514	0.369	0.119571		OSGEP	9.72934e-05	0.206396	0.456	0.286	1
NDUFS6	6.69401e-06	0.171856	0.989	0.97	0.120131		ARL3	9.7438e-05	0.251935	0.76	0.666	1
RP11-1060J15.4	6.94514e-06	0.148517	0.205	0.1	0.124638		CBR1	9.75449e-05	0.235317	0.778	0.64	1
NOC2L	6.95613e-06	0.243993	0.619	0.506	0.124835		CDCA4	9.84374e-05	0.204345	0.427	0.257	1
PHAX	7.50608e-06	0.170489	0.403	0.258	0.134704		MALL	0.000101574	-0.276744	0.088	0.229	1
COX5A	7.5097e-06	0.189975	0.978	0.936	0.134769		ACTG1	0.000102683	0.207337	1	0.997	1
TUBA1C	7.88558e-06	0.324555	0.867	0.796	0.141515		RPL34	0.000102942	0.178063	1	1	1
DSG3	7.95698e-06	0.231229	0.568	0.417	0.142796		RPS15A	0.000104056	0.173948	1	1	1
H3F3B	8.06896e-06	0.12848	1	1	0.144806		PUF60	0.00010437	0.273837	0.877	0.791	1
SNU13	8.10288e-06	0.19415	0.917	0.863	0.145414		GNB2L1	0.00010551	0.164618	1	1	1
NPC2	8.19217e-06	-0.232892	0.658	0.781	0.147017		UBE2I	0.000105511	0.271032	0.924	0.854	1
POMGNT1	8.47719e-06	0.128848	0.23	0.117	0.152132		LMNA	0.000106697	0.266019	0.93	0.906	1
PRR9	8.52091e-06	0.40148	0.993	0.982	0.152916		INPP4B	0.000107241	-0.227766	0.076	0.211	1
LAMTOR5	8.83949e-06	0.154588	0.964	0.927	0.158634		ATP5D	0.000107423	0.220092	0.994	0.974	1
TMEM183A	9.21173e-06	0.20398	0.658	0.521	0.165314		PPIH	0.000107891	0.241724	0.538	0.369	1
HDDC2	9.30892e-06	0.240257	0.827	0.719	0.167058		RPUSD3	0.000108384	0.219854	0.591	0.423	1
BHLHE40	9.95766e-06	0.185761	0.432	0.289	0.1787		HNRNPA0	0.000108905	0.256113	0.602	0.426	1
VAMP2	1.01397e-05	0.214663	0.691	0.553	0.181967		WDR77	0.000109623	0.267055	0.626	0.486	1
LSM2	1.02987e-05	0.22039	0.723	0.597	0.184821		ANP32B	0.000111067	0.303716	0.813	0.674	1
HES2	1.03256e-05	0.213357	0.842	0.727	0.185304		PSMA4	0.000114719	0.250457	0.936	0.911	1
YBX1	1.03593e-05	0.27054	0.939	0.908	0.185908		S100A3	0.000114796	-1.21112	0.48	0.609	1
ST14	1.06972e-05	0.223176	0.734	0.593	0.191973		TMEM14A	0.000117046	0.256818	0.596	0.437	1
CNPY2	1.07217e-05	0.215516	0.791	0.691	0.192411		ATRX	0.000117635	0.295717	0.754	0.594	1
OLA1	1.08699e-05	0.204853	0.665	0.528	0.195071		APOC1	0.000121072	0.362895	0.596	0.423	1
SMARCA4	1.10955e-05	0.2415	0.612	0.497	0.19912		KRT86	0.000123782	-1.2171	0.117	0.26	1
SNRPD3	1.11329e-05	0.191623	0.96	0.967	0.19979		PDCD5	0.000124868	0.258425	0.977	0.943	1
NDUFA1	1.12725e-05	-0.223215	0.867	0.912	0.202296		PDCL3	0.000126222	0.221372	0.626	0.446	1
SSRP1	1.13244e-05	0.202232	0.522	0.383	0.203227		SESN3	0.000126298	0.257623	0.363	0.209	1
VCAN	1.13327e-05	0.162742	0.306	0.173	0.203377		RPS11	0.000130436	0.189494	1	1	1
ZNF668	1.15941e-05	0.152674	0.245	0.132	0.208068		NDUFB4	0.000132407	0.193942	0.994	0.997	1
EIF1	1.17335e-05	0.157895	1	1	0.210569		RANBP1	0.000134792	0.266722	0.871	0.734	1
NCSTN	1.20595e-05	0.15499	0.295	0.17	0.21642		WBP4	0.000135025	0.280303	0.561	0.403	1
C14orf1	1.23641e-05	0.263691	0.594	0.469	0.221886		TUFM	0.000137402	0.209817	0.965	0.96	1
FKBP1A	1.2402e-05	0.207362	0.968	0.945	0.222566		H2AFJ	0.000138129	-0.509892	0.942	0.963	1
SRP72	1.24382e-05	0.242113	0.691	0.56	0.223215		C19orf43	0.000140341	0.205003	0.959	0.911	1
RPS19BP1	1.26928e-05	0.214783	0.795	0.705	0.227785		MZT2B	0.000140908	0.300034	0.994	0.914	1
C10orf99	1.30048e-05	0.301567	0.716	0.631	0.233383		HEPHL1	0.000143723	-0.451027	0.673	0.797	1
GNL3	1.34364e-05	0.204802	0.698	0.561	0.24113		UBE2S	0.000145346	0.245944	0.485	0.326	1
UBAP1	1.3595e-05	0.140113	0.259	0.141	0.243977		PRPF31	0.000150938	0.247403	0.708	0.577	1
PHLDA2	1.36683e-05	0.266414	0.813	0.727	0.245292		DEDD2	0.00015462	-0.213802	0.152	0.303	1
BMS1	1.37213e-05	0.166794	0.309	0.184	0.246243		FAM25A	0.000156823	0.129042	0.269	0.431	1
TRAP1	1.3831e-05	0.207564	0.633	0.502	0.248211		LPCAT3	0.000158385	-0.502865	0.363	0.506	1
SERBP1	1.38529e-05	0.16759	1	0.995	0.248604		ZNF428	0.000158952	0.242885	0.556	0.386	1
RUNX1	1.41657e-05	0.159989	0.363	0.228	0.254217		CBR4	0.000159199	0.228339	0.439	0.283	1
TOMM20	1.52486e-05	0.220909	0.791	0.719	0.273652		WDR74	0.000163681	0.283337	0.614	0.477	1
ZNF226	1.52574e-05	0.124215	0.201	0.099	0.273809		RPS18	0.000164344	0.135045	1	1	1
RAN	1.53951e-05	0.168686	0.993	0.993	0.276281		CBX3	0.000165087	0.293458	0.784	0.669	1
ABI2	1.55784e-05	0.20113	0.558	0.428	0.279571		FRG1	0.000167596	0.241945	0.749	0.631	1
MLLT11	1.56127e-05	0.211285	0.579	0.444	0.280185		RPL14	0.000170014	0.130216	1	1	1
RARG	1.56153e-05	0.215747	0.496	0.368	0.280233		RBX1	0.000171179	0.187173	0.994	0.98	1
NF2	1.59417e-05	0.157911	0.241	0.132	0.28609		NHP2	0.000171193	0.203644	0.982	0.949	1
EFNB1	1.64389e-05	0.234432	0.572	0.429	0.295012		B4GALT1	0.00017332	0.199096	0.439	0.277	1
POLR2J3	1.65999e-05	0.201009	0.608	0.472	0.297902		DDX21	0.00017607	0.25227	0.836	0.717	1
MBNL1-AS1	1.66917e-05	0.207142	0.306	0.184	0.299548		RSL24D1	0.000177592	0.255751	0.912	0.823	1
SMARCD2	1.671e-05	0.193532	0.612	0.457	0.299877		DDX18	0.000178499	0.282283	0.719	0.631	1
THOC7	1.67294e-05	0.187559	0.924	0.87	0.300226		JUND	0.000180138	-0.31723	0.924	0.917	1
EPHX2	1.67793e-05	0.187178	0.529	0.38	0.301121		MBD2	0.000187409	0.259205	0.918	0.814	1
DEAF1	1.69086e-05	0.175548	0.403	0.265	0.303441		OXCT2	0.000188024	-0.584335	0.211	0.357	1
CSNK1G2	1.76941e-05	0.144363	0.302	0.177	0.317538		SNHG19	0.000188394	0.247786	0.468	0.309	1
POLR2F	1.83164e-05	0.196886	0.824	0.757	0.328706		THUMPD3-AS1	0.000188674	0.27105	0.561	0.414	1
OAZ2	1.83322e-05	0.194216	0.543	0.405	0.328989		PQBP1	0.000189259	0.233456	0.573	0.417	1
ZNHIT1	1.85912e-05	0.197785	0.903	0.849	0.333638		CD164	0.000190851	-0.245113	0.865	0.92	1
YIF1A	1.86282e-05	0.216977	0.673	0.55	0.334303		HMBS	0.000198701	0.215197	0.462	0.303	1
THOP1	1.88668e-05	0.209768	0.428	0.303	0.338584		PDIA6	0.000200437	0.233482	0.883	0.74	1
MRPL51	1.92337e-05	0.164232	0.996	0.967	0.345167		RPS23	0.000201438	0.15163	1	1	1
RAD23A	1.94495e-05	0.218907	0.766	0.658	0.349041		NDUFS3	0.000202671	0.265174	0.901	0.777	1
SRSF3	1.96386e-05	0.179078	0.971	0.933	0.352435		HSPBP1	0.000203863	0.219225	0.474	0.314	1
ARF3	1.9659e-05	0.228201	0.694	0.576	0.3528		TLE4	0.000204321	0.311432	0.912	0.897	1
ACAA2	2.00729e-05	0.253547	0.662	0.567	0.360228		RPS14	0.000204784	0.164162	1	1	1
NUTF2	2.07511e-05	0.205735	0.723	0.594	0.372399		THEM5	0.000209119	-0.287104	0.129	0.269	1
TGFB1	2.08325e-05	0.162069	0.241	0.132	0.37386		RRP15	0.00021221	0.217442	0.538	0.369	1
EWSR1	2.09546e-05	0.234578	0.594	0.477	0.376051		CHI3L2	0.000213755	-0.340616	0.082	0.209	1
PPP1R14B	2.10717e-05	0.201912	0.763	0.645	0.378152		U2SURP	0.000225277	0.321339	0.713	0.583	1
EXOSC5	2.15564e-05	0.195239	0.5	0.366	0.386851		EIF4G2	0.000226218	-0.222065	0.883	0.946	1
NGFRAP1	2.17768e-05	0.190193	0.982	0.949	0.390806		JAG1	0.000227368	0.30758	0.901	0.814	1
EGR1	2.17999e-05	0.251199	0.453	0.32	0.391221		HDAC2	0.000229698	0.241434	0.702	0.574	1
C19orf53	2.19027e-05	0.166753	0.989	0.974	0.393067		EIF5A	0.000232193	0.180127	0.994	0.991	1
TMEM219	2.24086e-05	0.219207	0.853	0.808	0.402145		MRPL16	0.000235416	0.239607	0.444	0.291	1
MRPS12	2.30003e-05	0.191606	0.694	0.568	0.412763		XRCC6	0.000235629	0.238049	0.918	0.817	1
KDM5A	2.44647e-05	0.163902	0.414	0.276	0.439044		SPATC1L	0.000236524	0.185362	0.368	0.217	1
ATP5G3	2.50281e-05	0.186029	0.993	0.977	0.449154		HES5	0.00023804	-0.267036	0.216	0.374	1
FAM132A	2.5458e-05	0.233895	0.734	0.613	0.456869		HMGCR	0.000242379	0.245304	0.649	0.511	1
MIF	2.61775e-05	0.152777	1	0.997	0.469782		KRT33B	0.000245582	-1.19619	0.117	0.254	1
MRPL37	2.66674e-05	0.186579	0.647	0.509	0.478573		STEAP2	0.000248231	0.177749	0.31	0.169	1
UBL5	2.70053e-05	-0.161727	0.996	1	0.484637		ZFAS1	0.00025192	0.279227	0.959	0.874	1
RMDN3	2.70379e-05	0.175874	0.428	0.291	0.485222		ADSL	0.000258246	0.209763	0.462	0.311	1
RPS15	2.74892e-05	0.102831	1	1	0.493322		COX8A	0.000259944	0.180088	1	0.997	1
RAB34	2.83895e-05	0.198573	0.522	0.376	0.509479		TAF1	0.000263094	0.163667	0.263	0.131	1
EDF1	2.86689e-05	0.150163	1	0.993	0.514493		HNRNPF	0.000268341	0.336582	0.825	0.746	1
ISCU	2.87831e-05	0.216305	0.694	0.583	0.516542		NIFK	0.000268358	0.217783	0.83	0.714	1
KRT32	2.89149e-05	0.483748	0.727	0.601	0.518906		DSG4	0.000275552	-0.417608	0.865	0.926	1
NSMCE4A	2.95349e-05	0.226927	0.755	0.641	0.530033		PPP1CB	0.000282977	0.206841	0.982	0.954	1
MLEC	3.03291e-05	0.204098	0.518	0.39	0.544286		HSBP1	0.000296773	0.216109	0.942	0.871	1
TOMM40	3.04066e-05	0.186253	0.576	0.433	0.545678		SAMD8	0.000297331	-0.29705	0.76	0.82	1
GNAL	3.16035e-05	0.162759	0.263	0.151	0.567157		SCAND1	0.000300251	0.18655	0.971	0.943	1
ARL3	3.17653e-05	0.206294	0.576	0.449	0.57006		CXXC5	0.000304938	-0.23854	0.567	0.694	1
MRC2	3.2526e-05	0.214623	0.471	0.335	0.583712		BSG	0.000307297	0.228038	0.842	0.8	1
SAT1	3.335e-05	0.367339	0.82	0.656	0.598499		TMEM258	0.000308852	0.251412	0.883	0.831	1
TSR3	3.42191e-05	0.186242	0.536	0.401	0.614096		ADH5	0.000315622	0.247889	0.766	0.62	1
ZKSCAN1	3.42752e-05	0.242461	0.644	0.527	0.615103		KCNQ1OT1	0.00032665	0.375751	0.497	0.366	1
GADD45GIP1	3.49035e-05	0.183461	0.921	0.864	0.626378		SHISA2	0.000330418	-0.295801	0.099	0.229	1
HHIP-AS1	3.54035e-05	0.246129	0.608	0.48	0.635352		SLC12A2	0.000330524	-0.393883	0.48	0.586	1
TKT	3.55104e-05	0.26478	0.716	0.616	0.63727		JMY	0.000336215	-0.212246	0.275	0.443	1
ARF5	3.61477e-05	0.190993	0.888	0.863	0.648706		TPD52L1	0.000337868	-0.258597	0.503	0.68	1
SMIM4	3.68431e-05	-0.213461	0.687	0.776	0.661187		PPP2R1A	0.000339718	0.205485	0.76	0.62	1
TNFRSF12A	3.69045e-05	0.200184	0.356	0.235	0.662288		MT2A	0.000340235	0.782246	0.778	0.657	1
RUVBL2	3.79027e-05	0.226922	0.644	0.545	0.680202		PSME2	0.000341325	0.227903	0.895	0.806	1
EMC6	3.7937e-05	0.189415	0.705	0.591	0.680818		LGALS7B	0.00034156	0.254282	0.982	0.963	1
NDUFB7	3.81172e-05	0.154742	0.964	0.925	0.684051		MRPS34	0.000343833	0.234738	0.947	0.917	1
PLA2G12A	3.85493e-05	0.201426	0.522	0.395	0.691806		RPL21	0.000345556	0.132874	1	1	1
CERK	4.00114e-05	0.168914	0.478	0.339	0.718045		TERF1	0.000353688	0.233472	0.573	0.411	1
ARL2	4.03402e-05	0.175255	0.788	0.667	0.723945		C7orf55	0.000358682	0.217996	0.579	0.417	1
PTRHD1	4.04594e-05	0.176352	0.777	0.649	0.726084		TOB1	0.000363135	-0.145646	0.497	0.626	1
IRAK1	4.17311e-05	0.166013	0.45	0.313	0.748907		NRG2	0.000365159	-0.274309	0.246	0.409	1
SNRPA1	4.18433e-05	0.205949	0.558	0.429	0.75092		MVD	0.000368108	0.242812	0.62	0.489	1
KLHL7	4.23448e-05	0.148028	0.399	0.261	0.75992		PRPF38B	0.000373468	0.287184	0.713	0.597	1
CYC1	4.3357e-05	0.19745	0.867	0.837	0.778085		YWHAB	0.000375549	-0.194614	0.988	0.997	1
ZNF750	4.48821e-05	0.22875	0.525	0.412	0.805454		TAMM41	0.000375769	0.167037	0.298	0.163	1
EIF1AX	4.49756e-05	0.189148	0.96	0.945	0.807133		EIF3E	0.000376403	0.162764	0.994	0.997	1
SMAGP	4.50506e-05	0.232844	0.903	0.846	0.808478		PRDX6	0.000378374	-0.335281	1	1	1
POLR2E	4.60932e-05	0.191298	0.809	0.713	0.827188		RSL1D1	0.000381452	0.27263	0.854	0.754	1
AP1M2	4.76232e-05	0.18493	0.651	0.523	0.854646		NUCKS1	0.000383176	0.322233	0.754	0.623	1
SQLE	4.77364e-05	0.24511	0.835	0.75	0.856677		C19orf53	0.000387088	0.15344	0.994	0.994	1
SLC25A39	4.83682e-05	0.202031	0.77	0.664	0.868015		LYRM4	0.000388642	0.20679	0.585	0.423	1
GYLTL1B	5.02204e-05	0.145721	0.234	0.13	0.901255		MED7	0.000397637	0.18398	0.327	0.191	1
F12	5.10082e-05	0.194347	0.705	0.584	0.915394		NDUFV1	0.000406301	0.218609	0.912	0.909	1
GALNT3	5.14039e-05	0.184782	0.554	0.424	0.922494		IGFBP2	0.000416195	0.322664	0.538	0.389	1
CCDC130	5.30045e-05	0.135464	0.234	0.13	0.951219		TRA2A	0.000416564	0.24985	0.556	0.411	1
FIBP	5.37495e-05	0.194828	0.777	0.674	0.964588		GPATCH2	0.000416798	0.199779	0.427	0.277	1
C20orf27	5.46336e-05	0.148133	0.363	0.233	0.980455		FAM46B	0.00041722	-0.263416	0.234	0.383	1
SURF1	5.46499e-05	0.19028	0.622	0.501	0.980748		XXbac-BPG32J3.19	0.000423675	-0.614402	0.988	1	1
P4HB	5.51466e-05	0.211168	0.748	0.647	0.989661		KRT17	0.000431061	0.600706	0.637	0.471	1
KRT85	5.6007e-05	0.203867	1	1	1		SRP14	0.000431608	0.136698	1	1	1
MTHFS	5.63193e-05	0.166461	0.432	0.302	1		SAT1	0.000434319	0.38807	0.871	0.817	1
KPNB1	5.63975e-05	0.167534	0.511	0.369	1		ARL6IP4	0.000434503	0.184994	0.994	0.963	1
DGCR6L	5.80098e-05	0.198016	0.612	0.486	1		MRPS2	0.000436504	0.23777	0.526	0.383	1
MKKS	5.93132e-05	0.180943	0.795	0.727	1		RPP25L	0.000453816	0.213567	0.444	0.303	1
TAGLN2	5.96592e-05	0.214161	0.86	0.782	1		NEAT1	0.000454158	0.565384	0.351	0.52	1
RCC1	5.97749e-05	0.138292	0.219	0.119	1		MMP14	0.000454347	0.141883	0.205	0.094	1
MAK16	5.98923e-05	0.138893	0.273	0.162	1		KRT83	0.000454348	-1.26163	0.632	0.731	1
CALM3	6.01314e-05	0.163543	0.604	0.462	1		C16orf13	0.000458811	0.275064	0.684	0.557	1
ATG9A	6.04653e-05	0.135744	0.241	0.136	1		LDHA	0.000459751	0.213992	0.982	0.929	1
RPS8	6.0748e-05	0.102894	1	1	1		LRP12	0.000459959	0.207533	0.404	0.257	1
KRT18	6.22442e-05	0.19202	0.399	0.277	1		SPTBN5	0.000464716	0.159467	0.304	0.169	1
NENF	6.27233e-05	0.194001	0.687	0.58	1		ATP5C1	0.000465788	0.188813	0.988	0.966	1
PXK	6.29353e-05	0.146178	0.378	0.244	1		ANKRD12	0.000467546	0.241945	0.713	0.589	1
CDC42EP1	6.32473e-05	0.211712	0.644	0.536	1		SSR2	0.000479626	0.239461	0.819	0.757	1
ARPC1A	6.82171e-05	0.179378	0.795	0.708	1		RPN2	0.000481039	0.208291	0.854	0.771	1
LARP1	6.86983e-05	0.210799	0.5	0.387	1		TMEM161A	0.00048296	0.155694	0.404	0.246	1
SPCS1	6.92154e-05	0.187642	0.971	0.953	1		NPC2	0.000499979	-0.279078	0.632	0.749	1
MED17	7.10197e-05	0.157386	0.363	0.24	1		TRMT10C	0.000504387	0.205862	0.608	0.46	1
MRPS26	7.25654e-05	0.218213	0.665	0.561	1		ARGLU1	0.000531186	0.21915	0.667	0.514	1
FAM57A	7.26454e-05	0.139064	0.327	0.206	1		RPL10	0.000534012	0.153105	1	1	1
THRA	7.27886e-05	0.184044	0.432	0.313	1		NUDT1	0.000535701	0.227578	0.398	0.254	1
PDCD5	7.30179e-05	0.171592	0.856	0.793	1		ZNF593	0.000535848	0.212514	0.825	0.737	1
ELOF1	7.36701e-05	0.194183	0.601	0.479	1		RPL19	0.000539512	0.133495	1	1	1
DFFA	7.38315e-05	0.175655	0.374	0.255	1		POLR2H	0.00054484	0.245319	0.62	0.491	1
RPL34	7.38681e-05	-0.153965	1	1	1		STOML2	0.000556698	0.221081	0.93	0.891	1
GGT6	7.5519e-05	0.182101	0.295	0.185	1		ISCA1	0.000557843	-0.337376	0.649	0.743	1
CD151	7.5783e-05	0.240591	0.698	0.586	1		CRIP2	0.00056126	0.21373	0.942	0.851	1
CRIP2	7.70998e-05	0.202268	0.881	0.857	1		RP11-382A20.3	0.000563464	0.160082	0.257	0.134	1
DYRK4	7.90023e-05	0.173489	0.403	0.276	1		MRPL28	0.000568114	0.274163	0.544	0.429	1
KLC2	7.96942e-05	0.12815	0.223	0.123	1		UBXN4	0.000573825	0.250399	0.708	0.606	1
SIVA1	8.01773e-05	0.194437	0.612	0.494	1		MAGOH	0.000580412	0.280249	0.684	0.611	1
SLIRP	8.09374e-05	-0.155291	0.993	0.995	1		GATAD2B	0.000583316	0.177094	0.322	0.189	1
EIF3I	8.21023e-05	0.194603	0.924	0.942	1		C3orf58	0.000586653	0.208855	0.251	0.134	1
FARSB	8.27202e-05	0.170053	0.324	0.209	1		FAM49A	0.000590446	-0.476986	0.602	0.697	1
MON1A	8.29626e-05	0.123223	0.223	0.123	1		C1orf186	0.000592263	0.169861	0.228	0.114	1
SPIN2B	8.33671e-05	0.162949	0.417	0.287	1		LAPTM4B	0.000596768	0.228222	0.696	0.569	1
FAM25A	8.34824e-05	-0.323714	0.374	0.499	1		OSTC	0.00060241	0.237619	0.825	0.76	1
RBM42	8.35493e-05	0.174552	0.619	0.481	1		HN1	0.000602533	0.261081	0.778	0.689	1
TSR1	8.5322e-05	0.145306	0.331	0.211	1		MRPL23	0.000612083	0.236797	0.848	0.737	1
GPC1	8.64621e-05	0.19563	0.601	0.477	1		TCF25	0.000612199	0.208337	0.813	0.689	1
XRCC6	8.67206e-05	0.254549	0.687	0.599	1		C1orf35	0.00061478	0.166447	0.444	0.291	1
C2orf54	8.79304e-05	0.146729	0.252	0.147	1		COMMD3	0.00061706	0.192236	0.749	0.626	1
MTIF2	8.81212e-05	0.137581	0.309	0.193	1		SYTL1	0.000618425	0.205151	0.959	0.9	1
EIF3B	9.16261e-05	0.192271	0.705	0.594	1		CKMT1A	0.000631173	0.222976	0.444	0.3	1
HRSP12	9.1657e-05	0.237458	0.928	0.842	1		RPL27A	0.000634901	0.172209	1	0.997	1
HNRNPDL	9.19796e-05	0.220345	0.845	0.802	1		NENF	0.000647312	0.229756	0.719	0.589	1
NCBP2-AS2	9.26971e-05	0.179008	0.615	0.494	1		TMEM43	0.000647647	0.237897	0.409	0.277	1
PSMB5	9.3321e-05	0.142479	0.971	0.973	1		TM7SF3	0.000658387	0.270624	0.76	0.643	1
GNAI2	9.51936e-05	0.12578	0.263	0.154	1		WDR12	0.000659751	0.171638	0.532	0.366	1
PRDX5	9.62211e-05	0.176503	0.888	0.823	1		TKFC	0.000659868	0.172762	0.304	0.174	1
UBE2F	9.64203e-05	0.180426	0.489	0.368	1		FAM49B	0.000660746	0.187099	0.503	0.349	1
FAHD2B	9.65403e-05	0.172026	0.378	0.259	1		PPID	0.000666812	0.194455	0.684	0.554	1
USP6NL	9.8983e-05	0.156283	0.45	0.321	1		ITPRIPL2	0.000667062	0.247577	0.561	0.409	1
VEZT	9.92999e-05	0.180507	0.482	0.361	1		ATP5G2	0.000675338	0.16173	1	0.997	1
C19orf60	0.000107008	0.179979	0.662	0.547	1		NUDT8	0.000685525	0.227334	0.579	0.429	1
HADHB	0.000107877	0.212818	0.784	0.706	1		TESC	0.000691484	-0.319044	0.737	0.82	1
HOPX	0.000109275	0.282458	0.781	0.701	1		IGFBP4	0.000701601	0.219262	0.316	0.186	1
CRYAB	0.000109734	-0.552738	0.662	0.75	1		RAB40B	0.000703137	0.230524	0.444	0.311	1
TIMM22	0.000110293	0.153215	0.32	0.207	1		PSMB7	0.000708571	-0.189034	0.977	0.974	1
GTF3A	0.000111635	0.189386	0.759	0.683	1		RBMX	0.000709268	0.271871	0.713	0.597	1
RPL21	0.000111658	0.0910179	1	1	1		GBA	0.000710361	-0.183628	0.111	0.234	1
SRP19	0.000112639	0.177214	0.669	0.539	1		PFDN5	0.000716293	0.131806	1	0.997	1
ATP5G1	0.000114635	0.165845	0.968	0.948	1		FKBP3	0.000717203	0.224703	0.819	0.749	1
MAZ	0.000115565	0.187581	0.647	0.528	1		LINC01184	0.000720999	-0.221981	0.333	0.477	1
URB1	0.000115719	0.142906	0.241	0.141	1		ACTB	0.000725862	0.172176	1	1	1
PKM	0.000118493	0.249323	0.917	0.941	1		RNF130	0.000733306	0.152774	0.228	0.114	1
LRRC59	0.000118508	0.150977	0.468	0.337	1		CLTC	0.000761339	-0.22274	0.462	0.597	1
CDKN2AIPNL	0.000120312	0.175618	0.64	0.528	1		ATP5F1	0.00076714	0.178899	0.994	0.96	1
COMMD9	0.000120858	0.153982	0.565	0.427	1		LMF1	0.000769181	0.153789	0.333	0.197	1
IGSF9	0.000120965	0.134397	0.227	0.129	1		MAFG	0.000780673	-0.155912	0.216	0.366	1
GCDH	0.000121979	0.153094	0.309	0.199	1		POLD2	0.000781035	0.233031	0.836	0.714	1
SMAD2	0.000122239	0.186427	0.669	0.565	1		C9orf3	0.000802815	0.214073	0.971	0.923	1
TXNDC17	0.000122468	0.219082	0.914	0.848	1		NOP58	0.000815198	0.241771	0.696	0.6	1
WNT10B	0.00012265	0.137077	0.468	0.326	1		STEAP1	0.000827626	0.175202	0.503	0.34	1
MRPS34	0.000123403	0.174493	0.881	0.8	1		GSTO2	0.000829633	0.175087	0.708	0.531	1
AGO3	0.000123667	0.131239	0.241	0.14	1		ERH	0.000836053	0.239107	0.895	0.8	1
FDX1L	0.000124131	0.188807	0.554	0.425	1		RP4-597N16.4	0.000836206	0.182502	0.263	0.146	1
ENSA	0.000125427	0.158026	0.939	0.915	1		ALDH2	0.000840914	0.152221	1	0.997	1
TNFRSF19	0.000125488	0.157911	0.543	0.406	1		U2AF2	0.00084211	0.162092	0.398	0.251	1
DHRS7	0.000126583	-0.145696	0.108	0.213	1		UQCRC1	0.000863696	0.222836	0.86	0.746	1
MRPL36	0.000127339	0.185938	0.64	0.545	1		RPL5	0.000872103	0.130695	1	1	1
CYCS	0.000128063	0.160012	0.906	0.85	1		FUNDC2	0.00088148	0.260129	0.684	0.577	1
HNRNPA2B1	0.000128978	0.237792	0.881	0.83	1		SULT2B1	0.00090142	-0.371099	0.655	0.74	1
CNGA1	0.000132388	0.151867	0.403	0.278	1		FAM43A	0.000901604	-0.459003	0.275	0.403	1
MVD	0.000132467	0.198371	0.55	0.425	1		USP16	0.000902238	-0.210567	0.784	0.814	1
PIGH	0.000133626	0.127139	0.291	0.18	1		PPIE	0.000909243	0.219559	0.69	0.594	1
TMEM132A	0.000133859	0.146566	0.302	0.191	1		SLC25A37	0.000931784	0.219202	0.731	0.64	1
CHMP6	0.000134206	0.137207	0.273	0.167	1		RPL12	0.000955534	0.127406	1	1	1
ATP5E	0.000136435	-0.113033	1	1	1		TBCA	0.00096135	0.157241	1	0.991	1
GTF2A2	0.000136619	0.188235	0.791	0.675	1		ENDOG	0.000963125	0.212748	0.637	0.503	1
PAWR	0.000137098	0.195624	0.698	0.58	1		SRP72	0.000966268	0.243904	0.825	0.771	1
TRMT112	0.000137622	0.170868	0.986	0.96	1		POLR2F	0.000985725	0.241288	0.83	0.757	1
IDI1	0.000138267	0.19375	0.712	0.597	1		SSBP2	0.000987899	0.142894	0.228	0.117	1
CTNNBIP1	0.000140467	0.197526	0.842	0.778	1		COMMD2	0.000992916	0.242812	0.497	0.369	1
CYB561A3	0.000141627	0.129518	0.248	0.147	1		COPS6	0.0010039	0.209849	0.942	0.917	1
LRRC75B	0.000143189	0.119288	0.209	0.115	1		OAT	0.00101403	0.194902	0.316	0.191	1
AACS	0.00014387	0.121227	0.299	0.185	1		KCTD1	0.00101864	0.208835	0.684	0.563	1
ABHD6	0.000144284	0.15784	0.281	0.177	1		ACTL6A	0.00102089	0.243228	0.602	0.48	1
PGK1	0.000146436	0.181634	0.813	0.749	1		C8orf59	0.00103112	0.216805	0.947	0.86	1
MAFG	0.000146734	0.13027	0.212	0.119	1		C11orf31	0.00103998	0.207516	0.895	0.829	1
EXOC7	0.000147315	0.156098	0.378	0.261	1		SQLE	0.00104337	0.274594	0.848	0.806	1
SRA1	0.000147338	0.164483	0.543	0.422	1		FRMPD1	0.00104425	-0.257747	0.333	0.474	1
TCAF1	0.000150109	0.160241	0.378	0.261	1		ZNF35	0.00106821	-0.190049	0.187	0.317	1
MED8	0.000150381	0.205814	0.673	0.567	1		SKP1	0.00107079	-0.150864	1	1	1
LRRC58	0.000151388	0.19215	0.705	0.591	1		TMEM65	0.00108796	0.147227	0.304	0.177	1
SNX3	0.00015309	0.178098	0.903	0.841	1		CRYAB	0.00109682	-0.717984	0.52	0.671	1
MBD2	0.000154554	0.222497	0.536	0.431	1		PPP1R15A	0.00110426	-0.163442	0.099	0.217	1
PCID2	0.000163414	0.150261	0.335	0.219	1		MRPL3	0.00110444	0.216004	0.895	0.846	1
SUPT4H1	0.000168115	0.2018	0.802	0.73	1		TARBP2	0.00110706	0.157142	0.298	0.174	1
TRAF7	0.000178698	0.124902	0.32	0.204	1		DNAJC7	0.00110854	-0.337819	0.912	0.926	1
HSPD1	0.000179799	0.250429	0.579	0.468	1		PCID2	0.00111468	0.170595	0.491	0.346	1
MAP3K6	0.000181493	0.134686	0.234	0.137	1		EFHC1	0.00112178	0.16766	0.287	0.166	1
ANP32B	0.000181726	0.152804	0.543	0.399	1		PANK3	0.00113126	0.224543	0.462	0.34	1
ACOX2	0.000183707	0.134402	0.291	0.184	1		RPL39L	0.0011332	-0.403818	0.345	0.48	1
LEF1	0.000184991	0.179727	0.863	0.761	1		R3HDM2	0.00113926	0.195699	0.386	0.254	1
SIPA1L1	0.000187953	0.122421	0.273	0.167	1		EIF4EBP1	0.00115185	0.184264	0.538	0.389	1
ETF1	0.000187989	0.204694	0.719	0.654	1		SARAF	0.00115238	0.246313	0.743	0.666	1
KIAA1715	0.000191362	0.124417	0.263	0.159	1		FGF22	0.00115346	-0.206534	0.105	0.223	1
UBE2E3	0.000192473	0.17241	0.68	0.554	1		SMARCE1	0.00116592	0.204874	0.731	0.629	1
FAT2	0.000202007	0.165636	0.255	0.158	1		VPS16	0.00117203	0.167008	0.386	0.251	1
C7orf50	0.000203049	0.198444	0.788	0.735	1		PLTP	0.00119039	0.160116	0.216	0.111	1
SNX24	0.000204341	0.165315	0.536	0.417	1		SNRPE	0.00119674	0.280228	0.924	0.806	1
GFOD2	0.000205685	0.180305	0.511	0.391	1		FZD10	0.00119753	-0.196229	0.158	0.286	1
RAB4A	0.000208615	0.195242	0.547	0.439	1		FBXW7	0.00121659	0.199746	0.468	0.337	1
ACLY	0.000212209	0.166938	0.392	0.274	1		PRKCSH	0.00121727	0.157719	0.287	0.166	1
TRIM28	0.000214336	0.171121	0.507	0.383	1		SLC38A5	0.00122448	0.164918	0.24	0.129	1
NUBP2	0.000214554	0.178231	0.597	0.475	1		ECE2	0.00122591	0.168288	0.409	0.266	1
BOK	0.000215727	0.177209	0.475	0.35	1		RABEPK	0.00122629	0.188081	0.322	0.197	1
SDF4	0.000215807	0.185395	0.421	0.313	1		RALA	0.00123104	0.166942	0.591	0.417	1
AHSA1	0.000219569	0.162992	0.511	0.38	1		G6PD	0.00125917	-0.239362	0.591	0.706	1
DRAP1	0.000221729	0.140159	0.978	0.966	1		MRPS18C	0.001262	0.212703	0.883	0.82	1
RAB7B	0.000221782	0.171568	0.345	0.233	1		PTTG1	0.00126601	0.465618	0.363	0.24	1
METTL9	0.000223565	0.184954	0.691	0.606	1		UBE2N	0.00126627	0.212082	0.819	0.737	1
MDFI	0.000225086	0.212296	0.547	0.455	1		RPL9	0.0012681	0.119459	1	1	1
ABCF2	0.000231147	0.155679	0.439	0.317	1		EIF2S3	0.00126842	0.22203	0.877	0.791	1
RPL37A	0.000231964	-0.0746631	1	1	1		BRIX1	0.00127887	0.203919	0.789	0.751	1
GUK1	0.000232449	0.143847	0.975	0.944	1		TMEM205	0.00128384	0.210842	0.579	0.443	1
GABARAPL2	0.00023269	0.168186	0.867	0.805	1		HSD17B7	0.00130331	0.143063	0.363	0.22	1
TRIAP1	0.00023401	0.17922	0.716	0.619	1		OVOL1	0.00130727	-0.281932	0.532	0.623	1
RPL7L1	0.000235694	0.175105	0.576	0.455	1		WDR34	0.00131945	0.204677	0.409	0.283	1
SAFB	0.000236735	0.147928	0.399	0.276	1		LAP3	0.00133684	-0.587259	0.912	0.917	1
NPDC1	0.000237804	0.191055	0.763	0.645	1		DNAJC6	0.00134836	-0.200733	0.117	0.231	1
CCT3	0.000239131	0.203116	0.802	0.754	1		ST6GALNAC2	0.0013494	0.180585	0.456	0.309	1
ENTPD3	0.000243658	0.136319	0.299	0.192	1		YTHDF2	0.00135378	0.228725	0.702	0.597	1
PCAT6	0.000245912	0.138265	0.374	0.254	1		USP32	0.00135972	-0.154084	0.105	0.22	1
SMIM7	0.00024702	0.165643	0.626	0.502	1		MRPS18B	0.00137183	0.225385	0.626	0.503	1
MYO5B	0.000251963	0.121606	0.306	0.195	1		RP11-107M16.2	0.00139266	-0.190096	0.088	0.2	1
PCBP2	0.00025406	0.172929	0.888	0.83	1		SRSF7	0.00139356	0.24341	0.924	0.851	1
STRA13	0.000254344	0.191525	0.626	0.529	1		TCEA3	0.00141746	0.231147	0.456	0.331	1
ARHGEF1	0.000258704	0.114194	0.223	0.129	1		CDC123	0.00142282	0.21703	0.801	0.726	1
POP5	0.000264696	0.163489	0.504	0.383	1		IFT43	0.00142717	0.212908	0.632	0.494	1
SELK	0.000270272	0.204805	0.795	0.675	1		B2M	0.00143131	-0.201168	0.801	0.871	1
VPS53	0.000271336	0.120241	0.245	0.147	1		HCG18	0.00147239	0.184697	0.345	0.22	1
ACADVL	0.000275537	0.194009	0.996	0.982	1		MRPL22	0.00148842	0.206922	0.754	0.649	1
MAD1L1	0.000279779	0.207258	0.824	0.733	1		CBX6	0.00151038	0.145469	0.234	0.126	1
FAM110A	0.000280233	0.157986	0.576	0.442	1		RRP7A	0.00152178	0.179325	0.462	0.32	1
NUP62	0.000282234	0.135248	0.255	0.158	1		SLX4IP	0.00152803	0.16305	0.257	0.146	1
EIF4E2	0.000286139	0.181209	0.781	0.697	1		SERPINB5	0.00154597	-0.57435	0.854	0.869	1
PDCD2L	0.000287513	0.136951	0.299	0.193	1		ALDH7A1	0.0015518	0.197264	0.491	0.349	1
SMIM19	0.000290831	0.166327	0.554	0.435	1		BAX	0.00157147	0.182859	0.608	0.463	1
FDFT1	0.000294319	0.194769	0.791	0.745	1		TP63	0.00157155	0.273593	0.556	0.437	1
ADH5	0.000295895	0.185499	0.514	0.396	1		POMP	0.00157324	-0.170159	0.994	1	1
TUSC2	0.00029641	0.202869	0.597	0.494	1		PRDX4	0.00157612	0.195912	0.906	0.84	1
KHSRP	0.000298569	0.109264	0.241	0.143	1		COX5B	0.00160097	0.13656	1	1	1
OSCP1	0.000301732	0.11723	0.212	0.122	1		RBM25	0.00160698	0.242812	0.854	0.8	1
NT5DC2	0.000302081	0.192288	0.637	0.516	1		COMT	0.0016475	0.195596	0.988	0.98	1
R3HDM4	0.000306388	0.116495	0.209	0.119	1		MRPS26	0.00167324	0.19199	0.848	0.766	1
CD63	0.000309121	-0.142121	0.626	0.783	1		TRPS1	0.00167568	0.254251	0.871	0.843	1
HTATIP2	0.000309421	-0.187004	0.317	0.446	1		TMEM123	0.00168394	0.192056	0.503	0.357	1
TMED1	0.000310836	0.127463	0.266	0.166	1		LTV1	0.0016954	0.226702	0.526	0.406	1
PSMD14	0.000314322	0.168442	0.752	0.661	1		TCEAL4	0.00169629	0.29586	0.813	0.723	1
SYNCRIP	0.000314643	0.185476	0.665	0.528	1		TWISTNB	0.00170368	0.224583	0.509	0.377	1
AIM1L	0.000316338	0.106832	0.32	0.204	1		MDFI	0.00170458	0.183918	0.661	0.514	1
HSF1	0.000317306	0.143288	0.374	0.261	1		BAK1	0.00170764	0.145662	0.316	0.191	1
ASCC2	0.000318223	0.169706	0.565	0.443	1		UQCRH	0.00171871	0.145771	1	1	1
MYCBP	0.000326035	0.131772	0.381	0.263	1		CMSS1	0.00172702	0.214641	0.439	0.317	1
TOM1L2	0.000326736	0.112718	0.219	0.128	1		VPS72	0.0017307	0.180302	0.392	0.263	1
G6PC3	0.000334945	0.12125	0.237	0.143	1		CS	0.00173263	-0.18255	0.269	0.406	1
GRSF1	0.000338873	0.151722	0.665	0.535	1		MRPS5	0.00174042	0.22069	0.444	0.32	1
NEDD8	0.000339996	0.151527	0.971	0.962	1		DUSP11	0.00174119	0.137291	0.281	0.16	1
UBE2N	0.000341008	0.190924	0.719	0.626	1		OAZ2	0.00175432	0.199369	0.474	0.337	1
EXOSC3	0.000349484	0.152996	0.468	0.35	1		MRPS12	0.0017584	0.168789	0.842	0.771	1
XXYLT1	0.000350057	0.108959	0.201	0.114	1		UTP15	0.00175856	0.165203	0.31	0.191	1
PDCD6	0.000350862	0.170216	0.683	0.587	1		FAM98B	0.00176746	0.164863	0.462	0.317	1
HMGCR	0.000360094	0.175723	0.471	0.361	1		COX11	0.00177292	0.205019	0.573	0.451	1
TMEM218	0.000363248	0.139609	0.291	0.189	1		ITPA	0.00178924	0.187318	0.807	0.714	1
ECE2	0.000364803	0.133792	0.345	0.235	1		PDCD2	0.0017924	0.175679	0.883	0.791	1
NUDT4	0.000368609	0.151238	0.356	0.247	1		PEMT	0.00181873	0.209113	0.48	0.351	1
SREBF2	0.000369701	0.173527	0.374	0.265	1		2021-09-01	0.00183429	0.146368	0.251	0.14	1
HSBP1	0.000370453	0.155156	0.885	0.785	1		TMX3	0.00184515	0.188389	0.444	0.314	1
TSPO	0.000371867	0.141662	1	1	1		PFDN2	0.00184928	0.226326	0.924	0.871	1
TADA3	0.000373543	0.15063	0.424	0.313	1		RBM8A	0.00185268	0.152572	0.977	0.966	1
TPI1	0.000374962	0.125587	0.996	0.99	1		UTP18	0.00185708	0.167214	0.643	0.503	1
ARL16	0.00037917	0.152103	0.475	0.354	1		DHCR24	0.00185858	0.202198	0.345	0.223	1
EIF2B2	0.000380275	0.163521	0.493	0.37	1		MACROD1	0.00186179	0.21309	0.503	0.383	1
HMGXB4	0.000387549	0.141662	0.281	0.18	1		MTAP	0.00187703	0.211472	0.374	0.246	1
CCDC90B	0.00039065	0.139359	0.514	0.39	1		CHCHD6	0.00188397	0.139796	0.339	0.211	1
MPC1	0.000390653	0.185225	0.496	0.384	1		AKR1B1	0.00190224	0.207126	0.48	0.346	1
GNB2	0.000390843	0.184836	0.59	0.498	1		UBC	0.00190307	-0.178243	0.994	1	1
C9orf66	0.00040148	0.124369	0.248	0.154	1		NSA2	0.00190567	0.190518	0.942	0.866	1
LONP1	0.000404749	0.121606	0.306	0.199	1		CST6	0.00190648	0.530229	0.936	0.837	1
RSPH3	0.00040734	0.114125	0.255	0.158	1		AAMP	0.00192969	0.221754	0.667	0.571	1
RTCB	0.000409682	0.226203	0.572	0.492	1		SKIL	0.00193306	0.208691	0.491	0.366	1
SSTR1	0.000413367	0.134786	0.201	0.117	1		DDOST	0.00194394	0.185872	0.62	0.474	1
FTSJ2	0.000419973	0.11768	0.306	0.199	1		CCS	0.00195569	0.20554	0.702	0.623	1
GARS	0.000422136	0.199851	0.665	0.571	1		CCDC3	0.001967	-0.175299	0.123	0.237	1
DCXR	0.000423501	0.175853	0.763	0.701	1		RAB13	0.00197977	0.203085	0.813	0.737	1
DSG2	0.000423694	0.143486	0.345	0.235	1		EMC9	0.00198338	0.170862	0.427	0.294	1
COPS6	0.000424832	0.179952	0.845	0.786	1		NOP16	0.0019978	0.243706	0.596	0.474	1
EI24	0.000424853	0.16361	0.824	0.75	1		SMIM4	0.00199797	0.232474	0.766	0.68	1
LSM1	0.000425219	0.20428	0.716	0.647	1		URB1-AS1	0.0019986	-0.168584	0.181	0.306	1
EEF1G	0.00043231	0.17681	0.554	0.45	1		ZNF185	0.0020001	-0.304511	0.906	0.891	1
UBA2	0.000440129	0.150317	0.5	0.391	1		PBDC1	0.00201949	0.228246	0.69	0.577	1
RHOA	0.000442751	0.156742	0.842	0.791	1		UQCRB	0.00205182	0.15663	1	0.986	1
LINC00958	0.000445652	0.256978	0.658	0.593	1		PNKP	0.00206272	0.170862	0.45	0.317	1
INO80C	0.000449923	0.16944	0.388	0.28	1		GPNMB	0.00206335	-0.261774	0.982	0.986	1
ALYREF	0.00045126	0.126475	0.281	0.18	1		SARS	0.00206361	0.189042	0.871	0.869	1
CISD3	0.000451334	0.158703	0.511	0.399	1		SPINT2	0.00206399	0.151612	1	0.997	1
MRPL10	0.000452134	0.131801	0.273	0.176	1		CBWD1	0.00206436	0.200512	0.906	0.877	1
TRIM29	0.000452267	0.22595	0.921	0.871	1		FAM83H	0.00206471	-0.168856	0.228	0.363	1
KLHDC3	0.000453229	0.132766	0.36	0.248	1		RPL26	0.00206804	0.122158	1	1	1
MRPL18	0.000456248	0.168442	0.583	0.475	1		CPT1A	0.00208828	-0.149334	0.135	0.254	1
MPLKIP	0.00045741	0.15927	0.687	0.572	1		UBE2E1	0.00210422	0.182222	0.608	0.477	1
STRAP	0.000458212	0.164659	0.924	0.867	1		PPL	0.0021619	-0.155675	0.421	0.586	1
LDHB	0.000459526	0.211484	0.964	0.984	1		MRPS21	0.00216245	0.19081	0.942	0.894	1
ADPGK	0.000460103	0.157563	0.5	0.39	1		DDX3X	0.00218534	0.285746	0.678	0.594	1
EIF4A1	0.000460363	0.194245	0.91	0.903	1		TSC22D3	0.00219289	0.170862	0.567	0.44	1
MRPL4	0.000464565	0.17478	0.626	0.536	1		ADI1	0.0021951	0.198479	0.673	0.511	1
BTBD1	0.000471911	0.120842	0.284	0.182	1		MCRS1	0.00219933	0.182888	0.433	0.306	1
ZNF514	0.000474323	0.101913	0.205	0.118	1		FNIP1	0.0022061	-0.146796	0.164	0.289	1
ACOT9	0.00048314	0.135577	0.313	0.21	1		HSP90AB1	0.00221313	0.169398	1	1	1
YBX3	0.000493511	0.133676	0.996	0.997	1		PEX16	0.00222632	0.198981	0.474	0.351	1
UBE2D2	0.000494313	0.205492	0.795	0.746	1		NUPR1	0.00224077	-0.241471	1	0.986	1
TRPT1	0.000494451	0.167121	0.518	0.409	1		ZNF292	0.00230994	0.284595	0.573	0.46	1
ATP6V0E2	0.000500444	0.194142	0.723	0.628	1		CCDC85B	0.00231224	-0.195952	0.965	0.974	1
CEBPA	0.000504425	0.118659	0.252	0.156	1		CCDC34	0.00232012	0.197211	0.614	0.489	1
LDHA	0.000505405	0.2357	0.921	0.879	1		CUTA	0.00232035	0.177206	0.836	0.751	1
PTS	0.000514587	0.159754	0.651	0.549	1		EXOSC3	0.00232203	0.22333	0.55	0.44	1
PTPRF	0.000517441	0.192481	0.565	0.461	1		CACYBP	0.00232871	0.211033	0.561	0.434	1
WSB2	0.000521042	0.147312	0.374	0.266	1		MPHOSPH8	0.00233629	0.178452	0.632	0.517	1
MDH1	0.00052653	0.190229	0.676	0.578	1		SLC25A5	0.00234645	0.196463	1	0.989	1
FAM195B	0.000529589	0.160166	0.482	0.365	1		CDS1	0.00237046	-0.243025	0.38	0.497	1
MRPL12	0.000531876	0.166728	0.683	0.601	1		PGD	0.0023709	0.176215	0.567	0.429	1
RNF10	0.000532259	0.175105	0.507	0.41	1		NDUFA3	0.00239626	0.194712	0.795	0.749	1
SFT2D1	0.000532284	0.146015	0.644	0.528	1		ZCCHC7	0.00241348	0.148294	0.275	0.163	1
SNRPN	0.000532716	0.158423	0.576	0.46	1		RPA1	0.00245432	0.170571	0.398	0.274	1
ARFGAP2	0.000535864	0.159018	0.46	0.354	1		MAGED2	0.00246031	0.220529	0.392	0.271	1
EIF4G2	0.000536594	0.150139	0.95	0.922	1		EXOSC4	0.00247053	0.212249	0.643	0.56	1
SLC25A33	0.000543134	0.144489	0.338	0.235	1		COA5	0.0024779	-0.16323	0.491	0.62	1
CYP1B1-AS1	0.000544402	0.163005	0.795	0.698	1		GRHPR	0.00248112	0.183499	0.795	0.726	1
CD82	0.000547809	0.154044	0.579	0.44	1		LRRFIP1	0.00248953	-0.180094	0.842	0.926	1
FGF5	0.000556671	0.135086	0.367	0.254	1		GLB1L2	0.00248973	-0.167068	0.187	0.314	1
ZC3H18	0.000561863	0.108247	0.219	0.13	1		HNRNPR	0.00249694	0.283102	0.772	0.674	1
MRPS11	0.000567815	0.137481	0.543	0.422	1		ANXA1	0.00251917	0.136534	0.906	0.826	1
ELAC1	0.000573418	0.104232	0.216	0.128	1		MRPL14	0.00252331	0.159869	0.936	0.9	1
RTN4	0.000577567	0.164917	0.946	0.956	1		KLHL42	0.00252422	0.17003	0.444	0.314	1
GPATCH2L	0.000578803	0.127101	0.212	0.128	1		CUL5	0.00253114	0.169778	0.456	0.329	1
ILVBL	0.000578995	0.179518	0.597	0.484	1		MSMO1	0.0025362	0.173932	0.795	0.671	1
TUBGCP4	0.000581493	0.101913	0.209	0.122	1		TRMT112	0.00255584	0.142332	1	0.994	1
ATRAID	0.000582827	0.176524	0.608	0.494	1		RNF41	0.00255827	0.138761	0.269	0.157	1
SFSWAP	0.000589638	0.115556	0.255	0.16	1		EPS8L2	0.00256593	-0.177613	0.585	0.694	1
UNC119	0.000593362	0.121606	0.299	0.196	1		PITHD1	0.0025746	-0.347087	0.953	0.954	1
ERGIC3	0.000601591	0.167144	0.766	0.657	1		SLC25A6	0.00260535	0.173038	0.988	0.957	1
MTO1	0.000607398	0.111227	0.212	0.126	1		TM7SF2	0.00261154	0.269344	0.637	0.537	1
SNRPC	0.000608418	0.186067	0.687	0.61	1		RPS27A	0.00263158	0.104288	1	1	1
SMARCE1	0.000610842	0.165511	0.665	0.561	1		DAXX	0.00263657	0.142231	0.304	0.186	1
GOT2	0.000619198	0.131891	0.417	0.3	1		MRPS7	0.00263954	0.181417	0.842	0.777	1
MRPL23	0.000620117	0.173682	0.68	0.597	1		PSME1	0.00266102	0.260051	0.661	0.589	1
MLLT1	0.000626897	0.112203	0.227	0.137	1		AP2M1	0.00267151	0.171449	0.971	0.98	1
TRAF4	0.000631084	0.12125	0.23	0.141	1		DBI	0.00268046	-0.167857	1	1	1
LINC00667	0.00063355	0.126475	0.284	0.187	1		NDFIP2	0.00270026	-0.175359	0.579	0.714	1
OCIAD2	0.000638091	0.170058	0.755	0.643	1		PFDN4	0.00270073	0.193942	0.684	0.554	1
FKBP8	0.000640002	0.161716	0.755	0.671	1		GJB2	0.00273016	-0.292886	0.936	0.986	1
UQCC3	0.00064345	0.162971	0.669	0.561	1		EXOSC9	0.00273272	0.176632	0.327	0.211	1
VAMP8	0.000646088	0.157097	0.96	0.926	1		SRP19	0.00275614	0.180135	0.766	0.669	1
PNMA1	0.000658098	0.107954	0.309	0.203	1		POP5	0.00275651	0.214599	0.678	0.574	1
DNAJA3	0.000659385	0.1278	0.273	0.178	1		FAU	0.00279382	0.078568	1	1	1
FBXW5	0.000659497	0.1299	0.396	0.281	1		CCDC124	0.00281317	0.194276	0.854	0.783	1
GNPAT	0.000660218	0.125138	0.273	0.177	1		KRT85	0.00282633	-0.227116	1	1	1
EIF3G	0.000675053	0.158503	0.903	0.894	1		RFXANK	0.00282685	0.190988	0.626	0.511	1
ACAA1	0.000683403	0.173875	0.691	0.59	1		BRI3	0.00284302	-0.227379	0.795	0.834	1
ITGAE	0.000684706	0.179796	0.547	0.443	1		RHEB	0.00286378	-0.165611	0.965	0.98	1
GGA1	0.000689701	0.122056	0.324	0.218	1		HNRNPC	0.00287461	0.192412	0.895	0.834	1
SCAND1	0.000694294	0.144523	0.881	0.831	1		FAM168B	0.00288886	0.142231	0.292	0.177	1
RBSN	0.000695481	0.110726	0.248	0.155	1		PTPRE	0.0029068	-0.22154	0.602	0.711	1
MINOS1	0.000695831	0.131783	0.993	0.982	1		ALYREF	0.00293075	0.224243	0.626	0.546	1
ABHD14B	0.00070192	0.127157	0.309	0.207	1		RPL30	0.0029917	0.114257	1	1	1
C18orf21	0.000703988	0.111452	0.259	0.165	1		C6orf48	0.00302609	0.146127	0.409	0.271	1
SLC7A8	0.000704251	0.129093	0.295	0.193	1		GNB1L	0.00302802	0.123219	0.205	0.109	1
TSSC1	0.000704861	0.165938	0.727	0.641	1		DVL1	0.00306896	-0.180299	0.216	0.343	1
PTMA	0.000708719	0.168557	0.989	0.992	1		FBXL15	0.0030948	0.1445	0.474	0.331	1
MDH2	0.000710024	0.165585	0.942	0.885	1		BPHL	0.00310657	0.134642	0.345	0.217	1
DDX21	0.000710763	0.18505	0.734	0.635	1		OSTF1	0.00313163	-0.214135	0.596	0.709	1
STK11	0.000714888	0.113927	0.227	0.139	1		NPM1	0.00313714	0.170686	1	0.997	1
PSMA2	0.00071651	0.162405	0.986	0.968	1		SNRPA1	0.00313882	0.212329	0.719	0.634	1
IVNS1ABP	0.000722366	0.185452	0.647	0.54	1		BTF3L4	0.00316087	0.215419	0.719	0.626	1
ANKS3	0.000734534	0.107494	0.216	0.129	1		SMARCA4	0.00316253	-0.14475	0.491	0.64	1
YIPF5	0.000734629	0.135731	0.327	0.225	1		PDIA3	0.00316794	0.223863	0.813	0.746	1
C1orf122	0.000736759	0.182504	0.54	0.439	1		VMP1	0.00318908	-0.230553	0.497	0.6	1
HIP1R	0.000745961	0.140899	0.317	0.217	1		NDUFS6	0.00319971	0.131674	0.994	0.991	1
PNPLA4	0.000746809	0.169676	0.565	0.461	1		HSBP1L1	0.00320225	-0.256374	0.497	0.597	1
FAM174A	0.000756539	0.155852	0.572	0.455	1		HINT1	0.00320518	0.135486	1	0.991	1
PPIA	0.000763254	0.230685	0.845	0.794	1		TMEM173	0.00322886	0.141781	0.275	0.166	1
MMAB	0.000766909	0.174986	0.565	0.46	1		GSTO1	0.00324566	0.206136	0.743	0.631	1
FAM210B	0.000767425	0.133323	0.525	0.406	1		FAM178B	0.00324802	-0.220026	0.386	0.5	1
USP22	0.000774072	0.125835	0.284	0.187	1		SRSF3	0.00325163	0.22285	0.965	0.92	1
EBLN3	0.000774755	0.125457	0.266	0.171	1		DIAPH3	0.00325678	0.367565	0.339	0.223	1
LGMN	0.000780178	0.249615	0.888	0.885	1		DHRS4L2	0.00327194	0.178274	0.696	0.589	1
FGFR2	0.000784997	0.103054	0.216	0.129	1		ARL16	0.00327924	0.177867	0.637	0.506	1
HNRNPH3	0.000789586	0.162648	0.421	0.314	1		EID1	0.00329277	0.171047	0.713	0.583	1
MYD88	0.000792262	0.123354	0.241	0.152	1		MYCN	0.00330366	0.179325	0.398	0.269	1
VSNL1	0.000797169	0.196954	0.759	0.664	1		MT-CO2	0.00331197	0.0732561	1	1	1
IRS2	0.000798503	0.119873	0.284	0.187	1		SLC25A28	0.00331636	0.121463	0.222	0.123	1
SMDT1	0.000799529	0.137162	0.96	0.93	1		ATL2	0.00337806	0.204243	0.485	0.369	1
C17orf49	0.000808838	0.108247	0.219	0.133	1		FAM96B	0.00339022	0.195546	0.971	0.894	1
KRCC1	0.000818334	0.121533	0.399	0.285	1		IP6K2	0.00340358	0.201303	0.702	0.609	1
PTK2B	0.000831827	0.120847	0.216	0.132	1		PNN	0.00341648	0.238125	0.778	0.669	1
SMARCC2	0.000834428	0.11907	0.263	0.17	1		EIF3L	0.00342819	0.131894	1	0.986	1
PNPLA6	0.000836384	0.1062	0.205	0.122	1		PRDX5	0.00343529	0.142181	0.971	0.94	1
IPPK	0.000842301	0.113351	0.266	0.171	1		GAR1	0.0034378	0.172392	0.515	0.386	1
GGCT	0.000865743	0.131837	0.777	0.667	1		PTPMT1	0.00344124	0.226642	0.591	0.486	1
RPUSD4	0.000868155	0.13384	0.263	0.173	1		BNIP3L	0.0034594	-0.0752731	0.626	0.743	1
MYL6B	0.000868355	0.163056	0.669	0.575	1		NKTR	0.00346147	0.249415	0.427	0.309	1
MZT2A	0.000871663	0.156064	0.867	0.783	1		MRTO4	0.0034623	0.214939	0.62	0.523	1
AC009506.1	0.000876938	0.113195	0.223	0.137	1		TMEM184C	0.00346734	-0.178277	0.363	0.489	1
RAP1B	0.000879335	0.108799	0.259	0.166	1		GNG5	0.00347895	0.150428	0.988	0.954	1
ATP5C1	0.000881815	0.181703	0.878	0.871	1		NEDD8	0.00358038	0.143589	1	0.986	1
SDHD	0.000888784	0.150088	0.432	0.325	1		NDUFS5	0.00358289	0.111016	1	1	1
SPTAN1	0.000888879	0.182116	0.583	0.486	1		ERAL1	0.00358474	0.174084	0.462	0.343	1
PCCB	0.000892921	0.152429	0.489	0.376	1		ZCCHC17	0.00360797	0.19511	0.55	0.449	1
RRS1	0.000899301	0.112437	0.381	0.267	1		CDK5	0.00363829	0.165698	0.415	0.294	1
COPS3	0.000899704	0.152924	0.583	0.48	1		ARRDC1	0.0036436	0.197078	0.409	0.291	1
GIGYF2	0.000902078	0.135401	0.489	0.373	1		TUBA1B	0.00365147	0.476534	0.637	0.577	1
TIMM10B	0.000902756	0.137077	0.417	0.306	1		UCK1	0.00365429	0.147451	0.24	0.137	1
TMEM160	0.000903754	0.159724	0.558	0.46	1		ASNA1	0.00367274	0.181963	0.795	0.714	1
KCTD1	0.000912816	0.172929	0.486	0.376	1		AAAS	0.00370269	0.131444	0.228	0.129	1
RNF145	0.000916847	-0.174601	0.856	0.894	1		NCKAP1	0.0037109	0.180916	0.62	0.489	1
DNAJC19	0.00091881	0.138658	0.723	0.602	1		CTBP1	0.00371772	0.138893	0.374	0.249	1
AP1S1	0.00093083	0.159822	0.719	0.63	1		POLR2J3	0.00372253	0.220394	0.772	0.691	1
PEMT	0.00093341	0.149688	0.371	0.266	1		NAE1	0.00377036	0.16766	0.684	0.577	1
PHLDA3	0.00093376	0.157091	0.953	0.925	1		ADD2	0.00377058	-0.16108	0.152	0.266	1
FAM3C	0.000944166	0.162928	0.543	0.446	1		WBP5	0.00377101	0.188637	0.661	0.566	1
MFAP2	0.000945938	0.124342	0.32	0.218	1		ZNF644	0.00377599	0.182222	0.386	0.263	1
KAT6A	0.00094646	0.0959802	0.27	0.173	1		TPD52	0.00379646	0.255218	0.877	0.826	1
MRPL55	0.00094808	0.156135	0.752	0.656	1		IDH3G	0.00381822	0.165766	0.649	0.543	1
CSDE1	0.000949464	0.141684	0.892	0.892	1		CCDC64B	0.00384039	-0.256643	0.731	0.82	1
EFHD1	0.000956573	0.22076	0.82	0.756	1		FAM26D	0.00384453	-0.6444	0.579	0.657	1
ADK	0.00095726	0.160894	0.504	0.398	1		TCEA1	0.00385796	0.197907	0.713	0.6	1
GRHPR	0.000957506	0.13861	0.683	0.568	1		RASIP1	0.00386137	0.162552	0.404	0.28	1
ATP5SL	0.000957977	0.117397	0.263	0.17	1		PPCS	0.00387004	0.19551	0.836	0.729	1
DUSP7	0.000959703	0.109997	0.237	0.148	1		SIVA1	0.00387985	0.222242	0.684	0.577	1
SLCO5A1	0.00096028	0.130165	0.248	0.16	1		MLEC	0.00390497	0.156705	0.684	0.557	1
PABPN1	0.000962968	0.142461	0.59	0.479	1		BAHD1	0.00390646	-0.150764	0.117	0.22	1
ATIC	0.000990495	0.19903	0.392	0.305	1		RPS24	0.00393321	0.116273	1	1	1
POLRMT	0.000993044	0.130408	0.299	0.203	1		NIP7	0.00398782	0.180106	0.491	0.369	1
CMC1	0.00100036	0.137395	0.478	0.364	1		NELL2	0.00403551	0.123037	0.281	0.169	1
RCC2	0.00100111	0.151714	0.471	0.368	1		ZNF608	0.00404466	0.16294	0.275	0.169	1
MAP2K2	0.00100879	0.157892	0.64	0.542	1		PRPSAP1	0.00405279	0.171461	0.345	0.234	1
KREMEN1	0.0010097	0.14404	0.381	0.281	1		GABPB1-AS1	0.00405836	0.253625	0.561	0.451	1
SHE	0.00101717	0.103257	0.216	0.132	1		MEAF6	0.00406125	0.209325	0.632	0.537	1
ZFP36L2	0.00103957	0.140933	0.403	0.296	1		ERMP1	0.00408841	-0.161732	0.24	0.369	1
GGA2	0.00104329	0.141847	0.439	0.325	1		CKMT1B	0.00409217	0.209163	0.48	0.366	1
DNAJC15	0.00106613	0.192288	0.5	0.403	1		KRT35	0.00409373	0.224919	0.988	0.951	1
CNDP2	0.00107034	0.163765	0.504	0.391	1		ACAA2	0.0041598	0.187919	0.842	0.76	1
THAP11	0.00107839	0.112926	0.363	0.255	1		EXOSC5	0.00416864	0.214669	0.579	0.469	1
ATP13A2	0.00108566	0.145621	0.486	0.373	1		FEM1B	0.00418397	0.176811	0.327	0.214	1
SMCHD1	0.00108702	0.129076	0.317	0.218	1		MTMR4	0.00420681	0.124654	0.234	0.134	1
MRPL22	0.00109466	0.161736	0.655	0.556	1		TBL2	0.00421206	0.151264	0.275	0.169	1
LEO1	0.0011009	0.117411	0.299	0.202	1		CD46	0.00427563	0.175557	0.485	0.369	1
NOB1	0.00110143	0.163133	0.507	0.402	1		PRPF38A	0.00429158	0.194881	0.602	0.506	1
C4orf3	0.00111122	0.182752	0.849	0.801	1		REXO4	0.00431118	0.155085	0.357	0.24	1
OCA2	0.00111289	0.145974	0.432	0.321	1		RPS13	0.0043162	0.122925	1	0.997	1
WWC3	0.00111457	0.105977	0.205	0.123	1		XG	0.00432704	-0.235718	0.404	0.517	1
ATP5B	0.0011148	0.171503	0.892	0.894	1		SNX5	0.0043927	0.153319	0.532	0.403	1
GCAT	0.0011259	0.163521	0.493	0.392	1		ILKAP	0.00440997	0.18477	0.462	0.343	1
E2F4	0.00112851	0.118084	0.302	0.206	1		UXT	0.00441558	0.184161	0.912	0.829	1
WNT10A	0.00113515	0.16697	0.378	0.274	1		CFAP57	0.00446004	0.152376	0.234	0.134	1
UXS1	0.00113846	0.100747	0.209	0.126	1		DYNC2LI1	0.00451848	0.128666	0.269	0.163	1
ATPAF1	0.00114396	0.114784	0.327	0.226	1		NT5C	0.00453775	0.200128	0.713	0.6	1
HMGB3	0.00115262	0.131169	0.335	0.233	1		AGPAT2	0.00454039	-0.23726	0.579	0.649	1
MYO10	0.0011544	0.148787	0.428	0.325	1		ACER3	0.00455838	-0.210169	0.357	0.471	1
TIMM17B	0.00115568	0.117092	0.597	0.465	1		SDCCAG8	0.0045674	0.198782	0.31	0.206	1
FASTKD5	0.00115861	0.0982264	0.212	0.129	1		PRELID3B	0.00457933	0.179109	0.602	0.46	1
MED24	0.00117807	0.126561	0.353	0.251	1		UBE2E3	0.00458058	0.192056	0.801	0.734	1
SDHC	0.00118139	0.126895	0.885	0.823	1		DUT	0.00458943	0.228642	0.696	0.597	1
LYAR	0.00118405	0.123477	0.273	0.182	1		RPL10A	0.00459446	0.129105	1	1	1
PARK7	0.00118482	0.156076	0.842	0.826	1		PRDX3	0.00462117	0.208535	0.38	0.274	1
TSTA3	0.00118612	0.145775	0.421	0.318	1		CUL3	0.00463198	-0.256938	0.719	0.794	1
SELT	0.00119278	0.150192	0.748	0.646	1		GCN1	0.00463779	-0.150474	0.129	0.234	1
MTF2	0.00120082	0.104213	0.299	0.2	1		FAM110A	0.00465151	0.169519	0.614	0.511	1
ZMAT5	0.00120958	0.122934	0.302	0.206	1		MYL5	0.00467447	0.200281	0.456	0.343	1
MRPS28	0.00122382	0.148678	0.471	0.366	1		SAP30	0.00472633	0.138712	0.216	0.123	1
ANKRD39	0.00122423	0.144367	0.403	0.303	1		BOP1	0.00474559	0.238569	0.556	0.477	1
ARPC4	0.00122656	0.184117	0.615	0.506	1		HMGN3	0.00475324	0.192481	0.556	0.423	1
ANAPC2	0.00122799	0.102289	0.219	0.136	1		GTF2F2	0.00476129	0.18396	0.667	0.543	1
SUB1	0.00124795	0.124748	0.989	0.984	1		HNRNPH3	0.0047754	0.201527	0.614	0.497	1
C17orf62	0.00124811	0.0997851	0.223	0.139	1		LUZP1	0.0047989	0.148611	0.456	0.326	1
RPN2	0.00125649	0.212682	0.576	0.494	1		GIT1	0.00481012	0.141274	0.257	0.154	1
IMPDH2	0.00126463	0.185113	0.719	0.643	1		LGALS7	0.00481409	0.181415	0.994	0.986	1
ARL4C	0.00126817	0.219353	0.658	0.551	1		ID3	0.00482126	-0.187021	1	0.986	1
GALK1	0.00126842	0.129076	0.317	0.221	1		BEX4	0.00482385	0.224621	0.766	0.686	1
SKA2	0.00127335	0.147061	0.424	0.318	1		RPL22	0.00488172	0.13776	1	1	1
SEC61G	0.00127763	-0.112937	0.986	0.995	1		TMA16	0.00490155	0.22202	0.515	0.403	1
ACSF3	0.00127934	0.0961594	0.23	0.144	1		RNASEH2B	0.00491146	0.144261	0.269	0.166	1
UBTD1	0.00128397	0.11563	0.288	0.193	1		RAB11FIP1	0.00498898	-0.162907	0.152	0.26	1
SPTBN2	0.00129769	0.13007	0.295	0.202	1		SFN	0.00498966	-0.398634	1	1	1
ZNF385A	0.00129876	0.173633	0.572	0.488	1		SMAD2	0.00501066	0.205353	0.772	0.677	1
USB1	0.00129959	0.108759	0.227	0.143	1		SRM	0.00501466	0.207826	0.93	0.846	1
MTDH	0.00131085	0.167649	0.849	0.767	1		RP11-182L21.6	0.00503124	0.12291	0.257	0.154	1
JUND	0.00131448	0.113204	0.306	0.207	1		AP000769.1	0.00504867	0.131444	0.216	0.123	1
KRT83	0.00134351	-0.438611	0.489	0.615	1		PTGR1	0.00505326	0.196857	0.643	0.534	1
ARHGDIA	0.00135696	0.171866	0.507	0.407	1		ECH1	0.00505503	0.175378	0.877	0.82	1
TARS	0.00137026	0.167411	0.82	0.745	1		RP11-12G12.7	0.00505877	0.148572	0.298	0.191	1
NXT2	0.00137382	0.10269	0.201	0.122	1		ENDOV	0.00506353	0.1493	0.456	0.331	1
WBP5	0.00137904	-0.199182	0.522	0.598	1		RP11-245D16.4	0.0050772	0.126884	0.327	0.209	1
HIPK1	0.00138592	0.102968	0.281	0.187	1		PSMB3	0.00511213	0.15024	0.994	0.96	1
PRPF31	0.00139949	0.136674	0.536	0.429	1		RTCB	0.00512399	0.169219	0.749	0.663	1
BAG1	0.00140914	0.181022	0.604	0.516	1		RAB38	0.00512519	0.205311	0.409	0.294	1
TBCB	0.00140966	0.129166	0.478	0.366	1		FBXL6	0.00513799	0.152003	0.298	0.191	1
DDB1	0.00141038	0.137299	0.414	0.306	1		ZC3H15	0.00513924	0.151571	0.912	0.889	1
EOGT	0.00141871	0.119632	0.41	0.302	1		NCF2	0.00517686	-0.177654	0.17	0.274	1
AK2	0.00142234	0.142245	0.853	0.771	1		LZTS1	0.0051905	0.166812	0.392	0.274	1
LAMTOR4	0.00142814	0.134186	0.906	0.916	1		CNGA1	0.00523322	0.138932	0.392	0.266	1
RAB40B	0.00142861	0.131212	0.338	0.237	1		KIAA0368	0.00528445	-0.174562	0.281	0.403	1
SUMO3	0.0014447	0.160536	0.558	0.465	1		PLRG1	0.00531206	0.150625	0.485	0.363	1
TMA7	0.00144525	-0.116148	1	0.999	1		RPL27	0.0053385	0.105728	1	1	1
RAVER2	0.00145176	0.109063	0.266	0.176	1		PPIG	0.00534662	0.214622	0.825	0.76	1
NXT1	0.0014525	0.119588	0.288	0.195	1		ATP6V1D	0.00536209	-0.228718	0.83	0.88	1
RPAIN	0.00145302	0.118681	0.532	0.407	1		BANF1	0.00539758	0.170862	0.754	0.629	1
EYA3	0.00145882	0.108527	0.227	0.143	1		EIF4H	0.00541254	0.220042	0.421	0.311	1
MSMO1	0.00145904	0.155134	0.637	0.534	1		GMPS	0.00541716	0.177307	0.421	0.306	1
TBC1D14	0.00146081	0.118631	0.291	0.199	1		TAF6L	0.00542452	0.114609	0.228	0.131	1
COMMD8	0.00146733	0.133352	0.597	0.488	1		EMG1	0.00545012	0.166467	0.573	0.44	1
FAAP20	0.00146884	0.157635	0.665	0.575	1		YIF1A	0.00546981	0.187897	0.842	0.774	1
MRPL14	0.00147035	0.150167	0.773	0.702	1		EIF4A3	0.00549367	0.165254	0.836	0.797	1
ARMC10	0.00147414	0.165786	0.867	0.807	1		GPR157	0.00550882	-0.190906	0.228	0.343	1
CHID1	0.00147975	0.140436	0.442	0.339	1		NUP37	0.0055305	0.172993	0.474	0.357	1
WBSCR22	0.00149572	0.15444	0.629	0.532	1		HSPA1B	0.00556549	-0.195134	0.339	0.449	1
SOCS6	0.00152564	0.106818	0.237	0.152	1		ZNRD1	0.00564286	-0.370519	0.754	0.811	1
SPNS1	0.00152863	0.136185	0.432	0.331	1		SPATS2L	0.0056492	0.177749	0.281	0.177	1
C1orf174	0.00154227	0.0956952	0.205	0.125	1		ERI3	0.0056618	0.13487	0.561	0.426	1
POLR2J	0.00154615	0.155599	0.791	0.764	1		DESI2	0.00568445	0.187836	0.725	0.646	1
DHRS4L2	0.0015553	0.141749	0.493	0.383	1		NARFL	0.00571448	0.114213	0.228	0.131	1
TAF1D	0.00155851	0.162716	0.496	0.394	1		BPGM	0.00572466	0.223492	0.602	0.5	1
RDH11	0.001572	0.186381	0.658	0.597	1		ATPIF1	0.00573568	0.152957	0.988	0.989	1
IFRD2	0.00158025	0.137787	0.511	0.405	1		AF131216.5	0.00574623	-0.172616	0.158	0.263	1
MLF2	0.00158413	0.163719	0.701	0.612	1		HNRNPU-AS1	0.00582412	0.132894	0.211	0.12	1
MRPL42	0.00158602	0.115261	0.619	0.503	1		GPX1	0.00587461	0.280399	0.415	0.317	1
FAHD1	0.00159151	0.140129	0.594	0.497	1		PMPCB	0.00587654	0.183918	0.643	0.52	1
ATF4	0.00159498	0.178426	0.651	0.549	1		DYNC1H1	0.00590867	-0.189767	0.456	0.563	1
SCNM1	0.00159541	0.134336	0.439	0.337	1		GLTSCR2	0.00592132	0.179029	0.906	0.823	1
RPUSD3	0.00160438	0.121647	0.478	0.365	1		HLA-B	0.00592931	0.131987	0.211	0.12	1
AK8	0.00160612	0.137481	0.504	0.392	1		WDR61	0.00597772	0.168954	0.673	0.549	1
RHOG	0.00161776	0.146453	0.576	0.48	1		ESF1	0.00598096	0.20893	0.632	0.534	1
SLC1A5	0.0016222	0.185365	0.734	0.638	1		C1orf131	0.0059888	0.137278	0.439	0.306	1
C19orf43	0.00162499	0.145638	0.849	0.82	1		MOSPD1	0.00602858	-0.17732	0.602	0.691	1
USP3	0.00163313	0.117411	0.302	0.209	1		TPRG1L	0.00603263	-0.150241	0.211	0.326	1
ASH2L	0.00163684	0.10152	0.212	0.132	1		CALU	0.00603302	0.14246	0.421	0.3	1
AC013461.1	0.00164739	0.118631	0.291	0.199	1		ARIH2	0.00606047	0.158406	0.497	0.374	1
GMPR2	0.00164863	0.129093	0.299	0.209	1		TRPT1	0.00610744	-0.17413	0.509	0.609	1
TM9SF4	0.0016506	0.107335	0.248	0.162	1		SLPI	0.00620637	1.42683	0.164	0.28	1
HNRNPM	0.00165162	0.162688	0.77	0.693	1		TMEM161B-AS1	0.0062163	0.133132	0.246	0.149	1
KDM5C	0.00165357	0.129322	0.367	0.267	1		PHB	0.00621939	0.186174	0.889	0.846	1
PCSK7	0.00167211	0.163765	0.457	0.359	1		IGSF8	0.00622868	0.140274	0.24	0.146	1
GAPVD1	0.00167369	0.117166	0.345	0.246	1		NOC2L	0.00626832	0.177165	0.719	0.674	1
PIN1	0.00167967	0.1343	0.629	0.525	1		PPP1CA	0.00627185	0.150619	0.912	0.854	1
SMIM20	0.00169005	0.173304	0.511	0.418	1		ORMDL3	0.00627894	-0.151347	0.181	0.291	1
PHB	0.00169371	0.161477	0.777	0.712	1		DTWD1	0.00633826	0.159425	0.368	0.254	1
MKRN1	0.00170018	0.142632	0.669	0.556	1		RPS4X	0.00636502	0.125677	1	1	1
ATP5G2	0.00170982	0.103953	0.996	1	1		HNRNPAB	0.00638952	0.154262	0.871	0.803	1
EPRS	0.00171289	0.175743	0.644	0.583	1		LTA4H	0.00640334	0.16867	0.556	0.426	1
EPHA2	0.00171833	0.138916	0.482	0.379	1		UQCC2	0.0064065	0.18874	0.807	0.731	1
PPP1CA	0.0017431	0.146956	0.791	0.704	1		MINK1	0.00644929	0.121463	0.222	0.129	1
BANF1	0.00175086	0.144725	0.604	0.494	1		JUN	0.00647203	-0.464505	0.368	0.491	1
MT-ND3	0.00175166	-0.169554	1	1	1		SLC27A4	0.0064872	-0.233925	0.287	0.389	1
RINL	0.00175384	0.110227	0.205	0.128	1		SNX7	0.00650098	0.16968	0.556	0.446	1
AK6	0.00176424	0.133275	0.475	0.37	1		KCTD6	0.00650228	0.263925	0.69	0.649	1
ITPA	0.00176588	0.156435	0.64	0.562	1		TMX1	0.00654167	0.14165	0.363	0.249	1
MRPS23	0.00176637	0.146541	0.626	0.527	1		CHD7	0.00662152	0.161006	0.38	0.269	1
GTF2F2	0.00177307	0.141867	0.468	0.366	1		FAM60A	0.00669015	0.198945	0.602	0.483	1
TRAPPC1	0.00177332	0.140815	0.86	0.8	1		C6orf132	0.00671475	-0.116631	0.327	0.474	1
FABP4	0.00178499	-0.543667	0.788	0.875	1		MIB2	0.00671477	0.208726	0.333	0.231	1
MPP1	0.00178576	0.148874	0.367	0.274	1		MRPS15	0.00672211	0.185362	0.947	0.923	1
COMMD2	0.00180627	0.152794	0.345	0.255	1		DNPH1	0.00675314	0.176517	0.865	0.831	1
C17orf89	0.00180964	0.133834	0.655	0.519	1		TRIM27	0.00679254	0.169909	0.269	0.174	1
BID	0.00181788	0.143103	0.324	0.233	1		SDC2	0.00680478	-0.168926	0.474	0.583	1
OSTC	0.0018371	0.154175	0.665	0.564	1		SNRNP40	0.00683749	0.179209	0.596	0.471	1
NGDN	0.00184259	0.103953	0.335	0.235	1		UNC5B-AS1	0.00684854	-0.361398	0.462	0.574	1
C11orf1	0.00184995	0.123194	0.417	0.313	1		CMTR2	0.00684882	0.134015	0.304	0.197	1
ARL1	0.00185345	0.155483	0.669	0.579	1		SCAPER	0.00685243	0.146016	0.205	0.117	1
TOP1	0.00185873	0.142309	0.594	0.475	1		NME3	0.00686804	0.198119	0.655	0.537	1
ERCC3	0.00185925	0.0952223	0.234	0.15	1		G3BP1	0.00690803	0.186245	0.69	0.597	1
HSPA5	0.00186458	0.217719	0.737	0.679	1		NEK6	0.00694464	0.138808	0.292	0.189	1
TUBA1B	0.00186739	0.186652	0.622	0.509	1		HAUS1	0.0069659	0.136698	0.24	0.146	1
MORN2	0.00186795	0.128787	0.579	0.464	1		DNAJC8	0.00700309	0.191642	0.813	0.751	1
GPAA1	0.00187417	0.150536	0.529	0.429	1		ZKSCAN1	0.00703338	0.204712	0.737	0.66	1
ZNF883	0.00187528	0.107184	0.277	0.188	1		MRPS9	0.00711945	0.20554	0.45	0.346	1
ELAC2	0.00188834	0.184132	0.791	0.712	1		MRPL18	0.00714314	0.185362	0.719	0.649	1
FDXR	0.00189075	0.160694	0.478	0.381	1		PFDN6	0.00716458	0.22369	0.655	0.58	1
TMEM259	0.00189308	0.152495	0.446	0.344	1		TFDP1	0.00722156	0.157881	0.421	0.311	1
XRN2	0.00189394	0.134974	0.403	0.305	1		EOGT	0.00722512	0.174402	0.55	0.437	1
TFG	0.00190442	0.148442	0.532	0.432	1		RPL3	0.00725292	0.118964	1	1	1
FAM219B	0.0019257	0.0858837	0.277	0.182	1		MORF4L1	0.00727964	0.164198	0.912	0.869	1
IFNGR2	0.00192784	0.12911	0.284	0.198	1		GPX4	0.00728607	0.198539	0.912	0.886	1
NDUFAF3	0.0019309	0.164392	0.651	0.562	1		SLCO5A1	0.00728693	-0.136566	0.158	0.263	1
OS9	0.00193773	0.128385	0.41	0.311	1		DNAJC15	0.00733779	0.191174	0.509	0.4	1
NEAT1	0.00193799	-0.261873	0.518	0.605	1		SNRPA	0.00734987	0.167719	0.544	0.417	1
HSPA9	0.0019426	0.180141	0.612	0.549	1		GPAA1	0.00735307	0.185842	0.637	0.554	1
APOPT1	0.00194534	0.168442	0.594	0.512	1		SNRNP70	0.00743971	0.204029	0.626	0.531	1
UTP14A	0.00194786	0.0959995	0.223	0.141	1		RNMTL1	0.00748889	0.135088	0.345	0.234	1
ZCRB1	0.00196869	0.133546	0.68	0.568	1		NAAA	0.00757814	-0.258104	0.158	0.251	1
SF1	0.0019689	0.148351	0.543	0.449	1		DCAF8	0.00767177	0.129788	0.31	0.203	1
FEM1A	0.00196998	0.0868916	0.212	0.132	1		NDUFA4	0.00776404	0.118955	1	1	1
ERBB2IP	0.00197459	0.117123	0.273	0.187	1		FTL	0.00777732	-0.236569	0.947	0.9	1
TAF10	0.00198087	0.128431	0.331	0.237	1		AP1G2	0.00779214	0.142894	0.205	0.12	1
PRMT1	0.00198179	0.179273	0.594	0.517	1		PRMT7	0.00784135	0.122332	0.211	0.123	1
H2AFZ	0.00201099	0.180574	0.838	0.764	1		SUMO1	0.00787221	0.146421	0.953	0.886	1
HDAC8	0.00202023	0.095378	0.219	0.139	1		LBR	0.00791705	0.210014	0.421	0.32	1
TIAL1	0.00202183	0.122978	0.554	0.442	1		SLC25A36	0.00794932	0.153775	0.404	0.291	1
FNBP4	0.00204222	0.1278	0.363	0.267	1		PPAN	0.00796558	0.172392	0.515	0.403	1
CRLS1	0.00204483	0.119066	0.385	0.284	1		HMGN1	0.00800671	0.189153	0.977	0.963	1
COA3	0.00204972	0.155303	0.691	0.624	1		WDR18	0.00804189	0.190745	0.667	0.583	1
NELL2	0.00206625	0.115288	0.237	0.154	1		NUDT5	0.0080625	0.176531	0.889	0.846	1
HSPE1	0.00207057	0.170422	0.802	0.722	1		LINC00867	0.00808278	-0.132492	0.135	0.234	1
TMEM14C	0.00208655	0.157115	0.676	0.593	1		EIF2S2	0.0080859	0.143783	0.994	0.994	1
FAM3A	0.00209747	0.0984556	0.306	0.21	1		LENG8	0.00809293	-0.134369	0.234	0.351	1
NUDT22	0.00209771	0.118804	0.507	0.402	1		GTPBP6	0.00809891	0.158038	0.596	0.48	1
PGLS	0.00210525	0.140421	0.777	0.671	1		HADHA	0.00817084	0.168036	0.953	0.871	1
LYRM4	0.00211724	0.120524	0.529	0.417	1		STRN3	0.00819935	0.104575	0.269	0.166	1
RHOD	0.00213532	0.134995	0.381	0.287	1		FKBP8	0.00820157	0.15743	0.854	0.766	1
DCTD	0.00213735	0.107466	0.291	0.2	1		ZNF414	0.00822679	0.13022	0.322	0.214	1
BNC2	0.00214423	0.158863	0.68	0.579	1		DLD	0.00822923	0.130426	0.579	0.443	1
NUDCD2	0.00214554	0.183553	0.565	0.484	1		FABP9	0.0082685	0.994678	0.117	0.217	1
ALKBH5	0.00215076	0.0949162	0.245	0.159	1		KPNA1	0.00828635	-0.132492	0.135	0.234	1
NFATC2IP	0.00216555	0.0966508	0.201	0.125	1		LY6G6D	0.0082919	-0.427811	0.561	0.614	1
CELSR1	0.00217783	0.158575	0.493	0.409	1		EFHD1	0.00832229	-0.282655	0.795	0.826	1
ALKBH3	0.00217855	0.122934	0.299	0.21	1		RAB5A	0.00833428	0.146629	0.374	0.263	1
NIPBL	0.00218031	0.121769	0.32	0.226	1		PHC2	0.00835265	0.145833	0.357	0.251	1
SOD1	0.00218431	0.121994	0.921	0.882	1		DHX33	0.00835768	0.123774	0.234	0.14	1
COPA	0.0021907	0.14221	0.457	0.357	1		RANGAP1	0.00838738	-0.138993	0.409	0.54	1
RNASEH1	0.00219202	0.134873	0.486	0.383	1		STMN1	0.00839792	0.442648	0.339	0.257	1
PSMF1	0.00221509	0.12128	0.529	0.424	1		PSMG4	0.00841296	0.177234	0.526	0.423	1
GTPBP6	0.0022198	0.14434	0.432	0.337	1		IDH3A	0.00841528	-0.223587	0.433	0.54	1
ALDH18A1	0.00224619	0.124597	0.313	0.222	1		PAK1IP1	0.00844778	0.16369	0.55	0.431	1
PRPF38B	0.0022514	0.152509	0.518	0.416	1		SMARCD2	0.00846362	0.19872	0.76	0.683	1
SLC35B2	0.00225434	0.102458	0.241	0.158	1		TADA3	0.00846379	0.178307	0.468	0.36	1
TM2D3	0.00227625	0.141806	0.403	0.309	1		NDFIP1	0.00847382	-0.337273	0.743	0.794	1
EIF4B	0.00227744	0.17711	0.658	0.575	1		MYH9	0.00848937	-0.189034	0.316	0.42	1
HNRNPAB	0.0022898	0.143191	0.612	0.508	1		PPME1	0.00852676	-0.192917	0.579	0.683	1
TRMT1	0.00229398	0.140447	0.378	0.287	1		NFKBIA	0.0085427	-0.190521	0.427	0.537	1
EIF2S2	0.00230384	-0.158618	0.986	0.997	1		DNAJC4	0.00854283	0.156279	0.386	0.274	1
TMEM141	0.00233341	0.138141	0.604	0.52	1		RIC8A	0.0085547	0.128778	0.421	0.3	1
NAP1L1	0.0023337	0.152429	0.871	0.85	1		S100A13	0.00856699	0.279622	0.485	0.383	1
MANF	0.0023716	0.156921	0.701	0.583	1		ZNF710	0.00858378	-0.145785	0.193	0.3	1
CSNK1G3	0.00239554	0.0976597	0.335	0.236	1		EMP2	0.00863348	-0.176364	0.982	0.991	1
PLEKHA5	0.00240833	0.134209	0.543	0.447	1		HMGCS1	0.00865454	0.175744	0.836	0.789	1
NAT9	0.00241182	0.109063	0.263	0.177	1		MRE11A	0.00871061	0.137291	0.263	0.166	1
FAM91A1	0.00241921	0.119029	0.295	0.206	1		IER2	0.0087246	-0.303167	0.807	0.774	1
CLPP	0.00244274	0.134494	0.586	0.473	1		EIF4B	0.00877127	0.176205	0.848	0.809	1
DPCD	0.00244629	0.1464	0.759	0.661	1		MTCH1	0.00877609	0.162306	0.895	0.869	1
ATF6	0.00247823	0.110247	0.259	0.176	1		DLGAP4	0.0087886	-0.212179	0.591	0.666	1
RNF14	0.00247973	0.0958414	0.241	0.158	1		TCEB2	0.00881566	0.117538	1	1	1
RCOR1	0.00248941	0.109155	0.335	0.239	1		EVPL	0.00886134	-0.138122	0.181	0.289	1
GSTP1	0.00249808	0.111859	1	1	1		PUM3	0.0089046	0.169085	0.491	0.369	1
GJB6	0.00250725	-0.160856	0.245	0.342	1		SIGMAR1	0.00891795	0.126468	0.374	0.26	1
ANKZF1	0.0025076	0.11049	0.27	0.184	1		FRMD6	0.00892162	0.171609	0.497	0.397	1
RANBP1	0.0025208	0.131081	0.755	0.658	1		C19orf24	0.00896626	0.184239	0.754	0.74	1
C11orf58	0.00253171	0.16275	0.824	0.77	1		GMCL1	0.00897814	-0.266329	0.567	0.671	1
DDX23	0.00253709	0.0988295	0.216	0.137	1		ATP6V1E1	0.00898423	-0.190416	0.561	0.64	1
CRYL1	0.00255543	0.144673	0.54	0.454	1		GEMIN6	0.00901065	0.148836	0.374	0.269	1
THEM5	0.00256746	-0.165041	0.155	0.24	1		TDG	0.00902629	0.161633	0.667	0.563	1
DLX3	0.00257376	0.139734	0.612	0.502	1		YME1L1	0.00903006	-0.225444	0.585	0.66	1
UBXN4	0.00258628	0.176966	0.482	0.39	1		NPW	0.00904562	0.395929	0.38	0.297	1
ARF1	0.00259125	0.130088	0.755	0.682	1		DDX55	0.00906071	0.152802	0.433	0.326	1
ZDHHC6	0.00259656	0.108296	0.241	0.16	1		PPP1R2	0.0090841	-0.591132	0.69	0.714	1
DCPS	0.00259784	0.125984	0.367	0.274	1		TOX4	0.00915167	-0.210664	0.608	0.714	1
ETFB	0.00260435	0.128684	0.784	0.711	1		RPF1	0.00919012	0.160909	0.655	0.537	1
NSUN2	0.0026114	0.109126	0.306	0.214	1		CLNS1A	0.00920075	0.149983	0.708	0.583	1
CEP170B	0.00262591	0.0990079	0.205	0.129	1		FAAP20	0.00922099	0.16531	0.731	0.663	1
SPTSSA	0.00262701	0.125884	0.457	0.351	1		TMEM177	0.00924542	-0.204464	0.468	0.56	1
FLYWCH2	0.00264501	0.102264	0.245	0.162	1		EZH2	0.00933026	0.170862	0.544	0.431	1
NAA25	0.00266811	0.119649	0.241	0.162	1		GHITM	0.0093369	0.135393	0.982	0.931	1
LSM10	0.00268204	0.126386	0.446	0.346	1		FANCF	0.00936356	0.13572	0.251	0.157	1
LAPTM4B	0.00269261	0.166543	0.424	0.332	1		DRG1	0.0094538	0.168749	0.585	0.486	1
EIF4EBP1	0.0026982	0.146908	0.299	0.218	1		TPST2	0.009555	-0.18671	0.655	0.731	1
CCDC124	0.0027014	0.139746	0.687	0.602	1		RABGGTA	0.00958965	0.160433	0.409	0.303	1
FTL	0.00272401	-0.213237	0.799	0.823	1		OTUD6B-AS1	0.00959851	-0.184315	0.649	0.72	1
CIZ1	0.00272638	0.113606	0.248	0.167	1		MT-ND1	0.00959879	0.108767	1	1	1
DUSP12	0.00274963	0.0896048	0.263	0.176	1		SPCS2	0.00963644	0.140988	0.865	0.717	1
CARS2	0.00276177	0.100678	0.417	0.311	1		MAZ	0.00963931	0.174301	0.807	0.734	1
WDR83OS	0.00276782	0.144491	0.975	0.919	1		NXN	0.00965024	0.173182	0.363	0.26	1
SH3GLB2	0.00277039	0.130243	0.356	0.265	1		CDKN1A	0.00967295	-0.287816	0.667	0.723	1
GPN3	0.00278574	0.102403	0.302	0.211	1		GTF2B	0.00967874	0.209425	0.561	0.491	1
BOD1	0.00278772	0.128098	0.388	0.294	1		USP31	0.00968622	0.153389	0.333	0.231	1
POLR3H	0.0027898	0.125544	0.453	0.351	1		MKLN1	0.00971213	0.14753	0.292	0.194	1
TSPAN7	0.00280285	-0.182633	0.277	0.366	1		SLC25A35	0.00973163	0.127823	0.228	0.14	1
DNAJA2	0.0028093	0.113766	0.619	0.51	1		NPDC1	0.00977489	0.126468	0.825	0.803	1
PRPF40A	0.00281189	0.148046	0.694	0.616	1		FERMT1	0.00980014	0.193986	0.38	0.271	1
ATN1	0.00281604	0.0886163	0.216	0.137	1		RUSC1	0.00983439	0.125552	0.205	0.12	1
TCERG1	0.002833	0.105034	0.309	0.218	1		ARL13B	0.00983439	0.125552	0.205	0.12	1
MIF4GD	0.00284914	0.138365	0.46	0.368	1		NDUFS2	0.00986521	0.194802	0.813	0.766	1
AMZ2	0.00285658	0.136859	0.435	0.336	1		KRT6A	0.00988242	0.637586	0.392	0.291	1
PCGF5	0.00287448	0.110726	0.281	0.195	1		DEK	0.00993269	0.212391	0.725	0.64	1
CTBP1	0.00288066	0.121402	0.317	0.228	1		KRTAP11-1	0.00994003	-0.853103	0.825	0.874	1
COMTD1	0.00288947	0.134658	0.701	0.61	1		ACTR2	0.0099684	0.130192	0.708	0.591	1
PSMD9	0.00289005	0.143567	0.504	0.409	1		TPI1	0.0100387	0.0910835	1	0.997	1
GLO1	0.00290353	0.134658	0.734	0.634	1		IFT80	0.0100729	0.126468	0.287	0.189	1
C12orf57	0.00290664	0.1572	0.748	0.701	1		SLC31A1	0.0101285	-0.163986	0.357	0.469	1
UBE2G2	0.00293661	0.136982	0.572	0.461	1		PDCD6	0.0101383	0.164344	0.889	0.814	1
INTS1	0.00295594	0.0849782	0.223	0.143	1		RANBP10	0.010157	-0.216696	0.222	0.317	1
XPO6	0.00297068	0.103815	0.219	0.143	1		LMAN2	0.0101719	0.163977	0.83	0.754	1
ATP2A2	0.00297094	0.1512	0.356	0.269	1		IMP4	0.0101922	0.175523	0.643	0.549	1
SSNA1	0.00297596	0.147799	0.799	0.693	1		FCGRT	0.0102411	0.190671	0.316	0.223	1
CAMK1D	0.00297605	0.12494	0.309	0.221	1		SPTLC2	0.0103342	0.121895	0.211	0.126	1
PKIG	0.00298571	0.107848	0.353	0.257	1		ERP44	0.0103381	0.123301	0.515	0.383	1
C16orf91	0.00300013	0.133926	0.414	0.321	1		EGFR	0.0103538	0.171042	0.725	0.617	1
KRT15	0.00300822	-0.1854	0.349	0.431	1		SFXN1	0.0103547	0.147758	0.257	0.166	1
UBB	0.00301071	0.154687	0.892	0.841	1		SLC22A23	0.0103864	-0.124706	0.111	0.2	1
MYDGF	0.00301783	0.186579	0.568	0.508	1		GOLIM4	0.0103901	0.239034	0.409	0.32	1
R3HCC1	0.00303119	0.112696	0.356	0.261	1		C12orf75	0.0104138	0.179907	0.374	0.26	1
COX7C	0.00304161	-0.0903089	1	1	1		RBMXL1	0.010521	0.117423	0.222	0.134	1
SH3BGRL3	0.00304586	0.137993	0.996	0.989	1		DLX5	0.0105746	-0.144821	0.181	0.283	1
UFC1	0.00305191	0.148672	0.773	0.734	1		WWP1	0.0107005	0.171946	0.637	0.563	1
MGMT	0.0030653	0.110128	0.457	0.35	1		SEC24B	0.0107192	-0.141825	0.222	0.326	1
ITM2B	0.00307938	-0.11636	0.996	0.999	1		EXOSC8	0.0107536	0.210236	0.509	0.426	1
NSDHL	0.00310213	0.117394	0.554	0.429	1		CARS	0.0107657	-0.192962	0.38	0.503	1
STEAP1	0.00310275	0.117558	0.327	0.235	1		C14orf119	0.0107746	0.17786	0.649	0.569	1
C15orf61	0.00310308	0.0964851	0.205	0.13	1		CHD4	0.0107818	-0.190302	0.573	0.68	1
LENG8	0.00310437	0.112145	0.263	0.181	1		SMAGP	0.0108841	-0.178656	0.889	0.923	1
TXN2	0.00312537	0.147668	0.698	0.635	1		SREK1IP1	0.0109233	0.356351	0.503	0.429	1
COA6	0.00312922	0.118537	0.424	0.328	1		SAP30BP	0.0109269	0.148375	0.439	0.331	1
ERI3	0.00316175	0.142543	0.406	0.317	1		MAP7	0.0109515	-0.166995	0.363	0.469	1
2021-09-02	0.00318122	0.142318	0.59	0.492	1		ILF2	0.0109941	0.158021	0.936	0.88	1
DDX5	0.00320338	0.145974	0.968	0.962	1		FKBP4	0.0110029	0.175891	0.69	0.657	1
THOC2	0.0032065	0.144396	0.486	0.391	1		GSTP1	0.0110292	0.100381	1	1	1
JUP	0.00323221	0.152588	0.91	0.852	1		DNAJC21	0.011044	-0.154022	0.772	0.84	1
PPL	0.00325386	0.163949	0.46	0.384	1		NGDN	0.0110885	0.122996	0.415	0.3	1
CALML5	0.00325817	1.01945	0.619	0.517	1		INO80C	0.0110892	0.161059	0.339	0.243	1
NDUFS5	0.00326469	0.105949	1	1	1		EIF3G	0.0111161	0.113086	1	0.991	1
PANK1	0.00328365	0.10553	0.324	0.233	1		METTL3	0.0111207	0.0967473	0.292	0.189	1
MRPL9	0.00330317	0.146646	0.547	0.454	1		PLCD1	0.0111257	-0.159286	0.404	0.54	1
TCEA2	0.00330357	0.0952271	0.259	0.174	1		FAT2	0.0111378	0.186605	0.392	0.291	1
ACYP1	0.00330819	0.110726	0.212	0.139	1		BOK	0.0111439	-0.146891	0.409	0.537	1
FOXO3	0.00331507	0.113606	0.237	0.159	1		METTL2B	0.0112758	0.157271	0.363	0.266	1
XAB2	0.00332411	0.103115	0.306	0.217	1		LINC00493	0.0112986	0.15495	0.918	0.877	1
SNN	0.00333037	0.101142	0.255	0.173	1		PJA1	0.0113149	0.17044	0.655	0.551	1
WIPF2	0.00333843	0.108121	0.266	0.182	1		TIMM17B	0.0113162	0.131966	0.673	0.58	1
NAB2	0.00335668	0.138404	0.417	0.328	1		RXRB	0.0114254	0.130969	0.222	0.137	1
VPS25	0.00341113	0.126763	0.719	0.624	1		SYNE2	0.0114294	-0.182651	0.579	0.674	1
HHIP	0.00341676	0.175734	0.518	0.429	1		EGR3	0.0114504	0.161424	0.374	0.269	1
ASCL2	0.00341927	0.137878	0.378	0.289	1		PAXBP1	0.0115565	0.193823	0.327	0.226	1
TOPORS-AS1	0.00342135	-0.124571	0.227	0.318	1		AIMP1	0.0115778	0.165203	0.854	0.771	1
GON4L	0.00342529	0.0868916	0.216	0.139	1		PREB	0.0116291	0.110227	0.228	0.14	1
BAZ1A	0.00342743	0.161719	0.59	0.495	1		NASP	0.0116338	0.241565	0.298	0.209	1
DGUOK-AS1	0.00343482	0.142246	0.507	0.418	1		SPEN	0.0116347	0.142522	0.357	0.251	1
KCTD3	0.00345709	0.131747	0.27	0.189	1		CEBPB	0.0116501	0.238049	0.614	0.517	1
TCP1	0.00346937	0.149737	0.694	0.634	1		ENY2	0.0116968	0.187367	0.731	0.64	1
PYM1	0.00348256	0.142061	0.475	0.383	1		RAB4A	0.0117185	0.141253	0.69	0.566	1
BIN2	0.00348425	0.182793	0.842	0.757	1		HRSP12	0.0117227	-0.184126	0.877	0.906	1
ZNF75A	0.00349476	0.112891	0.245	0.166	1		RSPH3	0.0117365	0.126915	0.234	0.146	1
MIEF1	0.00350379	0.104572	0.219	0.144	1		DDX54	0.011781	0.152166	0.398	0.294	1
UQCR10	0.00352884	-0.113062	0.989	0.993	1		LGALSL	0.0117853	-0.147971	0.468	0.591	1
NDUFB11	0.00353492	0.123822	0.935	0.931	1		ACOX2	0.0117965	0.16617	0.55	0.443	1
CCNC	0.00355403	0.110534	0.511	0.401	1		MARVELD1	0.011813	0.121034	0.216	0.131	1
TPM3	0.00356466	0.127308	0.554	0.438	1		CASZ1	0.0118692	0.200554	0.515	0.423	1
EIF2AK4	0.00357466	0.083278	0.223	0.144	1		C9orf114	0.0118789	0.13981	0.351	0.246	1
SQSTM1	0.0035768	-0.144956	0.295	0.385	1		ELAC2	0.0119015	-0.267763	0.696	0.771	1
GFOD1	0.00358669	0.130562	0.353	0.262	1		COQ9	0.0119047	0.200235	0.573	0.514	1
CALM1	0.00358732	0.144178	0.953	0.919	1		ERGIC3	0.0119501	0.161807	0.784	0.703	1
NUTM2B-AS1	0.00359177	0.132045	0.36	0.272	1		CIAPIN1	0.011981	0.147817	0.731	0.623	1
DNASE1L2	0.00359873	-0.324327	0.777	0.8	1		NAA10	0.0120731	0.14994	0.912	0.894	1
ANXA1	0.00360994	0.187301	0.683	0.599	1		SHMT2	0.0121265	0.133936	0.556	0.44	1
MED10	0.00362183	0.126676	0.442	0.35	1		DIS3L2	0.0122028	0.116968	0.275	0.177	1
ALG13	0.00364636	0.141418	0.385	0.302	1		GEMIN8	0.0122076	0.117242	0.368	0.257	1
HOMER1	0.00367151	0.108652	0.295	0.209	1		MRPS31	0.0122262	0.122626	0.515	0.377	1
PYURF	0.00369445	0.148003	0.867	0.786	1		GNL3	0.0122609	0.172867	0.749	0.689	1
LYPLA2	0.00370569	0.118558	0.385	0.291	1		CDC42SE1	0.0122803	0.156215	0.667	0.566	1
NELFE	0.00370679	0.126507	0.532	0.439	1		DCPS	0.0123125	0.111664	0.474	0.351	1
HSPA2	0.00371027	0.194384	0.975	0.937	1		VCAN	0.0123183	0.327614	0.421	0.331	1
JPX	0.00372652	0.129393	0.514	0.421	1		AKTIP	0.012354	-0.229676	0.415	0.503	1
INPP1	0.003743	0.194784	0.565	0.497	1		TNFRSF12A	0.0123745	0.174156	0.456	0.351	1
C6orf226	0.00374483	0.110499	0.317	0.228	1		FBXO4	0.0123764	0.106999	0.228	0.14	1
UQCRC1	0.00376183	0.15542	0.73	0.658	1		RB1CC1	0.0124615	-0.120321	0.368	0.494	1
YIF1B	0.00376254	0.125768	0.424	0.332	1		PCBP4	0.0125121	0.0998218	0.222	0.134	1
PTCH1	0.00381777	0.09524	0.367	0.269	1		IFRD2	0.0125244	0.145714	0.649	0.551	1
JHDM1D-AS1	0.00381977	0.148871	0.594	0.498	1		ZMYND19	0.012527	0.13376	0.351	0.249	1
TSSC4	0.00382499	0.126006	0.55	0.454	1		RHBDD3	0.0126298	0.128284	0.211	0.129	1
PPARA	0.0038401	0.0895407	0.212	0.137	1		MRPL24	0.0126307	0.15977	0.556	0.46	1
ACIN1	0.00385066	0.114468	0.349	0.258	1		TSSC4	0.0126711	0.169464	0.678	0.626	1
TOMM5	0.00385153	-0.126098	0.856	0.867	1		NUTM2A-AS1	0.0127162	0.130939	0.339	0.237	1
HR	0.00387166	0.141885	0.457	0.359	1		BUB3	0.0127197	0.159337	0.526	0.423	1
CRB3	0.0038725	0.110726	0.263	0.182	1		DPY30	0.0127233	-0.161409	0.819	0.906	1
FLOT1	0.00388608	0.124909	0.507	0.406	1		RPL15	0.0127607	0.0887385	1	1	1
COPG1	0.00390415	0.0888532	0.205	0.132	1		NUDC	0.0127977	0.171815	0.883	0.851	1
KCTD6	0.00392348	0.143968	0.55	0.471	1		MCAT	0.0128189	0.141507	0.48	0.369	1
ANO10	0.00393576	0.155991	0.532	0.45	1		RPS7	0.0128474	0.113796	1	1	1
GALNT11	0.00393753	0.121568	0.342	0.254	1		UNC50	0.0128528	0.163419	0.614	0.531	1
MRPS17	0.00396032	0.116166	0.442	0.342	1		KRT6B	0.0128768	0.381759	0.526	0.414	1
TRMT2A	0.00397092	0.0892976	0.23	0.152	1		RUVBL1	0.0128886	0.197709	0.632	0.543	1
PPCS	0.00397755	0.141003	0.637	0.558	1		APRT	0.0128893	0.123541	0.994	0.983	1
ANKRD17	0.0039876	0.116262	0.331	0.243	1		ORMDL2	0.012921	-0.287924	0.731	0.766	1
GLG1	0.0040044	0.110499	0.306	0.219	1		ARL4C	0.0129217	-0.190992	0.766	0.846	1
TMEM203	0.00404287	0.129411	0.489	0.388	1		TBC1D10A	0.0129355	0.189009	0.398	0.309	1
RAB10	0.00406747	0.149154	0.817	0.757	1		COMMD6	0.0129757	0.150509	0.959	0.866	1
PPM1B	0.00407493	0.155415	0.68	0.595	1		CHTOP	0.0129969	-0.374168	0.596	0.657	1
GABPB1-AS1	0.00407569	0.168921	0.396	0.313	1		TFAP2C	0.0131224	0.15024	0.386	0.286	1
NEK6	0.00408435	0.1133	0.277	0.195	1		CSNK2B	0.0131451	0.125114	0.906	0.9	1
MRPL15	0.00415303	0.13801	0.478	0.39	1		PRPF4B	0.0132116	0.191423	0.544	0.454	1
ENDOV	0.00415373	0.0958137	0.309	0.219	1		TMSB4X	0.0132228	0.271421	0.988	0.926	1
SERF2	0.00416714	0.102702	1	1	1		DDX42	0.0132295	0.151721	0.515	0.406	1
LAMTOR1	0.00418457	0.140904	0.813	0.741	1		SLC40A1	0.0132628	-0.448863	0.474	0.571	1
TMEM186	0.00418474	0.108759	0.223	0.15	1		KRT71	0.0132829	1.03025	0.205	0.311	1
ITFG1	0.00422129	0.140895	0.399	0.311	1		RQCD1	0.0132857	0.14165	0.357	0.254	1
BRAF	0.0042384	0.113558	0.442	0.343	1		TBL3	0.0132942	0.130527	0.45	0.331	1
HADH	0.00424425	0.116309	0.371	0.28	1		WHSC1L1	0.0132986	0.153555	0.585	0.483	1
ASAH1	0.00424647	0.141085	0.568	0.483	1		FIBP	0.0133566	0.149033	0.924	0.917	1
DNMT1	0.00424754	0.102742	0.309	0.222	1		CLIC1	0.0133612	0.108948	0.977	0.966	1
TMEM242	0.00425278	0.108518	0.349	0.258	1		SNRPN	0.0133868	0.17499	0.69	0.643	1
GRHL3	0.00426357	0.136828	0.288	0.207	1		DERL1	0.0133934	-0.225439	0.626	0.686	1
GLRX3	0.00426457	0.142906	0.838	0.75	1		ATRAID	0.0133992	0.121463	0.819	0.703	1
ME1	0.00426988	-0.101509	0.133	0.215	1		RPL7A	0.0134734	0.0926686	1	1	1
FADS6	0.00427665	0.0917995	0.223	0.147	1		CALR	0.0134754	0.157954	0.947	0.923	1
UBE2D3	0.00429602	0.116186	0.86	0.812	1		NAA35	0.0134952	0.12437	0.31	0.211	1
UBE2Q1	0.00435153	0.108069	0.241	0.165	1		DGAT2	0.0135391	-0.097195	0.234	0.346	1
TUBB2A	0.00435786	-0.397341	0.766	0.789	1		TRIM13	0.0135649	0.162994	0.398	0.294	1
ZFYVE26	0.00436143	0.0952223	0.227	0.151	1		LAD1	0.0136125	-0.202762	0.889	0.951	1
ALDH3B2	0.0043972	0.133612	0.486	0.402	1		CPSF6	0.0136336	0.156041	0.48	0.371	1
CTNNA1	0.00441246	0.159664	0.572	0.498	1		POLE3	0.0136514	0.139037	0.468	0.36	1
RAB32	0.00442314	0.102488	0.683	0.564	1		LRP10	0.013677	-0.168275	0.52	0.611	1
POLDIP2	0.00442465	0.127276	0.514	0.418	1		FOXN1	0.0136923	-0.188381	0.561	0.651	1
FAM89B	0.00443567	0.123183	0.342	0.255	1		SDHAF1	0.013745	0.13576	0.485	0.374	1
TGOLN2	0.00443905	0.0955307	0.248	0.169	1		PARK7	0.01375	0.173465	0.965	0.911	1
CLASRP	0.00443905	0.0955307	0.248	0.169	1		SPPL3	0.0137547	-0.154075	0.655	0.734	1
NPM3	0.00446209	0.131747	0.399	0.302	1		GPSM2	0.0137553	-0.134328	0.164	0.263	1
TMEM251	0.00450695	0.111352	0.421	0.329	1		MTERF2	0.0138045	0.115821	0.357	0.251	1
ASB13	0.00452948	0.115954	0.306	0.222	1		KIF5C	0.0138082	0.175234	0.643	0.549	1
SRSF8	0.00455757	0.132268	0.601	0.506	1		KRT18	0.0138474	-0.196839	0.263	0.374	1
NAA20	0.00459264	0.141837	0.662	0.606	1		UPF2	0.0138941	0.171142	0.398	0.306	1
AFAP1L2	0.00461136	0.130171	0.669	0.58	1		BLVRB	0.0139116	-0.159286	0.468	0.571	1
PIK3C2A	0.00461175	0.0916515	0.273	0.189	1		DDX39B	0.0140195	0.139823	0.38	0.28	1
PLAT	0.00461723	0.0880477	0.23	0.152	1		SAAL1	0.0140624	0.134761	0.257	0.169	1
DDX46	0.00465786	0.137703	0.763	0.687	1		DCP2	0.0140668	0.14281	0.24	0.154	1
DNPH1	0.0046604	0.116678	0.824	0.765	1		ANKRD49	0.0140807	0.146178	0.275	0.186	1
TMEM189	0.00467048	0.0949162	0.237	0.16	1		GPBP1	0.0141122	0.135343	0.661	0.56	1
WAC-AS1	0.0046774	0.0917995	0.219	0.145	1		SMPD2	0.0141239	-0.200132	0.444	0.531	1
KHDRBS1	0.00467847	0.151033	0.561	0.483	1		PSMD1	0.0141421	-0.16152	0.807	0.891	1
CSNK2B	0.00468099	0.129364	0.784	0.741	1		NDUFS7	0.0141856	0.163919	0.953	0.88	1
HSPB8	0.00468432	0.127165	0.306	0.224	1		HSPB1	0.0142035	0.164479	1	0.989	1
KRT36	0.00470557	0.324904	0.705	0.638	1		AK2	0.014204	0.121957	0.906	0.906	1
SPRYD3	0.00475368	0.0909081	0.32	0.229	1		MRPL51	0.0142305	0.104934	0.994	0.997	1
ADAT1	0.00475692	0.090343	0.209	0.136	1		C1QTNF4	0.0142593	-0.12828	0.123	0.209	1
GAA	0.00476369	0.109347	0.295	0.213	1		RWDD4	0.014287	0.188529	0.561	0.446	1
CWC15	0.00476584	0.124498	0.687	0.615	1		XPOT	0.0143319	0.136981	0.596	0.486	1
CISD2	0.0047798	0.12436	0.421	0.332	1		ZNF302	0.0143396	0.12019	0.234	0.149	1
HGS	0.00478839	0.108265	0.335	0.247	1		S100A7	0.0143565	-0.179845	0.211	0.129	1
ZNF22	0.00479686	0.083278	0.223	0.147	1		TRIOBP	0.0143905	-0.269628	0.579	0.7	1
ARHGEF4	0.00482782	0.0855846	0.237	0.159	1		NET1	0.0144187	-0.167045	0.368	0.469	1
KAT2A	0.00483175	0.0884999	0.212	0.139	1		BAIAP2L1	0.0144365	-0.174959	0.193	0.28	1
NDUFB8	0.0048613	0.10567	0.989	0.964	1		C1orf123	0.0144926	0.16976	0.632	0.543	1
VCL	0.00489912	0.0942912	0.219	0.145	1		EFNB1	0.0145543	0.209171	0.649	0.566	1
KIF5C	0.0049073	0.135785	0.504	0.402	1		NDUFAF2	0.0146084	0.166732	0.772	0.754	1
CCDC12	0.00492522	0.103953	0.604	0.499	1		WDR92	0.0146462	0.108409	0.257	0.166	1
2021-03-02	0.00493047	0.109548	0.266	0.187	1		MPC2	0.0146583	0.151069	0.901	0.803	1
NIPSNAP1	0.00495056	0.113444	0.317	0.232	1		S100A8	0.0146607	-0.588789	0.31	0.22	1
MAPRE3	0.00495515	0.133737	0.547	0.455	1		DAAM1	0.0146952	-0.126187	0.637	0.74	1
MRPL54	0.00495894	0.15038	0.698	0.63	1		RCC1	0.0147254	0.114705	0.304	0.206	1
DLX2	0.00498077	0.160259	0.374	0.288	1		MRPS23	0.0147327	0.136452	0.754	0.657	1
CHD1	0.00501652	0.0944409	0.216	0.143	1		LANCL1	0.0147836	0.113432	0.211	0.129	1
GABARAP	0.00503826	0.108313	0.651	0.546	1		CST3	0.0148548	-0.249345	0.936	0.92	1
CNOT4	0.00504719	0.113873	0.324	0.237	1		NUDT9	0.0148825	0.138386	0.316	0.217	1
WDR54	0.00508461	0.099347	0.288	0.204	1		KHDRBS1	0.014894	0.189277	0.725	0.629	1
COX6A1	0.00516673	0.0938112	1	0.997	1		STX12	0.0149216	-0.172884	0.322	0.42	1
SUPT20H	0.00517631	0.101327	0.248	0.171	1		SUPT4H1	0.0149318	-0.150926	0.772	0.871	1
PDIA4	0.0051924	0.13371	0.432	0.339	1		PINLYP	0.0149561	0.148586	0.339	0.24	1
DCAF12	0.00520065	0.0925848	0.23	0.155	1		PDCD11	0.0150078	-0.136566	0.187	0.286	1
CD164L2	0.0052114	0.107114	0.241	0.166	1		COX20	0.0150268	0.197989	0.865	0.829	1
DLEU1	0.00521372	0.120838	0.313	0.23	1		DSE	0.0150307	0.111915	0.246	0.157	1
PPIL1	0.00521384	0.0980522	0.338	0.247	1		RAB18	0.0150505	-0.171999	0.918	0.937	1
DPY30	0.00522105	0.12362	0.827	0.805	1		TSPAN7	0.0150655	-0.212246	0.263	0.354	1
CDC26	0.00523476	0.158887	0.583	0.508	1		CCDC6	0.0151239	-0.122615	0.38	0.489	1
SNX5	0.00524151	0.0905784	0.363	0.267	1		PIK3C2G	0.0151714	0.209163	0.456	0.363	1
ZNF32	0.00524827	0.116911	0.331	0.246	1		PDCD7	0.0151892	0.157617	0.556	0.451	1
PES1	0.00525378	0.0961899	0.392	0.298	1		RPL13	0.0152685	0.101004	1	1	1
TSC22D1	0.00526722	0.205232	0.529	0.465	1		ASCL4	0.015301	-0.190459	0.503	0.58	1
TDRD3	0.00526902	0.0958137	0.299	0.213	1		IWS1	0.0153362	0.150902	0.433	0.329	1
DTYMK	0.00527719	0.108764	0.327	0.239	1		SNRNP25	0.0153505	0.147199	0.404	0.294	1
HMGN1	0.00529441	0.132766	0.968	0.936	1		ADAM17	0.0154118	0.134761	0.251	0.166	1
ARPC2	0.00529457	0.128721	0.946	0.918	1		QKI	0.0154312	0.173814	0.538	0.429	1
SCOC	0.00531058	0.112881	0.554	0.45	1		ZDHHC6	0.0155453	0.0965524	0.222	0.137	1
HES4	0.00537838	0.137299	0.363	0.277	1		MLLT11	0.0155488	0.111081	0.55	0.417	1
MED14	0.00539306	0.103824	0.306	0.222	1		ATIC	0.0155625	0.183065	0.456	0.354	1
MBOAT7	0.00539366	0.0962917	0.245	0.167	1		BASP1	0.0155696	0.165842	0.673	0.577	1
MKRN2	0.00539936	0.098479	0.23	0.156	1		ZNF706	0.0155981	0.201513	0.819	0.743	1
NDUFA8	0.00540634	0.126259	0.863	0.794	1		CDKN2AIPNL	0.0156003	0.162092	0.801	0.686	1
POLR2G	0.00541761	0.154835	0.824	0.786	1		SLC25A26	0.0156402	0.120276	0.404	0.291	1
SEC23B	0.00541774	0.116365	0.313	0.23	1		CHID1	0.0156816	0.169135	0.62	0.534	1
FBRS	0.0054297	0.118909	0.27	0.193	1		NOA1	0.0157291	0.133103	0.386	0.277	1
DGCR2	0.0054393	0.111466	0.201	0.133	1		MICAL1	0.0157778	-0.121484	0.152	0.246	1
RCCD1	0.00548111	0.107751	0.388	0.296	1		DUSP2	0.0158209	-0.379335	0.287	0.369	1
NUDT16	0.00548492	0.105232	0.309	0.226	1		EAPP	0.0158771	0.163419	0.491	0.4	1
PSMC5	0.00549502	0.138353	0.896	0.857	1		MMAB	0.0158912	0.167963	0.643	0.554	1
TRAM1	0.00553297	0.116395	0.421	0.329	1		MIS18A	0.0159162	0.128666	0.251	0.166	1
AGAP3	0.00554404	0.0842629	0.209	0.136	1		COPE	0.0159694	0.108805	0.988	0.986	1
SLC4A1AP	0.00554942	0.113687	0.306	0.225	1		MRPL12	0.0160168	0.168227	0.854	0.786	1
C14orf119	0.00555351	0.143069	0.504	0.429	1		CNN3	0.0160277	-0.3067	0.62	0.646	1
NOA1	0.00556566	0.0931534	0.277	0.193	1		RTKN	0.0160331	0.144165	0.427	0.329	1
CKS2	0.00556868	0.114609	0.288	0.207	1		PNMA1	0.0160683	0.11546	0.345	0.243	1
C12orf45	0.00557507	0.107418	0.421	0.325	1		CDKN2B	0.0160902	-0.169343	0.69	0.777	1
DCTPP1	0.00558887	0.118401	0.619	0.509	1		MUM1	0.0161422	0.133326	0.351	0.251	1
CEBPB	0.0056288	0.187643	0.381	0.302	1		UBAC2	0.0161425	0.15486	0.421	0.32	1
UBTF	0.00563424	0.10957	0.288	0.206	1		NDUFV2	0.0161745	0.118155	1	0.983	1
CCT7	0.00567661	0.218549	0.831	0.881	1		GPC1	0.0161908	0.170661	0.661	0.574	1
TOM1L1	0.00567775	0.112809	0.291	0.211	1		RNF187	0.0161951	0.131741	0.772	0.677	1
EHMT1	0.0056862	0.0942912	0.223	0.15	1		EIF2D	0.0162175	0.172686	0.474	0.383	1
LTN1	0.00570162	0.0801466	0.201	0.13	1		ATP2B1	0.0162863	0.139322	0.292	0.197	1
DNM1L	0.00570516	0.0965726	0.277	0.196	1		PSMD2	0.0163571	-0.15082	0.865	0.891	1
TMEM64	0.00570711	0.101869	0.284	0.203	1		PSPC1	0.0163723	0.132673	0.31	0.214	1
CST6	0.00573365	0.817718	0.996	0.996	1		NCBP2	0.0163749	0.146059	0.673	0.563	1
STK3	0.0057344	0.118424	0.399	0.309	1		PIN4	0.0164254	0.167017	0.684	0.609	1
EIF2A	0.00575584	0.113142	0.493	0.395	1		OPTN	0.0164383	-0.156541	0.386	0.491	1
CTXN1	0.00575785	0.0925848	0.223	0.15	1		NRG1	0.0164709	-0.166745	0.158	0.246	1
ADIPOR1	0.0057583	0.119807	0.5	0.412	1		LTB4R	0.0164919	0.125586	0.24	0.154	1
PPIF	0.00577896	0.104783	0.205	0.136	1		LINC01094	0.0165615	-0.197173	0.158	0.243	1
FUBP1	0.00581852	0.107335	0.23	0.158	1		RNF168	0.0165876	0.108704	0.292	0.197	1
RRP36	0.0058259	0.102589	0.288	0.206	1		SEC11A	0.016669	0.16678	0.906	0.871	1
FBXO17	0.00584073	0.0855846	0.241	0.163	1		PHF23	0.0166737	0.124045	0.351	0.249	1
GPR153	0.00584086	0.10301	0.237	0.163	1		HINT2	0.0167452	0.139179	0.567	0.466	1
SNX17	0.00584123	0.140191	0.399	0.316	1		PSMA2	0.0167825	0.135861	0.988	0.986	1
ANKRD46	0.00584848	0.109592	0.313	0.23	1		S100A16	0.0167988	0.146952	0.994	0.983	1
ARID1B	0.00585227	0.112732	0.32	0.236	1		PGLS	0.0168219	0.176294	0.953	0.891	1
FAM83H-AS1	0.00585448	0.13457	0.471	0.381	1		GLRX2	0.0168593	-0.170733	0.591	0.657	1
PITPNA	0.0058739	0.0882712	0.23	0.155	1		RIT1	0.016874	-0.147393	0.339	0.434	1
CAPZB	0.00590859	0.136229	0.777	0.724	1		PSMD11	0.0168755	-0.149356	0.901	0.917	1
SDHAF3	0.00591722	0.1133	0.367	0.277	1		EEF1G	0.016929	0.12444	0.345	0.246	1
HSD17B7	0.00596243	0.102073	0.23	0.156	1		ENAH	0.0169431	0.112793	0.263	0.171	1
MMS19	0.00598755	0.0917995	0.219	0.147	1		DDIT3	0.0169602	-0.121616	0.129	0.214	1
STIM2	0.00601803	0.104645	0.32	0.236	1		ZNF7	0.0169964	0.118953	0.246	0.16	1
PPM1G	0.006038	0.136079	0.518	0.42	1		PDCL	0.0170657	0.138328	0.287	0.194	1
CARHSP1	0.00603975	0.127	0.471	0.38	1		APOD	0.0171223	-0.233156	0.38	0.48	1
SIRT7	0.00604929	0.126402	0.46	0.373	1		RDX	0.0171914	0.149768	0.404	0.297	1
SYTL1	0.00606859	0.14705	0.763	0.713	1		ZNF280D	0.0172472	0.154988	0.292	0.203	1
AP3D1	0.00607533	0.114965	0.385	0.298	1		NSUN5	0.0172676	0.141162	0.404	0.306	1
TMEM230	0.00608177	0.12435	0.662	0.588	1		ZCCHC11	0.0172939	0.115821	0.281	0.189	1
PNO1	0.00610996	0.119382	0.417	0.332	1		UBE2K	0.0173012	0.180859	0.737	0.694	1
WASL	0.00614026	0.0842629	0.212	0.14	1		ATPAF2	0.0173765	0.128385	0.415	0.311	1
IARS2	0.00615147	0.113873	0.313	0.23	1		CHST2	0.0174067	-0.214033	0.696	0.766	1
DNAJC2	0.00615563	0.135872	0.525	0.446	1		RPUSD1	0.01743	0.117971	0.345	0.24	1
TMEM134	0.00615616	0.133204	0.82	0.796	1		TWF1	0.0174649	0.116171	0.374	0.269	1
CBY1	0.00618516	0.103032	0.342	0.255	1		TAGLN3	0.0174901	-0.225029	0.269	0.377	1
ERH	0.00619164	0.150903	0.878	0.796	1		SNRNP27	0.0174973	0.175179	0.368	0.277	1
MTCH2	0.0061994	0.148385	0.856	0.82	1		GALNT1	0.0175054	-0.211646	0.199	0.286	1
CCDC50	0.00622686	0.093366	0.216	0.144	1		WTAP	0.0175206	0.184283	0.509	0.44	1
PHGDH	0.00623702	-0.145285	0.752	0.861	1		ESD	0.017534	0.138328	0.462	0.334	1
CELSR2	0.00624362	0.122773	0.317	0.236	1		DRG2	0.0175381	0.179209	0.637	0.597	1
D2HGDH	0.00626775	0.0740067	0.216	0.141	1		B3GALT6	0.017544	0.123961	0.316	0.22	1
DAD1	0.00627333	0.149115	0.885	0.849	1		CALM2	0.0175792	0.289698	0.404	0.309	1
RRP1	0.00629028	0.148191	0.525	0.44	1		PCMT1	0.0175832	0.150491	0.836	0.766	1
CLUAP1	0.00629742	0.100419	0.277	0.198	1		CCNB1IP1	0.0175892	0.160271	0.468	0.369	1
IER2	0.0063949	0.20652	0.532	0.457	1		SARS2	0.0176095	0.114609	0.211	0.131	1
USP1	0.00640005	0.102621	0.255	0.18	1		FBXO45	0.0176459	0.160863	0.439	0.351	1
TRAPPC2	0.00642146	0.107466	0.273	0.195	1		ATP6V1G1	0.0176471	-0.13487	1	1	1
SAMD4B	0.00642558	0.108434	0.295	0.215	1		UTP23	0.0176774	0.113618	0.316	0.217	1
DHRS12	0.0064325	0.0935099	0.219	0.148	1		RRP9	0.0176967	0.117819	0.433	0.323	1
ESRP2	0.00643675	0.103257	0.309	0.226	1		THOC7	0.0176984	0.15287	0.959	0.931	1
SFPQ	0.0064472	0.109436	0.691	0.588	1		CALD1	0.0177181	0.0976676	0.491	0.366	1
ASUN	0.00645433	0.103355	0.255	0.18	1		EIF1AX	0.0177382	0.155759	0.988	0.994	1
LY6E	0.00645937	0.129709	0.281	0.203	1		GLTP	0.0177398	-0.144108	0.725	0.771	1
ROCK2	0.00652153	0.105329	0.273	0.195	1		NUFIP2	0.0177575	0.145833	0.339	0.249	1
BEX4	0.00654069	0.135136	0.658	0.572	1		VDAC2	0.0178206	-0.138988	0.994	0.997	1
UXT	0.00654865	0.135517	0.755	0.684	1		VGLL4	0.0178212	0.166253	0.69	0.617	1
ESD	0.00658824	-0.129998	0.191	0.273	1		TP53	0.017918	0.126082	0.374	0.269	1
ZCCHC17	0.00659324	0.112777	0.421	0.333	1		FAM21A	0.0179665	-0.111562	0.123	0.209	1
RAB25	0.00660749	0.124813	0.676	0.587	1		IL20RA	0.017983	-0.100124	0.129	0.214	1
NR2F6	0.00668836	0.105034	0.309	0.228	1		NF1	0.0179941	0.140274	0.304	0.214	1
ASH1L	0.00670392	0.115355	0.388	0.299	1		UBXN7	0.0180208	0.118548	0.251	0.166	1
FAM200B	0.00670544	0.118848	0.561	0.455	1		SRSF10	0.0180442	0.199917	0.526	0.426	1
FAM84A	0.0067515	0.145049	0.647	0.565	1		TECPR2	0.0180888	-0.106091	0.158	0.251	1
PREP	0.00678106	0.0938522	0.248	0.173	1		DNAJC30	0.018113	0.138116	0.427	0.323	1
CTHRC1	0.00681269	0.103602	0.36	0.267	1		GTF3C1	0.0181995	-0.131941	0.363	0.469	1
AUP1	0.00682201	0.118681	0.522	0.433	1		CLN8	0.0182075	-0.192276	0.374	0.474	1
GTF3C6	0.00683145	0.150034	0.601	0.546	1		NDUFA9	0.0182288	0.15671	0.784	0.711	1
ICT1	0.00686158	0.13655	0.453	0.37	1		IGSF9	0.0182352	0.127729	0.292	0.2	1
EID2	0.00687234	0.0986532	0.219	0.15	1		HMG20B	0.0182994	0.14777	0.497	0.394	1
LRP10	0.00688796	0.117592	0.489	0.396	1		SNRPB2	0.0183164	0.141072	0.772	0.677	1
YY1	0.00689172	0.0992086	0.46	0.361	1		INTS6	0.0183407	0.122499	0.368	0.269	1
SLC20A1	0.00690736	0.10974	0.457	0.364	1		FAM83G	0.0183656	-0.180006	0.251	0.346	1
CTC-524C5.2	0.00691508	0.0802977	0.277	0.195	1		VCPKMT	0.0183827	-0.168765	0.415	0.494	1
LRP1	0.00693878	0.096537	0.295	0.213	1		SLC25A33	0.0184988	0.10318	0.456	0.34	1
AATF	0.0069551	0.0972448	0.396	0.303	1		PLEKHG1	0.0185067	0.159939	0.345	0.257	1
STX16	0.00697437	0.102197	0.313	0.229	1		SOCS4	0.0185259	0.135539	0.316	0.22	1
LAD1	0.0069981	0.159196	0.935	0.893	1		H2AFX	0.0185399	0.10102	0.421	0.309	1
SECISBP2	0.00701192	0.113845	0.518	0.424	1		EXOC7	0.0186198	0.0970842	0.392	0.28	1
NDUFA10	0.00702192	0.115151	0.755	0.691	1		ATP6V1E2	0.0186964	0.107723	0.211	0.131	1
TRPS1	0.00705981	0.10647	0.763	0.679	1		LINC00662	0.0187136	0.118148	0.251	0.166	1
ENO1	0.00713163	0.235439	0.942	0.93	1		PLEKHA1	0.018719	0.148129	0.404	0.309	1
ANXA2	0.00715116	0.224875	0.917	0.925	1		TMEM101	0.0187886	0.141805	0.526	0.423	1
BOLA1	0.00716338	0.107114	0.241	0.169	1		LINC00685	0.0187962	0.11844	0.292	0.2	1
MRPS7	0.00718614	0.15328	0.68	0.631	1		KCNK7	0.0188207	0.165148	0.93	0.897	1
TOR1A	0.00719471	0.0846099	0.252	0.174	1		GFOD2	0.0189351	-0.159583	0.538	0.623	1
METTL5	0.00721595	0.145323	0.644	0.583	1		BOD1L1	0.0189464	0.149042	0.491	0.391	1
TMEM173	0.00724212	0.0928657	0.209	0.14	1		PDAP1	0.0189962	0.133	0.988	0.994	1
ARV1	0.00727435	0.108557	0.363	0.28	1		KIAA1217	0.0190049	-0.107504	0.31	0.417	1
LSM3	0.00729529	0.140197	0.903	0.885	1		FAM84A	0.0191022	0.196446	0.713	0.666	1
PRR34-AS1	0.00731694	-0.128319	0.46	0.554	1		RP11-172H24.4	0.019155	0.117675	0.316	0.223	1
PUS7L	0.00732395	0.0996026	0.335	0.25	1		ZDHHC5	0.0191756	-0.128913	0.298	0.406	1
PRADC1	0.00735786	0.079865	0.313	0.225	1		TTL	0.0191815	0.108766	0.246	0.16	1
CLEC11A	0.00739208	0.113346	0.349	0.267	1		WDR41	0.0192151	-0.142213	0.409	0.514	1
TRAPPC12	0.00742232	0.113649	0.522	0.438	1		RRS1	0.019232	0.176886	0.409	0.32	1
DHCR24	0.00744155	0.0928847	0.245	0.167	1		LINC00909	0.0192595	0.115821	0.24	0.157	1
DHX9	0.00744836	0.115827	0.371	0.284	1		TOP1	0.0192835	0.19473	0.848	0.777	1
PPIG	0.00746752	0.132439	0.665	0.584	1		GNAI2	0.0193244	0.178144	0.497	0.411	1
LMAN2	0.00748294	0.150854	0.676	0.619	1		DDX46	0.0193741	0.149156	0.93	0.863	1
CHD4	0.00748332	0.121918	0.576	0.484	1		CCND2	0.0194239	0.311115	0.456	0.38	1
MBD4	0.00751752	0.117011	0.457	0.366	1		TOMM7	0.0194864	0.131182	1	0.991	1
LTV1	0.00752086	0.117186	0.356	0.274	1		DGCR6L	0.0195148	0.13025	0.661	0.56	1
RALGAPA1	0.00752884	0.0875111	0.277	0.196	1		PELO	0.0195248	0.145833	0.234	0.154	1
PTGES3	0.0075425	0.108412	0.831	0.79	1		AKR1A1	0.0195256	0.105284	0.655	0.523	1
MRPL34	0.00754605	0.142439	0.536	0.462	1		GLS	0.0195454	0.126069	0.351	0.254	1
NDUFC2	0.00755616	0.130167	0.953	0.947	1		PLK3	0.0195751	-0.0703893	0.129	0.214	1
PELP1	0.00760212	0.100187	0.223	0.154	1		ERP29	0.0195882	0.190031	0.795	0.703	1
SPRTN	0.00761285	0.0936554	0.216	0.147	1		SYNJ2BP	0.019608	0.138386	0.31	0.22	1
EEF1E1	0.00768616	0.158396	0.629	0.571	1		EML2	0.0196235	0.104093	0.211	0.131	1
H2AFX	0.00769618	0.0950683	0.216	0.147	1		PKN2	0.0196566	0.145069	0.386	0.294	1
RHOV	0.00774755	0.14222	0.637	0.55	1		CCND1	0.0197019	0.205245	0.556	0.429	1
NAA60	0.00775851	0.0833627	0.219	0.148	1		CLPP	0.0197337	0.154326	0.754	0.669	1
CCNY	0.00776049	0.1125	0.331	0.25	1		CPSF3	0.0197953	0.142401	0.433	0.334	1
CTSD	0.00778205	0.162688	0.763	0.724	1		MPLKIP	0.019847	0.151497	0.795	0.737	1
OVOL1	0.00778639	0.137936	0.489	0.401	1		LEPROTL1	0.0199641	-0.134526	0.749	0.786	1
SNX12	0.00780363	0.109548	0.255	0.182	1		STX8	0.0199772	-0.139328	0.31	0.406	1
SSX2IP	0.00784	0.129835	0.622	0.549	1		SLC35A2	0.0200497	0.113529	0.281	0.191	1
PRR7	0.00786266	0.0892463	0.388	0.292	1		KNOP1	0.0200691	0.206274	0.585	0.503	1
CLN8	0.00787143	0.11168	0.482	0.39	1		MDH1	0.0202174	0.182165	0.901	0.843	1
BAIAP2	0.00787276	0.114247	0.266	0.192	1		PLP2	0.0202278	-0.199122	0.982	0.994	1
2021-09-07	0.00787407	-0.137098	0.568	0.645	1		WIZ	0.0202379	0.125586	0.246	0.163	1
GPATCH4	0.00788335	0.109946	0.45	0.362	1		CAPZA2	0.0202472	0.135368	0.456	0.351	1
FXN	0.00788422	0.100967	0.281	0.203	1		NFE2L2	0.0202985	0.164365	0.509	0.414	1
SUPT7L	0.00788738	0.0882712	0.237	0.165	1		RPL11	0.0203055	0.107492	1	1	1
YDJC	0.00791301	0.0972024	0.338	0.252	1		ZNRF1	0.0203184	-0.131773	0.474	0.566	1
GCC2	0.00792582	0.0908948	0.263	0.185	1		TELO2	0.0205048	0.0983559	0.322	0.223	1
ERVK3-1	0.00795492	0.0865769	0.23	0.158	1		PPP4R2	0.0205556	0.123986	0.485	0.38	1
ROBO1	0.00796966	0.090789	0.309	0.225	1		NAPA	0.0205569	-0.142633	0.83	0.906	1
NDUFB6	0.00799055	0.127378	0.881	0.857	1		DPF2	0.0205696	0.138712	0.526	0.434	1
LGALS1	0.00801336	0.148849	0.655	0.546	1		LZTFL1	0.0206363	0.117423	0.222	0.143	1
COX14	0.00801608	0.0981445	0.745	0.697	1		CSNK1A1	0.0207562	-0.0963407	0.988	0.986	1
DHX30	0.00802003	0.124741	0.457	0.377	1		TMEM206	0.0208227	0.105118	0.357	0.254	1
ADSL	0.00811651	0.103257	0.313	0.233	1		LINC00675	0.0208679	-0.105916	0.216	0.314	1
HSP90AA1	0.00813625	0.183414	0.982	0.99	1		NME4	0.0210503	0.125699	0.38	0.28	1
KIF5B	0.00815218	0.139394	0.673	0.608	1		TMEM5	0.0210602	0.124506	0.386	0.286	1
ZNF354A	0.00815973	0.101327	0.299	0.219	1		LSM4	0.0211825	0.160296	0.971	0.917	1
MSRB2	0.00817226	0.101883	0.245	0.171	1		ZBTB11	0.0212265	-0.122211	0.17	0.26	1
EPN1	0.00819249	0.129526	0.41	0.331	1		CCDC58	0.0212291	0.15577	0.374	0.286	1
RP11-545E17.3	0.00820463	0.101696	0.255	0.182	1		PRNP	0.0212807	0.186495	0.409	0.303	1
RPS6KB2	0.0082771	0.136541	0.716	0.606	1		MPHOSPH6	0.0212913	0.136452	0.544	0.446	1
GTF2I	0.00834475	0.135822	0.619	0.536	1		C1orf56	0.0213036	0.18161	0.345	0.263	1
GTF3C2	0.00835713	0.0774173	0.216	0.145	1		YIPF2	0.0213367	0.120311	0.468	0.369	1
MIPEP	0.00842811	0.0897127	0.478	0.381	1		ZFPM1	0.0213736	0.115821	0.55	0.446	1
POP7	0.00842967	0.11604	0.482	0.396	1		ANKRD11	0.0213837	0.17685	0.591	0.506	1
TSNAX	0.00845435	0.132205	0.388	0.306	1		ABCC1	0.0214011	-0.113031	0.187	0.28	1
ROCK1	0.00846393	0.0949437	0.291	0.211	1		ME1	0.0214575	-0.195823	0.158	0.24	1
SUGT1	0.00846806	0.144561	0.565	0.487	1		RBM19	0.021466	-0.110155	0.14	0.226	1
ADPRHL2	0.00848659	0.0793548	0.378	0.284	1		PUS3	0.0214719	0.104912	0.398	0.291	1
LETM1	0.00848724	0.0966148	0.345	0.259	1		ATXN3	0.0214852	0.130292	0.509	0.4	1
NAT10	0.00848807	0.0983068	0.23	0.16	1		GCSH	0.0214921	0.142495	0.632	0.526	1
PGD	0.00849979	0.120745	0.468	0.381	1		RPS27L	0.0215042	0.129455	0.772	0.711	1
C15orf40	0.00851533	0.107852	0.421	0.333	1		AC003958.2	0.0215131	-0.152508	0.146	0.229	1
PTK7	0.00851907	0.124877	0.496	0.412	1		DHPS	0.0215249	0.157261	0.614	0.537	1
BAIAP2L1	0.00852321	0.0915154	0.313	0.23	1		NDUFAF4	0.0215383	0.132698	0.433	0.331	1
INTS12	0.00855254	0.08695	0.266	0.189	1		ZBED6	0.0215396	0.108056	0.257	0.171	1
GPT2	0.00856526	0.0970532	0.342	0.257	1		UBA2	0.0215671	0.121355	0.684	0.586	1
APEX1	0.00859553	0.15845	0.576	0.481	1		ECHDC1	0.0216551	0.172762	0.801	0.754	1
C7orf73	0.00860414	0.12134	0.777	0.706	1		AK8	0.0216876	0.208525	0.444	0.363	1
SZRD1	0.00863789	0.100082	0.439	0.348	1		APOA1BP	0.0216978	0.164216	0.778	0.72	1
TBCA	0.00872051	0.098593	0.982	0.968	1		SRPK2	0.0217047	0.126803	0.538	0.434	1
ARHGAP44	0.00872648	0.107954	0.277	0.203	1		CMTM8	0.0217669	0.19177	0.632	0.586	1
DENND1B	0.00874507	0.0882712	0.23	0.159	1		FASTKD2	0.0217787	0.155843	0.415	0.323	1
DUSP22	0.00880365	0.136345	0.558	0.475	1		ITGB1	0.0217861	0.170862	0.456	0.366	1
ZNF207	0.00880508	0.121177	0.568	0.483	1		ZNRF2	0.0218214	-0.172486	0.333	0.426	1
TIMM10	0.00882915	0.116472	0.712	0.626	1		UPF3A	0.0218585	0.169323	0.591	0.503	1
PCDH19	0.00883563	0.0946171	0.241	0.169	1		MOB1B	0.0218641	0.0899421	0.211	0.131	1
PRPSAP2	0.00886512	0.101662	0.363	0.278	1		RPF2	0.0218963	0.147278	0.45	0.354	1
ELMOD3	0.00889208	0.0962917	0.245	0.173	1		SMIM7	0.0219455	-0.142172	0.754	0.786	1
LITAF	0.00891945	0.129731	0.442	0.365	1		DDX17	0.0219815	0.182585	0.842	0.803	1
NDUFB5	0.00894186	0.108094	0.734	0.661	1		C1orf106	0.0220629	0.101628	0.345	0.249	1
WDR77	0.00896966	0.0962563	0.464	0.373	1		EPHA1	0.0221074	0.141843	0.491	0.397	1
IMPACT	0.00901004	0.117815	0.392	0.309	1		RRAGC	0.0221318	-0.122983	0.374	0.474	1
RIOK1	0.00903276	0.108872	0.281	0.207	1		PLIN2	0.0221448	0.119672	0.573	0.466	1
PFDN6	0.00903625	0.128009	0.687	0.619	1		TUSC3	0.0221778	0.127904	0.474	0.366	1
DAP	0.00903684	0.0809787	0.201	0.134	1		SMCO4	0.0222045	0.127335	0.24	0.157	1
EML3	0.00906736	0.104489	0.234	0.163	1		ARMT1	0.0222142	0.150398	0.298	0.211	1
BSG	0.00907362	0.135837	0.752	0.7	1		STUB1	0.0222174	0.122168	0.924	0.891	1
WDR74	0.00907779	0.151505	0.561	0.488	1		RAB4B	0.0222199	0.111361	0.205	0.129	1
PINX1	0.00907901	0.110726	0.349	0.266	1		LGALS1	0.0224929	0.370294	0.696	0.626	1
TMEM167A	0.00908047	0.131179	0.82	0.759	1		TSEN54	0.0225055	0.0968615	0.216	0.137	1
JAGN1	0.00908498	0.1278	0.561	0.486	1		KITLG	0.0225063	0.141093	0.392	0.283	1
SKIV2L2	0.0091118	-0.118066	0.234	0.311	1		CCT4	0.0225725	0.140747	0.982	0.929	1
MYCN	0.00911784	0.101502	0.288	0.211	1		AIP	0.0226056	0.108409	0.246	0.163	1
YTHDF1	0.00913021	0.102814	0.245	0.174	1		RNPS1	0.0226318	0.179859	0.673	0.609	1
WDR59	0.00915594	0.123212	0.54	0.451	1		BCR	0.0226835	-0.106	0.211	0.309	1
CRELD2	0.00917647	0.110157	0.493	0.402	1		N4BP2L2	0.0226904	0.180463	0.708	0.603	1
ECI1	0.00917784	0.0941431	0.219	0.151	1		USE1	0.0227222	0.106554	0.55	0.426	1
PPP2R3C	0.00918291	0.0879516	0.299	0.218	1		ZNF205	0.0227457	0.143276	0.421	0.326	1
EFS	0.0091947	0.0817871	0.288	0.207	1		REV1	0.0228434	-0.119721	0.17	0.257	1
MYL12A	0.00919568	0.100794	0.874	0.841	1		SAC3D1	0.0228666	0.112666	0.234	0.154	1
UBL4A	0.00924743	0.123947	0.291	0.219	1		AGTRAP	0.0229213	0.152994	0.626	0.526	1
DCTN5	0.00925138	0.091037	0.345	0.261	1		RPA3	0.0230052	0.155506	0.427	0.34	1
ZBTB7A	0.0092559	0.113655	0.392	0.307	1		GFM1	0.023074	-0.119315	0.234	0.331	1
EIF3H	0.00931399	0.146462	0.91	0.89	1		BCKDK	0.0230939	0.104617	0.421	0.314	1
RP11-1094M14.11	0.00932321	0.0961122	0.284	0.207	1		ACOT9	0.0231493	0.14674	0.415	0.323	1
RNF187	0.00932376	0.134359	0.561	0.472	1		RARA	0.0231568	0.106643	0.228	0.149	1
TERF1	0.00932813	0.211795	0.511	0.455	1		THOC3	0.0232553	0.143618	0.55	0.46	1
PPP1R12A	0.0093417	0.133174	0.295	0.222	1		RNF145	0.0232703	-0.160695	0.807	0.849	1
MARS	0.00935877	0.12161	0.392	0.309	1		ARF5	0.0232761	0.1298	0.936	0.866	1
SSR4	0.00937022	0.105432	0.989	0.974	1		PES1	0.0233597	0.11291	0.333	0.237	1
NAA50	0.00942261	0.115556	0.468	0.377	1		CSTF3	0.0235194	0.100758	0.374	0.269	1
SPAG7	0.00948236	0.12983	0.529	0.443	1		SNAPC3	0.0237597	-0.120051	0.193	0.283	1
RNF126	0.00959002	0.14275	0.536	0.464	1		VPS29	0.0237712	0.123691	0.901	0.86	1
MRPS16	0.00959639	0.130834	0.694	0.653	1		WDR3	0.0238267	0.113262	0.327	0.234	1
NTHL1	0.00959989	0.11423	0.338	0.257	1		KAZN	0.0238491	0.104062	0.316	0.223	1
UBE2K	0.00961327	0.139295	0.565	0.484	1		TIMM23	0.0238828	0.118713	0.333	0.24	1
UBE3C	0.00962001	0.105432	0.234	0.165	1		POM121C	0.0239088	0.140274	0.357	0.271	1
MYL6	0.00962154	0.0961407	1	1	1		TPM2	0.0239352	0.316531	0.509	0.446	1
PDIA6	0.00962606	0.159677	0.676	0.587	1		EPCAM	0.0239395	-0.160974	0.409	0.514	1
FUS	0.00965329	0.140917	0.572	0.497	1		STX10	0.0239489	0.147642	0.567	0.474	1
KITLG	0.00965725	0.0815059	0.205	0.137	1		RERE	0.0239672	0.139781	0.269	0.186	1
SPECC1	0.00965979	0.106078	0.367	0.283	1		CBX1	0.0239711	0.165866	0.339	0.254	1
DUT	0.0096746	0.128873	0.615	0.545	1		CDC40	0.0239871	0.139004	0.421	0.323	1
MAP1LC3A	0.00969596	0.113159	0.327	0.248	1		STARD10	0.0239902	-0.191769	0.795	0.843	1
TMSB10	0.00969617	0.171517	0.942	0.903	1		UFSP2	0.0240087	0.157449	0.48	0.397	1
ANAPC5	0.00970799	0.0879261	0.698	0.595	1		DTD1	0.024023	0.140938	0.632	0.546	1
IER5	0.00972033	0.121575	0.428	0.344	1		FAM63A	0.0240824	-0.0815608	0.135	0.22	1
JAG1	0.00974965	0.166068	0.694	0.656	1		SYNGR1	0.0241249	0.157904	0.427	0.34	1
TPM4	0.00976117	0.0708524	0.475	0.372	1		ABCA1	0.0241542	-0.148392	0.251	0.343	1
NUDT5	0.00977822	0.157488	0.806	0.779	1		TRAF3IP1	0.0242457	0.12334	0.216	0.14	1
KLF13	0.0098587	0.106457	0.371	0.289	1		XPNPEP1	0.0242787	0.138932	0.38	0.289	1
PHF14	0.00986446	0.0970569	0.421	0.329	1		TNRC18	0.0243191	0.103068	0.228	0.149	1
APOA1BP	0.00989035	0.115625	0.709	0.609	1		DCAF6	0.0243804	0.117358	0.263	0.18	1
PPP4C	0.00990209	0.107511	0.813	0.786	1		PRDM1	0.024505	-0.144382	0.17	0.257	1
ARID4B	0.00995086	0.127493	0.331	0.254	1		RAB32	0.0245306	-0.189487	0.749	0.806	1
THOC3	0.009964	0.0969055	0.342	0.259	1		HOMER2	0.0245375	-0.144003	0.614	0.726	1
KRAS	0.00999741	-0.12562	0.237	0.313	1		PRPF3	0.0245827	0.107359	0.251	0.169	1
SBDS	0.0100857	0.114773	0.727	0.623	1		VAC14	0.0246184	0.116582	0.281	0.194	1
C11orf73	0.0101068	0.121696	0.759	0.706	1		FUOM	0.0246912	0.150928	0.269	0.189	1
PDHB	0.0101272	0.142397	0.795	0.742	1		KCTD3	0.0247697	0.117605	0.357	0.263	1
UBFD1	0.010136	0.110905	0.558	0.455	1		ARFGAP2	0.0247751	-0.135504	0.567	0.666	1
SMUG1	0.010153	0.114116	0.313	0.24	1		HK1	0.024917	-0.146849	0.316	0.403	1
PARP12	0.0101948	0.0796939	0.248	0.174	1		BRAT1	0.0249179	0.120625	0.304	0.217	1
CEP104	0.0102023	0.0964502	0.234	0.165	1		LSM12	0.0249528	0.161414	0.585	0.5	1
UQCRFS1	0.0102442	0.101583	0.874	0.805	1		SET	0.0249864	0.141067	0.977	0.923	1
SSB	0.0102822	0.155175	0.698	0.647	1		MTX1	0.025004	0.175695	0.561	0.503	1
PKP3	0.010285	0.147247	0.874	0.863	1		BRK1	0.0251463	-0.129768	0.982	0.994	1
TENM2	0.0103041	0.101327	0.309	0.229	1		CPSF3L	0.0251606	0.122626	0.649	0.554	1
SDAD1	0.0103336	0.109933	0.442	0.354	1		MRPL11	0.0251927	0.165666	0.491	0.4	1
ARRDC4	0.0103552	0.103901	0.504	0.414	1		CISD3	0.0252119	0.165341	0.602	0.517	1
CTC-444N24.11	0.010382	0.11486	0.291	0.218	1		SHFM1	0.0252707	0.117297	0.988	0.986	1
PRDM2	0.0104011	0.0859794	0.212	0.145	1		EXOC4	0.0253533	0.101684	0.31	0.217	1
YBEY	0.0104077	0.1001	0.313	0.235	1		DNPEP	0.0254391	-0.281152	0.544	0.611	1
FGD6	0.0104088	0.0858789	0.216	0.148	1		MRPL1	0.0254674	0.157279	0.719	0.643	1
DNAJC17	0.0104448	0.108595	0.371	0.288	1		TCERG1	0.0254883	0.156454	0.444	0.337	1
KLHL20	0.0104903	0.0864744	0.241	0.17	1		TRAPPC6A	0.0255667	0.142106	0.906	0.86	1
NABP2	0.0104964	0.0943409	0.435	0.347	1		SASH1	0.0256461	-0.107654	0.263	0.357	1
TCEA3	0.0105104	0.0673554	0.317	0.229	1		ALKBH2	0.0257045	0.10581	0.386	0.286	1
MPZL2	0.0105107	0.139945	0.748	0.654	1		MED17	0.0257153	0.16968	0.327	0.246	1
HES1	0.010562	0.188297	0.701	0.639	1		PTOV1	0.0257328	0.155675	0.626	0.557	1
C3orf14	0.0106158	0.137607	0.669	0.594	1		SRSF4	0.0257345	0.203002	0.544	0.483	1
EIF2AK1	0.010624	0.117054	0.518	0.424	1		TCTEX1D2	0.0257795	0.131119	0.556	0.449	1
LRRC41	0.0106545	0.111996	0.381	0.303	1		KIDINS220	0.0258088	-0.100766	0.45	0.557	1
ADSS	0.0106912	-0.0971386	0.263	0.35	1		CAPZB	0.0258581	0.130914	0.918	0.874	1
CXADR	0.0107315	-0.137367	0.723	0.746	1		ZMIZ1	0.0258874	0.136333	0.257	0.177	1
SRSF11	0.0107373	0.109377	0.741	0.653	1		LAMTOR4	0.0259876	0.127079	0.982	0.951	1
ALKBH2	0.0107755	0.09329	0.27	0.196	1		POLR1D	0.025999	0.133572	0.696	0.591	1
SARAF	0.0108231	0.134431	0.586	0.506	1		PMF1	0.0260846	0.150542	0.491	0.394	1
PTBP1	0.010832	0.121685	0.392	0.311	1		HDDC2	0.0261271	-0.138496	0.801	0.889	1
RPUSD2	0.0109117	0.0758336	0.201	0.136	1		WDR6	0.0261287	0.108321	0.351	0.257	1
ECI2	0.0109174	0.13562	0.468	0.39	1		GSTT2B	0.0262282	0.109382	0.444	0.34	1
TXNL1	0.0109478	0.146866	0.809	0.757	1		NUMA1	0.0262455	-0.140093	0.298	0.394	1
MAPKAPK5	0.0109593	0.0841726	0.288	0.21	1		C2CD2	0.0263331	-0.130266	0.175	0.26	1
CEP164	0.0109706	0.0864513	0.291	0.211	1		SRRM1	0.0264222	0.150099	0.848	0.751	1
NAGK	0.0109896	0.129854	0.579	0.51	1		TMEM256	0.0264815	0.154183	0.86	0.831	1
C14orf166	0.0110035	0.13208	0.921	0.923	1		TYW1	0.0266008	0.116582	0.281	0.197	1
PRRC2A	0.0110207	0.124047	0.392	0.317	1		MARK4	0.0266819	-0.10742	0.152	0.237	1
KIFC2	0.0110973	0.105016	0.248	0.18	1		KAT8	0.026713	0.129574	0.386	0.297	1
SNX7	0.0111309	0.107473	0.406	0.324	1		LEF1	0.0267149	-0.193483	0.836	0.846	1
SKP1	0.0112206	-0.0947931	0.993	0.996	1		2021-09-09	0.0268719	0.21798	0.55	0.497	1
FAM46B	0.0112351	-0.0860054	0.165	0.243	1		RDH14	0.0269202	0.140274	0.427	0.334	1
CCT2	0.0112416	0.162699	0.795	0.785	1		ATXN10	0.0269502	0.149683	0.789	0.763	1
ZNF710	0.0112969	0.0902163	0.216	0.15	1		ZFAND2A	0.0269741	-0.127275	0.281	0.377	1
SNCAIP	0.0114424	0.0984556	0.263	0.189	1		PALLD	0.0271349	0.213739	0.205	0.134	1
GADD45A	0.0115188	0.139782	0.565	0.479	1		MRPL17	0.0271657	0.163847	0.585	0.503	1
WDR12	0.0115193	0.0994139	0.428	0.342	1		TFAM	0.0271932	0.0968172	0.374	0.277	1
VRK3	0.0115367	0.0818063	0.205	0.14	1		BFAR	0.0271985	0.159452	0.281	0.203	1
RABAC1	0.011537	0.10522	0.601	0.517	1		CNOT4	0.0272101	0.148351	0.368	0.283	1
HOOK3	0.011543	0.0934866	0.299	0.222	1		TAGLN2	0.0272649	0.202961	0.959	0.954	1
APTX	0.011552	0.102502	0.363	0.283	1		ZNF195	0.0272901	0.0968615	0.216	0.14	1
TMEM19	0.0115526	0.0940789	0.302	0.224	1		RDH11	0.0273182	0.138021	0.807	0.74	1
CYB561	0.0115549	0.107991	0.464	0.377	1		C12orf43	0.0273274	0.106338	0.298	0.211	1
ALOX12	0.0115769	0.0944976	0.263	0.189	1		PABPN1	0.027336	0.147363	0.754	0.651	1
DOLK	0.0115803	0.0943248	0.259	0.188	1		SNHG10	0.0273577	0.128936	0.322	0.234	1
ANKRD12	0.011599	0.119296	0.432	0.35	1		ATP2B4	0.0274254	-0.130361	0.287	0.389	1
ALKBH7	0.0116051	0.100193	0.719	0.619	1		SOX4	0.0274843	0.166513	0.713	0.626	1
NUDT3	0.0116344	0.101327	0.313	0.236	1		KLHL36	0.0275399	0.111361	0.304	0.217	1
TBC1D17	0.0117233	0.0835351	0.201	0.137	1		SEPW1	0.0275533	0.172474	0.895	0.834	1
LINC00493	0.0117243	0.12366	0.86	0.791	1		MRPS35	0.0275801	0.159303	0.591	0.526	1
BUD31	0.0117873	0.125743	0.878	0.83	1		SNRNP200	0.0276397	-0.158173	0.363	0.443	1
ISG20L2	0.0118	0.0907714	0.273	0.199	1		RPL4	0.0277107	0.0938385	1	1	1
LUC7L3	0.0118289	0.137077	0.597	0.519	1		LRRC41	0.0278202	0.119974	0.474	0.377	1
PARL	0.0118504	0.116077	0.453	0.374	1		MGMT	0.0278366	0.124989	0.713	0.634	1
SCARB2	0.011853	0.105805	0.356	0.273	1		EGLN2	0.0278801	-0.117583	0.193	0.28	1
TRAPPC6A	0.0119138	0.131715	0.687	0.616	1		TMEM131	0.027961	-0.0968739	0.222	0.317	1
CKAP4	0.0119153	0.152047	0.55	0.479	1		KIAA1143	0.0279689	0.11834	0.339	0.246	1
RDH12	0.0119478	0.181129	0.615	0.534	1		RPP40	0.0279798	0.115102	0.351	0.26	1
CDC37	0.0119876	0.145803	0.626	0.562	1		H2AFV	0.0280323	0.166114	0.421	0.331	1
SLC35B1	0.0119879	0.13169	0.608	0.536	1		TCF12	0.0280875	0.131724	0.234	0.157	1
NBEAL1	0.0120121	0.104726	0.281	0.21	1		FGFR1OP	0.0281304	0.106004	0.287	0.2	1
RNMTL1	0.0120471	0.0859794	0.205	0.14	1		ABI2	0.0281381	0.148467	0.632	0.563	1
ANKRD13D	0.0120477	0.0914028	0.234	0.166	1		2021-03-02	0.0281711	-0.116667	0.246	0.34	1
CTNND1	0.0120557	0.120976	0.486	0.406	1		MZT1	0.0282665	0.115821	0.421	0.326	1
PTRH2	0.0120961	0.118631	0.27	0.2	1		UBE2Z	0.0284263	0.107997	0.333	0.237	1
BCL2L12	0.0121706	0.0789478	0.237	0.167	1		ZNF544	0.028446	0.102071	0.234	0.154	1
TFAM	0.012274	0.0959995	0.212	0.148	1		GYLTL1B	0.0286148	0.0970419	0.281	0.194	1
TUBGCP2	0.0123393	0.0986201	0.281	0.209	1		CCDC84	0.0286997	0.102939	0.287	0.2	1
ZC3H14	0.0123472	0.095378	0.241	0.173	1		GSTA4	0.0288535	0.158004	0.491	0.397	1
CHCHD1	0.0123951	0.106989	0.597	0.505	1		GRAMD3	0.0289877	-0.109461	0.123	0.2	1
SCAP	0.0124099	0.0892545	0.263	0.191	1		KIAA0930	0.0290766	-0.179903	0.579	0.657	1
GLCE	0.0124102	0.0863548	0.295	0.218	1		SNAPIN	0.0290876	0.11419	0.632	0.523	1
NDUFA12	0.0124305	0.111816	0.935	0.892	1		BCL2L1	0.0290977	-0.201418	0.31	0.389	1
ZNF493	0.0124597	0.0853003	0.248	0.177	1		ADK	0.0291046	0.112366	0.637	0.543	1
ZNF593	0.0126235	0.121486	0.68	0.604	1		HIPK2	0.0291616	-0.119992	0.228	0.32	1
ISY1	0.0126445	0.0958271	0.259	0.189	1		DALRD3	0.0292961	0.125528	0.567	0.477	1
MID1IP1	0.0126515	0.0949563	0.338	0.259	1		NDUFAB1	0.0293518	0.121048	0.982	0.943	1
GTF3C5	0.0126569	0.0880569	0.288	0.211	1		CETN2	0.0293597	0.218838	0.62	0.637	1
MBNL2	0.0126678	0.102043	0.522	0.439	1		CENPP	0.0294179	-0.102156	0.135	0.214	1
MRPL43	0.0126903	0.117525	0.594	0.531	1		C6orf203	0.0294422	0.141611	0.386	0.297	1
TTLL12	0.0127092	0.0910197	0.252	0.181	1		C20orf27	0.0294694	0.141575	0.398	0.309	1
MRPS2	0.0127117	0.0892148	0.317	0.239	1		ASCC2	0.0294911	-0.148935	0.468	0.563	1
KRTAP11-1	0.0127162	0.34318	0.942	0.957	1		TMEM127	0.0295362	0.0965524	0.205	0.131	1
MIOS	0.0127924	0.141013	0.612	0.554	1		SLC35E3	0.0296349	0.108363	0.304	0.217	1
B3GALT6	0.0128292	0.0952223	0.209	0.145	1		ALDH3B2	0.0297242	-0.125755	0.409	0.503	1
TPST2	0.0128415	0.136618	0.565	0.498	1		CORO1B	0.0297304	0.108101	0.608	0.491	1
COA5	0.0128548	0.0882712	0.41	0.321	1		ZNF639	0.0297444	0.0971737	0.205	0.131	1
SIPA1L2	0.0128733	0.0790657	0.219	0.152	1		PGK1	0.0298728	0.133739	0.924	0.877	1
HNRNPL	0.0128966	0.0881717	0.378	0.292	1		ARL6IP6	0.0298997	0.113977	0.298	0.211	1
FLNA	0.012902	0.120551	0.237	0.171	1		MT-CYB	0.0299586	0.0529337	1	1	1
SF3B2	0.0129051	0.136823	0.608	0.554	1		GOLPH3	0.0299838	0.10949	0.228	0.151	1
YWHAB	0.0129281	0.116753	0.946	0.933	1		MOCS3	0.0300523	0.103748	0.211	0.137	1
ZNF511	0.0129326	0.0926544	0.356	0.276	1		ERCC3	0.030119	0.0962463	0.222	0.146	1
CLTB	0.0129576	0.163672	0.867	0.859	1		MT1G	0.0301434	0.417063	0.275	0.2	1
ATMIN	0.0129952	0.090626	0.23	0.163	1		TBC1D10B	0.0302412	0.116968	0.269	0.189	1
MRS2	0.0130635	0.0915073	0.356	0.274	1		ZNF511	0.0302848	0.134505	0.526	0.437	1
HDAC3	0.0130681	0.0937598	0.284	0.211	1		CCNT1	0.0303603	0.141781	0.24	0.166	1
RP11-44F21.5	0.0131216	0.098208	0.327	0.251	1		TBPL1	0.0303669	0.132274	0.392	0.306	1
DHX32	0.0131291	0.083278	0.223	0.156	1		SLC35E2B	0.0303856	0.146001	0.292	0.211	1
SEMA4A	0.0131878	0.11405	0.399	0.32	1		TIFA	0.0305583	0.116582	0.269	0.189	1
PRKAR2A	0.0133312	0.129569	0.374	0.306	1		CDC42BPG	0.0307226	0.0968615	0.205	0.131	1
DGUOK	0.0133379	0.124985	0.755	0.69	1		FBXO17	0.0308348	0.10543	0.322	0.231	1
PHF3	0.0133424	0.0810124	0.281	0.206	1		CALHM2	0.0308868	0.108363	0.287	0.203	1
BORCS7	0.0133651	0.0932814	0.345	0.265	1		INF2	0.0309428	-0.111805	0.257	0.357	1
OFD1	0.0134152	0.123098	0.442	0.372	1		SMARCC1	0.0309723	-0.179448	0.544	0.609	1
SCO2	0.0134329	0.0742168	0.353	0.266	1		NELFE	0.0310411	0.143757	0.596	0.54	1
PGP	0.0134409	0.144614	0.799	0.743	1		C9orf85	0.0311383	-0.116667	0.246	0.34	1
C12orf73	0.0134657	0.0972024	0.335	0.258	1		TAF15	0.0311978	0.139889	0.485	0.403	1
GRPEL1	0.013479	0.0833021	0.446	0.354	1		ENDOU	0.0312384	-0.1541	0.193	0.28	1
RGS14	0.0135112	0.168129	0.727	0.671	1		PDPK1	0.0312816	-0.128764	0.205	0.289	1
SPA17	0.0135165	0.0738607	0.255	0.182	1		POLR2J	0.0313879	0.130793	0.836	0.826	1
PRMT5	0.0135231	0.119578	0.489	0.409	1		RCC2	0.0314356	0.129727	0.637	0.526	1
TMEM223	0.013529	0.0941812	0.259	0.189	1		IFT74	0.0314371	0.131206	0.357	0.266	1
LYPD3	0.0135857	0.172654	0.766	0.754	1		DHRS4	0.0316915	0.120821	0.251	0.174	1
UBE2M	0.013611	0.153619	0.529	0.461	1		ZNF883	0.0318174	0.11834	0.339	0.249	1
ALG3	0.0136468	0.129466	0.442	0.376	1		PLBD1	0.031895	0.146253	0.462	0.369	1
MT-ND6	0.0136804	-0.128883	0.489	0.575	1		CEP89	0.0319284	-0.105437	0.17	0.254	1
SDHAF1	0.0136933	0.098907	0.324	0.247	1		CPEB2	0.0319664	-0.114285	0.292	0.391	1
DHX29	0.013754	0.11717	0.518	0.44	1		POP7	0.0320931	0.142688	0.626	0.549	1
RPP38	0.0137773	0.116831	0.378	0.299	1		TSFM	0.0320939	0.130994	0.561	0.48	1
GFM1	0.0137783	0.0815059	0.309	0.232	1		SFT2D1	0.0321044	0.109365	0.696	0.591	1
MAPK1IP1L	0.0138029	0.10875	0.673	0.599	1		WIPI1	0.0321904	-0.383744	0.515	0.571	1
NFAT5	0.0138886	0.0840834	0.219	0.154	1		MCM7	0.0321968	0.162439	0.205	0.134	1
HEBP2	0.0139176	0.109982	0.878	0.848	1		ATP5O	0.0321992	0.118056	1	0.991	1
SNRPF	0.0139368	0.11523	0.914	0.859	1		TMEM59	0.0322439	-0.098308	0.988	0.969	1
RPL36AL	0.0139376	0.0853991	1	0.985	1		POLR2E	0.032332	0.117657	0.942	0.903	1
DECR1	0.013953	0.119105	0.665	0.586	1		WDFY2	0.0325173	0.117971	0.322	0.234	1
NAP1L4	0.014035	0.0924513	0.327	0.25	1		SMIM8	0.0325411	0.0970419	0.269	0.186	1
MFSD3	0.0141435	0.0955261	0.273	0.203	1		SIPA1L1	0.0326245	0.108546	0.433	0.331	1
ILF2	0.0141899	0.141033	0.701	0.674	1		CAPNS2	0.0326473	0.112102	0.585	0.486	1
ZDHHC16	0.0142001	0.105821	0.324	0.248	1		TRIM59	0.0329053	0.116968	0.251	0.174	1
CKMT1B	0.0142435	0.147777	0.338	0.273	1		GORASP2	0.0329089	0.118967	0.363	0.274	1
TNPO3	0.0142663	0.0886962	0.299	0.224	1		S1PR3	0.032912	-0.11474	0.251	0.343	1
COX7A2L	0.0143044	0.112054	0.835	0.811	1		INO80E	0.0329314	0.108409	0.246	0.169	1
TXNRD1	0.0143108	0.136993	0.64	0.568	1		MFSD10	0.032951	0.0915535	0.222	0.146	1
PLIN2	0.0143223	0.239445	0.36	0.292	1		TMEM238	0.033003	0.161114	0.754	0.729	1
RPS26	0.0143528	0.0707757	1	1	1		AKAP9	0.0330165	0.119647	0.789	0.697	1
TMEM245	0.0143816	0.0824683	0.216	0.151	1		C2orf47	0.0331032	0.0804712	0.427	0.314	1
OCIAD1	0.0144018	0.13295	0.705	0.65	1		PPP1R12A	0.0331063	0.121961	0.491	0.389	1
HUWE1	0.0144711	0.0841726	0.396	0.31	1		ABHD2	0.0331636	-0.148522	0.287	0.374	1
RNF8	0.0144717	0.124224	0.723	0.678	1		TMED2	0.033168	-0.112129	0.62	0.729	1
COQ5	0.0145472	0.094662	0.313	0.237	1		SMARCA5	0.0332067	0.152128	0.591	0.5	1
SRP9	0.0145551	0.0939584	0.845	0.809	1		TP53I13	0.0332096	0.12472	0.246	0.171	1
PRC1	0.0145813	0.0989546	0.259	0.191	1		LINC01451	0.0333373	-0.102877	0.181	0.269	1
TJP2	0.0145883	0.106701	0.309	0.235	1		PCBP2	0.0333778	-0.121591	0.86	0.926	1
FSCN1	0.0145891	0.161212	0.442	0.374	1		GMPPA	0.033426	0.101423	0.251	0.171	1
CDC42BPB	0.0146708	0.0856815	0.234	0.167	1		CSTF2	0.0334728	0.112793	0.287	0.206	1
RUVBL1	0.0146884	0.117696	0.399	0.324	1		MCUR1	0.0335287	-0.153245	0.579	0.677	1
SKIL	0.0146905	0.0974452	0.353	0.273	1		CTU2	0.0335958	0.104809	0.357	0.266	1
ARPC1B	0.0146945	0.101502	0.306	0.235	1		PDHA1	0.0336078	0.126176	0.667	0.566	1
DDX55	0.01476	0.0864744	0.234	0.167	1		RBFA	0.0336907	0.123642	0.474	0.383	1
RMND5B	0.0148058	0.110098	0.388	0.314	1		EIF4E	0.0337726	0.136452	0.778	0.72	1
RBM18	0.0148109	0.107682	0.27	0.203	1		MESDC2	0.0337791	0.12224	0.608	0.503	1
NUDT8	0.0148869	0.104838	0.302	0.23	1		C3orf38	0.0337799	0.117892	0.386	0.3	1
RANGRF	0.0148968	0.105618	0.374	0.296	1		NUP50-AS1	0.0337968	-0.161812	0.205	0.283	1
PDLIM4	0.014912	0.135537	0.446	0.364	1		DIS3	0.0338088	-0.115033	0.339	0.44	1
MYL5	0.0149701	0.0842581	0.277	0.204	1		SPATA5L1	0.0339725	0.110979	0.205	0.134	1
TRAPPC6B	0.0151123	0.0936224	0.284	0.211	1		NOC4L	0.0340787	0.151372	0.433	0.354	1
SF3B1	0.0151373	0.117918	0.554	0.469	1		ALDH16A1	0.0341223	0.131304	0.439	0.349	1
ZFP36	0.0151509	0.0996468	0.234	0.169	1		MED14	0.034166	0.10222	0.345	0.254	1
TRPC4AP	0.0151604	0.0966105	0.227	0.163	1		MED31	0.0341917	0.182779	0.526	0.449	1
CAPNS1	0.0152123	0.0975417	0.219	0.156	1		KMT2B	0.0342867	0.104062	0.322	0.234	1
TVP23B	0.015295	0.0969981	0.273	0.204	1		NDRG1	0.0343601	-0.125258	0.608	0.7	1
ATP6V1H	0.0153024	0.112475	0.464	0.385	1		THAP2	0.0343702	0.0923941	0.234	0.157	1
RAB11B	0.0153049	0.112533	0.432	0.355	1		ICT1	0.0343797	0.093934	0.614	0.517	1
TCEA1	0.0153941	0.106411	0.568	0.483	1		HEBP1	0.0345038	0.142293	0.713	0.669	1
KAT5	0.0154015	0.0768986	0.284	0.21	1		USMG5	0.0345225	0.0910959	1	1	1
DYNC1I1	0.0154281	0.13514	0.68	0.602	1		ANP32E	0.0345242	0.184801	0.462	0.394	1
KLHL42	0.0154329	0.100967	0.27	0.2	1		DPP3	0.0345676	0.132673	0.31	0.229	1
KIF21A	0.0154934	0.0675058	0.428	0.335	1		EBNA1BP2	0.0347502	0.15506	0.883	0.811	1
SNHG9	0.0156608	-0.154162	0.723	0.757	1		BIN3	0.0347946	-0.108552	0.199	0.286	1
GSTZ1	0.0157068	0.089211	0.424	0.339	1		BAMBI	0.034803	-0.440573	0.661	0.697	1
SSBP1	0.0157673	0.108854	0.975	0.952	1		ZBED5	0.0348407	0.124198	0.421	0.326	1
TMF1	0.0158235	0.0761173	0.284	0.21	1		GIGYF2	0.0349188	-0.134369	0.532	0.594	1
TMEM256	0.0158775	-0.118062	0.755	0.809	1		VTA1	0.0349821	-0.131615	0.304	0.389	1
IMPDH1	0.0159254	0.0934282	0.259	0.191	1		KRT27	0.0351122	0.988286	0.269	0.363	1
A1BG	0.0159272	0.0868084	0.309	0.233	1		EIF3H	0.0351173	0.112729	0.977	0.96	1
CMTR2	0.0159625	0.0849782	0.219	0.155	1		PTRH2	0.0352247	0.129174	0.386	0.303	1
NCOR1	0.0159729	0.139295	0.381	0.316	1		FLYWCH2	0.0353789	0.113358	0.357	0.269	1
MTA1	0.0160251	0.0929578	0.309	0.235	1		AC093323.3	0.0356123	0.0855728	0.228	0.151	1
STT3B	0.0160284	0.102614	0.504	0.432	1		UCP2	0.0356233	-0.125743	0.269	0.354	1
PSMD3	0.0160464	0.106907	0.687	0.617	1		CLASP2	0.0357004	0.109857	0.216	0.146	1
TXNL4A	0.0161107	0.127489	0.813	0.813	1		GPR180	0.0357306	0.125151	0.228	0.151	1
TUSC3	0.0161331	0.0983353	0.432	0.347	1		ABHD17A	0.0357585	-0.138791	0.526	0.603	1
ORMDL3	0.0161344	0.0958271	0.259	0.192	1		TMEM132A	0.0358579	0.112681	0.357	0.269	1
NT5C	0.0161357	0.103219	0.493	0.41	1		CCZ1	0.0359126	0.148001	0.52	0.443	1
NOP10	0.0161569	0.100853	0.942	0.933	1		KCTD15	0.0359608	0.0782845	0.24	0.16	1
RHOT2	0.0161733	0.0838399	0.299	0.224	1		FKBP1A	0.0360102	0.128234	0.982	0.943	1
DBNL	0.0162197	0.109063	0.507	0.422	1		TUG1	0.0360151	0.154111	0.45	0.371	1
WDR11	0.016249	0.0834868	0.266	0.196	1		SDF2	0.0360431	-0.121591	0.456	0.554	1
AKR1B1	0.0163282	0.147277	0.421	0.358	1		IFNGR1	0.036053	0.123452	0.257	0.18	1
POLR2D	0.0163977	0.0814329	0.237	0.17	1		SELENBP1	0.0361904	-0.117265	0.994	1	1
MTX1	0.0164217	0.113466	0.457	0.376	1		TAB3	0.0361966	-0.106819	0.14	0.217	1
ASNSD1	0.0164524	0.10181	0.403	0.326	1		SLC4A7	0.0362361	0.161259	0.433	0.349	1
UBXN6	0.0165035	0.112627	0.363	0.291	1		SMUG1	0.0363918	0.116923	0.316	0.234	1
CCDC84	0.0165125	0.086999	0.201	0.141	1		DNAJB2	0.0364868	-0.109795	0.427	0.523	1
C1QTNF9B-AS1	0.0166117	0.0916657	0.219	0.156	1		RHOT1	0.0365171	0.129574	0.392	0.309	1
MLST8	0.0166862	0.0987478	0.331	0.258	1		RSRC2	0.0365806	0.163647	0.661	0.594	1
NONO	0.0167599	0.117283	0.507	0.428	1		COQ2	0.0366038	0.100146	0.205	0.134	1
SAE1	0.0168051	0.0967998	0.317	0.244	1		MT-ND5	0.0366627	-0.105302	1	1	1
PAK1IP1	0.0168417	0.0957571	0.439	0.354	1		NDUFB7	0.0366674	0.101927	0.977	0.991	1
PPP1R11	0.0168546	0.089716	0.403	0.318	1		MPG	0.0367024	0.135882	0.602	0.531	1
PHB2	0.0169125	0.156106	0.576	0.528	1		MIF4GD	0.0367524	0.120965	0.62	0.546	1
STAT1	0.0169133	0.0873699	0.219	0.156	1		TSPYL5	0.0367884	-0.120298	0.24	0.326	1
PHF10	0.0169294	0.0792193	0.306	0.23	1		KRTDAP	0.0368513	0.0635367	0.251	0.177	1
PRDX4	0.0169858	0.177563	0.669	0.632	1		NOL12	0.0368649	0.10998	0.322	0.237	1
THAP7	0.0170186	0.0994402	0.335	0.261	1		STK3	0.0368713	0.113745	0.515	0.4	1
MCCC2	0.0171504	0.0809159	0.345	0.266	1		COX6B1	0.0369052	0.0796468	1	1	1
USP39	0.0171517	0.0910197	0.252	0.185	1		CALM3	0.0369849	0.165224	0.591	0.534	1
CWC27	0.0171575	0.0829354	0.313	0.237	1		TCP1	0.0370805	0.106338	0.842	0.769	1
SCPEP1	0.0171692	0.143567	0.644	0.586	1		PHF14	0.0371914	0.176024	0.497	0.423	1
LINC00685	0.0172057	0.0872454	0.327	0.25	1		EPB41L5	0.0372971	0.119699	0.363	0.274	1
FBXO9	0.0172143	0.103476	0.374	0.299	1		MOGS	0.037407	0.0991832	0.228	0.154	1
SERINC1	0.0172399	0.0781891	0.223	0.158	1		SFT2D3	0.0374781	-0.110855	0.14	0.214	1
APEX2	0.0173434	0.08695	0.255	0.188	1		SLC1A5	0.0375316	-0.177352	0.608	0.689	1
EBAG9	0.0174483	0.0896092	0.338	0.262	1		SUMO2	0.0375544	0.131456	0.994	0.971	1
DPP3	0.0175182	0.0968882	0.241	0.177	1		GOLGA2	0.0376296	-0.161342	0.433	0.52	1
GFM2	0.0175758	0.0950683	0.216	0.155	1		TTC32	0.0376981	0.107706	0.251	0.174	1
SF3B6	0.0176077	0.0955176	0.975	0.952	1		SCO2	0.0378199	0.130035	0.462	0.377	1
TIMM8A	0.0177147	0.084432	0.259	0.191	1		WDR59	0.0379806	-0.151698	0.497	0.554	1
NAA35	0.0177224	0.0823891	0.23	0.166	1		MRPL47	0.0379857	0.134288	0.825	0.809	1
GTF2F1	0.0178835	0.100129	0.342	0.269	1		TPT1	0.0381983	0.08029	1	1	1
GDE1	0.0178872	0.142388	0.439	0.387	1		PCF11	0.0382005	-0.137248	0.316	0.411	1
TBC1D16	0.0178957	0.0942824	0.363	0.288	1		CITED4	0.0382092	0.118855	0.994	1	1
SPTBN5	0.0179712	0.0990126	0.277	0.21	1		UBL7	0.0383316	0.128855	0.345	0.263	1
SIRPA	0.0179862	0.0948021	0.295	0.225	1		LYRM5	0.0384599	-0.109358	0.269	0.36	1
BCL2L13	0.0179933	0.0964174	0.266	0.2	1		PPP3CA	0.0385456	0.169993	0.327	0.251	1
BLVRB	0.0180116	-0.105733	0.306	0.387	1		MZF1	0.0385511	0.0986501	0.298	0.214	1
NRP2	0.0180191	0.0900149	0.259	0.192	1		COQ3	0.0387122	0.093985	0.398	0.303	1
RBM17	0.0180379	0.10917	0.45	0.373	1		MYLIP	0.0387217	0.113529	0.257	0.18	1
NDUFB3	0.0180544	0.0923978	0.939	0.92	1		TTF1	0.0387993	0.131798	0.304	0.229	1
SULF2	0.0181661	0.0826296	0.201	0.141	1		BTG2	0.0388864	-0.171461	0.31	0.397	1
TBPL1	0.0181687	0.087864	0.342	0.265	1		AP1S1	0.0389117	0.120918	0.842	0.82	1
TMEM54	0.0182964	0.157485	0.853	0.816	1		FAM3A	0.0389566	-0.117421	0.327	0.429	1
NCOA4	0.0183474	0.0933955	0.392	0.316	1		PDIA4	0.0389581	0.119206	0.392	0.303	1
POM121C	0.0183969	0.0731181	0.23	0.165	1		CSNK1G2	0.039051	0.137828	0.462	0.374	1
DESI2	0.0183981	0.0990231	0.518	0.432	1		FAM212A	0.0391226	0.0936781	0.322	0.234	1
GAS6	0.0184666	0.110726	0.273	0.206	1		CYFIP2	0.0392248	-0.134978	0.561	0.649	1
CTPS1	0.018482	0.0706041	0.219	0.155	1		OMA1	0.0393021	0.11256	0.333	0.249	1
GLRX5	0.0184917	0.117186	0.644	0.573	1		GTF2H5	0.0396079	0.141631	0.871	0.811	1
TIMM9	0.0185305	0.0980522	0.424	0.347	1		PRR13	0.0396222	0.135974	0.673	0.597	1
ZBTB7B	0.0185421	0.0823337	0.288	0.217	1		PROM2	0.0396709	0.0694279	0.404	0.3	1
NEO1	0.0185944	0.0982167	0.255	0.189	1		LSM5	0.0397846	0.112926	0.942	0.894	1
FERMT1	0.0186543	0.0614841	0.241	0.171	1		ZNF226	0.0398106	0.106643	0.216	0.146	1
SIAH1	0.0186977	0.0830886	0.309	0.236	1		TMEM42	0.0399149	0.102071	0.246	0.171	1
ATXN10	0.0187307	0.130113	0.583	0.519	1		KCNJ15	0.0399617	0.128516	0.304	0.229	1
SENP2	0.0187571	0.0789478	0.234	0.169	1		THYN1	0.0400179	0.121534	0.398	0.309	1
FIP1L1	0.0187625	0.0825579	0.281	0.21	1		MRPL15	0.0400256	0.116295	0.731	0.651	1
CDC5L	0.0187875	0.0768986	0.284	0.211	1		NEMF	0.0401235	0.181826	0.538	0.477	1
ZNF397	0.0188276	0.0917803	0.252	0.185	1		OCA2	0.0401641	0.0890066	0.661	0.52	1
TPM2	0.0188894	0.155158	0.299	0.232	1		FBXW4	0.0402535	0.0956429	0.222	0.149	1
FAM207A	0.0189254	0.122601	0.626	0.562	1		LPAR6	0.0402868	0.141187	0.339	0.254	1
SLC35A2	0.0189538	0.0757514	0.205	0.144	1		RNF40	0.0403006	-0.0878277	0.129	0.203	1
NRDC	0.0189729	0.122153	0.432	0.361	1		SUGP2	0.0404333	0.110098	0.269	0.191	1
NUMB	0.0190416	0.0748064	0.223	0.159	1		BAG5	0.040436	0.150977	0.48	0.411	1
HM13	0.0190639	0.0973498	0.504	0.427	1		TXNRD1	0.0404869	-0.160814	0.696	0.769	1
ATF1	0.0190837	0.085073	0.212	0.151	1		ZCCHC9	0.0405296	0.0978988	0.357	0.269	1
WARS	0.0191134	0.0852076	0.259	0.192	1		SUCO	0.0405582	0.113902	0.251	0.177	1
ACOT8	0.0191279	0.0941164	0.335	0.261	1		HMGXB3	0.0405636	0.08512	0.304	0.214	1
HYAL2	0.0191437	0.10401	0.414	0.34	1		EGR1	0.040621	-0.23922	0.556	0.609	1
BAMBI	0.0191682	0.208289	0.73	0.628	1		PPP2CB	0.0406504	-0.131416	0.655	0.72	1
FLII	0.0191713	0.103824	0.284	0.217	1		CCDC106	0.0406577	0.0964554	0.281	0.2	1
CCDC25	0.0192147	0.138943	0.68	0.604	1		KRTCAP2	0.0407766	0.129219	0.69	0.6	1
ZNHIT6	0.0192627	0.0665362	0.299	0.224	1		TMEM167A	0.0409102	0.120511	0.942	0.889	1
RBM4	0.0193346	0.0852428	0.317	0.243	1		MFF	0.0409139	0.174117	0.673	0.62	1
CDKN1A	0.0193931	0.11161	0.608	0.529	1		MRPL52	0.0410689	0.113816	0.977	0.951	1
SOX4	0.0194342	0.0830362	0.55	0.453	1		SPTAN1	0.0411847	-0.171593	0.55	0.623	1
C3orf17	0.0196899	0.0837366	0.248	0.182	1		SLC35B2	0.0411942	0.113529	0.257	0.183	1
DCAF13	0.0198644	0.129816	0.586	0.521	1		PYCR2	0.0412695	0.0958797	0.281	0.2	1
TMEM184A	0.0198772	0.0545505	0.291	0.215	1		MPZL1	0.0413101	-0.0988892	0.351	0.449	1
SUMF2	0.0198912	0.0569881	0.475	0.376	1		CPNE3	0.0414312	0.142637	0.591	0.543	1
PTCH2	0.0198919	0.0929444	0.234	0.17	1		EIF4E3	0.041523	-0.122667	0.135	0.206	1
C2CD2	0.0199947	-0.0995656	0.173	0.24	1		CRYZL1	0.0416403	0.0879275	0.322	0.234	1
AKT1S1	0.0200224	0.0849089	0.435	0.35	1		SLMAP	0.0416723	0.107691	0.31	0.226	1
DICER1	0.0200446	0.098624	0.403	0.328	1		GTF2E2	0.0418053	-0.13711	0.538	0.609	1
TBL3	0.0200625	0.0981279	0.345	0.274	1		NDRG3	0.04185	0.107706	0.263	0.189	1
LINC01420	0.0202306	0.111139	0.719	0.645	1		C12orf45	0.0418638	0.109307	0.491	0.389	1
MAP3K13	0.0202389	0.139525	0.719	0.66	1		UMPS	0.0419302	0.133091	0.433	0.349	1
SLC30A9	0.0203239	0.091037	0.331	0.258	1		PWP1	0.0419353	0.144219	0.655	0.569	1
SOWAHC	0.0203801	0.104925	0.263	0.199	1		TTC37	0.0419515	-0.120116	0.538	0.629	1
NDUFAF4	0.0203821	0.114108	0.378	0.307	1		HSPA1A	0.0422189	0.167431	0.234	0.163	1
POLR3D	0.0204095	0.0823108	0.223	0.16	1		TRIM8	0.0423962	0.0965524	0.205	0.134	1
SND1	0.0204347	0.0847598	0.291	0.221	1		ANAPC16	0.0424587	0.109457	0.947	0.934	1
SLC12A2	0.0205218	-0.208047	0.385	0.449	1		RSF1	0.0424849	0.123723	0.468	0.383	1
AIM1	0.0205438	0.12005	0.619	0.529	1		PAQR7	0.0425666	0.0993039	0.333	0.249	1
ADI1	0.020607	0.100955	0.619	0.528	1		POLR1C	0.0425736	0.112502	0.532	0.426	1
MMADHC	0.0206345	0.084606	0.881	0.86	1		MRPL2	0.0426503	0.126803	0.544	0.451	1
FAM120A	0.0206593	0.0689058	0.446	0.355	1		KRIT1	0.0426773	0.128099	0.31	0.234	1
ST13	0.0206923	-0.115126	0.647	0.724	1		LYPD3	0.0428021	0.127914	0.819	0.754	1
PLK2	0.020771	0.108195	0.342	0.273	1		HNRNPD	0.0429234	0.177998	0.456	0.374	1
EVPL	0.0208551	0.0996026	0.299	0.23	1		MIPEP	0.0429771	0.117819	0.427	0.337	1
PLEKHJ1	0.0208804	0.0704333	0.331	0.252	1		MAD1L1	0.0430176	-0.167628	0.86	0.86	1
CCNL2	0.0208833	0.0978274	0.353	0.278	1		EEF1E1	0.0431509	0.120934	0.743	0.683	1
CCDC167	0.0209178	0.0912736	0.629	0.545	1		C17orf62	0.0432165	0.11243	0.281	0.206	1
ADAR	0.0210208	0.0944661	0.403	0.328	1		GPR107	0.0433197	0.0929681	0.222	0.151	1
TCEB3	0.0210729	0.0704016	0.356	0.274	1		PQLC1	0.0434138	-0.0869356	0.444	0.534	1
GLT8D1	0.0211144	0.0762812	0.255	0.188	1		DGUOK-AS1	0.0434573	0.0998329	0.62	0.517	1
COPB2	0.0211209	0.113676	0.442	0.373	1		PPT2	0.0435223	-0.136566	0.287	0.374	1
RP1-39G22.7	0.0211737	0.085394	0.248	0.184	1		TMEM41B	0.0435626	-0.134679	0.363	0.46	1
MVK	0.0212011	0.119324	0.342	0.276	1		CHP1	0.0437489	0.145004	0.474	0.394	1
OXLD1	0.0212698	0.0834719	0.493	0.409	1		COBL	0.0438431	-0.168884	0.181	0.251	1
ST20	0.0214152	0.0841726	0.338	0.263	1		KIF1B	0.0439094	-0.129056	0.24	0.323	1
INSIG1	0.0214469	0.050096	0.317	0.236	1		ARF3	0.044043	-0.124745	0.661	0.751	1
KLF5	0.0214795	0.129591	0.835	0.808	1		XPO1	0.0443642	0.131611	0.485	0.386	1
JMJD8	0.0214802	0.0851161	0.27	0.203	1		MYDGF	0.0443773	0.123737	0.743	0.694	1
PDCD11	0.0216049	0.0719463	0.335	0.257	1		SLC9A3R1	0.0443829	0.117142	0.415	0.337	1
CPA6	0.0216314	0.102742	0.281	0.214	1		RAC1	0.0444879	0.105221	1	0.994	1
CNOT10	0.0216443	0.0773674	0.219	0.158	1		PHF20	0.0446119	0.118328	0.474	0.38	1
RAB40C	0.0216659	0.0925759	0.335	0.263	1		DNM2	0.0446304	-0.102205	0.175	0.254	1
MRPL11	0.0217487	0.0822163	0.353	0.274	1		TMEM147	0.0447176	-0.154163	0.936	0.954	1
MNAT1	0.0217586	0.0913861	0.381	0.306	1		TMEM208	0.0447967	-0.108713	0.784	0.877	1
QARS	0.0217834	0.13691	0.612	0.565	1		ACYP2	0.0449452	0.0907365	0.257	0.18	1
RPP40	0.0218053	0.0829488	0.245	0.18	1		ZC3H8	0.0450589	0.141093	0.444	0.366	1
ARMCX6	0.0218124	0.0858837	0.266	0.199	1		ABCB7	0.0451818	0.0841034	0.257	0.18	1
SLTM	0.0218209	0.128481	0.579	0.519	1		SAR1B	0.0453679	-0.106499	0.608	0.691	1
PRKAG2	0.0218247	0.0898228	0.644	0.551	1		MAN2C1	0.0457284	0.104912	0.246	0.171	1
FAF2	0.0218812	0.0738607	0.252	0.185	1		SART3	0.0457289	-0.111877	0.181	0.257	1
RSU1	0.021882	0.115572	0.424	0.353	1		PFDN1	0.0458933	0.0837057	0.52	0.42	1
XIAP	0.0219067	0.117573	0.385	0.317	1		SWI5	0.0459159	-0.157072	0.83	0.869	1
BORCS6	0.0219068	0.0817299	0.209	0.15	1		POR	0.0460425	0.117819	0.415	0.331	1
MBD3	0.021942	0.0813608	0.237	0.174	1		MSI2	0.0461044	0.118855	0.415	0.334	1
S100A2	0.0219974	0.0690201	0.874	0.844	1		SON	0.0461608	0.146235	0.83	0.763	1
DARS	0.0220018	0.119956	0.604	0.535	1		OARD1	0.0462583	0.174432	0.409	0.34	1
MRPS30	0.0221913	0.0877443	0.299	0.229	1		CUL2	0.0463832	0.100758	0.363	0.274	1
RABL6	0.0222321	0.107102	0.424	0.348	1		C16orf91	0.0463985	0.111098	0.608	0.517	1
SERTAD1	0.0223138	0.106882	0.561	0.48	1		PYURF	0.0464355	0.127704	0.906	0.849	1
MRPL57	0.0223443	0.101564	0.885	0.841	1		CHURC1	0.0466463	0.126286	0.901	0.831	1
PDLIM7	0.0223618	0.108632	0.374	0.305	1		EBAG9	0.0468924	0.0947591	0.48	0.383	1
CHCHD5	0.0223628	0.130759	0.694	0.639	1		KAT5	0.0472412	0.121973	0.322	0.243	1
H2AFV	0.0223697	0.0836789	0.291	0.222	1		GDPD3	0.0473344	-0.373999	0.298	0.36	1
SNX4	0.0225191	0.0646057	0.201	0.141	1		FNBP1L	0.0473611	0.0684314	0.31	0.223	1
RSL1D1	0.0225218	0.121092	0.662	0.579	1		MTFMT	0.047369	0.114747	0.339	0.254	1
CARS	0.0225954	0.084606	0.446	0.359	1		CHMP3	0.0474389	-0.0925377	0.626	0.726	1
ARL5A	0.0225991	0.137528	0.683	0.656	1		CEBPD	0.0474487	0.189478	0.398	0.331	1
HCFC1R1	0.0226101	0.110025	0.259	0.198	1		TRMT13	0.0474877	0.107677	0.345	0.263	1
ABT1	0.0226888	0.110726	0.385	0.32	1		DEF8	0.0475135	-0.123445	0.48	0.571	1
C2orf47	0.0227037	0.0933522	0.291	0.224	1		IAH1	0.0476557	0.105252	0.509	0.417	1
MRPS35	0.0227048	0.106738	0.424	0.358	1		FAM179B	0.0477281	0.0904397	0.339	0.254	1
RPF1	0.0227142	0.0943834	0.673	0.575	1		MRPL27	0.0478786	0.143634	0.877	0.829	1
EIF4A3	0.0227271	0.145607	0.665	0.623	1		COPS4	0.0479414	0.136822	0.526	0.42	1
CECR5	0.0227428	0.0839217	0.295	0.225	1		FBXW11	0.0479905	0.121415	0.281	0.209	1
SEH1L	0.0227826	0.0824824	0.281	0.213	1		C2orf54	0.0480492	0.108363	0.281	0.206	1
KRT17	0.022783	0.387822	0.784	0.683	1		CERS3	0.0481239	0.0985569	0.24	0.169	1
LCE1C	0.0228759	0.125768	0.367	0.299	1		PPA1	0.048203	0.10268	0.971	0.989	1
PEX16	0.0229351	0.0801082	0.291	0.222	1		PSMC5	0.0482215	-0.10945	0.994	0.994	1
SERPINB13	0.023001	0.112634	0.669	0.623	1		CASP8AP2	0.0482326	0.0953455	0.234	0.163	1
TSC22D3	0.0230131	0.111594	0.324	0.254	1		FAM207A	0.0486336	0.147073	0.778	0.729	1
FAM49B	0.0230161	0.0906913	0.342	0.27	1		ROGDI	0.0486432	-0.0839518	0.281	0.38	1
ZC2HC1A	0.0230312	0.0968882	0.237	0.176	1		CCDC167	0.0486442	-0.15957	0.579	0.643	1
IAH1	0.0231132	0.0911623	0.374	0.298	1		GCAT	0.048647	0.112793	0.632	0.577	1
MLX	0.0231249	0.0834054	0.27	0.203	1		SYT7	0.0486498	0.089068	0.474	0.374	1
HNRNPA3	0.0235357	0.123454	0.799	0.818	1		TGM3	0.048697	-0.227293	0.678	0.763	1
SLC30A5	0.0235374	0.106626	0.291	0.226	1		ELAVL1	0.0488421	0.125823	0.538	0.457	1
FTH1	0.0235414	-0.164866	0.989	0.986	1		DLG1	0.0489037	0.0968172	0.392	0.303	1
CDK5	0.0236709	0.0697053	0.284	0.213	1		PSMC4	0.0489676	0.0892118	0.936	0.943	1
PUSL1	0.0236736	0.0903774	0.241	0.18	1		C11orf49	0.0489695	0.113777	0.404	0.32	1
GPATCH8	0.023687	0.086247	0.353	0.28	1		TBL1XR1	0.0490235	0.129328	0.538	0.454	1
VDR	0.0237511	0.0764526	0.227	0.165	1		FGD5-AS1	0.049027	0.0912786	0.24	0.166	1
ANAPC16	0.0237603	0.0906779	0.914	0.894	1		ATP2C1	0.0491589	-0.12097	0.38	0.474	1
NUP210	0.0237621	0.0889436	0.23	0.17	1		MAPRE1	0.0491606	0.110321	0.316	0.237	1
NCS1	0.0238086	0.0740369	0.209	0.15	1		SKA2	0.0491725	0.0838913	0.503	0.403	1
FH	0.0238701	0.113259	0.446	0.379	1		BAIAP2	0.049343	0.0879275	0.322	0.237	1
PSMD7	0.0238979	0.136218	0.874	0.874	1		YY1	0.0493488	0.140274	0.643	0.606	1
CD2BP2	0.0239293	0.106874	0.511	0.44	1		WNT2B	0.0494028	-0.105437	0.158	0.231	1
CEBPZOS	0.023941	0.0955137	0.363	0.289	1		INO80D	0.0494525	0.0982481	0.24	0.169	1
CTDNEP1	0.0240386	0.0866805	0.353	0.278	1		ID2	0.0495146	0.116272	0.772	0.726	1
PSMA6	0.0240767	0.0973532	0.32	0.254	1		NAT6	0.0495436	0.099501	0.222	0.154	1
DDX10	0.0241086	0.0902552	0.241	0.178	1		DBF4	0.0495689	0.0950509	0.234	0.163	1
SH3GL1	0.024136	0.0646564	0.212	0.151	1		DYM	0.0496228	0.110227	0.211	0.146	1
ROM1	0.0241529	0.0892976	0.205	0.148	1		ST14	0.0496231	-0.146973	0.649	0.72	1
ANAPC11	0.0241906	0.0827417	0.896	0.883	1		SCRN3	0.0496635	0.0837636	0.345	0.254	1
CD44	0.0241984	0.0655468	0.399	0.32	1		GAS6	0.0496723	0.107359	0.339	0.254	1
C6orf132	0.0242388	0.0952508	0.424	0.35	1		FAM76A	0.0497967	0.110815	0.251	0.18	1
EPB41L5	0.0242859	0.0995169	0.27	0.204	1		C5orf15	0.0499417	0.0917228	0.31	0.229	1
EIF3J-AS1	0.0243195	0.076409	0.234	0.171	1		NAB1	0.0499566	0.118148	0.234	0.166	1
LSM7	0.0244111	0.108714	0.845	0.79	1		RBM17	0.0499629	0.100473	0.591	0.474	1
PIGF	0.0244356	0.0845672	0.349	0.276	1		TBCC	0.0499893	0.0988117	0.404	0.314	1
RNF135	0.0245315	0.0664557	0.259	0.191	1		HSPB8	0.0500238	-0.156973	0.456	0.517	1
PYCR1	0.0245694	0.0823108	0.219	0.159	1		ALG6	0.0500594	0.0789396	0.222	0.151	1
FAM122A	0.0246004	0.0783549	0.201	0.144	1		ZNF37A	0.05006	0.10891	0.351	0.263	1
SHISA5	0.024655	0.108056	0.309	0.244	1		PARD6G	0.0501147	0.0962899	0.404	0.314	1
CCDC85B	0.0248146	0.108501	0.888	0.85	1		HYAL2	0.0501915	0.131477	0.637	0.569	1
WDR83	0.0248215	0.0749117	0.205	0.147	1		TMEM223	0.0502972	0.122259	0.374	0.3	1
PELI1	0.0248239	0.0857082	0.335	0.261	1		FAM35A	0.0504455	0.0850736	0.228	0.157	1
ZHX1	0.0249775	0.0705097	0.277	0.209	1		UBE2W	0.0504487	0.103129	0.333	0.251	1
UBE4A	0.0249823	0.0740369	0.205	0.147	1		EMD	0.0505097	0.167598	0.491	0.426	1
BABAM1	0.0249888	0.100459	0.507	0.44	1		FHL2	0.0506203	0.130355	0.234	0.166	1
PRPF18	0.0250393	0.0798059	0.313	0.243	1		QSER1	0.0506817	0.0836318	0.263	0.186	1
MAN1B1	0.0250556	0.0877221	0.248	0.185	1		NDUFS4	0.0508058	0.162092	0.778	0.754	1
ZNF706	0.0250581	0.104729	0.644	0.565	1		NIPSNAP1	0.0509195	0.134143	0.515	0.44	1
EFTUD2	0.02507	0.0885882	0.291	0.225	1		MRPL54	0.0510212	0.0995923	0.883	0.831	1
NDUFS4	0.0252345	0.119313	0.651	0.604	1		HADHB	0.0510232	0.139153	0.942	0.9	1
PABPC4	0.0252805	0.106009	0.486	0.416	1		NSMCE4A	0.0511367	0.127704	0.865	0.766	1
UCP2	0.025378	0.0930833	0.212	0.154	1		WASH1	0.0512596	0.116968	0.257	0.186	1
EGFR	0.0254578	0.11836	0.478	0.413	1		MRPL57	0.0513185	0.102132	0.918	0.909	1
IPO4	0.0254658	0.0798834	0.216	0.156	1		GGPS1	0.0513407	0.0882205	0.48	0.383	1
ZNF664	0.0254792	0.103572	0.576	0.51	1		TMEM160	0.0513496	0.132102	0.62	0.526	1
NUPR1	0.0254984	-0.137222	0.971	0.966	1		HMGN5	0.0513822	0.114279	0.246	0.177	1
PRKCZ	0.0255021	0.0773674	0.216	0.156	1		PYCARD	0.0514313	0.199483	0.38	0.291	1
UCK2	0.0255517	0.0997518	0.421	0.35	1		CFDP1	0.0516351	0.119711	0.48	0.397	1
ALDOA	0.0255689	0.105828	0.971	0.955	1		CDV3	0.0517026	-0.255103	0.55	0.611	1
PTP4A2	0.0255778	0.12571	0.669	0.605	1		METAP1	0.0517297	0.0848889	0.561	0.454	1
SURF2	0.0256031	0.111858	0.633	0.553	1		RXRA	0.0518382	0.128855	0.339	0.26	1
NOTCH1	0.0256184	0.120424	0.432	0.359	1		NPEPL1	0.0518873	0.0995489	0.275	0.2	1
PPP6C	0.0257726	0.0813848	0.439	0.357	1		XRCC1	0.0520181	0.105252	0.234	0.166	1
LMNA	0.0257759	0.11751	0.809	0.798	1		FDXR	0.0521028	0.126135	0.532	0.446	1
CCDC3	0.0257881	-0.0844665	0.158	0.222	1		ELAC1	0.0521047	0.0875507	0.257	0.183	1
ZFP36L1	0.0258076	0.103127	0.327	0.259	1		GALK1	0.0521167	0.0971192	0.485	0.394	1
STK24	0.0259236	0.0928291	0.309	0.243	1		UBA3	0.052148	0.112214	0.532	0.443	1
P2RY2	0.02603	0.0781891	0.223	0.163	1		SGPL1	0.0521779	-0.0921723	0.199	0.28	1
CPSF4	0.0260809	0.0637318	0.201	0.143	1		RETSAT	0.0522322	-0.14448	0.181	0.251	1
ETFA	0.0261066	0.0880947	0.932	0.904	1		LDOC1	0.0522494	-0.176375	0.433	0.497	1
COG7	0.0261352	0.0790064	0.223	0.163	1		PTPN2	0.0522596	0.119916	0.38	0.297	1
POLR1D	0.0261841	0.0764288	0.428	0.347	1		KCTD9	0.052833	0.101423	0.251	0.18	1
SLC9A3R1	0.0263081	0.0792764	0.284	0.217	1		UAP1	0.0528594	0.125354	0.404	0.326	1
HDAC5	0.0263118	0.0751468	0.435	0.353	1		IFT27	0.0530907	0.103485	0.503	0.414	1
CBX3	0.0264754	0.127107	0.543	0.472	1		C15orf61	0.0531161	0.100473	0.322	0.243	1
ATG12	0.0265412	0.0746882	0.396	0.316	1		PHLDB3	0.0531275	0.0848889	0.304	0.226	1
NOL7	0.0265953	0.13295	0.698	0.658	1		NANS	0.0531506	0.0897095	0.392	0.303	1
GART	0.0266287	0.0772211	0.237	0.176	1		THOP1	0.0531615	0.0920345	0.515	0.414	1
DSG4	0.0267182	0.124047	0.856	0.781	1		MLX	0.0534426	0.100202	0.409	0.32	1
MIRLET7BHG	0.0267416	0.0762395	0.255	0.191	1		TMEM54	0.0536571	-0.179284	0.971	0.971	1
CUTA	0.0267599	0.133607	0.709	0.649	1		JAK1	0.0536963	-0.104744	0.246	0.329	1
MTERF2	0.0268623	0.0665619	0.317	0.243	1		CENPB	0.0537195	-0.0815608	0.146	0.22	1
TWF1	0.0268873	0.0714171	0.23	0.169	1		ECHDC3	0.0537401	0.147092	0.567	0.511	1
SORT1	0.0270491	0.084432	0.255	0.193	1		SIAH1	0.0537404	0.0972051	0.31	0.229	1
PLEC	0.0270793	0.113142	0.482	0.407	1		FXR1	0.0538068	0.161424	0.374	0.306	1
KPNA6	0.0271098	0.0837791	0.349	0.277	1		PEF1	0.0538315	0.138107	0.567	0.497	1
SMARCB1	0.0272243	0.100459	0.478	0.406	1		WBP2	0.0538378	-0.0789701	0.339	0.437	1
LPIN3	0.0272409	-0.144941	0.237	0.298	1		HBP1	0.0538804	-0.120792	0.292	0.38	1
PERP	0.0272435	0.122125	1	1	1		NBPF14	0.0539973	-0.0909695	0.158	0.231	1
WSB1	0.0272741	0.0816731	0.5	0.414	1		KRT36	0.0540024	-0.188134	0.684	0.763	1
LAMTOR2	0.0273471	0.0848979	0.586	0.514	1		SLC30A1	0.0542622	0.16711	0.462	0.383	1
NKAP	0.0273732	0.0838562	0.356	0.283	1		RSBN1L	0.0543935	0.148452	0.544	0.474	1
LDOC1	0.0274341	0.0877649	0.482	0.388	1		GOLT1B	0.0544631	0.117675	0.298	0.226	1
ATP5L	0.0274507	0.0542761	1	0.995	1		ACOT7	0.054641	-0.224283	0.62	0.654	1
FAM98C	0.0275763	0.0706041	0.216	0.156	1		M6PR	0.0547055	0.130515	0.316	0.243	1
ZMYM2	0.0276283	0.0845875	0.299	0.23	1		IGBP1	0.0547718	0.136062	0.637	0.577	1
MLXIP	0.0276479	0.0949563	0.317	0.248	1		TMEM14C	0.0548194	0.11531	0.906	0.817	1
PSMC3	0.0277838	-0.0933972	0.799	0.86	1		YAP1	0.0548616	-0.113846	0.38	0.474	1
RP11-792A8.4	0.0277839	0.0807583	0.486	0.401	1		MAP7D1	0.0549173	-0.108552	0.199	0.274	1
IMP3	0.0279074	0.108799	0.723	0.676	1		KIF20B	0.0549275	0.115073	0.275	0.203	1
DESI1	0.0279213	0.0746308	0.41	0.329	1		EIF3D	0.0549342	-0.138289	0.982	0.98	1
GNL1	0.0280245	0.0756711	0.219	0.16	1		BIRC6	0.0549573	-0.0959244	0.269	0.36	1
PDRG1	0.0280524	0.0704921	0.295	0.225	1		DDR1	0.0551997	0.130144	0.398	0.326	1
MAP3K11	0.0280557	0.0808785	0.277	0.213	1		DTX2	0.055314	0.0647607	0.216	0.146	1
FTSJ3	0.0281005	0.0722454	0.237	0.176	1		KLC2	0.0553263	0.0912786	0.251	0.18	1
ZSWIM7	0.0282399	0.103953	0.367	0.303	1		VSNL1	0.0553484	0.151887	0.871	0.777	1
ITFG2	0.0283674	0.0822334	0.234	0.174	1		C6orf89	0.0554106	0.149873	0.509	0.449	1
STUB1	0.0283949	0.116212	0.712	0.68	1		INSIG2	0.0554282	-0.197054	0.14	0.206	1
FNBP1	0.0284638	0.102381	0.46	0.391	1		PDRG1	0.0555525	0.115485	0.404	0.323	1
GOSR1	0.0286496	0.0817702	0.342	0.27	1		ATP9A	0.0556219	0.085826	0.222	0.154	1
ARMC6	0.0287108	0.0781351	0.227	0.167	1		PSMA3	0.0556447	0.0830027	0.959	0.974	1
SEC16A	0.0290122	0.0714465	0.212	0.154	1		USP53	0.0558233	0.0899421	0.205	0.14	1
REST	0.0290173	0.101151	0.288	0.225	1		PIH1D1	0.0558546	0.144867	0.69	0.631	1
C2orf82	0.0290507	0.0807474	0.284	0.218	1		DDX56	0.0559014	0.12232	0.573	0.483	1
FGGY	0.0290692	0.0714026	0.237	0.176	1		LMBR1L	0.0559965	-0.083217	0.152	0.226	1
METTL23	0.0290986	0.0853858	0.396	0.322	1		LIMK2	0.0560415	-0.097038	0.246	0.331	1
C3orf52	0.0292197	0.0629949	0.223	0.162	1		NIF3L1	0.0560545	0.100787	0.257	0.186	1
CMC2	0.0292807	0.107161	0.435	0.372	1		APEX2	0.0560994	0.0952863	0.357	0.271	1
FXYD3	0.0295655	-0.0814997	0.45	0.542	1		NSRP1	0.0561884	0.136118	0.596	0.494	1
DDX41	0.0295668	0.117932	0.428	0.369	1		PLEKHA5	0.0563812	-0.112296	0.661	0.743	1
MGST1	0.0296402	-0.108987	0.637	0.737	1		DGCR14	0.0566147	0.0866006	0.205	0.14	1
PRKAR1A	0.0296847	0.0972707	0.486	0.409	1		SLC39A4	0.0567183	0.122962	0.474	0.394	1
KDM2B	0.0297655	0.0806968	0.219	0.162	1		WDR70	0.0568568	0.0770291	0.263	0.189	1
PICK1	0.029786	0.0740067	0.212	0.155	1		CCNL2	0.0568779	0.116126	0.491	0.4	1
RRP9	0.0298141	0.075774	0.327	0.255	1		MEX3C	0.0569116	0.0923941	0.222	0.154	1
BET1	0.0299306	0.0847308	0.586	0.508	1		EIF2AK4	0.0569133	0.141187	0.333	0.266	1
RBM14	0.029975	0.0915241	0.266	0.206	1		ZNF506	0.0571129	0.102732	0.222	0.157	1
KLHDC2	0.0300129	0.0901072	0.446	0.373	1		RAN	0.0571914	0.0954982	1	0.997	1
MPI	0.0300144	0.0723044	0.216	0.158	1		EMC2	0.0572623	0.141507	0.444	0.38	1
ERAL1	0.0300189	0.0948343	0.367	0.298	1		APPBP2	0.0572722	0.107359	0.298	0.223	1
TMEM87A	0.0300478	0.119135	0.374	0.309	1		KRT15	0.0578204	-0.209049	0.327	0.417	1
MKNK2	0.0300481	0.0971027	0.371	0.302	1		AFAP1L2	0.0578654	-0.170655	0.591	0.626	1
UBE2L3	0.0300555	0.101904	0.867	0.816	1		TMEM38B	0.0579733	0.0843425	0.251	0.18	1
NCKAP5L	0.0300699	0.0689058	0.216	0.156	1		NCOA3	0.0584177	0.110227	0.211	0.149	1
COX5B	0.0302102	0.0644219	0.996	1	1		SMAD7	0.0585882	-0.117026	0.269	0.351	1
FAM208B	0.0303027	0.0763233	0.248	0.187	1		MAN1B1	0.0586155	0.126857	0.351	0.28	1
PNISR	0.0303106	0.103137	0.669	0.59	1		PSMG3	0.0586252	0.128816	0.632	0.551	1
EIF2B5	0.0303328	0.101327	0.453	0.377	1		BACE1	0.0586426	0.089666	0.211	0.146	1
PPAN	0.0303493	0.0829955	0.356	0.284	1		TRMU	0.0586667	0.091831	0.234	0.166	1
VPS28	0.0303746	0.0890524	0.791	0.713	1		ATOX1	0.0589221	-0.147321	0.988	0.991	1
SPATS2L	0.030405	0.0896048	0.227	0.169	1		IBTK	0.0590277	0.148324	0.292	0.229	1
DALRD3	0.0304204	0.0999964	0.36	0.294	1		DRAM2	0.059304	0.10629	0.205	0.143	1
PLP2	0.0304588	0.1708	0.975	0.942	1		KRT23	0.0594485	-0.532922	0.298	0.369	1
PHF20L1	0.0304948	0.0802657	0.41	0.333	1		TMEM53	0.0594948	-0.0939221	0.193	0.269	1
PCMT1	0.0305069	0.136921	0.698	0.642	1		AKAP8	0.0595162	0.0921112	0.228	0.16	1
TOR1AIP2	0.0305317	0.0831942	0.219	0.162	1		CMYA5	0.0595192	0.273309	0.216	0.151	1
WBSCR16	0.030585	0.0613105	0.219	0.159	1		ASUN	0.0595595	0.073436	0.275	0.197	1
PEX3	0.0305956	0.0752965	0.284	0.218	1		FLII	0.0595685	-0.102339	0.251	0.331	1
NPW	0.0306959	0.12152	0.223	0.169	1		TRNT1	0.0596259	0.134122	0.363	0.291	1
GSTO1	0.0306963	0.14262	0.55	0.486	1		WDR54	0.0596999	-0.0947462	0.216	0.294	1
MED30	0.0307107	0.0748411	0.212	0.155	1		PSMA7	0.0597812	0.0739414	1	1	1
ACTR1B	0.0307138	0.0895501	0.284	0.222	1		CBY1	0.0597955	0.0964686	0.427	0.34	1
YME1L1	0.0307653	0.0969808	0.522	0.449	1		PLEC	0.0600374	-0.121407	0.497	0.589	1
CCDC64B	0.0307694	0.149604	0.737	0.678	1		CCDC130	0.0600561	0.0779487	0.327	0.246	1
SDF2	0.0311853	0.107418	0.388	0.324	1		PPM1A	0.0600755	0.0682924	0.216	0.149	1
C16orf13	0.0312451	0.0902699	0.471	0.39	1		RPS3A	0.0601585	0.0845472	1	1	1
C19orf24	0.031256	0.109595	0.612	0.54	1		AP3M1	0.0601608	0.0964554	0.269	0.197	1
LRRC28	0.0312571	0.0769229	0.381	0.306	1		ARHGEF4	0.060263	0.097625	0.357	0.277	1
INTS8	0.031261	0.078029	0.241	0.181	1		HARS	0.0602843	-0.10978	0.55	0.637	1
APOO	0.0314224	0.0881635	0.27	0.209	1		DSG3	0.0603527	0.137695	0.731	0.654	1
UBC	0.0314597	0.13568	0.964	0.984	1		NME2	0.060353	0.101423	0.246	0.177	1
ZNF655	0.0315436	0.0917458	0.324	0.258	1		HLA-A	0.0603904	0.151832	0.234	0.171	1
DPH5	0.0316191	0.0880477	0.219	0.162	1		ATP6V1A	0.0603988	0.0989469	0.456	0.38	1
NXF1	0.0318205	0.0689058	0.241	0.18	1		EIF4A2	0.0605275	0.194769	0.556	0.514	1
[truncated: 2,139 more rows]

## Sheet: IF
Differentially Expressed Genes (DEGs) between White-vs-Black HFs were Identified by Function "FindMarkers" of Seurat R Package Using 'Wilcox' Method ( |log2FC|>0.05;pct=0.2).
F62							F31
	p_val	avg_log2FC	pct.1	pct.2	p_val_adj			p_val	avg_log2FC	pct.1	pct.2	p_val_adj
KRT31	2.50007e-27	-0.797815	0.478	0.793	4.48663e-23		KRT85	8.05492e-50	-1.80171	0.612	0.932	1.44554e-45
PPDPF	4.75742e-27	0.494085	1	1	8.53766e-23		KRT31	4.32918e-43	-2.13968	0.435	0.834	7.76914e-39
PABPC1	4.64967e-26	0.544294	0.997	0.979	8.3443e-22		DAPL1	5.0921e-37	-1.46301	0.44	0.812	9.13829e-33
KRT85	1.21504e-24	-0.870512	0.663	0.869	2.18051e-20		KRT35	2.47025e-36	-1.07408	0.437	0.844	4.4331e-32
ATP5I	3.27028e-24	-0.461024	0.99	0.995	5.86885e-20		FABP4	1.61114e-35	-1.17143	0.332	0.744	2.89135e-31
TPT1	6.6346e-24	0.396234	1	1	1.19065e-19		XXbac-BPG32J3.19	3.45616e-31	-1.2495	0.194	0.61	6.20243e-27
MT-ND1	1.17281e-23	0.531393	1	1	2.10473e-19		KRTAP11-1	8.20599e-31	-1.82575	0.327	0.724	1.47265e-26
EEF1A1	1.78121e-20	0.456599	1	1	3.19657e-16		KRT25	5.35828e-28	-0.741305	0.376	0.737	9.61597e-24
NACA	1.73569e-18	0.420743	1	1	3.11487e-14		S100A3	4.09565e-27	-0.951758	0.197	0.575	7.35005e-23
RPL7A	2.42485e-18	0.433428	1	1	4.35163e-14		MT2A	1.47498e-26	-0.784846	0.155	0.516	2.64701e-22
MT-CO1	2.68003e-18	0.430335	1	1	4.80958e-14		PRR9	1.80876e-26	-0.91028	0.287	0.656	3.24599e-22
KRT35	4.62249e-18	-0.749613	0.545	0.783	8.29551e-14		MT4	2.40042e-22	-0.658941	0.103	0.416	4.3078e-18
S100A3	1.49653e-17	-0.542387	0.109	0.385	2.68566e-13		PSORS1C2	4.49048e-22	-1.07986	0.165	0.5	8.05862e-18
PET100	3.4725e-17	-0.415023	0.881	0.961	6.23175e-13		SELENBP1	1.01121e-21	-0.565157	0.081	0.373	1.81471e-17
RPS21	6.65113e-15	-0.474814	0.997	0.998	1.19361e-10		GPNMB	2.09014e-17	-0.757318	0.371	0.623	3.75096e-13
RPS29	1.92479e-14	-0.457078	1	1	3.45423e-10		KRT27	1.0119e-16	-0.505008	0.221	0.516	1.81595e-12
C9orf16	2.12696e-14	0.401691	0.994	0.972	3.81704e-10		PALLD	7.36259e-16	0.694659	0.985	0.961	1.32129e-11
MT-ND2	5.07067e-14	0.399393	1	1	9.09983e-10		KRT83	1.33633e-15	-1.28777	0.197	0.468	2.39818e-11
MT-CYB	6.33526e-14	0.401105	1	1	1.13693e-09		KRT71	1.98033e-15	-0.441627	0.253	0.545	3.5539e-11
SH3BGRL3	7.9583e-14	0.431018	1	0.993	1.4282e-09		CARD18	3.94029e-14	0.691968	0.985	0.968	7.07125e-10
MT4	9.18918e-14	-0.447309	0.054	0.263	1.64909e-09		KLK5	6.99956e-14	0.765873	0.722	0.481	1.25614e-09
ROMO1	1.20114e-13	-0.400432	0.913	0.968	2.15556e-09		CTSD	1.10621e-13	0.574596	0.995	0.974	1.9852e-09
IMPA2	2.06496e-13	0.429506	0.99	0.947	3.70578e-09		ACTB	2.5145e-13	0.346799	1	0.997	4.51252e-09
RPL18	3.27437e-13	0.265489	1	1	5.87619e-09		ACTN1	1.063e-12	0.401573	0.98	0.981	1.90766e-08
MT2A	4.66608e-13	-0.658539	0.16	0.394	8.37374e-09		APCDD1	1.08077e-12	-0.343471	0.084	0.289	1.93956e-08
EIF1	5.83861e-13	0.296697	1	1	1.0478e-08		IL18	1.25586e-12	0.778164	0.688	0.422	2.25377e-08
C14orf2	9.38244e-13	-0.304032	0.99	0.995	1.68377e-08		ANXA3	1.94959e-12	0.580256	0.857	0.662	3.49874e-08
BTF3	3.79312e-12	0.312035	1	0.991	6.80714e-08		KLK11	7.08425e-12	0.748226	0.789	0.571	1.27134e-07
RPL9	5.46614e-12	0.341368	1	1	9.80954e-08		CLDN1	2.55215e-11	0.383068	0.998	0.984	4.5801e-07
RPS10	7.97469e-12	0.361872	1	0.998	1.43114e-07		CST6	4.87523e-11	0.63957	1	1	8.74908e-07
SELENBP1	1.00092e-11	-0.354438	0.106	0.313	1.79624e-07		KLK6	4.91e-11	0.910061	0.555	0.295	8.81148e-07
RPL14	1.03081e-11	0.36329	1	1	1.84989e-07		KLK7	5.24906e-11	0.605357	0.855	0.633	9.41996e-07
H3F3A	1.41638e-11	0.247494	1	0.995	2.54183e-07		UBC	6.34705e-11	0.273336	1	1	1.13904e-06
RPL4	2.3617e-11	0.34633	1	0.991	4.2383e-07		GSN	6.75775e-11	0.340775	0.998	1	1.21275e-06
FABP4	2.9872e-11	-0.664224	0.266	0.488	5.36083e-07		TIMP3	9.12263e-11	0.542866	0.791	0.568	1.63715e-06
EMP2	3.92673e-11	0.35056	0.971	0.949	7.0469e-07		KRT81	1.20145e-10	-1.40473	0.231	0.445	2.15612e-06
RPS12	4.58661e-11	0.377978	1	0.998	8.23113e-07		TUBA1A	1.55599e-10	-0.66602	0.688	0.844	2.79238e-06
MT-CO2	1.27355e-10	0.320906	1	1	2.28552e-06		S100A7	2.05423e-10	-1.50457	0.654	0.756	3.68652e-06
RPS5	1.31189e-10	0.338096	1	1	2.35432e-06		ADIRF	3.90311e-10	-0.475013	0.346	0.558	7.00452e-06
RPL8	1.55823e-10	0.297052	1	1	2.7964e-06		MAMDC2	4.70147e-10	0.349514	0.41	0.201	8.43726e-06
EEF1B2	1.60165e-10	0.332401	0.987	0.956	2.87432e-06		C2orf54	5.20329e-10	0.423127	0.713	0.506	9.33783e-06
CLIC1	2.25649e-10	0.311016	0.984	0.979	4.0495e-06		UCP2	8.26659e-10	0.60226	0.695	0.555	1.48352e-05
GLTSCR2	3.30548e-10	0.370428	0.91	0.878	5.93201e-06		SERF2	9.48334e-10	0.195679	1	1	1.70188e-05
NEAT1	6.84053e-10	0.327351	1	0.993	1.2276e-05		MT1X	1.33477e-09	-0.345409	0.224	0.432	2.39538e-05
RPS9	9.88916e-10	0.301736	1	0.998	1.77471e-05		DSP	1.58057e-09	0.370491	1	1	2.8365e-05
RPL17	1.1564e-09	0.375644	0.92	0.846	2.07527e-05		ERBB2	2.71358e-09	0.372609	0.855	0.662	4.8698e-05
EEF1D	1.57359e-09	0.335584	0.987	0.972	2.82396e-05		CSTB	2.93384e-09	0.365082	1	1	5.26508e-05
XXbac-BPG32J3.19	1.76724e-09	-0.39901	0.183	0.38	3.17149e-05		PFN1	3.31837e-09	0.274359	0.995	0.994	5.95516e-05
CREG1	1.81147e-09	0.314409	0.981	0.933	3.25087e-05		NDST1	3.59585e-09	0.275973	0.342	0.149	6.45311e-05
RPS23	2.88684e-09	0.312623	1	0.998	5.18072e-05		PYDC1	5.53289e-09	0.531812	0.759	0.571	9.92933e-05
RAB25	3.26808e-09	0.316466	0.968	0.882	5.86489e-05		MSRB3	1.02959e-08	0.370597	0.74	0.539	0.000184771
RPS3	3.44241e-09	0.352193	1	0.995	6.17775e-05		CIDEA	1.38876e-08	0.323001	0.943	0.847	0.000249227
RPS16	3.66726e-09	0.288832	1	0.998	6.58126e-05		SOAT1	1.48973e-08	0.756747	0.486	0.282	0.000267347
ZNF750	4.19883e-09	0.293058	0.625	0.429	7.53523e-05		EVPL	1.53302e-08	0.340843	0.661	0.484	0.000275115
KRTAP11-1	5.14361e-09	-0.568902	0.622	0.73	9.23073e-05		OTUB1	1.8556e-08	0.317131	0.767	0.555	0.000333006
CSTA	5.97546e-09	0.364421	0.984	0.942	0.000107236		ADH5	1.94281e-08	-0.261072	0.098	0.253	0.000348657
MT-ND4	6.13457e-09	0.290472	1	1	0.000110091		TPM1	2.20349e-08	0.47949	0.993	0.99	0.000395439
RPL29	6.45856e-09	0.318661	1	1	0.000115905		TRAM1	3.40987e-08	0.363056	0.781	0.575	0.000611935
RPS27	7.14744e-09	-0.32696	1	1	0.000128268		FABP9	5.69013e-08	-0.0995357	0.093	0.244	0.00102115
UBB	7.96771e-09	0.298234	0.994	0.979	0.000142989		GM2A	6.84196e-08	0.426976	0.678	0.506	0.00122786
MYL12B	8.09803e-09	0.232145	0.997	0.998	0.000145327		ABLIM1	6.84827e-08	0.315254	0.975	0.919	0.00122899
RPL5	9.49827e-09	0.321184	1	0.988	0.000170456		PLEKHA1	7.78941e-08	0.406341	0.779	0.666	0.00139789
UBA52	9.85571e-09	0.228019	1	0.998	0.000176871		ARHGAP1	9.01285e-08	0.306112	0.627	0.435	0.00161745
RPL10A	1.48095e-08	0.315378	0.997	1	0.000265771		JMY	1.01837e-07	0.578093	0.796	0.636	0.00182757
GLTP	1.49449e-08	0.344959	0.856	0.73	0.000268202		FMO1	1.23397e-07	0.57778	0.214	0.071	0.00221449
EDF1	1.55676e-08	0.219416	0.994	0.998	0.000279376		LDHB	1.26143e-07	-0.305197	0.189	0.36	0.00226376
RPL36A	1.57274e-08	-0.339661	0.994	0.986	0.000282244		ITPKB	1.31888e-07	0.397292	0.531	0.338	0.00236686
RPL28	2.05094e-08	0.29732	1	0.998	0.000368062		SLPI	1.47168e-07	-0.337369	0.224	0.409	0.00264109
ARF5	2.17128e-08	0.278619	0.885	0.802	0.000389658		RBMS3	1.52917e-07	0.257266	0.317	0.149	0.00274425
ENO1	2.19811e-08	0.282622	0.965	0.956	0.000394472		CLTC	1.55298e-07	0.293665	0.735	0.565	0.00278697
RPL19	2.47202e-08	0.26012	1	1	0.000443629		MARCKSL1	1.58096e-07	-0.346434	0.604	0.756	0.00283719
NDUFB1	2.5093e-08	-0.331397	0.894	0.956	0.000450318		SBSN	1.76811e-07	0.231155	1	1	0.00317305
RPSA	3.08495e-08	0.3571	1	0.991	0.000553626		NDUFA4L2	2.0126e-07	-0.284086	0.472	0.682	0.00361182
KRT15	3.30004e-08	0.57835	0.269	0.115	0.000592225		KRT28	2.02287e-07	-0.322195	0.096	0.234	0.00363024
GPX4	3.89528e-08	0.295577	0.946	0.894	0.000699047		KLK10	2.03824e-07	0.903618	0.509	0.325	0.00365782
RPS7	4.50611e-08	0.296013	1	0.998	0.000808666		DAPK3	2.14086e-07	0.252086	0.342	0.166	0.00384198
IGFL2	4.53735e-08	0.697484	0.308	0.15	0.000814273		GJB4	2.3494e-07	0.513071	0.646	0.471	0.00421623
OAZ1	4.63163e-08	0.240782	1	0.993	0.000831193		EMC10	2.47245e-07	0.25608	0.472	0.279	0.00443705
BTG2	4.95915e-08	0.442422	0.654	0.465	0.000889969		SLC15A2	2.47317e-07	0.375849	0.243	0.097	0.00443835
KRT10	5.3699e-08	0.694608	0.997	0.938	0.000963682		SPINK5	2.53007e-07	0.661069	0.963	0.873	0.00454046
ALDOA	6.69364e-08	0.25287	1	0.984	0.00120124		SLC7A4	2.71136e-07	0.30893	0.472	0.279	0.00486581
RPL13A	6.70168e-08	0.300986	1	1	0.00120268		SLC15A1	3.15969e-07	0.425115	0.806	0.692	0.00567039
ATP5D	6.74901e-08	0.248465	0.987	0.975	0.00121118		SLCO2B1	3.78145e-07	0.312851	0.479	0.305	0.00678619
MYEOV2	6.79085e-08	-0.290972	0.984	0.991	0.00121869		SPRR4	3.84529e-07	0.969658	0.565	0.354	0.00690076
RPS3A	7.00765e-08	0.31296	1	1	0.00125759		CPA4	3.84733e-07	0.491391	0.56	0.396	0.00690443
DAPL1	8.21516e-08	-0.483056	0.474	0.659	0.00147429		KANK1	4.02438e-07	0.350437	0.757	0.633	0.00722215
POLR2L	8.42306e-08	-0.27402	0.978	0.984	0.0015116		INPPL1	4.10438e-07	0.279332	0.423	0.24	0.00736572
MKNK2	9.59033e-08	0.265547	0.458	0.276	0.00172108		APOD	4.3357e-07	1.33452	0.226	0.088	0.00778085
RPL13	1.06887e-07	0.29758	1	1	0.00191819		FAM83G	4.36249e-07	0.328062	0.762	0.601	0.00782893
RAC1	1.19779e-07	0.238095	0.997	0.977	0.00214956		BCL2L1	4.70051e-07	0.319068	0.378	0.208	0.00843554
CTNNBIP1	1.47191e-07	0.23376	0.965	0.942	0.0026415		GULP1	4.72575e-07	0.27847	0.482	0.295	0.00848082
RPL3	1.5179e-07	0.293602	1	1	0.00272403		LGALS1	4.8861e-07	-0.185287	0.3	0.49	0.00876859
A2ML1	1.66643e-07	0.327231	0.385	0.214	0.00299057		DMKN	5.85322e-07	0.341947	1	1	0.0105042
SLC25A5	1.67886e-07	0.278292	0.987	0.991	0.00301289		SEC61A1	6.54664e-07	0.265079	0.486	0.302	0.0117486
FAU	1.75733e-07	0.203221	1	1	0.0031537		SEC23B	6.67036e-07	0.231427	0.334	0.169	0.0119706
KLF4	1.88609e-07	0.268422	0.888	0.765	0.00338478		TIMP2	7.03572e-07	0.2649	0.332	0.162	0.0126263
HSD17B2	1.92751e-07	0.384365	0.808	0.675	0.0034591		NIPAL2	7.08373e-07	0.313561	0.7	0.539	0.0127125
GABARAPL2	2.19782e-07	0.281133	0.91	0.818	0.00394421		ADGRL3	9.02016e-07	0.286572	0.769	0.627	0.0161876
RPS2	2.53795e-07	0.331465	1	1	0.0045546		PPP1R1B	9.77929e-07	0.366522	0.563	0.383	0.0175499
UQCRH	2.77037e-07	0.261289	0.994	0.961	0.0049717		IER5L	9.94798e-07	0.249978	0.369	0.195	0.0178526
KLC3	2.9505e-07	0.310511	0.667	0.507	0.00529497		DHCR24	1.09276e-06	0.372176	0.882	0.766	0.0196106
HINT1	3.10498e-07	0.260289	0.99	0.991	0.00557219		FAM26E	1.19761e-06	0.596879	0.541	0.373	0.0214922
RPL23A	3.17689e-07	0.241591	1	0.998	0.00570125		PPP2CA	1.35243e-06	0.27419	0.732	0.578	0.0242708
MDH1	3.2248e-07	0.269916	0.817	0.684	0.00578723		CUL1	1.40794e-06	0.22314	0.314	0.159	0.0252668
NDUFA1	3.33416e-07	-0.268743	0.981	0.986	0.00598349		CLPTM1	1.47288e-06	0.232562	0.514	0.318	0.0264323
SLC35E2B	3.37966e-07	0.200515	0.301	0.145	0.00606514		SCRIB	1.61219e-06	0.262863	0.533	0.364	0.0289323
UTP3	3.48916e-07	0.213115	0.321	0.164	0.00626165		CLDN4	1.64396e-06	0.476261	0.862	0.74	0.0295025
ATP5B	3.86636e-07	0.270024	0.965	0.894	0.00693858		TANC1	1.66279e-06	0.178602	0.224	0.088	0.0298404
TSTA3	4.4096e-07	0.285194	0.824	0.735	0.00791347		FTL	1.67159e-06	-0.312131	0.914	0.971	0.0299983
RPS20	4.46439e-07	0.27357	1	0.998	0.00801179		AHNAK	1.70023e-06	0.223546	0.998	1	0.0305123
RPS15A	4.82312e-07	0.267681	1	0.998	0.00865557		C16orf74	1.72823e-06	0.353037	0.671	0.519	0.0310149
EEF2	5.06362e-07	0.282611	0.981	0.956	0.00908718		ID3	1.96084e-06	-0.365239	0.265	0.425	0.0351893
YBX3	5.3476e-07	0.238762	0.994	0.986	0.00959679		CD81	1.98894e-06	0.246637	1	0.994	0.0356935
EIF3K	5.6485e-07	0.257808	0.978	0.938	0.0101368		CA6	2.03379e-06	0.900218	0.656	0.516	0.0364984
GNB2L1	5.82635e-07	0.279257	1	0.995	0.010456		QSOX1	2.03762e-06	0.364038	0.705	0.565	0.0365672
TMEM258	5.87504e-07	-0.275627	0.837	0.899	0.0105433		ZBTB7A	2.24118e-06	0.265826	0.762	0.627	0.0402201
KLK11	5.90568e-07	0.35424	0.811	0.691	0.0105983		S100A9	2.30465e-06	-0.647519	0.862	0.945	0.0413593
ADIRF	6.08911e-07	-0.409081	0.276	0.442	0.0109275		CXCL16	2.45161e-06	0.258659	0.558	0.377	0.0439967
TPI1	6.48088e-07	0.26452	0.99	0.977	0.0116306		CPEB4	2.72364e-06	0.332041	0.536	0.364	0.0488785
ACER1	6.78857e-07	0.27129	0.49	0.318	0.0121828		UNC5B	2.83479e-06	0.397427	0.921	0.828	0.0508731
CERS4	7.187e-07	0.243913	0.846	0.7	0.0128978		RAB11FIP1	2.87696e-06	0.361309	0.538	0.377	0.0516298
RPL39	7.42632e-07	-0.302612	1	1	0.0133273		STK24	2.87797e-06	0.249978	0.752	0.588	0.0516481
KRT83	7.43104e-07	-0.235252	0.119	0.265	0.0133357		LBH	3.0627e-06	0.328967	0.452	0.286	0.0549631
COX5B	7.69048e-07	0.192861	1	0.995	0.0138013		CASZ1	3.15773e-06	0.261804	0.826	0.646	0.0566686
GAPDH	7.84666e-07	0.302832	0.99	0.988	0.0140816		PI4KB	3.2274e-06	0.218586	0.287	0.143	0.0579189
C19orf43	7.87841e-07	0.244983	0.888	0.816	0.0141386		GSDMA	3.68053e-06	0.439942	0.72	0.555	0.0660508
CIDEA	8.06876e-07	0.285912	0.946	0.899	0.0144802		NUMA1	3.89408e-06	0.274732	0.472	0.312	0.0698832
MT-CO3	8.08575e-07	0.233448	1	1	0.0145107		USP53	4.02819e-06	0.215695	0.369	0.208	0.0722898
ALDH3A2	8.3344e-07	0.263009	0.923	0.829	0.0149569		S100A2	4.26719e-06	-0.421351	0.808	0.906	0.076579
SBSN	8.39918e-07	0.212057	1	1	0.0150732		SPRR1B	4.27879e-06	0.882669	0.823	0.685	0.0767872
YBX1	8.58726e-07	0.291919	0.978	0.952	0.0154107		AKAP13	4.27997e-06	0.290209	0.545	0.386	0.0768084
NDUFB10	8.60799e-07	0.249274	0.907	0.783	0.0154479		AES	4.56175e-06	0.253476	0.899	0.828	0.0818652
RPS4X	9.26971e-07	0.282945	1	1	0.0166354		ATXN7	4.81338e-06	0.218238	0.332	0.182	0.0863809
RPLP0	9.6823e-07	0.291787	0.994	0.993	0.0173758		DAPK2	4.98779e-06	0.314874	0.803	0.669	0.0895108
JUNB	1.01497e-06	0.407562	0.638	0.472	0.0182146		BCR	5.05359e-06	0.246429	0.413	0.25	0.0906917
UBR4	1.08743e-06	0.464834	0.811	0.724	0.0195151		PYGB	5.91607e-06	0.240008	0.366	0.211	0.10617
RPS6	1.19283e-06	0.288839	1	1	0.0214066		PLK3	6.26388e-06	0.319001	0.531	0.373	0.112412
CHCHD2	1.23861e-06	0.214576	0.994	0.995	0.0222281		CLTB	6.415e-06	0.249978	1	1	0.115124
CEBPB	1.38537e-06	0.30941	0.955	0.924	0.0248619		IL17RC	6.4283e-06	0.282665	0.56	0.416	0.115362
RPL38	1.4111e-06	-0.243368	1	0.998	0.0253236		CTSV	6.50894e-06	0.719821	0.602	0.422	0.116809
RPS17	1.55376e-06	0.262976	1	1	0.0278838		ANK3	6.75275e-06	0.261347	0.742	0.539	0.121185
RPL10	1.58528e-06	0.257964	1	1	0.0284495		RPS6KB2	6.85177e-06	0.299752	0.86	0.744	0.122962
ISCU	1.6055e-06	0.243946	0.683	0.516	0.0288123		CERS6	7.24202e-06	0.258659	0.555	0.396	0.129965
RPS28	1.63305e-06	-0.21916	1	1	0.0293067		TMEM40	7.30238e-06	0.281895	0.735	0.636	0.131049
AVPI1	1.77776e-06	0.263889	0.657	0.477	0.0319037		TMUB1	7.34629e-06	0.199352	0.415	0.25	0.131837
RPL30	1.79625e-06	0.255422	1	0.988	0.0322354		RAPGEFL1	7.47022e-06	0.261155	0.631	0.461	0.134061
MRPL12	1.79708e-06	0.219978	0.615	0.438	0.0322504		MFGE8	7.91196e-06	0.335879	0.801	0.688	0.141988
CHCHD10	1.82012e-06	0.353545	0.558	0.406	0.0326639		FURIN	7.91223e-06	0.283705	0.477	0.318	0.141993
CD24	1.86297e-06	0.285206	0.955	0.935	0.0334328		CYB561D1	8.17215e-06	0.266999	0.337	0.192	0.146657
SLIRP	1.96388e-06	-0.288309	0.897	0.933	0.0352438		FLII	8.4097e-06	0.23232	0.415	0.253	0.15092
RPL24	2.02997e-06	0.221212	1	1	0.0364299		KIAA1522	9.01641e-06	0.224171	0.55	0.36	0.161808
VAMP8	2.04494e-06	0.198183	1	0.993	0.0366984		EXOC3	9.1748e-06	0.213289	0.371	0.221	0.164651
RPL26	2.24384e-06	0.267248	0.997	1	0.040268		PLXNB2	9.21529e-06	0.286287	0.511	0.357	0.165378
PTOV1	2.38644e-06	0.232782	0.487	0.316	0.042827		IFRD1	9.40423e-06	0.230807	0.305	0.166	0.168768
B2M	2.38904e-06	0.312541	0.958	0.931	0.0428738		SEC23IP	9.68992e-06	0.19487	0.292	0.153	0.173895
MDH2	2.44444e-06	0.24976	0.901	0.809	0.0438678		ATP6V0A4	1.00047e-05	0.253403	0.813	0.662	0.179544
POU2F3	2.54666e-06	0.224731	0.407	0.247	0.0457023		FOXC1	1.04652e-05	0.261627	0.865	0.773	0.187809
CSTB	2.72239e-06	0.276491	1	1	0.048856		SFXN5	1.08323e-05	0.165586	0.204	0.084	0.194397
S100A9	2.80711e-06	0.378661	0.99	0.988	0.0503763		MT-ND3	1.10222e-05	0.271614	1	0.994	0.197805
SLC25A6	2.84931e-06	0.269541	0.99	0.979	0.0511338		NPLOC4	1.14386e-05	0.210459	0.396	0.24	0.205276
TMEM14C	3.50075e-06	0.250208	0.699	0.535	0.0628244		EPHA4	1.17788e-05	0.260347	0.749	0.601	0.211382
RPS24	3.63297e-06	0.254675	1	1	0.0651974		FOSB	1.20992e-05	0.49765	0.317	0.172	0.217131
CNBP	3.71804e-06	0.273872	0.824	0.721	0.0667239		DDX6	1.22402e-05	0.251726	0.641	0.487	0.219662
BNIP3	3.74611e-06	0.294629	0.654	0.486	0.0672277		TMEM167B	1.29026e-05	0.165316	0.359	0.201	0.231551
AQP3	4.40833e-06	0.312737	0.962	0.889	0.0791119		WWC1	1.30158e-05	0.215789	0.292	0.156	0.233582
GLRX5	4.5723e-06	0.245682	0.548	0.392	0.0820544		PLEKHJ1	1.31587e-05	0.223081	0.681	0.5	0.236145
RPL7L1	4.79274e-06	0.235851	0.381	0.233	0.0860105		TMF1	1.35076e-05	0.198143	0.418	0.26	0.242407
PLIN2	5.04536e-06	0.288029	0.894	0.779	0.090544		EIF1AD	1.36739e-05	0.317557	0.435	0.292	0.245392
IL34	5.14385e-06	0.303486	0.811	0.652	0.0923116		NTN4	1.40033e-05	0.18037	0.346	0.192	0.251303
RPL7	5.18044e-06	0.255901	1	1	0.0929682		EPPK1	1.4138e-05	0.205459	0.278	0.143	0.25372
RUSC1	5.36162e-06	0.156414	0.253	0.122	0.0962196		NDRG2	1.41591e-05	0.256823	1	0.968	0.254099
MT-ATP6	5.51798e-06	0.20639	1	1	0.0990256		FAXDC2	1.42685e-05	0.361859	0.663	0.513	0.256063
LGALS7B	6.04959e-06	0.282869	1	0.986	0.108566		CLSTN1	1.44448e-05	0.261538	0.499	0.344	0.259226
SPINT2	6.0841e-06	0.168933	1	0.984	0.109185		PRDX6	1.45293e-05	-0.311209	0.752	0.851	0.260743
EIF3H	6.67626e-06	0.247463	0.891	0.797	0.119812		FABP5	1.47473e-05	-0.276817	0.973	0.997	0.264655
GABARAP	6.97539e-06	0.233679	0.692	0.562	0.12518		TCF4	1.47498e-05	0.290008	0.69	0.594	0.264699
LGALS3	7.50382e-06	0.251343	0.987	0.982	0.134664		APP	1.47918e-05	0.247959	0.899	0.873	0.265454
JTB	7.6075e-06	0.251804	0.814	0.703	0.136524		USP54	1.48927e-05	0.188381	0.248	0.12	0.267264
RPL6	7.9867e-06	0.238219	1	0.998	0.143329		PFKL	1.48946e-05	0.233304	0.823	0.666	0.267299
PDXK	8.26687e-06	0.242785	0.667	0.528	0.148357		LGALSL	1.506e-05	0.369548	0.511	0.354	0.270266
ARL6IP4	8.74787e-06	0.22443	0.872	0.802	0.156989		KRT32	1.50945e-05	-0.296371	0.111	0.224	0.270886
TMX4	9.69132e-06	0.223798	0.442	0.29	0.17392		CFL1	1.55938e-05	0.167841	0.995	1	0.279847
TMED3	9.71189e-06	0.241684	0.782	0.668	0.17429		MYO6	1.5598e-05	0.261743	0.44	0.289	0.279922
HSPA8	9.84413e-06	0.264005	0.92	0.862	0.176663		BTF3	1.5868e-05	-0.175102	1	1	0.284767
CSDE1	1.04348e-05	0.259256	0.808	0.707	0.187263		IGSF3	1.63944e-05	0.205217	0.56	0.39	0.294214
DUSP1	1.11651e-05	0.315684	0.744	0.629	0.200368		MAP4	1.71182e-05	0.255221	0.892	0.818	0.307204
UQCR11	1.12206e-05	-0.189866	0.997	1	0.201365		SGPL1	1.72621e-05	0.296971	0.55	0.396	0.309786
SLC25A3	1.14718e-05	0.23588	0.942	0.917	0.205874		IQGAP1	1.74764e-05	0.217264	0.88	0.831	0.313632
TYSND1	1.14842e-05	0.154963	0.215	0.099	0.206095		AIFM2	1.79919e-05	0.214037	0.241	0.117	0.322883
STUB1	1.20837e-05	0.220251	0.846	0.744	0.216853		ANXA8L1	1.88187e-05	0.265842	0.568	0.425	0.33772
TOB2	1.23079e-05	0.167622	0.285	0.152	0.220877		ATP7A	1.90436e-05	0.201872	0.339	0.195	0.341756
LRIG3	1.28614e-05	0.214673	0.378	0.233	0.23081		PPM1F	1.90931e-05	0.150443	0.265	0.13	0.342645
COX5A	1.2941e-05	0.208808	0.933	0.866	0.232239		CDC34	1.99285e-05	0.255076	0.649	0.494	0.357637
DAP3	1.32469e-05	0.224277	0.49	0.343	0.237729		PRDX4	2.1333e-05	-0.172617	0.147	0.279	0.382842
TTLL4	1.33489e-05	0.213609	0.417	0.265	0.23956		SGSM3	2.14884e-05	0.216429	0.469	0.315	0.385631
COX8A	1.38181e-05	0.147831	0.997	0.998	0.24798		CAMK1D	2.18106e-05	0.241381	0.506	0.351	0.391413
UNC93A	1.39924e-05	0.283504	0.628	0.486	0.251108		SDC1	2.20319e-05	0.277623	0.939	0.942	0.395384
NPC1	1.40649e-05	0.182575	0.413	0.258	0.252409		JUP	2.2572e-05	0.193244	0.993	0.984	0.405078
PTK6	1.4093e-05	0.198276	0.519	0.357	0.252913		IL20RB	2.36452e-05	0.281729	0.963	0.89	0.424337
RPL12	1.5059e-05	0.242773	1	1	0.270248		FTSJ3	2.37471e-05	0.174736	0.26	0.13	0.426166
MRFAP1	1.5199e-05	0.230506	0.76	0.62	0.272761		BTBD11	2.37838e-05	0.178949	0.292	0.156	0.426825
COX4I1	1.53012e-05	0.191977	1	0.998	0.274595		TGFBR2	2.38012e-05	0.188511	0.201	0.088	0.427137
CHMP2A	1.56331e-05	0.20854	0.946	0.899	0.280552		ZBTB38	2.40362e-05	0.233137	0.45	0.299	0.431354
GSTP1	1.60893e-05	0.16177	1	1	0.288739		GRHL1	2.45398e-05	0.280582	0.926	0.86	0.440391
EIF3L	1.65004e-05	0.268198	0.84	0.772	0.296116		ABHD5	2.45955e-05	0.26887	0.926	0.799	0.441391
MRPS12	1.79156e-05	0.200515	0.503	0.348	0.321514		LCE6A	2.58357e-05	0.968777	0.29	0.169	0.463647
EFS	1.80187e-05	0.192039	0.429	0.272	0.323364		DOHH	2.59069e-05	0.163934	0.268	0.136	0.464926
TXN	1.831e-05	0.191158	1	1	0.328591		CNN2	2.63758e-05	0.23847	0.553	0.399	0.47334
FOS	1.86448e-05	0.491055	0.388	0.26	0.3346		CRKL	2.7619e-05	0.236346	0.405	0.26	0.495651
UBXN1	1.96757e-05	0.192589	0.699	0.525	0.3531		SEMA3F	2.8173e-05	0.187813	0.344	0.198	0.505593
NUB1	2.00857e-05	0.153526	0.311	0.173	0.360459		C5orf46	2.82255e-05	0.28139	0.958	0.851	0.506535
POLR2J3	2.02532e-05	0.183968	0.33	0.194	0.363464		C5orf38	2.92573e-05	0.296567	0.683	0.571	0.525052
ATP6V0A4	2.03338e-05	0.231622	0.67	0.574	0.364911		SOX9	2.94578e-05	0.227807	0.961	0.929	0.52865
FAM136A	2.07711e-05	0.195654	0.34	0.205	0.372757		MAN2A1	2.97632e-05	0.186811	0.287	0.156	0.53413
HDAC5	2.11762e-05	0.189978	0.321	0.184	0.380028		PGLYRP4	3.02269e-05	0.207112	0.364	0.221	0.542451
ASAP3	2.30909e-05	0.243121	0.423	0.286	0.414389		DHX30	3.10757e-05	0.164853	0.398	0.247	0.557685
SLU7	2.31085e-05	0.214113	0.426	0.286	0.414705		NEBL	3.12804e-05	0.279624	0.752	0.623	0.561358
ATP5G3	2.3154e-05	0.222058	0.981	0.954	0.415521		MFAP1	3.25367e-05	0.22198	0.553	0.412	0.583903
SEC31A	2.39168e-05	0.18873	0.337	0.2	0.429211		S100A8	3.28926e-05	-0.731305	0.818	0.883	0.59029
FBXL15	2.51074e-05	0.200245	0.391	0.251	0.450577		NINJ2	3.33793e-05	0.228589	0.319	0.185	0.599025
SAP18	2.59576e-05	0.200353	0.936	0.896	0.465835		UBXN6	3.38939e-05	0.209831	0.545	0.38	0.60826
FKBP8	2.60797e-05	0.22692	0.689	0.567	0.468026		BTG3	3.40271e-05	-0.317167	0.644	0.779	0.610649
SSNA1	2.68138e-05	0.216041	0.667	0.523	0.481201		C22orf29	3.41968e-05	0.189032	0.356	0.211	0.613695
LCE1C	2.74589e-05	0.290665	0.772	0.654	0.492778		BRD4	3.43567e-05	0.234756	0.631	0.487	0.616565
TMEM101	2.79522e-05	0.18324	0.41	0.267	0.501631		DSG1	3.49183e-05	0.231789	0.98	0.987	0.626644
KRT1	2.86426e-05	0.368435	0.202	0.092	0.51402		SBF1	3.55308e-05	0.201601	0.386	0.24	0.637636
CCDC64B	2.91094e-05	0.208669	0.744	0.604	0.522397		DAPP1	3.58099e-05	0.247645	0.467	0.312	0.642644
CASP14	2.96941e-05	0.21985	0.772	0.638	0.532891		CMTM4	3.76835e-05	0.214748	0.27	0.146	0.676267
KCTD1	3.01385e-05	0.221403	0.587	0.433	0.540865		ADAM15	3.77264e-05	0.26239	0.808	0.685	0.677038
AC004556.1	3.02473e-05	0.179028	0.442	0.288	0.542818		HK1	3.79471e-05	0.25295	0.612	0.451	0.680999
MPST	3.04867e-05	0.225326	0.862	0.788	0.547114		SHF	3.82356e-05	0.265209	0.835	0.737	0.686177
TUBB4B	3.0612e-05	0.283144	0.91	0.903	0.549363		SERTAD3	4.15464e-05	0.170551	0.258	0.133	0.745592
RPL11	3.07225e-05	0.224161	1	1	0.551347		KLK12	4.15554e-05	0.559598	0.292	0.162	0.745752
LCE1B	3.08217e-05	0.253757	0.401	0.267	0.553125		SMAP1	4.18914e-05	0.232145	0.85	0.766	0.751782
RPL15	3.09377e-05	0.201019	1	1	0.555208		KDM5C	4.27278e-05	0.151622	0.344	0.201	0.766792
HS3ST6	3.09889e-05	0.218351	0.346	0.217	0.556127		TRIL	4.29059e-05	0.207317	0.538	0.357	0.76999
TOMM20	3.13339e-05	0.23483	0.692	0.551	0.562318		SATB1	4.345e-05	0.192848	0.344	0.208	0.779753
ALKBH7	3.15621e-05	0.242758	0.644	0.507	0.566413		HBEGF	4.4735e-05	0.409598	0.43	0.299	0.802815
GJB5	3.22521e-05	0.226268	0.853	0.758	0.578797		LARP4	4.52605e-05	0.179151	0.366	0.224	0.812245
AURKAIP1	3.28663e-05	0.18555	0.933	0.857	0.58982		CLIC3	4.54043e-05	0.372315	0.921	0.912	0.814826
MEA1	3.34772e-05	0.225767	0.651	0.507	0.600782		CAMSAP3	4.63275e-05	0.225736	0.455	0.308	0.831393
SGPP2	3.36429e-05	0.192842	0.282	0.157	0.603756		RPL22L1	4.65466e-05	-0.220907	0.639	0.786	0.835326
PDZK1IP1	3.56069e-05	0.28551	0.926	0.841	0.639002		EHD4	4.6805e-05	0.182864	0.238	0.12	0.839963
TSPAN3	3.6265e-05	0.153476	0.221	0.111	0.650811		REXO2	4.79159e-05	0.278014	0.988	0.964	0.859899
KIF1B	3.87016e-05	0.195549	0.484	0.339	0.694538		EIF4G1	4.85607e-05	0.217467	0.654	0.523	0.87147
PLIN5	3.91915e-05	0.27246	0.295	0.168	0.70333		ATP5O	4.88023e-05	-0.221628	0.946	0.981	0.875807
RPL18A	3.9549e-05	0.238244	1	0.998	0.709747		ACLY	4.88901e-05	0.18538	0.349	0.211	0.877382
FAM173A	3.98462e-05	0.194517	0.474	0.334	0.71508		RGL2	4.93623e-05	0.16678	0.472	0.315	0.885855
PPP6R1	4.01947e-05	0.190747	0.269	0.15	0.721333		PPL	5.00602e-05	0.266031	0.474	0.334	0.89838
PRDX5	4.06393e-05	0.210548	0.936	0.859	0.729313		LMBR1	5.02666e-05	0.140553	0.226	0.107	0.902085
ZG16B	4.24045e-05	0.198241	0.76	0.634	0.760991		CD59	5.06242e-05	0.241437	0.953	0.906	0.908502
NIT2	4.26808e-05	0.205434	0.561	0.422	0.76595		RRBP1	5.11764e-05	0.22917	0.435	0.292	0.918411
PGLS	4.30327e-05	0.22942	0.702	0.567	0.772265		TROVE2	5.13666e-05	0.198294	0.467	0.321	0.921825
GLRX	4.31094e-05	0.311037	0.564	0.435	0.773641		SFT2D2	5.22907e-05	0.266031	0.474	0.334	0.938408
LLGL2	4.37123e-05	0.212618	0.42	0.29	0.78446		ATG4D	5.2513e-05	0.192734	0.467	0.318	0.942398
MPC2	4.37927e-05	0.210338	0.683	0.553	0.785903		MFSD12	5.35137e-05	0.206164	0.371	0.234	0.960357
TMEM141	4.54867e-05	0.211936	0.785	0.659	0.816304		CREG1	5.38735e-05	0.268753	1	1	0.966814
KLK1	4.64935e-05	0.298767	0.91	0.836	0.834372		SH3BP1	5.49323e-05	0.168217	0.278	0.149	0.985814
PRR9	4.85838e-05	-0.302893	0.272	0.415	0.871885		GGA1	5.54345e-05	0.236919	0.504	0.364	0.994828
PGD	4.98671e-05	0.20739	0.458	0.318	0.894915		CRY2	5.58333e-05	0.166281	0.238	0.12	1
EEF1G	5.02106e-05	0.209705	0.436	0.297	0.901079		SH3GL1	5.705e-05	0.217871	0.523	0.364	1
EMC7	5.21783e-05	0.205697	0.705	0.565	0.936393		GJB3	5.71893e-05	0.269583	0.919	0.776	1
FAM126B	5.37901e-05	0.154221	0.253	0.136	0.965318		MYL6	5.79527e-05	0.203352	1	1	1
RHOD	5.53469e-05	0.187442	0.442	0.297	0.993256		FAM129B	5.83721e-05	0.2596	0.749	0.617	1
STX19	5.58785e-05	0.179948	0.321	0.194	1		MT-ND4	5.86326e-05	0.236892	1	0.997	1
CASZ1	5.68874e-05	0.199631	0.679	0.562	1		ZNF316	6.0976e-05	0.194299	0.329	0.198	1
SH3GLB2	5.73746e-05	0.165626	0.487	0.325	1		FGD4	6.28558e-05	0.194299	0.324	0.192	1
FIS1	5.77057e-05	0.212605	0.878	0.77	1		POF1B	6.39517e-05	0.239619	0.435	0.289	1
INADL	5.86823e-05	0.17375	0.42	0.276	1		EBPL	6.41392e-05	-0.239976	0.681	0.805	1
HLA-C	6.14917e-05	0.21442	0.503	0.364	1		C2CD2	6.55617e-05	0.264438	0.268	0.149	1
SEL1L	6.4304e-05	0.149834	0.234	0.122	1		TRIM29	6.65845e-05	0.210768	0.99	0.981	1
GOSR2	6.46579e-05	0.148284	0.221	0.113	1		IFFO2	6.76378e-05	0.290152	0.958	0.916	1
CHI3L2	6.48219e-05	0.226324	0.554	0.408	1		CANT1	6.8034e-05	0.222941	0.435	0.299	1
ECI2	6.79963e-05	0.168787	0.349	0.214	1		ATP6AP1	6.8418e-05	0.224052	0.673	0.516	1
ACP5	6.83102e-05	0.221369	0.788	0.68	1		TPRA1	6.99913e-05	0.201243	0.285	0.159	1
PDCD2	7.07543e-05	0.210197	0.433	0.297	1		NPC1	7.13438e-05	0.2256	0.572	0.422	1
HTATIP2	7.22338e-05	0.213115	0.452	0.323	1		DUOX1	7.14485e-05	0.255567	0.445	0.302	1
EIF3G	7.41716e-05	0.205969	0.766	0.668	1		WEE1	7.15273e-05	0.190096	0.344	0.205	1
DUSP2	7.67151e-05	0.154221	0.205	0.101	1		ARIH1	7.27485e-05	0.277551	0.44	0.292	1
CPSF7	7.67502e-05	0.144756	0.231	0.12	1		CXCL14	7.49091e-05	-0.227991	0.143	0.26	1
EGR1	7.81863e-05	0.270196	0.372	0.24	1		INTS6	7.57538e-05	0.173805	0.423	0.276	1
MAP3K11	8.02055e-05	0.176589	0.308	0.184	1		SH3D21	7.58043e-05	0.251873	0.369	0.231	1
PRRC1	8.37923e-05	0.144756	0.237	0.127	1		VCL	7.60264e-05	0.210156	0.337	0.208	1
GPNMB	8.58938e-05	-0.349663	0.343	0.482	1		STK38	7.72622e-05	0.173186	0.229	0.114	1
MALAT1	8.6593e-05	-0.28745	1	1	1		CALR	7.76228e-05	0.216956	0.958	0.909	1
EGLN3	8.67927e-05	0.225856	0.212	0.108	1		UBXN1	7.78536e-05	-0.197853	0.872	0.922	1
USMG5	8.71422e-05	-0.205218	0.968	0.975	1		LRCH4	7.7863e-05	0.15883	0.219	0.107	1
BCAP31	8.83222e-05	0.210461	0.917	0.873	1		MYO1C	7.90098e-05	0.262008	0.614	0.471	1
DECR1	9.37236e-05	0.233049	0.561	0.442	1		FAM133B	7.93015e-05	0.197541	0.558	0.399	1
RPS27A	9.68723e-05	0.210091	1	0.998	1		TMEM158	7.98061e-05	0.240967	0.265	0.149	1
C2orf47	9.79879e-05	0.133115	0.215	0.111	1		MED15	8.07306e-05	0.167885	0.26	0.14	1
RAB24	9.91032e-05	0.149091	0.24	0.131	1		ACSBG1	8.39813e-05	0.26785	0.405	0.276	1
COIL	9.96694e-05	0.142371	0.221	0.115	1		YWHAB	8.40446e-05	0.17401	0.98	0.987	1
DMKN	9.98669e-05	0.176951	1	1	1		ATP6V1E1	8.49772e-05	0.239805	0.725	0.584	1
PRDM1	0.000102138	0.201088	0.276	0.161	1		EPS8L1	8.57634e-05	0.372921	0.575	0.429	1
UBAC1	0.00010289	0.181528	0.5	0.348	1		SUN2	8.58801e-05	0.230261	0.555	0.399	1
C6orf89	0.000103921	0.156269	0.311	0.187	1		ADRBK1	8.58941e-05	0.186353	0.405	0.263	1
CKAP4	0.000108196	0.192828	0.728	0.601	1		SPTBN1	8.68842e-05	0.299391	0.651	0.539	1
JOSD2	0.000112245	0.221378	0.625	0.502	1		HMGA1	8.74172e-05	0.241627	0.894	0.847	1
KDM6B	0.000112621	0.159727	0.292	0.173	1		F3	8.77288e-05	0.373322	0.285	0.166	1
PNLIPRP3	0.00011388	0.199818	0.625	0.498	1		MLLT11	8.7842e-05	0.222891	0.317	0.185	1
EPB41L4A-AS1	0.000114447	0.187224	0.353	0.228	1		SPTLC3	8.81592e-05	0.274415	0.828	0.718	1
HMGCS2	0.000115363	0.216723	0.33	0.212	1		EGR2	9.03823e-05	0.2516	0.853	0.737	1
UFC1	0.000116421	0.2176	0.699	0.565	1		SFRP1	9.08784e-05	-0.109177	0.187	0.318	1
NPW	0.000117539	0.241147	0.436	0.304	1		KRT17	9.45284e-05	0.37943	1	0.997	1
FAM210B	0.000121532	0.205867	0.744	0.62	1		PPFIBP1	9.51936e-05	0.198224	0.462	0.312	1
BRI3	0.00012269	0.188024	0.571	0.435	1		C18orf25	9.61219e-05	0.176113	0.26	0.143	1
PERP	0.000123911	0.146507	1	1	1		LPCAT3	9.81816e-05	0.191536	0.342	0.211	1
KIAA1671	0.000126474	0.148462	0.253	0.141	1		GPR137	9.91828e-05	0.170825	0.275	0.156	1
GTF3A	0.000130551	0.19027	0.522	0.38	1		STMN1	0.0001042	-0.251139	0.644	0.802	1
GPR137	0.000131884	0.143137	0.224	0.12	1		RNF39	0.000106791	0.379317	0.342	0.208	1
APPL1	0.000132318	0.176992	0.337	0.214	1		LYPLA2	0.000108744	0.159669	0.413	0.26	1
EIF3A	0.000132785	0.210976	0.676	0.555	1		EEF1B2	0.000109137	-0.192896	0.99	0.994	1
ELOVL1	0.000134021	0.207501	0.465	0.332	1		TSC2	0.000109193	0.164248	0.28	0.156	1
FBXW5	0.000135042	0.179756	0.362	0.237	1		NOTCH2	0.00010992	0.217629	0.671	0.506	1
CALML5	0.000135128	0.221613	1	1	1		AK2	0.000111985	-0.203685	0.582	0.705	1
CD81	0.000136205	0.198451	0.821	0.728	1		TMPRSS13	0.000116974	0.232129	0.479	0.344	1
RNF170	0.00013857	0.150124	0.301	0.177	1		CPD	0.000117735	0.215977	0.378	0.247	1
ARHGEF26	0.000140302	0.161207	0.282	0.168	1		GATAD2B	0.000119205	0.159657	0.317	0.188	1
NDUFA3	0.000140402	-0.216684	0.849	0.896	1		MAGT1	0.000119461	0.173907	0.329	0.201	1
RER1	0.000144144	0.188537	0.872	0.783	1		CA2	0.000120183	0.448837	0.875	0.828	1
EMC4	0.000145606	0.206591	0.663	0.537	1		CTNNBIP1	0.000123218	0.275872	0.99	0.994	1
GOLGA8B	0.000146032	0.151218	0.202	0.104	1		OSBPL1A	0.000123764	0.181682	0.386	0.25	1
RXRA	0.000148138	0.17191	0.564	0.412	1		EP300	0.000124099	0.205141	0.396	0.266	1
C16orf13	0.000149535	0.19082	0.452	0.313	1		SSBP1	0.000124969	-0.23694	0.877	0.932	1
COX17	0.000152348	-0.210369	0.795	0.862	1		OVOL1	0.000126014	0.215986	0.499	0.357	1
NDUFS3	0.000153663	0.196397	0.712	0.604	1		SLC25A1	0.000126097	0.208207	0.366	0.237	1
DGCR6L	0.000157952	0.213115	0.487	0.364	1		ERRFI1	0.000127002	0.169444	0.263	0.146	1
SSU72	0.00015911	0.215696	0.795	0.684	1		WNK2	0.000130866	0.200921	0.334	0.205	1
BTBD7	0.000169596	0.135679	0.263	0.15	1		CSK	0.00013285	0.202298	0.479	0.321	1
TYMP	0.000169884	0.234176	0.609	0.482	1		NBR1	0.000134138	0.165189	0.455	0.299	1
NUDT5	0.000171159	0.223242	0.503	0.387	1		PTPN12	0.00013463	0.265326	0.629	0.487	1
AK1	0.000172016	0.256023	0.811	0.74	1		KAT7	0.000137124	0.148981	0.263	0.143	1
SARAF	0.000172651	0.209512	0.891	0.8	1		AP4S1	0.000137725	0.147794	0.216	0.107	1
KANK1	0.000175868	0.183117	0.702	0.578	1		NFE2L3	0.000139376	0.322128	0.504	0.367	1
MSRB3	0.000178337	0.227573	0.654	0.548	1		LAD1	0.000141991	0.185299	0.978	0.955	1
WBSCR22	0.000178481	0.170857	0.401	0.27	1		KLF3	0.000142544	0.274464	0.735	0.578	1
GUK1	0.000184599	0.210236	0.955	0.926	1		DUSP6	0.000144302	0.227209	0.617	0.455	1
ANKRD46	0.000186897	0.145415	0.224	0.122	1		ARHGAP24	0.000144467	0.180357	0.342	0.214	1
CWH43	0.000187597	0.187127	0.529	0.389	1		MMP24-AS1	0.000144954	0.203386	0.823	0.718	1
CYC1	0.000189049	0.204671	0.837	0.786	1		QKI	0.000146173	0.170873	0.464	0.318	1
FAM50A	0.000192517	0.171915	0.343	0.221	1		CALML5	0.000147483	0.247803	1	1	1
IL1R1	0.000196053	0.14325	0.231	0.127	1		HMG20B	0.0001489	0.198837	0.582	0.435	1
BAG1	0.000196186	0.214575	0.657	0.532	1		SDC4	0.000149331	0.283568	0.563	0.458	1
PDK4	0.000198024	0.189321	0.317	0.203	1		PUM1	0.000150106	0.175245	0.462	0.312	1
GMDS	0.000198729	0.187104	0.538	0.403	1		CD6	0.000150206	0.176438	0.28	0.156	1
ANKRD35	0.000200341	0.124089	0.237	0.129	1		PLA2G16	0.000150687	0.27619	0.781	0.718	1
RABAC1	0.00020123	0.196689	0.763	0.652	1		SNRPA	0.000157899	0.177481	0.263	0.149	1
KCMF1	0.000201474	0.167659	0.365	0.237	1		GNPTAB	0.000158526	0.151155	0.283	0.159	1
ZNF431	0.000201551	0.19215	0.449	0.32	1		TARBP1	0.00015854	0.138733	0.206	0.101	1
COQ4	0.000202608	0.200404	0.545	0.412	1		NT5DC2	0.000158843	-0.185994	0.192	0.315	1
CD59	0.000204674	0.227967	0.788	0.721	1		DVL3	0.000166323	0.151622	0.332	0.195	1
HNRNPA1	0.000205336	0.217401	0.949	0.94	1		ASXL2	0.000167949	0.135201	0.258	0.14	1
SRD5A1	0.000207672	0.185153	0.506	0.373	1		LCE1C	0.000169391	0.861386	0.634	0.562	1
TINCR	0.000216161	0.184888	0.484	0.35	1		SYMPK	0.000171089	0.193114	0.307	0.188	1
RPS13	0.000219301	0.182301	1	0.998	1		RASSF9	0.000171648	0.196604	0.369	0.244	1
H3F3B	0.000220253	0.144488	1	1	1		DAG1	0.000172131	0.220799	0.629	0.5	1
UQCRB	0.000220335	0.156669	0.994	0.988	1		CHM	0.000174165	0.162364	0.317	0.192	1
XG	0.000232932	0.199495	0.413	0.293	1		SUCLG1	0.000176726	-0.172139	0.877	0.919	1
MGMT	0.000237684	0.153581	0.365	0.24	1		C19orf33	0.00017913	0.245752	0.329	0.205	1
SF3A1	0.000237974	0.154221	0.237	0.134	1		CHKB	0.000180648	0.190518	0.319	0.198	1
MRPL32	0.000246053	0.172487	0.388	0.267	1		UBA6	0.00018065	0.204715	0.405	0.276	1
CLIC3	0.000247888	0.273544	0.814	0.765	1		MROH6	0.000182453	0.211276	0.396	0.26	1
NAGK	0.000250121	0.171294	0.872	0.74	1		C15orf48	0.000182792	0.830892	0.378	0.256	1
LMNA	0.000252055	0.18781	0.978	0.961	1		C21orf2	0.000185474	0.161569	0.278	0.159	1
RAB1A	0.000257674	0.176709	0.753	0.647	1		ZSWIM8	0.000187102	0.21939	0.501	0.364	1
RDH12	0.000260398	0.198921	0.705	0.569	1		DIAPH1	0.000188827	0.152003	0.314	0.188	1
SNX12	0.000260414	0.1472	0.276	0.166	1		FAM73B	0.000189256	0.180262	0.297	0.179	1
MRPL18	0.000263028	0.183565	0.606	0.472	1		ABHD17C	0.000189509	0.180876	0.472	0.321	1
PROM2	0.000268738	0.180325	0.574	0.438	1		ZNF322	0.000190321	0.141523	0.238	0.127	1
UGP2	0.000269744	0.180259	0.76	0.601	1		RPSA	0.000190984	-0.22389	0.971	0.99	1
EIF5	0.000272501	0.205855	0.788	0.721	1		NRDC	0.000193689	0.241085	0.455	0.328	1
PHB2	0.000276337	0.164345	0.561	0.433	1		BASP1	0.000195542	-0.224858	0.211	0.331	1
PMVK	0.000276542	0.208344	0.849	0.793	1		TTYH3	0.000195762	0.190024	0.504	0.357	1
NUPR1	0.000276698	0.202406	0.987	0.995	1		KRT80	0.00019619	0.432753	0.781	0.692	1
EXOC3	0.000277664	0.155602	0.298	0.184	1		KIF1C	0.000196594	0.26785	0.418	0.299	1
FAM167A	0.000279126	0.162525	0.369	0.247	1		LAPTM4B	0.00019758	-0.201401	0.383	0.523	1
LGALS1	0.000280551	-0.252367	0.199	0.313	1		SLCO4A1	0.000198715	0.221272	0.251	0.136	1
GJB3	0.000282182	0.186949	0.801	0.717	1		RBPMS	0.000198955	0.188257	0.243	0.133	1
SPTAN1	0.000283845	0.170629	0.647	0.509	1		TSPAN5	0.000201082	0.249799	0.779	0.669	1
TMEM134	0.000284972	0.191868	0.917	0.827	1		TFRC	0.000202322	0.20913	0.688	0.549	1
GTF2A2	0.000288946	0.200411	0.596	0.484	1		ELMO2	0.000202949	0.150818	0.221	0.114	1
COMTD1	0.000289828	0.16232	0.785	0.668	1		ATL1	0.000207751	0.178299	0.413	0.273	1
TOB1	0.000290571	0.209107	0.647	0.509	1		PLEKHM2	0.000208038	0.174402	0.361	0.231	1
GGT6	0.000295194	0.194445	0.686	0.569	1		TMEM129	0.000208325	0.162472	0.319	0.195	1
TMEM160	0.00029574	0.191826	0.577	0.452	1		AGPAT3	0.000208466	0.16865	0.386	0.25	1
TANK	0.000306646	0.170083	0.571	0.424	1		PAQR7	0.000208527	0.143706	0.251	0.136	1
ABHD5	0.000307044	0.22941	0.753	0.638	1		SLC11A2	0.000210414	0.356249	0.452	0.321	1
SH3BGRL2	0.000307851	0.186058	0.324	0.21	1		EML4	0.000214329	0.214696	0.56	0.435	1
MRPL51	0.000308796	0.166932	0.875	0.77	1		AZIN1	0.000224381	0.143726	0.369	0.231	1
GNAS	0.000314563	0.184451	0.587	0.465	1		CDC42SE1	0.000227971	0.210593	0.676	0.549	1
RGS12	0.000317878	0.18175	0.353	0.237	1		LDHA	0.000228355	-0.23664	0.791	0.896	1
OS9	0.00032255	0.187973	0.442	0.325	1		ZBED1	0.000231866	0.167892	0.486	0.334	1
PSMD10	0.000324075	0.178763	0.253	0.152	1		TOM1L2	0.000233788	0.16711	0.366	0.237	1
GOLGA4	0.000326235	0.173516	0.529	0.401	1		NBL1	0.000235934	0.214277	0.423	0.299	1
UBXN2A	0.0003302	0.133191	0.24	0.138	1		FDX1L	0.000236841	0.166744	0.265	0.153	1
CNKSR3	0.000340241	0.185661	0.689	0.539	1		ERCC5	0.000237308	0.169737	0.283	0.166	1
STX16	0.000341885	0.136006	0.298	0.182	1		MTMR12	0.000241874	0.190096	0.373	0.247	1
STAT6	0.00034794	0.161152	0.401	0.281	1		ATF6B	0.000242939	0.210753	0.472	0.344	1
KREMEN1	0.000349254	0.16437	0.439	0.313	1		LRRC1	0.000244974	0.153997	0.332	0.205	1
PCP4L1	0.000349439	0.149921	0.24	0.138	1		ESD	0.000251762	-0.19479	0.572	0.692	1
TECR	0.000354981	0.193419	0.933	0.885	1		ACSL3	0.000252127	0.220115	0.538	0.403	1
SUB1	0.000362441	0.148474	0.99	0.984	1		MVK	0.000252539	0.186626	0.317	0.198	1
PDLIM4	0.000364626	0.29369	0.615	0.507	1		FBRS	0.000253842	0.165131	0.324	0.201	1
ENDOG	0.000370867	0.154836	0.407	0.286	1		JARID2	0.000256634	0.185131	0.398	0.273	1
RPS14	0.000381576	0.185582	1	1	1		ATG9A	0.000260129	0.178862	0.273	0.162	1
ARHGEF4	0.000384929	0.163765	0.362	0.237	1		RPS27A	0.000261483	-0.193064	1	1	1
ATP5C1	0.000390586	0.211063	0.875	0.779	1		ABHD17A	0.000263487	0.229534	0.771	0.627	1
RPS6KB2	0.000395152	0.18426	0.785	0.689	1		MZT2B	0.000264332	-0.246055	0.833	0.929	1
RIPK4	0.000399859	0.190168	0.333	0.221	1		TMPRSS11E	0.000265461	0.298609	0.757	0.623	1
SF3A3	0.000406512	0.139263	0.256	0.152	1		HNRNPUL2	0.000265591	0.205698	0.371	0.256	1
PEX7	0.000411471	0.124278	0.228	0.127	1		UPF1	0.000267631	0.200025	0.346	0.224	1
NDUFB9	0.000428134	0.164797	0.965	0.908	1		KIAA0232	0.000269759	0.162496	0.398	0.266	1
NDUFAF2	0.000434493	0.162991	0.372	0.251	1		ZC3H15	0.000270938	-0.225285	0.784	0.854	1
PSMD7	0.000436089	0.199175	0.862	0.829	1		PDIA6	0.00027104	-0.21851	0.688	0.782	1
SND1	0.000436783	0.112337	0.218	0.12	1		MFSD6	0.000273439	0.206627	0.649	0.51	1
MRPL2	0.000438326	0.155449	0.41	0.286	1		PROSER1	0.000274288	0.129373	0.224	0.117	1
CCDC57	0.000440942	0.1334	0.247	0.145	1		LY6G6C	0.00027925	0.544217	0.771	0.672	1
GABPB2	0.000442826	0.139424	0.208	0.115	1		SPTLC1	0.000280177	0.182864	0.302	0.188	1
SUCLG1	0.000450744	0.208572	0.67	0.546	1		ITPKC	0.000281062	0.128997	0.31	0.182	1
LGALS8	0.0004544	0.18014	0.417	0.295	1		GSTO2	0.000284685	0.114423	0.59	0.419	1
UGCG	0.000456705	0.173732	0.468	0.329	1		EFS	0.000292807	0.202298	0.484	0.351	1
TRIM16	0.000457584	0.179233	0.465	0.336	1		CREB3L2	0.000299886	0.154927	0.278	0.162	1
LRRFIP1	0.000460999	0.178172	0.731	0.597	1		WBP2	0.00030035	0.175903	0.631	0.497	1
ORAI1	0.000466015	0.200151	0.462	0.346	1		MSMO1	0.000303667	0.275366	0.646	0.529	1
EVPL	0.000470096	0.175147	0.628	0.507	1		FKBP15	0.000303905	0.147104	0.233	0.127	1
PFKL	0.000487392	0.186253	0.686	0.576	1		EHF	0.000305783	0.232649	0.752	0.617	1
CREB1	0.000491089	0.130618	0.208	0.115	1		PRCC	0.000305826	0.150274	0.349	0.224	1
NDUFA8	0.000496401	0.162406	0.609	0.468	1		LRRCC1	0.000308259	0.168857	0.373	0.237	1
CORO1B	0.000501141	0.154852	0.388	0.267	1		VTI1B	0.000309039	0.211614	0.771	0.646	1
RGCC	0.000501876	0.26643	0.49	0.373	1		SH3BP4	0.000310512	0.186686	0.314	0.201	1
PTTG1IP	0.000508526	0.16389	0.468	0.334	1		RSBN1L	0.000311643	0.191581	0.459	0.328	1
MLST8	0.000514162	0.121532	0.212	0.118	1		DGCR14	0.000312644	0.147736	0.339	0.214	1
BSDC1	0.00051433	0.138975	0.33	0.212	1		LARP4B	0.000313172	0.194703	0.459	0.325	1
TP53INP2	0.000516167	0.175712	0.378	0.256	1		TMED7	0.000314617	0.156697	0.386	0.247	1
CLTB	0.000522352	0.163433	1	0.995	1		CECR5	0.000315387	0.130249	0.253	0.14	1
FDXR	0.000529399	0.148042	0.385	0.26	1		DUT	0.000317032	-0.186212	0.686	0.779	1
FOXC1	0.000530492	0.211513	0.702	0.604	1		ETV3	0.000318182	0.160038	0.263	0.153	1
ERO1A	0.000535814	0.192888	0.385	0.26	1		C7orf26	0.000319068	0.167627	0.219	0.117	1
SAP30BP	0.000536448	0.186642	0.452	0.343	1		POMT1	0.00032013	0.193225	0.302	0.192	1
AIDA	0.000541975	0.138131	0.317	0.203	1		XPOT	0.000321668	0.161802	0.273	0.159	1
SMIM19	0.00054423	0.189268	0.433	0.318	1		GATA6	0.000327911	0.231408	0.553	0.435	1
STRBP	0.000548602	0.111194	0.266	0.157	1		CROT	0.000328559	0.182864	0.435	0.299	1
MCMBP	0.000553772	0.130857	0.231	0.134	1		XIST	0.000329809	0.19245	0.983	0.951	1
HNRNPF	0.000554882	0.192215	0.721	0.601	1		TCHH	0.000329925	-0.305678	0.425	0.529	1
ZBED1	0.000559081	0.165712	0.413	0.29	1		URM1	0.000331204	0.153312	0.378	0.247	1
CNP	0.000563013	0.191466	0.365	0.256	1		WFS1	0.000333308	0.162999	0.322	0.198	1
AAMP	0.000569591	0.163907	0.526	0.399	1		OCLN	0.000334894	0.220017	0.437	0.299	1
ZNHIT3	0.000572343	0.151692	0.385	0.27	1		ACSL1	0.000340408	0.220312	0.491	0.373	1
MT-ND3	0.000572693	-0.20834	1	1	1		GLS	0.000343143	0.138961	0.275	0.159	1
C1orf95	0.000576564	0.136663	0.215	0.122	1		LONP1	0.000347313	0.158752	0.256	0.146	1
WDR61	0.000581291	0.181205	0.631	0.505	1		RAB3GAP1	0.000347985	0.166619	0.349	0.227	1
OSTF1	0.000582594	0.181	0.712	0.618	1		RNF144B	0.000349189	0.177616	0.486	0.357	1
ARHGEF10L	0.000582933	0.153532	0.272	0.168	1		ZDHHC5	0.000351423	0.176409	0.486	0.357	1
BAD	0.000589702	0.166248	0.5	0.373	1		PBX2	0.000357104	0.196015	0.273	0.166	1
CRYAB	0.000590582	0.178617	0.974	0.954	1		DHX32	0.000359168	0.19666	0.437	0.299	1
MTPN	0.000590586	0.133792	0.603	0.465	1		ZC3H13	0.000359841	0.212419	0.715	0.581	1
RTN4	0.000594756	0.166685	0.978	0.956	1		PSAPL1	0.000359899	0.378208	0.349	0.231	1
CHMP3	0.000594983	0.163527	0.593	0.482	1		ADGRB1	0.000368616	0.212142	0.445	0.325	1
EIF4H	0.000595276	0.160166	0.522	0.401	1		SLC22A23	0.000372528	0.150274	0.332	0.208	1
NARF	0.000608961	0.144943	0.321	0.21	1		TSPYL1	0.000373632	0.1704	0.722	0.571	1
USP47	0.000620749	0.138073	0.391	0.27	1		TRIP11	0.000374081	0.218197	0.531	0.412	1
HCAR2	0.000623705	0.172143	0.234	0.143	1		CDC42EP4	0.000374455	0.20489	0.568	0.435	1
PHF10	0.000627836	0.134229	0.333	0.217	1		RNASEH2C	0.000375305	-0.170869	0.464	0.591	1
PPIA	0.000629501	0.120606	0.99	0.988	1		LPIN3	0.000375577	0.193835	0.342	0.224	1
PMPCB	0.000631821	0.175068	0.391	0.276	1		KIFAP3	0.000377877	0.159425	0.346	0.224	1
EIF3F	0.000637639	0.197588	0.801	0.73	1		ADD3	0.000378692	0.197364	0.609	0.455	1
TBC1D23	0.000637791	0.164947	0.304	0.2	1		KIDINS220	0.00037927	0.190443	0.467	0.347	1
OPA1	0.000640044	0.129283	0.224	0.129	1		EEA1	0.000380028	0.16888	0.673	0.523	1
DESI1	0.000641946	0.117907	0.285	0.177	1		MAFG	0.000382488	0.158934	0.307	0.185	1
EFHD2	0.00064566	0.260112	0.59	0.509	1		HOPX	0.000382864	-0.244435	0.722	0.838	1
ZNF32	0.000652401	0.146078	0.298	0.191	1		SCAMP3	0.000386785	0.126132	0.324	0.198	1
MAP1LC3B	0.000655435	0.194281	0.683	0.574	1		SDC2	0.000388999	-0.169039	0.263	0.39	1
METTL23	0.000669209	0.12297	0.285	0.177	1		OVOL1-AS1	0.000391553	0.17469	0.229	0.127	1
NIPBL	0.000672561	0.156212	0.324	0.214	1		UBAP2	0.000392482	0.15999	0.464	0.321	1
FBXW4	0.000688173	0.139256	0.295	0.187	1		SF3B1	0.000396222	0.164587	0.754	0.64	1
FAAH2	0.000694368	0.156608	0.42	0.3	1		DSC2	0.000398654	0.231626	0.894	0.896	1
IL13RA1	0.000711186	0.189185	0.554	0.433	1		OAZ1	0.000398931	0.122664	1	1	1
SYTL1	0.000718908	0.159176	0.801	0.714	1		TSTA3	0.000402744	0.194726	0.966	0.964	1
PTPRF	0.000722755	0.122231	0.833	0.694	1		KIAA0319L	0.000404351	0.177712	0.31	0.198	1
WDFY2	0.000739798	0.148525	0.378	0.26	1		RPIA	0.000405319	0.180276	0.28	0.169	1
HOOK2	0.000740003	0.171638	0.606	0.477	1		ASPRV1	0.000406076	1.42881	0.265	0.156	1
SMIM5	0.000743549	0.157381	0.349	0.235	1		MTMR6	0.000416393	0.148398	0.241	0.136	1
CHURC1	0.000745121	-0.204057	0.606	0.694	1		AKT1S1	0.000418757	0.181608	0.317	0.198	1
IL17RC	0.000749333	0.162991	0.442	0.332	1		EIF5	0.000421103	0.182442	0.961	0.955	1
DNAJB2	0.000752111	0.17268	0.635	0.516	1		ST14	0.000426891	0.232108	0.631	0.513	1
VWA1	0.000766517	0.175428	0.385	0.274	1		TPI1	0.000433144	-0.141801	0.973	1	1
TOM1L2	0.000773319	0.156308	0.272	0.173	1		RAB1B	0.00043492	0.201973	0.587	0.487	1
TTC17	0.000783417	0.140282	0.282	0.18	1		GJA1	0.000438144	0.168617	0.995	0.997	1
GAS6	0.000792379	0.254045	0.599	0.509	1		KRT10	0.000441702	-0.598738	0.978	0.987	1
FAM114A1	0.00079264	0.150997	0.349	0.235	1		RHBDL2	0.00044341	0.200566	0.373	0.256	1
AES	0.000794916	0.148683	0.625	0.516	1		ORAI1	0.000447871	0.182864	0.717	0.571	1
BLVRB	0.000800874	0.179167	0.654	0.535	1		RABL6	0.000449903	0.170911	0.376	0.25	1
NDUFA4L2	0.000804605	0.438709	0.609	0.548	1		FAM188A	0.000452499	0.156111	0.312	0.195	1
MANF	0.000812118	0.191281	0.567	0.447	1		CYSTM1	0.00045289	-0.201854	0.31	0.438	1
CXCL16	0.000816329	0.140924	0.33	0.219	1		RPL5	0.000455129	-0.183744	0.985	0.994	1
OVOL1	0.00082244	0.328807	0.404	0.304	1		MACF1	0.000461496	0.171087	0.971	0.945	1
HSP90AA1	0.000824797	0.145471	0.971	0.945	1		SH3KBP1	0.000461609	0.191825	0.396	0.266	1
PKP3	0.000828723	0.176877	0.856	0.79	1		PRKCI	0.000464303	0.136629	0.604	0.451	1
CYP27A1	0.000844316	0.188347	0.484	0.376	1		RPS19BP1	0.000465158	0.190461	0.924	0.916	1
MT1X	0.000845682	-0.279267	0.202	0.306	1		AP2A1	0.000465945	0.155192	0.322	0.201	1
BCL2L2	0.000865187	0.12012	0.234	0.138	1		HOXC13-AS	0.000477846	0.215011	0.423	0.308	1
CMAS	0.000869199	0.16341	0.478	0.359	1		SPG11	0.000480735	0.154436	0.398	0.273	1
SURF1	0.000875991	0.151986	0.49	0.362	1		BAZ1B	0.00048247	0.146027	0.241	0.136	1
C19orf60	0.000880215	0.208755	0.737	0.638	1		ABHD2	0.000486336	0.264975	0.641	0.519	1
PGLYRP4	0.000884835	0.168752	0.346	0.237	1		HHAT	0.00048948	0.141864	0.204	0.107	1
DLG1	0.000908728	0.152392	0.407	0.29	1		CPB2-AS1	0.00049084	0.154456	0.256	0.149	1
ATP5E	0.000912225	-0.145076	1	1	1		PSD3	0.000491515	0.16263	0.258	0.153	1
INPP5K	0.00091541	0.114675	0.353	0.235	1		KLF6	0.000493395	0.260417	0.72	0.594	1
GGNBP2	0.000921041	0.202226	0.522	0.422	1		DGAT2	0.000493898	0.332338	0.523	0.406	1
PACSIN3	0.000924005	0.129283	0.212	0.122	1		CCDC120	0.000495025	0.179244	0.364	0.244	1
UBL5	0.000931944	-0.14538	0.994	1	1		FAM126A	0.000495066	0.211823	0.381	0.26	1
STK19	0.000945956	0.1502	0.324	0.219	1		IRX2	0.000500493	0.267753	0.86	0.838	1
CTNNB1	0.000950673	-0.387861	0.619	0.68	1		FTH1	0.000501102	-0.325455	0.732	0.851	1
DNAJC2	0.00095589	0.132634	0.237	0.143	1		FAM234A	0.000503363	0.140489	0.246	0.14	1
BAIAP2	0.000960389	0.13867	0.26	0.161	1		PQLC1	0.000508029	0.168844	0.6	0.451	1
LINC00969	0.000972726	0.157354	0.372	0.26	1		BICD2	0.000508309	0.200946	0.838	0.734	1
NFATC2	0.000984923	0.212221	0.474	0.373	1		SH3BGRL2	0.000512061	0.222574	0.346	0.227	1
TMEM254	0.00100215	0.145928	0.369	0.258	1		TCP11L2	0.000512588	0.15775	0.248	0.14	1
SGPL1	0.00100281	0.157593	0.465	0.348	1		VCP	0.000514157	0.183799	0.948	0.935	1
SMIM14	0.00100627	0.153587	0.362	0.251	1		STRN	0.00051668	0.202165	0.359	0.244	1
SUPT4H1	0.00101011	0.187298	0.593	0.488	1		CHD8	0.00051762	0.170852	0.369	0.247	1
EBPL	0.00101245	0.187768	0.554	0.447	1		POR	0.000518974	0.233522	0.553	0.435	1
REEP5	0.00103112	0.1783	0.917	0.841	1		CYFIP1	0.000520148	0.204348	0.577	0.468	1
ESYT2	0.00103698	0.131545	0.256	0.159	1		DAAM1	0.000520594	0.206758	0.916	0.88	1
AGPAT2	0.00104484	0.166913	0.526	0.419	1		METAP2	0.000527722	-0.184362	0.71	0.799	1
TRAK1	0.00104961	0.11942	0.208	0.12	1		EPAS1	0.000529763	0.153664	0.263	0.156	1
NDUFB7	0.00105188	0.132128	0.968	0.926	1		MACC1	0.00053458	0.191719	0.283	0.169	1
CHST12	0.00106772	0.132086	0.247	0.152	1		PPP6C	0.000537411	0.145217	0.459	0.325	1
UNC5B	0.00107237	0.228503	0.897	0.843	1		ANKRD17	0.000539749	0.145566	0.42	0.282	1
NFU1	0.00107292	0.154221	0.285	0.187	1		BCLAF1	0.000542455	0.18632	0.636	0.503	1
GAREM1	0.00108374	0.167767	0.295	0.196	1		MAP7D1	0.000549984	0.251327	0.612	0.49	1
CSNK2B	0.00108563	0.17783	0.696	0.624	1		ERP44	0.000551999	0.143106	0.477	0.331	1
SGSM3	0.00108887	0.176778	0.397	0.293	1		SVIP	0.000557168	0.244154	0.744	0.669	1
PPP1R7	0.00109142	0.166913	0.526	0.419	1		PPP1R13L	0.000558216	0.183703	0.661	0.523	1
IFNAR1	0.00109851	0.162489	0.285	0.187	1		PRKAB2	0.000563674	0.196479	0.437	0.308	1
SLC16A10	0.00110403	0.163825	0.272	0.175	1		ITGB8	0.000566199	0.204513	0.484	0.36	1
CYB561D1	0.00110881	0.119456	0.269	0.168	1		SPHK1	0.000566455	0.147365	0.314	0.195	1
EHBP1L1	0.00111241	0.100248	0.208	0.118	1		RPRD2	0.000567381	0.129349	0.233	0.13	1
FAM83C	0.00111721	0.113579	0.253	0.154	1		TP53INP1	0.000569607	0.192918	0.44	0.315	1
YTHDF2	0.0011346	0.150163	0.468	0.348	1		RIMS3	0.000571704	0.160583	0.221	0.123	1
RAB13	0.00113573	0.169094	0.622	0.512	1		FXYD3	0.000578652	0.196178	0.99	0.987	1
NMT1	0.00114105	-0.172629	0.244	0.346	1		CHD4	0.000587116	0.143386	0.597	0.445	1
GNG12	0.00115235	0.182857	0.699	0.601	1		MRFAP1L1	0.000587709	0.132988	0.393	0.256	1
RALBP1	0.00115401	0.175792	0.538	0.431	1		DUOXA1	0.000589541	0.150741	0.43	0.299	1
SQRDL	0.00115857	0.207006	0.66	0.544	1		DSC3	0.000590202	0.160947	0.988	0.994	1
ZNF430	0.00116335	0.145676	0.24	0.147	1		FIS1	0.000590442	0.145765	0.995	0.981	1
PPP1R8	0.00116653	0.127172	0.224	0.134	1		MFN1	0.000594035	0.158558	0.41	0.282	1
MRPL43	0.00116992	0.151258	0.718	0.601	1		ZBTB7C	0.000594824	0.191698	0.661	0.536	1
ZFYVE21	0.00117407	0.157419	0.535	0.417	1		WNK1	0.000601567	0.20293	0.808	0.685	1
ZDHHC3	0.00117471	0.14386	0.349	0.24	1		BEAN1	0.000602257	0.144775	0.265	0.156	1
ATG101	0.00117985	0.14325	0.522	0.396	1		APOOL	0.000609403	0.161687	0.28	0.172	1
TSPO	0.00118147	0.154105	0.994	0.995	1		CD24	0.000620158	0.188043	0.998	0.997	1
MLF2	0.0011823	0.14121	0.59	0.445	1		SFMBT1	0.0006231	0.133395	0.236	0.133	1
RBFA	0.00118886	0.145759	0.26	0.166	1		LRRFIP2	0.000624682	0.235901	0.595	0.516	1
CFL1	0.00119395	0.128348	0.997	1	1		RPL22	0.000627067	-0.194417	0.99	1	1
COPB2	0.00124357	0.163952	0.394	0.288	1		H2AFJ	0.000637796	0.236003	0.966	0.974	1
RNF44	0.00124489	0.100486	0.234	0.138	1		AKAP8L	0.000638037	0.133954	0.344	0.218	1
FAM212A	0.00124794	0.159292	0.369	0.263	1		DYNC1LI2	0.000640011	0.199	0.757	0.63	1
AGAP3	0.00125398	0.124488	0.288	0.187	1		FAM103A1	0.000647222	0.193096	0.666	0.555	1
TMEM127	0.00125541	0.141218	0.404	0.286	1		IGFBP7	0.000649667	-0.156578	0.17	0.279	1
POP7	0.00126655	0.167065	0.484	0.373	1		NPC2	0.000653588	-0.231847	0.794	0.864	1
NQO2	0.00126847	0.153519	0.256	0.164	1		LYPD5	0.000659189	0.518928	0.206	0.114	1
FAM135A	0.00127406	0.16048	0.375	0.267	1		PACSIN2	0.000662809	0.153983	0.29	0.182	1
CTSC	0.00129588	0.243071	0.837	0.742	1		CAPN8	0.000665177	0.196128	0.319	0.205	1
ARPC1A	0.00129758	0.160462	0.804	0.719	1		RPL14	0.000666502	-0.165612	0.993	1	1
ZC3H14	0.00131693	0.113991	0.221	0.131	1		MFSD14B	0.000673627	0.160569	0.391	0.266	1
PAPD4	0.00132435	0.10352	0.25	0.152	1		ACOT8	0.000678947	0.197118	0.484	0.377	1
UBC	0.00132652	0.139599	0.997	0.991	1		CYLD	0.000681466	0.18721	0.445	0.328	1
CTD-2336O2.1	0.00133701	0.124578	0.24	0.147	1		KDM6B	0.000684507	0.149643	0.371	0.247	1
SMIM7	0.00134087	0.143656	0.497	0.376	1		MED13	0.000691306	0.158675	0.405	0.282	1
BAG3	0.00134677	0.146841	0.308	0.205	1		SLCO3A1	0.000694029	0.200754	0.285	0.179	1
HBP1	0.00136486	0.16479	0.503	0.389	1		KRT14	0.000694705	-0.589365	0.929	0.971	1
MTMR12	0.00136985	0.115973	0.256	0.159	1		APLP2	0.000695185	0.17048	0.683	0.565	1
ELL2	0.00137486	0.124899	0.522	0.403	1		RAD23B	0.000698242	0.190162	0.978	0.977	1
GRAMD4	0.00137915	0.123302	0.24	0.147	1		SOS1	0.00069832	0.160658	0.28	0.175	1
HNRNPA2B1	0.00143366	0.139615	0.946	0.915	1		CMTM6	0.000701259	0.212308	0.978	0.922	1
UQCC3	0.00143623	0.150772	0.596	0.482	1		SMC1A	0.000703249	0.160011	0.369	0.25	1
GK5	0.00143827	0.132303	0.263	0.168	1		TMTC3	0.000705283	0.156751	0.447	0.318	1
TMEM205	0.00144162	0.156142	0.343	0.237	1		MAPK3	0.000714879	0.253685	0.383	0.273	1
EIF5A	0.00144341	-0.33543	0.628	0.71	1		CMTM7	0.000720943	0.175105	0.42	0.302	1
LRRFIP2	0.00144344	0.169171	0.426	0.316	1		MYH14	0.000724109	0.172041	0.445	0.312	1
AUH	0.00144691	0.116106	0.205	0.12	1		ASCC2	0.000726171	0.160949	0.356	0.24	1
HIGD2A	0.0014497	0.165416	0.785	0.65	1		MAP1LC3A	0.000728731	0.214997	0.324	0.205	1
LAMTOR1	0.00145093	0.182466	0.766	0.68	1		PTPN14	0.000742017	0.187713	0.541	0.419	1
WDR1	0.00145449	0.162874	0.615	0.505	1		STRN3	0.000745075	0.152419	0.415	0.289	1
CBR3	0.00146945	0.193436	0.66	0.537	1		SBNO1	0.000757894	0.172787	0.425	0.305	1
CCDC90B	0.00147564	0.128878	0.423	0.3	1		SLC47A2	0.000765459	0.229769	0.442	0.328	1
PALMD	0.00147805	0.119343	0.619	0.475	1		LIPK	0.00076548	0.203511	0.231	0.13	1
RPS11	0.0014786	0.151151	1	0.998	1		IER3	0.000773918	0.540168	0.801	0.805	1
SDR39U1	0.00148393	0.122991	0.228	0.138	1		LIMK1	0.000775546	0.136189	0.231	0.13	1
AC090498.1	0.00148702	0.149311	0.705	0.569	1		MLXIP	0.000775702	0.147708	0.243	0.143	1
ATP5J2	0.00149232	-0.151105	0.952	0.979	1		EXOSC7	0.000778731	-0.177592	0.317	0.435	1
TWF2	0.00150568	0.151692	0.378	0.272	1		KAT5	0.000782455	0.146748	0.342	0.224	1
RBM15B	0.00150585	0.117068	0.285	0.184	1		PLCH2	0.000784373	0.156775	0.283	0.175	1
PANK2	0.00150816	0.123477	0.212	0.124	1		ANO9	0.000796726	0.24753	0.381	0.269	1
ASNA1	0.00151333	0.161223	0.522	0.408	1		RPS7	0.000798941	-0.171885	1	1	1
SLC35A4	0.00154683	0.113957	0.304	0.198	1		LMO4	0.000799788	-0.123297	0.258	0.39	1
NDUFS6	0.001547	0.135001	0.978	0.949	1		PLEKHG3	0.000800294	0.170652	0.43	0.308	1
APOPT1	0.0015495	0.189452	0.468	0.38	1		GRIPAP1	0.000806809	0.128708	0.3	0.185	1
TMEM41A	0.00155436	0.140183	0.356	0.247	1		GAREM1	0.000808559	0.202764	0.472	0.334	1
SBDS	0.00155795	0.155137	0.625	0.507	1		NELFB	0.000808922	0.189988	0.376	0.266	1
ULK3	0.00155879	0.160705	0.337	0.235	1		CHMP1B	0.000810743	0.19843	0.735	0.63	1
FAM3D	0.00156614	0.182566	0.42	0.311	1		EIF4G2	0.000833034	0.13179	0.99	0.984	1
AP1M2	0.00157864	0.113206	0.324	0.214	1		GTF3C1	0.000834353	0.198294	0.43	0.312	1
NAA20	0.00158336	0.179328	0.622	0.516	1		NPM1	0.000836066	-0.175181	0.936	0.955	1
SHKBP1	0.00158363	0.123786	0.24	0.15	1		SNX9	0.000839899	0.142898	0.265	0.159	1
NASP	0.00158551	0.143671	0.33	0.226	1		ATP6V1A	0.000846246	0.225933	0.563	0.455	1
KRIT1	0.00158841	0.118597	0.202	0.118	1		PEA15	0.000850978	0.139678	0.285	0.175	1
UBE2N	0.00159401	0.159087	0.587	0.472	1		ACADVL	0.000851848	0.187687	0.953	0.916	1
GTF2I	0.00163497	0.162074	0.853	0.79	1		CLCN7	0.000858946	0.144536	0.246	0.146	1
SH3PXD2A	0.00163608	0.197048	0.426	0.327	1		RASD1	0.000868272	0.24087	0.656	0.542	1
CALCOCO1	0.00163873	0.187536	0.558	0.459	1		TSKU	0.000871423	0.134383	0.472	0.338	1
B3GALT4	0.00164334	0.110865	0.298	0.194	1		COPS6	0.000887411	-0.203922	0.69	0.773	1
ZCRB1	0.00164849	0.130652	0.484	0.359	1		PNLIPRP3	0.000890538	0.153638	0.651	0.497	1
RPS18	0.00166075	0.19796	1	1	1		BAP1	0.000898528	0.17023	0.545	0.412	1
OTUB1	0.00166306	0.176095	0.731	0.604	1		LCE1B	0.000904663	0.44446	0.334	0.221	1
HSD17B4	0.00167858	0.15912	0.391	0.286	1		GOSR1	0.000914404	0.179367	0.386	0.273	1
MRPS30	0.00168534	0.114791	0.25	0.157	1		DYNC1H1	0.000919221	0.193802	0.744	0.617	1
PNRC1	0.00168886	0.181496	0.782	0.687	1		CALML3	0.000922208	0.141394	1	1	1
SDHD	0.00170966	0.229383	0.577	0.507	1		TUFT1	0.000922468	0.199026	0.523	0.393	1
PQBP1	0.00171101	0.172599	0.397	0.295	1		TSTD1	0.000922996	0.153468	0.988	0.994	1
CCNI	0.00171675	0.195472	0.804	0.71	1		PPP2R5E	0.000923428	0.134584	0.332	0.211	1
DOCK9	0.00172821	0.135639	0.314	0.205	1		USP46	0.00093092	0.170638	0.491	0.367	1
ATXN2	0.00173232	0.118507	0.215	0.129	1		ITFG1	0.000932042	0.131857	0.486	0.347	1
PFDN5	0.00175221	0.120113	1	0.993	1		PDCD6IP	0.000939017	0.184956	0.774	0.643	1
IRF2BP2	0.00175983	0.17272	0.667	0.551	1		JOSD2	0.000940383	0.179318	0.808	0.692	1
SEC11C	0.00176938	0.213907	0.574	0.472	1		TOB1	0.000945674	0.213661	0.752	0.643	1
RNF6	0.00178482	0.134163	0.253	0.164	1		MROH1	0.000955345	0.169341	0.346	0.234	1
CD99	0.00179362	0.151907	0.606	0.498	1		KIAA0368	0.000962885	0.157464	0.312	0.208	1
ANO9	0.00180919	0.179799	0.375	0.272	1		STAT3	0.000963225	0.181297	0.676	0.562	1
MRPL34	0.00181083	0.178626	0.619	0.532	1		DCTD	0.000964754	0.134229	0.251	0.149	1
CMTR2	0.00181325	0.128945	0.321	0.214	1		CCDC61	0.000967332	0.205141	0.342	0.231	1
AGR2	0.00181427	0.257614	0.538	0.424	1		RAB7B	0.000968811	0.168267	0.673	0.529	1
QARS	0.00181828	0.142067	0.599	0.477	1		FBXO32	0.000973253	0.185674	0.87	0.763	1
VPS26B	0.00183678	0.139832	0.282	0.187	1		AGO3	0.00100281	0.142574	0.229	0.133	1
CYB5A	0.00184509	0.180951	0.878	0.823	1		ACBD5	0.00101079	0.163074	0.263	0.162	1
MTCH2	0.00185675	0.146941	0.603	0.479	1		HMGCR	0.00102255	0.19909	0.528	0.396	1
CMC2	0.00185882	0.113579	0.272	0.175	1		DYNLT3	0.001027	0.187287	0.921	0.877	1
SMPDL3A	0.00187364	0.197357	0.702	0.631	1		FAM63B	0.00102758	0.151185	0.238	0.143	1
VKORC1L1	0.00191364	0.145463	0.308	0.21	1		BORCS8	0.00103073	0.159532	0.283	0.179	1
YWHAB	0.0019179	0.149834	0.881	0.811	1		C6orf132	0.00103144	0.187054	0.654	0.526	1
SERINC1	0.00193827	0.154221	0.487	0.376	1		BCAP31	0.00103371	0.129077	0.988	0.955	1
PSME2	0.00194435	0.154689	0.612	0.502	1		PPP1CC	0.00103915	0.179911	0.55	0.406	1
SPRR4	0.0019449	-0.7878	0.506	0.606	1		ZNF493	0.00104195	0.200246	0.425	0.321	1
SIPA1L2	0.00194576	0.151576	0.317	0.219	1		MOV10	0.00104248	0.172078	0.248	0.153	1
HSPD1	0.00195543	0.118355	0.321	0.214	1		TMCC1	0.00104392	0.13607	0.28	0.172	1
AGGF1	0.00195649	0.118597	0.301	0.2	1		CLASP1	0.00105395	0.130163	0.297	0.188	1
RELA	0.00196106	0.117128	0.272	0.175	1		PLCB3	0.00105959	0.132609	0.283	0.175	1
ZBTB7B	0.00196518	0.124134	0.468	0.355	1		ALDH2	0.0010634	-0.240146	0.644	0.76	1
RPL27A	0.00198438	0.172666	1	1	1		SCAMP4	0.00106388	0.154132	0.236	0.14	1
GSN	0.00199494	0.130204	0.994	0.998	1		DUSP3	0.00108376	0.148099	0.256	0.156	1
KIAA1522	0.0020031	0.136974	0.369	0.26	1		SEMA4A	0.00108601	0.14766	0.356	0.244	1
NBPF14	0.00200622	0.125932	0.26	0.168	1		TMEM87B	0.0010869	0.147817	0.295	0.192	1
ARHGEF1	0.00200703	0.121894	0.256	0.164	1		MLST8	0.00109172	0.150267	0.297	0.192	1
DDB1	0.00201066	0.170368	0.593	0.486	1		SLC6A14	0.00109203	0.435019	0.55	0.445	1
FAM3A	0.00201099	0.120668	0.276	0.18	1		SIDT2	0.00109381	0.127475	0.224	0.127	1
PSMD9	0.00201388	0.165717	0.458	0.355	1		CH17-360D5.2	0.00109569	0.167958	0.445	0.312	1
MGST2	0.00202783	0.148247	0.821	0.753	1		TMEM214	0.00111529	0.138212	0.224	0.13	1
STRA13	0.00204074	0.15052	0.535	0.41	1		DDX3X	0.00112246	0.198124	0.811	0.756	1
PSMG1	0.00205001	0.117695	0.224	0.138	1		TOM1	0.00112471	0.172644	0.398	0.286	1
ADGRG1	0.00205467	0.153736	0.606	0.509	1		PTPRE	0.00113124	0.209993	0.432	0.312	1
HSPA1B	0.00205878	0.169537	0.596	0.498	1		FOXO3	0.00113552	0.299348	0.543	0.442	1
PYCARD	0.00206461	0.195489	0.875	0.859	1		N4BP2	0.00114067	0.145817	0.238	0.143	1
RORC	0.00207456	0.123162	0.202	0.12	1		BANF1	0.00115335	0.175164	0.975	0.984	1
IER2	0.00208176	0.183317	0.535	0.426	1		LYRM1	0.00115797	0.156513	0.442	0.325	1
RPL32	0.00208228	0.179492	1	1	1		HECTD1	0.00116507	0.171219	0.572	0.429	1
RAB4A	0.00209358	0.125538	0.458	0.341	1		CNKSR3	0.0011738	0.229158	0.789	0.682	1
ACSBG1	0.00209448	0.157847	0.394	0.288	1		ATP8B1	0.00119202	0.144967	0.248	0.149	1
ERGIC3	0.00209817	0.160865	0.795	0.733	1		GPR137B	0.00119223	0.19509	0.501	0.399	1
TCEAL8	0.00210026	0.169328	0.75	0.664	1		OSTC	0.00119285	-0.209453	0.698	0.795	1
SEMA4A	0.0021005	0.121306	0.276	0.177	1		POP5	0.00119458	0.178486	0.44	0.325	1
GFRA1	0.00210053	0.179045	0.446	0.339	1		POLR2M	0.00120396	0.133273	0.275	0.172	1
TCP1	0.00211448	0.153719	0.564	0.449	1		TIAM1	0.00120632	0.161873	0.666	0.526	1
PON3	0.00211726	0.234584	0.474	0.369	1		TNK2	0.00121188	0.152574	0.273	0.172	1
CRBN	0.0021463	0.140663	0.388	0.276	1		THBS2	0.0012199	0.382522	0.722	0.672	1
LEPROTL1	0.00215358	0.163253	0.686	0.576	1		SLC38A10	0.00122486	0.108792	0.206	0.114	1
DPP7	0.00216695	0.159292	0.353	0.249	1		SRSF7	0.00122537	-0.126464	0.74	0.847	1
PHB	0.00217036	0.157327	0.654	0.537	1		MUCL1	0.00122621	1.07378	0.499	0.393	1
GIPC1	0.00218437	0.176849	0.686	0.599	1		CERK	0.00122865	0.204926	0.327	0.218	1
CPB2-AS1	0.00218733	0.126428	0.234	0.145	1		B2M	0.00123102	-0.216636	0.912	0.961	1
BTG1	0.00218847	0.205336	0.952	0.94	1		RP11-411K7.1	0.00123367	0.156722	0.649	0.513	1
DRG1	0.00220342	0.129374	0.362	0.256	1		KRT15	0.00123418	1.69883	0.251	0.156	1
ZKSCAN1	0.00221489	0.166821	0.583	0.482	1		SUCO	0.00124259	0.146365	0.474	0.344	1
SCAF11	0.00222355	0.16286	0.51	0.412	1		HDAC4	0.00124417	0.137712	0.236	0.14	1
NOSIP	0.0022242	0.138188	0.494	0.373	1		ADGRL2	0.00124453	0.217851	0.543	0.451	1
IVNS1ABP	0.00223023	0.131792	0.327	0.226	1		KPNA3	0.00125314	0.146601	0.3	0.195	1
CFLAR	0.00223636	0.190297	0.532	0.426	1		MAP2	0.00127179	0.162254	0.287	0.185	1
[truncated: 3,238 more rows]

## Sheet: mORS
Differentially Expressed Genes (DEGs) between White-vs-Black HFs were Identified by Function "FindMarkers" of Seurat R Package Using 'Wilcox' Method ( |log2FC|>0.05;pct=0.2).
[truncated: 3,225 more rows]

[truncated: 10 more sheets: SC1, PR, IRS, SC2, FC, ME, Mela, Immu, MxTA, S1+S2]
