# Supplementary material for: Single-cell transcriptomics reveals lineage trajectory of human scalp hair follicle and informs mechanisms of hair graying
Source: Cell Discov. 2022 May 24;8:49. doi: 10.1038/s41421-022-00394-2 (PMC9126928; doi:10.1038/s41421-022-00394-2)
Supplement: Supplementary file 8 — Supplementary table S7 [file 41421_2022_394_MOESM8_ESM.xlsx]

## Sheet: IBL
Age Differentially Expressed Genes (DEGs) of HFs were Identified by Function "FindMarkers" of Seurat R Package Using 'Wilcox' Method ( |log2FC|>0.05;pct=0.2).
F59 vs F18							F62B vs F31B
	p_val	avg_log2FC	pct.1	pct.2	p_val_adj			p_val	avg_log2FC	pct.1	pct.2	p_val_adj
RPS26	1.31633e-137	-1.13078	0.99	1	2.36229e-133		RPL11	0	-1.06457	1	1	0
LGALS7B	4.75897e-127	-1.16292	0.987	0.999	8.54044e-123		RPL5	0	-1.5462	1	1	0
DDIT4	5.48135e-121	-2.21534	0.32	0.919	9.83683e-117		S100A10	0	-1.907	0.989	1	0
UQCRB	1.35519e-88	-0.978703	0.893	0.996	2.43203e-84		H3F3A	0	-1.18798	1	1	0
MT2A	2.48445e-88	0.805313	0.674	0.1	4.45859e-84		RPS7	0	-1.39141	1	1	0
PRR9	5.5866e-87	0.86281	0.69	0.125	1.00257e-82		RPS27A	0	-1.20203	1	1	0
MT4	2.01911e-84	0.650929	0.502	0.022	3.62349e-80		RPL31	0	1.94072	1	0.999	0
ID1	6.03704e-79	0.917552	0.678	0.137	1.08341e-74		EEF1B2	0	-1.75557	0.993	1	0
HLA-C	1.23734e-71	0.845155	0.77	0.25	2.22054e-67		RPSA	0	-1.43903	1	1	0
KLF6	1.44965e-68	-1.13993	0.356	0.836	2.60154e-64		RPL14	0	-1.33898	1	1	0
XXbac-BPG32J3.19	1.2636e-66	0.653967	0.529	0.074	2.26766e-62		RPL29	0	-1.21734	1	1	0
KRT35	2.41097e-66	1.16203	0.91	0.615	4.32673e-62		RPL24	0	-1.14121	1	1	0
CRABP2	3.61314e-64	-1.12835	0.854	0.972	6.48414e-60		RPL9	0	-1.26728	1	1	0
ID3	7.88185e-64	0.676516	0.603	0.126	1.41448e-59		RPS3A	0	-1.35654	1	1	0
S100A8	5.97764e-62	0.957114	0.651	0.182	1.07275e-57		RPS23	0	-1.4814	1	1	0
FABP5	9.12083e-61	-0.778578	1	1	1.63682e-56		RPL10A	0	-1.27956	1	1	0
MT-ND5	7.89864e-60	-1.01762	0.874	0.985	1.41749e-55		EEF1A1	0	-1.20793	1	1	0
TM4SF1	2.33909e-58	-1.04011	0.939	1	4.19773e-54		RPS12	0	-1.47482	1	1	0
AC004556.1	4.0227e-57	0.646028	0.322	0	7.21913e-53		RPS4X	0	-1.18716	1	1	0
MT-CO3	5.19275e-56	-0.773228	1	1	9.31892e-52		RPL30	0	-1.7441	1	1	0
PPA1	2.81104e-55	-0.915919	0.695	0.92	5.04469e-51		RPL7A	0	-1.75836	1	1	0
DUSP1	4.65074e-53	-1.10263	0.264	0.696	8.34622e-49		FTH1	0	-2.08475	0.991	1	0
SELENBP1	2.5781e-52	0.527193	0.55	0.122	4.62667e-48		RPS3	0	-1.26789	1	1	0
CARD18	3.58742e-52	-0.929528	0.324	0.766	6.43799e-48		RPS24	0	-1.21838	1	1	0
KRT31	1.38955e-51	0.801703	0.762	0.339	2.49368e-47		KRT5	0	-1.47408	1	1	0
KANK1	2.10531e-50	-0.934906	0.433	0.827	3.77819e-46		NACA	0	-1.72199	1	1	0
TPT1	2.48471e-49	-0.433131	1	1	4.45907e-45		RPL6	0	-1.38131	1	1	0
KRTAP11-1	3.32683e-49	0.816045	0.776	0.339	5.97032e-45		TPT1	0	-1.79248	1	1	0
CKB	3.89425e-49	-1.05627	0.337	0.744	6.98862e-45		RPL13	0	-1.19033	1	1	0
MT-ATP6	3.43231e-46	-0.758741	1	1	6.15963e-42		RPL19	0	-1.27035	1	1	0
KRT5	7.29967e-46	-0.50379	1	1	1.31e-41		ACTG1	0	-1.28027	1	1	0
KRT15	9.7219e-46	0.363011	0.605	0.18	1.74469e-41		MYL12B	0	-1.47569	0.994	1	0
S100A9	1.05321e-45	0.636159	0.615	0.199	1.89009e-41		RPL18	0	-1.12669	1	1	0
BTG1	3.20261e-45	-0.676359	0.998	1	5.7474e-41		RPL28	0	-0.957478	1	1	0
SBSN	9.50339e-44	-0.929581	0.912	0.975	1.70548e-39		MT-ND1	0	-1.75235	0.999	1	0
RPL12	1.45796e-43	0.450733	1	1	2.61645e-39		MT-ATP6	0	-1.94092	1	1	0
KRT85	3.86183e-43	0.941635	0.946	0.746	6.93045e-39		GNAS	1.17775e-305	-1.78156	0.513	0.995	2.11359e-301
IDI1	6.57722e-43	-0.891101	0.492	0.844	1.18035e-38		MT-CYB	9.08141e-303	-1.56711	1	1	1.62975e-298
KRT17	5.21154e-42	-0.763636	1	1	9.35263e-38		RPL8	1.66071e-302	-0.958148	1	1	2.98031e-298
PDZRN3	7.09779e-41	-0.801124	0.766	0.956	1.27377e-36		RPS15A	5.38395e-300	-1.20405	1	1	9.66204e-296
EIF3E	2.00365e-40	0.696648	0.994	0.939	3.59576e-36		MT-CO3	1.02932e-299	-1.46127	1	1	1.84722e-295
RPS8	4.63385e-39	0.433022	1	1	8.3159e-35		BTF3	1.97516e-296	-1.23077	1	1	3.54463e-292
EIF5	8.62144e-39	0.601644	0.678	0.298	1.5472e-34		RPS8	1.46103e-295	-1.03087	1	1	2.62196e-291
RPS10	1.15567e-38	0.437632	1	0.999	2.07396e-34		RPL3	2.95579e-294	-1.02001	1	1	5.30446e-290
BARX2	2.2369e-38	-0.65912	0.638	0.93	4.01434e-34		RPS2	1.87367e-293	-1.05846	1	1	3.36248e-289
MT-ND3	7.78254e-38	-0.768743	0.996	1	1.39665e-33		RPLP1	9.95974e-293	-1.02195	1	1	1.78737e-288
SDC1	5.01522e-37	-0.54595	1	1	9.00031e-33		RPL15	5.02531e-291	-0.982353	1	1	9.01842e-287
MALAT1	9.15449e-37	-0.771562	1	1	1.64286e-32		RPS9	2.3001e-289	-0.986551	1	1	4.12776e-285
COX7B	1.7511e-36	-0.516133	0.904	0.987	3.14252e-32		GNB2L1	7.90872e-287	-1.11413	1	1	1.4193e-282
MT-ND4	9.42923e-36	-0.624802	1	1	1.69217e-31		GAPDH	2.59305e-286	-1.26267	0.999	1	4.65348e-282
AC090498.1	1.77496e-35	-0.600811	0.441	0.82	3.18534e-31		RPL22	8.26505e-286	-1.02417	1	1	1.48325e-281
MYL12B	2.272e-35	-0.460587	0.998	0.999	4.07732e-31		EIF1	8.46532e-281	-1.06023	0.999	1	1.51919e-276
LGALS7	5.4358e-35	0.60458	1	1	9.75508e-31		S100A7	8.25122e-280	3.05736	0.906	0.215	1.48076e-275
H3F3B	9.59534e-35	-0.500781	1	1	1.72198e-30		CST6	5.76953e-278	3.10184	0.999	0.93	1.0354e-273
NEAT1	1.82498e-34	0.794242	0.956	0.778	3.27512e-30		S100A14	1.11317e-272	-1.08002	1	1	1.99769e-268
RPL36A	1.96864e-34	0.488705	1	1	3.53291e-30		RPL10	1.86505e-270	-0.961152	1	1	3.34701e-266
C6orf48	1.31973e-33	0.565459	0.774	0.413	2.36839e-29		IGFBP7	1.06507e-269	-2.57744	0.173	0.899	1.91137e-265
CLDN1	1.82558e-33	-0.670185	0.856	0.972	3.27618e-29		RPL12	1.65964e-259	-0.908008	1	1	2.97839e-255
LSM3	3.12935e-33	-0.528817	0.649	0.916	5.61594e-29		FAU	3.30423e-258	-0.877941	1	1	5.92978e-254
CLTB	4.16959e-33	-0.51091	0.996	0.997	7.48275e-29		RPS5	1.68206e-257	-0.926059	1	1	3.01862e-253
BTG2	6.05466e-33	-0.978169	0.452	0.737	1.08657e-28		UBA52	7.61586e-256	-0.804619	1	1	1.36674e-251
RPL17	2.03751e-32	0.551207	0.996	0.961	3.65652e-28		RPLP0	5.92148e-255	-0.884366	1	1	1.06267e-250
NFKBIA	9.50082e-32	-0.872737	0.169	0.491	1.70502e-27		ANXA2	7.18164e-253	-1.19591	1	1	1.28882e-248
CSTA	4.09269e-31	-0.645766	0.387	0.743	7.34474e-27		LGALS3	2.26833e-252	-1.29038	0.992	0.999	4.07074e-248
HOPX	8.12949e-31	-0.66976	0.751	0.933	1.45892e-26		LGALS7B	8.62767e-250	1.35045	1	0.989	1.54832e-245
SAT1	2.23731e-30	0.348343	0.243	0.025	4.01507e-26		RPS17	2.69875e-249	1.24881	1	1	4.84317e-245
RPL28	2.39386e-30	0.279117	1	1	4.29601e-26		RPS6	2.7622e-248	-0.878204	1	1	4.95704e-244
KLF4	1.02531e-29	-0.639637	0.351	0.682	1.84001e-25		RPS13	1.12379e-245	-0.870182	1	1	2.01675e-241
RPS3A	1.31452e-29	-0.434023	1	1	2.35904e-25		SPINT2	4.01649e-244	-1.04472	0.993	1	7.20799e-240
BTG3	6.63447e-29	-0.58401	0.657	0.868	1.19062e-24		CD81	1.13608e-242	-1.37781	0.5	0.986	2.03881e-238
RPL37	7.39441e-29	0.323621	1	1	1.327e-24		RPS10	4.79446e-242	-0.907384	1	1	8.60414e-238
SC5D	9.04019e-29	-0.582892	0.312	0.628	1.62235e-24		S100A11	2.21959e-241	-0.873864	1	1	3.98327e-237
PHLDA3	1.03987e-28	0.481101	0.571	0.254	1.86616e-24		BTG1	4.69211e-239	-1.31408	0.981	1	8.42046e-235
PERP	1.41289e-28	-0.331921	1	1	2.53557e-24		TUBA1A	2.60954e-236	-1.73622	0.947	0.993	4.68307e-232
APCDD1	2.10036e-28	0.334437	0.289	0.052	3.76931e-24		RPL37	2.9626e-234	-0.733364	1	1	5.31669e-230
ANXA1	3.24339e-28	-0.773535	0.644	0.879	5.82058e-24		YBX1	4.14714e-234	-1.03656	0.994	1	7.44247e-230
SOX4	3.60408e-28	0.612586	0.718	0.432	6.46789e-24		PPP1R14B	4.40607e-234	-1.2319	0.881	0.999	7.90712e-230
MACF1	4.4758e-28	-0.580014	0.688	0.908	8.03227e-24		PHGDH	4.66564e-228	-1.31669	0.937	0.999	8.37295e-224
RPS24	1.27525e-27	-0.334788	1	1	2.28856e-23		CHCHD2	2.01125e-227	-1.03302	0.99	0.999	3.6094e-223
DST	2.98401e-27	-0.690565	0.312	0.608	5.35511e-23		NPM1	2.73757e-227	-1.07088	0.994	1	4.91284e-223
RPL37A	5.44282e-27	0.284847	1	1	9.76768e-23		PRDX1	4.52234e-225	-1.03995	0.975	1	8.11578e-221
EIF1	1.21597e-26	-0.410603	0.998	1	2.18218e-22		RPL26	1.10653e-222	-0.810593	1	1	1.98579e-218
PSMA7	3.12103e-26	0.439001	0.987	0.961	5.601e-22		MYL6	1.36139e-221	-1.01936	1	1	2.44314e-217
C10orf54	4.05783e-26	-0.630582	0.383	0.658	7.28219e-22		MT-ND5	2.05107e-221	-1.26996	0.925	1	3.68085e-217
MT-CO1	4.79926e-26	-0.511448	1	1	8.61276e-22		BASP1	3.30157e-221	-1.52803	0.227	0.871	5.925e-217
RSL24D1	1.05609e-25	0.487891	0.762	0.462	1.89526e-21		RPL32	5.40753e-221	-0.692263	1	1	9.70435e-217
POLR2J3	2.06112e-25	0.499947	0.538	0.259	3.69888e-21		JUND	7.99553e-220	-1.45727	0.422	0.961	1.43488e-215
LDHB	2.49059e-25	0.380266	0.59	0.263	4.4696e-21		GSTP1	2.6447e-217	-0.867561	1	1	4.74617e-213
MT-CO2	2.94077e-25	-0.488841	1	1	5.27751e-21		RPS18	2.03105e-216	-0.624939	1	1	3.64492e-212
ADM	5.40854e-25	-0.597069	0.023	0.243	9.70617e-21		RPS14	1.44211e-214	-0.695194	1	1	2.58801e-210
CTSV	5.59873e-25	-0.760976	0.418	0.699	1.00475e-20		S100A8	9.68172e-213	1.69289	0.925	0.404	1.73748e-208
ASS1	7.31546e-25	0.264786	0.226	0.032	1.31283e-20		RPS16	1.2039e-210	-0.760138	1	1	2.16052e-206
S100A3	9.07327e-25	0.784852	0.387	0.145	1.62829e-20		SLC25A3	2.04904e-209	-1.03037	0.964	0.998	3.67721e-205
ANXA8L1	1.20964e-24	-0.522049	0.245	0.541	2.17082e-20		HSPA1A	1.42839e-207	-1.42784	0.172	0.808	2.56339e-203
C4orf3	3.10876e-24	-0.518667	0.927	0.965	5.57898e-20		HINT1	6.95784e-207	-0.818819	1	1	1.24865e-202
HSPA8	4.42754e-24	0.493818	0.935	0.767	7.94566e-20		HES4	4.6176e-205	-1.36982	0.612	0.975	8.28675e-201
AQP3	4.65507e-24	-0.765328	0.36	0.693	8.35399e-20		BRI3	4.52021e-202	-1.24045	0.346	0.915	8.11196e-198
WSB1	6.12347e-24	-0.587547	0.458	0.746	1.09892e-19		OAZ1	1.11244e-201	-0.843325	0.999	1	1.99639e-197
HES4	2.52348e-23	-0.533698	0.682	0.911	4.52863e-19		MYL12A	2.09665e-201	-1.06482	0.966	0.998	3.76264e-197
ADIRF	2.74525e-23	0.500551	0.803	0.471	4.92663e-19		ARPC2	3.36612e-198	-0.939578	0.976	0.999	6.04083e-194
CBLN2	3.10838e-23	-0.621106	0.328	0.612	5.5783e-19		DEGS1	6.05956e-198	-1.15799	0.826	0.994	1.08745e-193
DYNLL1	4.31435e-23	-0.380839	1	1	7.74254e-19		ARPC3	5.46911e-195	-0.977953	0.942	1	9.81487e-191
MRPL23	1.26129e-22	-0.469801	0.521	0.786	2.26351e-18		RPS19	1.41474e-189	-0.604167	1	1	2.5389e-185
NCL	1.48901e-22	0.44992	0.854	0.599	2.67217e-18		HSP90AA1	2.32437e-188	-0.980215	0.974	1	4.17132e-184
PPIA	2.42685e-22	-0.338688	1	1	4.35522e-18		EIF3F	1.81336e-187	-1.05435	0.811	0.986	3.25426e-183
PTMA	2.52153e-22	0.380982	1	1	4.52514e-18		APOE	1.45228e-185	-0.717296	1	1	2.60626e-181
KLC3	2.57876e-22	-0.514913	0.418	0.695	4.62784e-18		RPL23A	1.18791e-184	-0.705202	1	1	2.13182e-180
HR	4.99538e-22	0.631506	0.546	0.318	8.9647e-18		PALMD	3.08395e-184	-1.25033	0.521	0.945	5.53446e-180
CWH43	5.09016e-22	-0.49204	0.287	0.568	9.1348e-18		HMGB1	8.39347e-184	-0.984675	0.982	0.999	1.50629e-179
ZFP36L1	5.24727e-22	-0.629784	0.879	0.942	9.41674e-18		CALD1	5.94889e-183	-1.24597	0.871	0.997	1.06759e-178
KRT25	6.76464e-22	0.550614	0.368	0.134	1.21398e-17		TUBB2A	1.83392e-182	-1.30661	0.88	0.988	3.29115e-178
SGK1	7.08419e-22	-0.619558	0.234	0.504	1.27133e-17		S100A16	5.45833e-182	-0.862326	1	1	9.79552e-178
NFIL3	9.76001e-22	-0.46147	0.203	0.472	1.75153e-17		SRP14	1.2301e-181	-0.753903	1	1	2.20754e-177
SH3YL1	1.1894e-21	-0.431458	0.153	0.413	2.13449e-17		HSP90AB1	5.17624e-181	-0.964128	0.969	1	9.28928e-177
RPL36	1.49547e-21	0.265263	1	1	2.68377e-17		SOD1	1.89565e-180	-1.02986	0.797	0.984	3.40193e-176
MSMO1	2.23614e-21	-0.594749	0.328	0.599	4.01299e-17		LHX2	8.03288e-180	-1.24676	0.29	0.848	1.44158e-175
MT1E	3.43546e-21	0.292199	0.238	0.049	6.16527e-17		LYPD6B	8.26725e-180	-1.2244	0.417	0.908	1.48364e-175
RPS28	3.53979e-21	0.260197	1	1	6.3525e-17		FIS1	3.24894e-179	-1.00145	0.736	0.981	5.83054e-175
RHOB	8.25138e-21	-0.615121	0.341	0.603	1.48079e-16		RPL27A	6.49574e-179	0.711695	1	1	1.16573e-174
MAFB	1.10333e-20	0.489899	0.435	0.205	1.98003e-16		PLP2	1.93456e-178	-0.945051	0.956	0.998	3.47177e-174
MT-ND4L	1.10905e-20	-0.490517	0.159	0.406	1.99031e-16		CAPNS2	2.9087e-178	-1.04814	0.951	0.999	5.21996e-174
EIF5B	5.9216e-20	0.460489	0.82	0.581	1.06269e-15		ID4	1.13295e-177	-1.41399	0.57	0.966	2.03319e-173
LYPD3	6.75323e-20	-0.441542	0.998	1	1.21194e-15		SFRP1	5.25904e-176	-1.39633	0.344	0.85	9.43786e-172
RPS21	7.11429e-20	0.324058	1	1	1.27673e-15		RAB13	1.40797e-174	-1.10213	0.381	0.904	2.52674e-170
EZR	9.48265e-20	-0.426094	0.845	0.965	1.70176e-15		TMEM45A	1.93613e-174	1.76389	0.815	0.294	3.47457e-170
H1FX	1.19725e-19	-0.497152	0.266	0.538	2.14859e-15		CD151	5.34634e-173	-1.06143	0.615	0.971	9.59454e-169
SRSF3	1.42899e-19	0.424588	0.941	0.811	2.56447e-15		SUMO2	1.2017e-171	-0.85048	0.967	1	2.15656e-167
EIF5A	2.29209e-19	-0.441097	0.51	0.734	4.11338e-15		LMO4	2.21237e-171	-1.42627	0.252	0.8	3.97031e-167
LURAP1L	2.55098e-19	-0.447563	0.364	0.621	4.57798e-15		LYPD3	6.21411e-171	1.04191	1	0.978	1.11518e-166
SOSTDC1	3.10634e-19	-0.508699	0.684	0.908	5.57464e-15		DMKN	1.22796e-168	1.32399	0.998	0.974	2.20369e-164
MYL6	3.1283e-19	-0.318095	1	1	5.61405e-15		ATP5G3	3.14952e-168	-0.947393	0.956	0.993	5.65213e-164
RP4-697P8.3	3.44862e-19	-0.344435	0.048	0.247	6.1889e-15		NSA2	3.21771e-168	-1.12714	0.378	0.882	5.7745e-164
RP4-737E23.2	4.68407e-19	-0.433737	0.121	0.35	8.40603e-15		C8orf59	3.5892e-168	-1.0696	0.361	0.882	6.44117e-164
SERF2	1.85477e-18	-0.25852	1	1	3.32856e-14		MT-CO2	6.16638e-167	-0.830308	1	1	1.10662e-162
C9orf3	2.09921e-18	0.36052	0.531	0.275	3.76724e-14		KRT25	2.17273e-166	-1.19201	0.131	0.731	3.89919e-162
S100A11	3.06307e-18	-0.250948	1	1	5.49698e-14		RPL35A	8.04039e-165	-0.636259	1	1	1.44293e-160
ITPR2	3.48103e-18	-0.315652	0.084	0.297	6.24706e-14		TXN	6.38934e-163	-0.745475	1	1	1.14663e-158
CEBPD	7.38646e-18	-0.487093	0.364	0.634	1.32557e-13		KRT14	2.97244e-162	-0.76448	1	1	5.33434e-158
CPE	9.70118e-18	-0.47571	0.224	0.464	1.74097e-13		LMCD1	2.65243e-161	-1.39769	0.279	0.795	4.76004e-157
TYMP	1.38716e-17	-0.653261	0.621	0.824	2.48939e-13		PFDN5	7.24304e-161	-0.700281	1	1	1.29984e-156
RPS19	1.66108e-17	0.249249	1	1	2.98097e-13		ALDOA	1.44301e-160	-1.04142	0.975	0.997	2.58963e-156
MT-CYB	1.69545e-17	-0.396815	1	1	3.04266e-13		RPS29	1.96741e-159	0.791119	1	1	3.53071e-155
SNHG8	1.86677e-17	0.399729	0.925	0.779	3.35011e-13		PARK7	1.96714e-158	-0.981127	0.682	0.95	3.53023e-154
TPM4	2.22546e-17	-0.417269	0.701	0.897	3.99381e-13		CLTA	2.21737e-157	-0.883405	0.802	0.982	3.97929e-153
CD164	2.22796e-17	0.376064	0.709	0.462	3.99829e-13		SBSN	1.44292e-156	1.24461	0.994	0.862	2.58947e-152
COPZ1	2.25146e-17	-0.363371	0.303	0.564	4.04047e-13		PXMP2	1.48066e-156	-1.08989	0.306	0.822	2.65718e-152
C8orf59	2.64551e-17	-0.40954	0.255	0.503	4.74762e-13		PTMS	2.8343e-156	-0.938614	0.89	0.986	5.08644e-152
CLDN10	2.98257e-17	-0.515603	0.04	0.212	5.35252e-13		YBX3	1.84761e-155	-0.807329	0.966	0.999	3.31573e-151
ERRFI1	3.42044e-17	-0.339953	0.048	0.228	6.13832e-13		MBD2	2.43389e-155	-1.03493	0.311	0.844	4.36786e-151
ALDH2	3.5507e-17	0.32965	0.657	0.375	6.37209e-13		TSPO	4.0421e-155	-0.716652	0.997	1	7.25395e-151
SEPW1	3.72902e-17	-0.34516	0.952	0.981	6.6921e-13		LDHA	5.32694e-155	-1.19416	0.956	1	9.55973e-151
PER1	3.93803e-17	-0.385114	0.126	0.342	7.06718e-13		PRDX5	1.04617e-154	-0.839054	0.953	0.997	1.87746e-150
KCNK7	4.21564e-17	-0.476132	0.713	0.858	7.56539e-13		PGLS	2.15067e-152	-0.968693	0.539	0.945	3.85959e-148
KRT6A	4.54174e-17	-0.699573	0.977	0.996	8.1506e-13		GUK1	1.00808e-151	-0.872317	0.973	0.996	1.80911e-147
CTSC	4.95991e-17	-0.47407	0.649	0.846	8.90105e-13		MT-ND3	1.3659e-149	-0.764921	1	1	2.45124e-145
CD63	5.22096e-17	-0.345798	0.971	0.994	9.36953e-13		EIF3K	2.38528e-149	-0.799881	0.949	0.995	4.28062e-145
EIF3J	8.06024e-17	0.391951	0.582	0.349	1.44649e-12		DYNLT1	2.03209e-146	-0.918472	0.587	0.946	3.6468e-142
DSG1	9.04566e-17	-0.374257	0.498	0.776	1.62333e-12		PSMD8	8.45959e-145	-0.804121	0.888	0.988	1.51816e-140
MT-ND1	1.02241e-16	-0.473636	1	1	1.83482e-12		ZFAS1	1.28094e-144	-0.911635	0.893	0.987	2.29877e-140
RGMA	1.24714e-16	-0.421281	0.278	0.517	2.23811e-12		IFFO2	1.29661e-143	1.28241	0.901	0.578	2.32689e-139
KLF10	1.80151e-16	0.408806	0.381	0.179	3.23298e-12		DYNLL1	1.63001e-143	-0.805111	1	1	2.92522e-139
ID4	1.92135e-16	-0.722233	0.649	0.858	3.44805e-12		ANP32B	9.04035e-143	-0.976786	0.379	0.874	1.62238e-138
RPL7	2.38971e-16	-0.302618	1	1	4.28858e-12		CAV1	3.08183e-142	-1.23865	0.357	0.856	5.53065e-138
RPS29	2.90739e-16	0.25403	1	1	5.21761e-12		CXCL14	8.39692e-142	-2.14002	0.102	0.634	1.50691e-137
NDRG1	3.76376e-16	-0.717146	0.607	0.789	6.75444e-12		VSNL1	8.83206e-142	-0.952092	0.672	0.958	1.585e-137
RBP1	3.80795e-16	-0.385761	0.747	0.913	6.83374e-12		ARPC5	6.84142e-141	-0.946907	0.545	0.928	1.22776e-136
ZNF706	3.90539e-16	-0.353756	0.887	0.945	7.00861e-12		SRSF9	1.59686e-140	-0.816614	0.834	0.98	2.86572e-136
KRT6C	5.02158e-16	-0.670858	0.918	0.969	9.01174e-12		ALKBH7	2.20265e-140	-0.9737	0.376	0.86	3.95287e-136
INSIG1	5.04285e-16	-0.381493	0.059	0.234	9.0499e-12		TOMM20	1.32509e-139	-0.924234	0.575	0.939	2.378e-135
RASD1	5.62976e-16	-0.449419	0.103	0.299	1.01032e-11		UQCRH	5.72115e-139	-0.695564	0.983	0.999	1.02672e-134
RPL10	7.32289e-16	0.275456	1	1	1.31417e-11		S100A9	1.38646e-138	1.21811	0.834	0.353	2.48815e-134
CREG1	1.07162e-15	-0.395339	0.552	0.798	1.92313e-11		MPC2	5.37796e-138	-0.918606	0.485	0.906	9.65128e-134
CDH13	1.13891e-15	-0.33062	0.117	0.323	2.04389e-11		CFL1	7.6052e-138	-0.712491	0.999	1	1.36483e-133
GSTP1	1.15251e-15	-0.220184	1	1	2.0683e-11		PPIA	1.15266e-137	-0.645443	0.997	1	2.06857e-133
TXN	1.28787e-15	-0.291948	0.998	1	2.31121e-11		MARCKSL1	2.32614e-137	-0.937585	0.853	0.99	4.17449e-133
ATP6V0E1	1.36755e-15	-0.332514	0.971	0.991	2.45421e-11		ZNF706	1.29423e-136	-0.822314	0.916	0.992	2.32263e-132
NR4A2	1.49209e-15	-0.379575	0.04	0.201	2.67771e-11		SKP1	1.47684e-136	-0.693993	0.99	0.999	2.65033e-132
RPS12	1.72909e-15	0.251472	1	1	3.10303e-11		POLR1D	1.58101e-136	-0.945273	0.478	0.905	2.83729e-132
ANKRD37	2.60175e-15	-0.325146	0.048	0.212	4.66909e-11		FAM118A	4.38979e-135	-0.924478	0.028	0.53	7.87792e-131
HNRNPA0	2.69035e-15	0.373273	0.749	0.541	4.82811e-11		RPS15	1.76871e-134	-0.451285	1	1	3.17412e-130
RASSF9	3.14135e-15	-0.336846	0.146	0.355	5.63747e-11		ATP5I	5.95022e-134	0.740956	1	0.99	1.06783e-129
TACSTD2	3.70033e-15	-0.329386	0.99	0.996	6.64062e-11		NDUFS5	1.60743e-133	-0.672394	0.994	0.999	2.8847e-129
VSNL1	4.31122e-15	-0.397981	0.73	0.897	7.73692e-11		RPL36A	2.85881e-133	0.721028	1	0.999	5.13042e-129
S100A10	5.37074e-15	-0.287175	1	1	9.63832e-11		RBM3	2.13168e-132	-0.816734	0.892	0.986	3.82552e-128
CHCHD2	7.6444e-15	-0.302366	0.996	0.999	1.37186e-10		TMEM238	5.72125e-132	-0.936653	0.071	0.578	1.02674e-127
EIF3A	7.94857e-15	0.365564	0.697	0.477	1.42645e-10		PRDX2	2.20697e-131	-0.790731	0.929	0.993	3.96063e-127
JUNB	8.02435e-15	0.189628	0.649	0.359	1.44005e-10		HOPX	2.93859e-131	-1.05891	0.787	0.966	5.27359e-127
BCAS2	8.57929e-15	-0.327234	0.163	0.375	1.53964e-10		APRT	1.77304e-130	-0.763175	0.966	0.993	3.1819e-126
CA2	1.16837e-14	-0.527482	0.295	0.51	2.09677e-10		HSPB1	1.86906e-130	0.702119	1	1	3.35421e-126
RPS27	1.25603e-14	0.250148	1	1	2.25407e-10		H3F3B	2.93346e-130	-0.611709	1	1	5.26438e-126
FBXO32	1.29427e-14	-0.394962	0.245	0.468	2.3227e-10		PTMA	3.74787e-130	-0.683188	1	1	6.72593e-126
ZFP36	1.91903e-14	-0.595643	0.253	0.446	3.44389e-10		RPS11	3.80872e-130	-0.550909	1	1	6.83514e-126
FOS	1.94052e-14	-0.571253	0.073	0.241	3.48246e-10		VPS28	9.76039e-130	-0.817199	0.736	0.959	1.7516e-125
NUPR1	2.49296e-14	0.38415	0.992	0.955	4.47387e-10		CDC42	2.91462e-129	-0.794943	0.869	0.986	5.23058e-125
BTF3	2.73087e-14	-0.271293	1	0.999	4.90082e-10		HMGN1	4.35451e-128	-0.768767	0.934	0.994	7.81461e-124
PSMA2	2.73617e-14	0.362141	0.906	0.712	4.91032e-10		UBXN4	6.23676e-128	-0.921976	0.461	0.892	1.11925e-123
SRSF2	2.82689e-14	0.371558	0.868	0.682	5.07314e-10		TXNDC17	1.3216e-127	-0.936943	0.803	0.969	2.37174e-123
RPL35	3.11381e-14	0.20551	1	1	5.58804e-10		CITED4	1.81678e-127	-0.951623	0.217	0.725	3.26039e-123
ABRACL	3.64012e-14	-0.414775	0.812	0.887	6.53257e-10		CD63	4.96704e-127	-0.753016	0.947	0.995	8.91385e-123
RBM3	3.78362e-14	0.358317	0.971	0.923	6.79008e-10		TUBA1C	5.12841e-127	-1.02732	0.937	0.995	9.20345e-123
CTA-392E5.1	5.20974e-14	-0.413097	0.146	0.343	9.3494e-10		TAGLN2	1.41958e-125	-0.787677	0.946	0.995	2.54758e-121
SPINT2	9.63772e-14	-0.250332	1	1	1.72958e-09		COPZ2	3.98452e-125	-1.04565	0.245	0.717	7.15061e-121
REEP5	1.00677e-13	-0.34006	0.556	0.795	1.80676e-09		UBC	3.59161e-124	-0.723726	0.991	0.999	6.4455e-120
PALMD	1.38933e-13	-0.389655	0.586	0.818	2.4933e-09		SDC1	7.12198e-124	0.896208	1	0.996	1.27811e-119
USMG5	1.55131e-13	-0.30128	0.927	0.945	2.78398e-09		HEBP2	1.34208e-123	-0.861811	0.883	0.985	2.4085e-119
HSP90B1	1.80893e-13	-0.338301	0.759	0.885	3.2463e-09		HNRNPA2B1	2.85523e-123	-0.80135	0.942	0.994	5.124e-119
RPL41	1.8657e-13	0.174129	1	1	3.34818e-09		MZT2B	3.16651e-122	-0.687993	0.988	0.997	5.68262e-118
MLLT11	1.90544e-13	-0.302747	0.132	0.32	3.41951e-09		CBR1	1.77541e-121	-0.882747	0.628	0.936	3.18614e-117
HSPA5	2.19228e-13	-0.327347	0.37	0.625	3.93427e-09		C14orf166	2.90176e-121	-0.788738	0.801	0.961	5.20751e-117
ANXA3	2.44259e-13	-0.460763	0.377	0.58	4.38347e-09		FTL	5.34447e-121	-1.21176	0.776	0.926	9.59118e-117
DNTTIP2	2.48238e-13	-0.242736	0.075	0.241	4.45488e-09		PHB2	5.7204e-121	-0.920758	0.364	0.814	1.02658e-116
HNRNPH3	2.93841e-13	-0.317979	0.282	0.5	5.27326e-09		COMT	2.11242e-120	-0.854689	0.749	0.947	3.79095e-116
B2M	3.59381e-13	0.43782	0.973	0.879	6.44945e-09		GNAI2	2.78188e-120	-0.930692	0.292	0.757	4.99236e-116
DDX46	4.05666e-13	0.3667	0.561	0.363	7.28009e-09		KRT10	2.877e-120	-0.773058	0.891	0.974	5.16306e-116
THOC7	4.21756e-13	-0.317401	0.533	0.725	7.56883e-09		TACSTD2	3.36979e-120	0.79327	1	0.97	6.04742e-116
CAPZA1	4.31831e-13	0.395052	0.607	0.438	7.74964e-09		CSRP1	1.22927e-119	-0.988514	0.334	0.785	2.20605e-115
TMSB4X	4.42697e-13	-0.217328	1	1	7.94465e-09		SNHG8	7.35796e-119	-0.83613	0.782	0.97	1.32046e-114
SRSF9	4.52846e-13	-0.315934	0.782	0.852	8.12678e-09		UBE2D2	1.10953e-118	-0.849089	0.421	0.843	1.99116e-114
MT1X	5.1887e-13	0.184011	0.734	0.493	9.31165e-09		EIF3H	1.6965e-118	-0.764414	0.852	0.967	3.04454e-114
NDUFB1	5.5995e-13	0.34285	0.958	0.858	1.00489e-08		VDAC2	2.67822e-118	-0.742121	0.909	0.986	4.80634e-114
MTDH	6.70565e-13	0.339247	0.741	0.523	1.2034e-08		ARPC1B	4.8167e-118	-0.968453	0.246	0.704	8.64405e-114
HILPDA	7.77618e-13	-0.374775	0.088	0.251	1.39551e-08		RPL18A	1.85948e-117	-0.450398	1	1	3.33702e-113
HSPA1B	8.07782e-13	0.411382	0.46	0.291	1.44965e-08		TAF10	2.27358e-117	-0.876203	0.194	0.668	4.08016e-113
VMP1	9.58016e-13	-0.44699	0.215	0.406	1.71926e-08		PSMA5	3.71847e-117	-0.841544	0.297	0.78	6.67317e-113
SEPP1	1.00804e-12	-0.268511	0.703	0.903	1.80903e-08		ENO1	1.20071e-116	-0.675086	0.983	0.999	2.15479e-112
DDX21	1.01856e-12	0.343923	0.544	0.358	1.8279e-08		SH3BGRL	3.71208e-115	-0.836813	0.393	0.841	6.6617e-111
F11R	1.08166e-12	-0.324937	0.282	0.487	1.94115e-08		EID1	5.65694e-115	-0.867439	0.33	0.792	1.0152e-110
KRT6B	1.10545e-12	-0.455139	1	0.996	1.98384e-08		STMN1	5.0302e-114	-1.0978	0.392	0.839	9.02719e-110
EEF2	1.32932e-12	0.294268	0.996	0.991	2.38559e-08		MGMT	7.60467e-114	-0.838603	0.201	0.671	1.36473e-109
SF3B6	1.36079e-12	-0.291526	0.862	0.898	2.44208e-08		RNF7	9.94215e-114	-0.80246	0.612	0.922	1.78422e-109
PTP4A1	1.43744e-12	-0.37253	0.335	0.535	2.57963e-08		SEC61B	2.33193e-113	-0.679307	0.945	0.992	4.18488e-109
TMBIM6	1.56251e-12	-0.274966	0.937	0.983	2.80408e-08		CNBP	2.33231e-113	-0.765316	0.747	0.955	4.18556e-109
RPN2	1.61967e-12	-0.332112	0.314	0.533	2.90667e-08		PPP1R1C	5.62557e-113	-0.97124	0.051	0.498	1.00957e-108
FKBP3	1.65905e-12	-0.32201	0.395	0.628	2.97732e-08		PPIB	4.17747e-112	-0.778263	0.771	0.957	7.49689e-108
LINC01420	2.33871e-12	-0.305952	0.28	0.491	4.19705e-08		TRAPPC6A	1.48031e-110	-0.86223	0.21	0.681	2.65657e-106
MMADHC	2.50287e-12	0.328706	0.697	0.501	4.49165e-08		SEC11A	2.49213e-110	-0.761249	0.696	0.936	4.47238e-106
LAPTM4B	3.19566e-12	-0.367687	0.385	0.594	5.73493e-08		NDUFV2	4.7682e-110	-0.703127	0.706	0.934	8.55701e-106
METAP2	3.67645e-12	0.358784	0.887	0.718	6.59776e-08		EEF1D	5.29663e-110	-0.615643	0.998	0.999	9.50533e-106
UCHL3	3.74232e-12	-0.332308	0.45	0.67	6.71596e-08		PET100	5.60278e-110	0.813591	0.946	0.649	1.00547e-105
SERPINB5	4.1152e-12	-0.344241	0.933	0.969	7.38514e-08		LGALS1	1.08558e-109	-1.6706	0.788	0.955	1.94818e-105
CCDC85B	4.48089e-12	0.32326	0.519	0.32	8.0414e-08		FAM89B	1.72796e-109	-0.846353	0.329	0.781	3.101e-105
CD59	4.88331e-12	-0.305725	0.805	0.935	8.76358e-08		CLIC1	4.2299e-109	-0.693106	0.919	0.99	7.59098e-105
ANXA2	5.82518e-12	-0.279068	1	1	1.04539e-07		ZC3H15	9.63305e-109	-0.833938	0.415	0.831	1.72875e-104
NUCB2	6.6087e-12	-0.333168	0.287	0.478	1.186e-07		EIF3G	1.0049e-108	-0.780385	0.663	0.919	1.80339e-104
DAD1	6.83911e-12	-0.305792	0.757	0.842	1.22735e-07		LAMTOR1	1.02072e-108	-0.780451	0.558	0.91	1.83178e-104
CALML5	8.2373e-12	0.699094	0.759	0.552	1.47827e-07		ARL6IP5	1.10939e-108	-0.815867	0.436	0.856	1.9909e-104
ATF4	1.04762e-11	0.379929	0.571	0.404	1.88007e-07		SLC1A6	1.17014e-108	-1.02141	0.363	0.761	2.09993e-104
SET	1.07495e-11	0.335079	0.824	0.602	1.92911e-07		GNG5	1.2839e-108	-0.731566	0.8	0.959	2.30408e-104
MAP7	1.23462e-11	-0.332469	0.427	0.64	2.21565e-07		DECR1	2.81624e-108	-0.950326	0.351	0.771	5.05402e-104
TUBB2A	1.24882e-11	-0.367268	0.935	0.98	2.24113e-07		ATP5C1	2.1191e-107	-0.708126	0.767	0.948	3.80293e-103
PYGL	1.58806e-11	-0.276752	0.282	0.49	2.84993e-07		VEGFB	5.45611e-107	-0.84167	0.18	0.63	9.79154e-103
PDK4	1.59485e-11	-0.294301	0.079	0.228	2.86212e-07		FKBP1A	6.35108e-107	-0.686596	0.982	0.998	1.13977e-102
CHURC1	1.78773e-11	0.326392	0.676	0.488	3.20826e-07		PEBP1	6.98227e-107	-0.791968	0.776	0.939	1.25304e-102
PDLIM1	1.84125e-11	-0.382839	0.295	0.478	3.30431e-07		CHST2	1.84487e-104	-0.879253	0.542	0.899	3.3108e-100
SLC2A1	1.93575e-11	-0.484552	0.427	0.596	3.4739e-07		CYBA	1.92005e-104	-0.850269	0.308	0.755	3.44572e-100
NCK2	2.20993e-11	-0.280998	0.228	0.426	3.96595e-07		AC004556.1	5.00665e-104	0.49466	0.275	0	8.98493e-100
RTF1	2.24628e-11	0.33171	0.619	0.436	4.03117e-07		RPL22L1	3.22745e-103	-0.84049	0.565	0.869	5.79198e-99
VCAN	2.2823e-11	-0.271655	0.067	0.209	4.09582e-07		ADH5	3.87618e-103	-0.793352	0.097	0.534	6.95619e-99
RPL9	2.30171e-11	-0.210629	1	1	4.13065e-07		COX7A2L	5.97012e-103	-0.774108	0.633	0.9	1.0714e-98
CXCL12	2.45138e-11	-0.398821	0.4	0.561	4.39925e-07		HLA-C	4.42245e-102	-0.875391	0.307	0.744	7.93654e-98
GABARAP	2.58907e-11	0.358723	0.63	0.464	4.64634e-07		POU3F1	8.46951e-101	-0.844877	0.133	0.564	1.51994e-96
RNF152	3.03486e-11	-0.341964	0.264	0.446	5.44637e-07		NDUFC2	9.35841e-101	-0.63431	0.926	0.981	1.67946e-96
CREB5	3.07104e-11	-0.374535	0.435	0.624	5.51129e-07		CCND1	1.11112e-100	-0.881868	0.801	0.967	1.99402e-96
GTF3C6	3.21072e-11	-0.305486	0.257	0.456	5.76195e-07		ANP32A	1.70992e-100	-0.800593	0.365	0.799	3.06862e-96
EIF2S2	3.37655e-11	0.317581	0.885	0.719	6.05956e-07		EDF1	1.95016e-100	-0.545935	0.994	0.999	3.49976e-96
ADTRP	3.60264e-11	-0.295329	0.224	0.41	6.46531e-07		TKT	2.09921e-100	-0.817962	0.317	0.751	3.76723e-96
NACA	4.02256e-11	-0.232331	0.998	1	7.21888e-07		CDC42EP3	5.84303e-99	-0.892537	0.229	0.656	1.04859e-94
RCAN1	4.19999e-11	-0.349071	0.19	0.366	7.53731e-07		TCEAL4	6.29723e-99	-0.763074	0.679	0.918	1.1301e-94
RPL39	4.32464e-11	-0.192618	1	1	7.761e-07		C11orf58	7.48318e-99	-0.700232	0.728	0.943	1.34293e-94
SUN2	4.32864e-11	-0.285312	0.238	0.438	7.76818e-07		NDUFA4	3.44064e-98	-0.627497	0.982	0.996	6.17457e-94
IRS2	4.58632e-11	-0.244844	0.094	0.249	8.23061e-07		DCTN3	3.94197e-98	-0.705685	0.685	0.918	7.07426e-94
PEBP1	5.61327e-11	0.280979	0.874	0.679	1.00736e-06		ATP5J	5.35836e-98	-0.623494	0.949	0.99	9.61611e-94
SELK	6.79729e-11	-0.283506	0.37	0.581	1.21984e-06		CMYA5	6.22783e-98	-1.14454	0.321	0.702	1.11765e-93
RPLP1	6.93454e-11	0.176062	1	1	1.24447e-06		PNN	2.00487e-97	-0.811733	0.249	0.684	3.59794e-93
UBC	6.95344e-11	-0.33338	1	0.997	1.24786e-06		VPS36	2.67184e-96	-0.779783	0.273	0.708	4.79488e-92
GLUL	7.74268e-11	-0.427794	0.561	0.743	1.3895e-06		CKB	3.23322e-96	1.02167	0.765	0.424	5.80233e-92
VKORC1	7.79651e-11	-0.35502	0.406	0.605	1.39916e-06		NDUFA4L2	3.62379e-96	-1.34914	0.498	0.859	6.50326e-92
TOMM7	8.3742e-11	0.246451	1	0.999	1.50283e-06		ATPIF1	5.86111e-96	-0.636595	0.949	0.984	1.05184e-91
CD9	8.92211e-11	-0.22398	1	1	1.60116e-06		TMEM54	1.02674e-95	-0.727437	0.633	0.921	1.84259e-91
S100A16	9.12579e-11	-0.215848	1	1	1.63771e-06		DEK	1.82992e-95	-0.813859	0.297	0.731	3.28397e-91
JUND	9.63372e-11	-0.392252	0.308	0.503	1.72887e-06		UBE2M	1.87989e-95	-0.74931	0.224	0.662	3.37366e-91
PTGFRN	9.7891e-11	-0.295873	0.264	0.455	1.75675e-06		LAPTM4B	4.70168e-95	-0.831726	0.382	0.776	8.43764e-91
PLK2	1.07813e-10	0.347531	0.354	0.199	1.9348e-06		KRTDAP	7.24363e-95	0.77554	0.74	0.312	1.29994e-90
MFGE8	1.10195e-10	0.481598	0.531	0.403	1.97757e-06		MT-CO1	9.30431e-95	-0.583995	1	1	1.66975e-90
HLA-A	1.24812e-10	0.269539	0.548	0.337	2.23988e-06		SUGT1	2.72284e-94	-0.756662	0.23	0.664	4.8864e-90
JAG1	1.28809e-10	-0.386015	0.544	0.724	2.31161e-06		CHMP4B	3.56835e-93	0.747573	0.899	0.617	6.40376e-89
RPS5	1.31894e-10	0.230343	1	1	2.36697e-06		FBXO2	5.73891e-93	-0.821545	0.111	0.52	1.0299e-88
CFL1	1.49424e-10	-0.203869	1	1	2.68157e-06		GTF2A2	5.5754e-92	-0.719578	0.302	0.728	1.00056e-87
ST3GAL4	1.64671e-10	-0.231837	0.079	0.219	2.95518e-06		FABP5	8.61377e-92	-0.753634	1	1	1.54583e-87
CXCL14	1.66407e-10	0.451343	0.397	0.218	2.98634e-06		HRAS	1.31359e-91	-0.672636	0.725	0.938	2.35737e-87
SRRM1	1.69582e-10	0.339329	0.611	0.439	3.04332e-06		H1FX	1.95955e-91	-0.894669	0.334	0.742	3.5166e-87
RPSA	2.01068e-10	0.221106	1	1	3.60837e-06		HSBP1	2.83547e-91	-0.686075	0.667	0.906	5.08854e-87
BCAP31	2.20201e-10	-0.29165	0.835	0.898	3.95173e-06		SERF2	3.40179e-91	-0.442692	1	1	6.10485e-87
GLRX5	2.20512e-10	-0.262483	0.205	0.385	3.95732e-06		SNHG7	4.62201e-91	-0.79496	0.443	0.826	8.29466e-87
MORF4L1	2.25579e-10	0.271315	0.891	0.725	4.04825e-06		NEDD8	8.35285e-91	-0.565055	0.967	0.995	1.499e-86
CMTM7	2.44506e-10	-0.270708	0.199	0.369	4.38791e-06		C12orf57	1.4533e-90	-0.778443	0.675	0.903	2.60809e-86
CCDC53	2.63982e-10	-0.228808	0.123	0.278	4.73741e-06		BOD1L1	2.02453e-90	-0.746977	0.147	0.561	3.63321e-86
FXYD6	2.77474e-10	0.409056	0.575	0.432	4.97955e-06		SRP9	3.20958e-90	-0.702717	0.656	0.896	5.75991e-86
RPS15	3.26736e-10	0.160708	1	1	5.8636e-06		SLC2A4RG	5.13698e-90	-0.755654	0.315	0.723	9.21882e-86
ANKRD9	3.54427e-10	-0.245468	0.146	0.308	6.36055e-06		GAMT	5.38658e-90	-0.789659	0.171	0.576	9.66676e-86
TMED2	4.02221e-10	0.283496	0.895	0.757	7.21825e-06		ANXA5	6.49028e-90	-0.72062	0.106	0.51	1.16475e-85
NDUFA4L2	4.08976e-10	0.462679	0.573	0.408	7.33949e-06		GPX1	9.66879e-90	-0.787498	0.393	0.789	1.73516e-85
RNMT	6.07318e-10	-0.252818	0.172	0.337	1.08989e-05		ZCRB1	1.16568e-89	-0.767291	0.276	0.683	2.09193e-85
GNB2L1	6.29795e-10	0.21859	1	0.999	1.13023e-05		SNRPD3	1.53629e-89	-0.68239	0.664	0.88	2.75703e-85
SCARB2	6.45608e-10	-0.297032	0.41	0.589	1.15861e-05		MAP2K2	1.60345e-89	-0.72737	0.283	0.71	2.87754e-85
DNAJB6	6.57426e-10	-0.276769	0.795	0.897	1.17982e-05		CREB5	1.03952e-88	-0.882759	0.322	0.688	1.86552e-84
ATP1B3	7.12783e-10	-0.287128	0.82	0.865	1.27916e-05		PDCD6	2.1648e-88	-0.699543	0.454	0.83	3.88495e-84
TXNL4A	7.71439e-10	-0.273228	0.596	0.741	1.38442e-05		UQCRB	6.32673e-88	-0.498267	0.999	1	1.13539e-83
SCPEP1	8.32661e-10	-0.278621	0.423	0.637	1.49429e-05		CLDN8	6.46821e-88	-0.830423	0.169	0.564	1.16079e-83
RTN4	9.12815e-10	-0.233737	0.981	0.981	1.63814e-05		KDELR1	7.19682e-88	-0.702326	0.282	0.709	1.29154e-83
IMPA2	9.24542e-10	0.342286	0.55	0.379	1.65918e-05		RAN	8.41252e-88	-0.614811	0.951	0.99	1.50971e-83
TANC2	9.59183e-10	-0.192417	0.107	0.254	1.72135e-05		CAV2	2.34738e-86	-0.791556	0.388	0.767	4.21261e-82
SNHG7	9.76419e-10	0.305142	0.772	0.61	1.75228e-05		DNAJA1	3.31213e-86	-0.737057	0.393	0.775	5.94395e-82
PCBP2	9.85782e-10	0.300022	0.885	0.724	1.76908e-05		RPL27	6.08314e-86	-0.43961	1	1	1.09168e-81
MPC2	1.04927e-09	-0.283878	0.592	0.733	1.88301e-05		GRP	8.64525e-86	-1.14515	0.047	0.416	1.55148e-81
NGFRAP1	1.0914e-09	-0.314382	0.893	0.885	1.95863e-05		CRNDE	2.63223e-85	-0.757728	0.418	0.794	4.7238e-81
SLC44A1	1.28701e-09	0.330282	0.891	0.785	2.30966e-05		FHL2	7.01845e-85	-0.790643	0.224	0.618	1.25953e-80
TENM2	1.33003e-09	-0.315044	0.287	0.458	2.38687e-05		PCMTD1	9.64261e-85	-0.771293	0.252	0.648	1.73046e-80
MZT2A	1.35797e-09	-0.251071	0.799	0.863	2.43701e-05		MRPL51	1.20179e-84	-0.598735	0.876	0.968	2.15673e-80
GTF2A2	1.40186e-09	-0.263098	0.28	0.464	2.51577e-05		MDH1	1.39445e-84	-0.691129	0.618	0.886	2.50248e-80
CEBPB	1.49548e-09	0.322809	0.718	0.564	2.68379e-05		PRRC2C	1.49325e-84	-0.748352	0.321	0.724	2.67978e-80
SEC61B	1.50672e-09	-0.231296	0.958	0.951	2.70396e-05		BEX4	1.61242e-84	-0.758016	0.488	0.836	2.89364e-80
ATP6V1D	1.72765e-09	-0.280515	0.305	0.485	3.10044e-05		DAD1	3.19689e-84	-0.623875	0.773	0.937	5.73713e-80
GSN	1.7352e-09	-0.240989	0.956	0.987	3.11399e-05		KRT6C	4.75199e-84	-0.999227	0.972	0.973	8.52791e-80
CHMP4B	1.88585e-09	-0.238424	0.906	0.961	3.38434e-05		GPX4	1.00952e-83	-0.625023	0.919	0.981	1.81169e-79
WDR18	2.08663e-09	-0.214958	0.176	0.342	3.74467e-05		PIK3R1	1.42807e-83	-0.809311	0.175	0.561	2.56281e-79
FAU	2.40645e-09	0.183018	1	1	4.31862e-05		CALM1	4.30511e-83	-0.719204	0.813	0.944	7.72595e-79
LGALS3	2.70745e-09	-0.235839	0.987	0.997	4.85878e-05		ARL4C	5.06511e-83	-0.765619	0.142	0.547	9.08985e-79
NELL2	2.7615e-09	-0.312714	0.464	0.641	4.95579e-05		RHOC	2.80029e-82	-0.742761	0.124	0.504	5.0254e-78
TMEM45A	3.1313e-09	0.313728	0.688	0.491	5.61943e-05		HMGN3	3.56449e-82	-0.723232	0.652	0.92	6.39683e-78
GABARAPL1	3.21118e-09	-0.190929	0.075	0.201	5.76278e-05		PAIP2	6.90082e-82	-0.710888	0.278	0.685	1.23842e-77
PDIA3	3.53687e-09	-0.286174	0.556	0.721	6.34727e-05		NDUFB10	7.09594e-82	-0.602932	0.8	0.953	1.27344e-77
IDH2	3.54574e-09	0.263285	0.423	0.26	6.36318e-05		HNRNPA3	8.63763e-82	-0.633977	0.865	0.967	1.55011e-77
RPS18	3.71824e-09	0.148997	1	1	6.67276e-05		TMEM14C	8.85814e-82	-0.712851	0.364	0.755	1.58968e-77
TMPRSS11E	4.20577e-09	-0.224478	0.075	0.202	7.54767e-05		PPP1R3C	1.82132e-81	-0.727959	0.039	0.393	3.26854e-77
PIM3	4.37492e-09	-0.292632	0.241	0.406	7.85124e-05		GRHPR	1.96365e-81	-0.696123	0.313	0.711	3.52398e-77
NPC2	5.29195e-09	-0.551633	0.952	0.971	9.49693e-05		APEX1	2.30457e-81	-0.719196	0.362	0.751	4.13578e-77
SNRPB2	5.52081e-09	0.2619	0.661	0.474	9.90764e-05		ECI1	2.93226e-81	-0.7024	0.302	0.695	5.26223e-77
RPS3	5.93041e-09	0.176474	1	1	0.000106427		NCK2	3.76029e-81	-0.725058	0.245	0.643	6.74822e-77
OST4	6.68812e-09	-0.204186	1	0.997	0.000120025		MARCKS	4.55009e-81	-0.72198	0.496	0.846	8.16559e-77
RDH11	6.70528e-09	-0.234576	0.314	0.499	0.000120333		COA4	7.37673e-81	-0.714786	0.182	0.576	1.32383e-76
SPTSSB	6.91879e-09	-0.251389	0.165	0.318	0.000124165		DYNLRB1	1.5215e-80	-0.642609	0.624	0.889	2.73048e-76
GIPC1	8.02108e-09	0.305062	0.653	0.513	0.000143946		ARL6IP4	1.98989e-80	-0.589732	0.865	0.959	3.57106e-76
ABCA4	8.4825e-09	-0.323123	0.195	0.342	0.000152227		TXN2	2.45576e-80	-0.677907	0.28	0.682	4.40711e-76
UNC119	8.95817e-09	-0.184651	0.105	0.24	0.000160763		ECHS1	2.49473e-80	-0.666764	0.513	0.836	4.47705e-76
NET1	9.02474e-09	-0.301431	0.458	0.61	0.000161958		DCTN2	2.64192e-80	-0.697743	0.381	0.761	4.74119e-76
ILF2	9.97358e-09	-0.270824	0.916	0.938	0.000178986		TENM2	3.10977e-80	-0.793329	0.27	0.651	5.58079e-76
ZNF185	1.02469e-08	-0.238918	0.188	0.353	0.00018389		TPI1	5.7259e-80	-0.654815	0.991	0.999	1.02757e-75
METTL5	1.05894e-08	-0.226054	0.241	0.414	0.000190037		NPTN	7.49592e-80	-0.695861	0.262	0.651	1.34522e-75
FTL	1.26674e-08	0.332636	0.839	0.719	0.000227329		2021-09-07	9.55489e-80	-0.658347	0.669	0.891	1.71472e-75
SLC3A2	1.27676e-08	0.253485	0.527	0.382	0.000229127		MLF2	1.2702e-79	-0.697046	0.37	0.752	2.27949e-75
RPL8	1.34253e-08	0.156829	1	1	0.00024093		IRX3	3.53147e-79	-0.78883	0.291	0.664	6.33758e-75
MRPL33	1.34374e-08	-0.21857	0.356	0.552	0.000241147		SSBP1	6.66552e-79	-0.577209	0.838	0.949	1.19619e-74
RPS15A	1.35154e-08	0.195574	1	1	0.000242548		KRT6A	7.09615e-79	0.41952	0.991	0.935	1.27347e-74
GOT1	1.41342e-08	-0.239299	0.201	0.355	0.000253652		PRDX4	2.34624e-78	-0.637261	0.16	0.55	4.21056e-74
CAPG	1.44616e-08	-0.236958	0.795	0.892	0.000259527		TOP1	3.69575e-78	-0.706294	0.337	0.72	6.63239e-74
MFSD6	1.46552e-08	-0.213102	0.134	0.275	0.000263003		TRIM29	6.43713e-78	0.862362	0.967	0.914	1.15521e-73
CALD1	1.53399e-08	0.345639	0.977	0.942	0.000275291		RAC1	1.27111e-77	-0.522062	0.964	0.994	2.28113e-73
RPS13	1.60103e-08	-0.173563	1	1	0.000287321		SLC25A4	2.29004e-77	-0.643789	0.118	0.494	4.1097e-73
RBMX	1.72558e-08	0.291564	0.527	0.378	0.000309672		NOL7	2.70237e-77	-0.666504	0.236	0.625	4.84968e-73
PROM2	1.78382e-08	-0.29163	0.32	0.481	0.000320125		SSB	2.93498e-77	-0.689207	0.43	0.779	5.26712e-73
TM2D2	1.85187e-08	-0.194308	0.128	0.265	0.000332336		OSTC	3.00511e-77	-0.682281	0.408	0.763	5.39298e-73
TBC1D7	1.8566e-08	-0.189119	0.123	0.263	0.000333185		KRT81	3.69989e-77	-0.684194	0.061	0.417	6.63983e-73
PTGR1	1.86225e-08	-0.217348	0.121	0.254	0.000334199		SF1	3.85126e-77	-0.680723	0.402	0.772	6.91148e-73
ARL4D	1.98456e-08	-0.238835	0.167	0.314	0.000356149		SLPI	4.13439e-77	-0.695093	0.075	0.435	7.41958e-73
CCNI	2.18114e-08	0.296861	0.891	0.744	0.000391427		TMEM91	4.14183e-77	-0.742879	0.094	0.457	7.43293e-73
DDX6	2.20922e-08	-0.226026	0.13	0.265	0.000396467		PNISR	6.6357e-77	-0.681081	0.442	0.815	1.19084e-72
RPL5	2.25491e-08	0.185417	1	1	0.000404666		CTSZ	1.00099e-76	-0.62463	0.099	0.464	1.79638e-72
KIF5B	2.28742e-08	-0.275643	0.458	0.645	0.000410501		CAP1	3.37832e-76	-0.717931	0.687	0.93	6.06273e-72
TSTD1	2.42738e-08	-0.251836	0.946	0.969	0.000435617		CBX3	7.6129e-76	-0.699492	0.313	0.682	1.36621e-71
CCDC64B	2.44024e-08	-0.288836	0.383	0.544	0.000437926		FBLIM1	9.46224e-76	-0.717265	0.21	0.58	1.69809e-71
POLE4	2.65814e-08	-0.245452	0.339	0.507	0.000477031		COX4I1	9.55824e-76	-0.426768	0.999	1	1.71532e-71
2021-09-02	2.78467e-08	-0.225944	0.268	0.44	0.000499737		SEPW1	9.88995e-76	-0.59227	0.935	0.986	1.77485e-71
EFNB2	2.78961e-08	-0.285492	0.32	0.488	0.000500624		MRPL40	1.05491e-75	-0.664165	0.285	0.672	1.89315e-71
SS18L2	2.79783e-08	-0.215607	0.243	0.401	0.000502098		HSBP1L1	1.69057e-75	-0.666266	0.293	0.674	3.0339e-71
ESF1	2.93062e-08	-0.242191	0.155	0.294	0.00052593		VGLL4	2.38992e-75	-0.704711	0.272	0.652	4.28896e-71
MRPS34	2.96529e-08	0.296352	0.793	0.644	0.000532151		GSTO1	3.37041e-75	-0.660306	0.27	0.657	6.04853e-71
RPL11	2.97998e-08	0.170835	1	1	0.000534788		GLRX5	3.65602e-75	-0.661327	0.255	0.647	6.5611e-71
HIST1H4C	3.30291e-08	0.241231	0.314	0.18	0.00059274		IGBP1	7.70811e-75	-0.660879	0.23	0.607	1.3833e-70
PPIC	3.31852e-08	-0.251785	0.441	0.603	0.000595541		ITM2A	7.96551e-75	-0.761562	0.262	0.631	1.42949e-70
BBOX1	3.32964e-08	-0.298585	0.374	0.529	0.000597537		ENSA	8.56783e-75	-0.610355	0.74	0.917	1.53758e-70
VAMP8	3.34236e-08	-0.183903	0.962	0.978	0.000599819		EBNA1BP2	1.68191e-74	-0.662519	0.364	0.74	3.01836e-70
ZNF750	3.41877e-08	-0.281957	0.276	0.433	0.000613533		MRFAP1	1.75143e-74	-0.633025	0.649	0.888	3.14312e-70
NUDT2	3.43961e-08	-0.190459	0.1	0.225	0.000617273		UBE2I	1.84261e-74	-0.639577	0.531	0.84	3.30675e-70
CBX3	3.67295e-08	0.300782	0.529	0.394	0.000659147		PUF60	4.0595e-74	-0.661612	0.412	0.78	7.28519e-70
SFPQ	3.71297e-08	0.292139	0.634	0.494	0.00066633		CTSK	7.72861e-74	-0.647491	0.12	0.478	1.38698e-69
RPL21	3.72433e-08	-0.18751	1	1	0.000668368		PDCD5	1.00903e-73	-0.618784	0.606	0.866	1.8108e-69
ITPRIP	3.91281e-08	-0.232108	0.094	0.214	0.000702193		C3orf14	1.14749e-73	-0.626977	0.088	0.448	2.05928e-69
NAP1L1	4.41774e-08	0.338892	0.822	0.69	0.000792807		TMSB10	1.58714e-73	-0.454023	1	1	2.84829e-69
CACYBP	4.97017e-08	-0.207663	0.172	0.317	0.000891946		METTL5	1.67006e-73	-0.653255	0.315	0.678	2.99709e-69
PDAP1	5.00761e-08	0.218875	0.764	0.565	0.000898666		B2M	2.09607e-73	-0.70083	0.961	0.978	3.76161e-69
DPY30	5.07039e-08	-0.24438	0.36	0.523	0.000909932		FIBP	3.58188e-73	-0.635395	0.228	0.614	6.42803e-69
MIF	5.2335e-08	-0.212006	1	1	0.000939203		MRPS34	4.78594e-73	-0.62588	0.648	0.879	8.58885e-69
PABPC1	5.49623e-08	-0.194781	0.981	0.994	0.000986353		BAG1	7.82618e-73	-0.669552	0.39	0.759	1.40449e-68
SON	5.65838e-08	0.285395	0.91	0.856	0.00101545		MRPL18	8.74699e-73	-0.618883	0.307	0.692	1.56974e-68
SHB	5.7086e-08	-0.213024	0.18	0.326	0.00102447		DSTN	9.53006e-73	-0.467023	0.999	1	1.71027e-68
MIR210HG	5.76596e-08	-0.231045	0.203	0.35	0.00103476		SNU13	1.27092e-72	-0.573735	0.778	0.928	2.28079e-68
CD24	5.96052e-08	-0.286224	0.506	0.69	0.00106967		C9orf3	1.38551e-72	-0.636353	0.196	0.587	2.48644e-68
RPS19BP1	6.47448e-08	0.269326	0.615	0.464	0.00116191		PYGL	1.38789e-72	-0.715723	0.217	0.576	2.49071e-68
PVRL1	7.46601e-08	-0.272393	0.822	0.933	0.00133985		SNX6	2.25839e-72	-0.644109	0.203	0.571	4.05291e-68
GDI2	7.60247e-08	0.25555	0.655	0.493	0.00136434		NDUFA3	2.96493e-72	0.646852	0.911	0.62	5.32087e-68
TECR	7.70099e-08	-0.210134	0.973	0.987	0.00138202		ECHDC3	6.73797e-72	-0.595743	0.098	0.444	1.2092e-67
OXCT1	8.05158e-08	-0.165069	0.094	0.215	0.00144494		C12orf75	1.18487e-71	-0.702932	0.665	0.921	2.12637e-67
SLC25A3	8.07163e-08	0.241317	0.996	0.978	0.00144854		MCAM	1.88664e-71	-0.631693	0.088	0.434	3.38577e-67
EMC7	8.32297e-08	-0.218707	0.337	0.51	0.00149364		EIF3L	5.86734e-71	-0.567599	0.865	0.938	1.05295e-66
EBPL	8.47142e-08	-0.253353	0.571	0.712	0.00152028		AKR7A2	5.91759e-71	-0.622925	0.181	0.547	1.06197e-66
TPD52L1	8.72186e-08	-0.201297	0.314	0.484	0.00156523		EPB41L4A-AS1	6.50911e-71	-0.691777	0.193	0.55	1.16813e-66
ADD1	8.80497e-08	-0.203992	0.201	0.349	0.00158014		MGP	7.1525e-71	-2.41157	0.018	0.326	1.28359e-66
MT-ND2	9.06501e-08	-0.286353	1	1	0.00162681		PPP1R16A	9.89416e-71	-0.690284	0.272	0.628	1.77561e-66
SRSF5	9.33226e-08	-0.218338	0.81	0.898	0.00167477		SUCLG1	1.02567e-70	-0.65621	0.37	0.718	1.84067e-66
HMGA1	9.36062e-08	0.288287	0.77	0.624	0.00167986		TSEN34	1.136e-70	-0.630243	0.203	0.574	2.03867e-66
PGAM1	9.36338e-08	-0.242264	0.929	0.932	0.00168035		S100A13	1.31059e-70	-0.687646	0.589	0.878	2.35199e-66
PTGES3	9.46017e-08	0.234405	0.81	0.651	0.00169772		UBB	1.4463e-70	-0.599841	0.984	0.994	2.59553e-66
PALLD	9.607e-08	-0.327493	0.778	0.895	0.00172407		CCT3	1.68047e-70	-0.611085	0.548	0.838	3.01578e-66
LTB4R2	9.69466e-08	-0.191036	0.13	0.257	0.0017398		IRX2	2.59821e-70	-0.683267	0.371	0.727	4.66274e-66
STX8	1.02986e-07	-0.198525	0.184	0.328	0.00184818		ATRAID	2.67012e-70	-0.625953	0.474	0.817	4.79179e-66
BNIP3	1.06775e-07	-0.341621	0.211	0.353	0.00191619		EIF3D	4.0114e-70	-0.612112	0.634	0.869	7.19886e-66
SRP19	1.07802e-07	-0.207922	0.226	0.382	0.00193462		GTF3C6	4.07195e-70	-0.615349	0.272	0.648	7.30753e-66
MPHOSPH6	1.09668e-07	-0.175423	0.149	0.289	0.0019681		AP2S1	4.82745e-70	-0.534314	0.898	0.969	8.66335e-66
CASP14	1.1048e-07	-0.299296	0.462	0.632	0.00198268		AQP3	9.10663e-70	0.733524	0.589	0.237	1.63428e-65
CITED2	1.11611e-07	-0.247445	0.126	0.25	0.00200297		FERMT1	1.27318e-69	-0.562751	0.072	0.409	2.28486e-65
THOC3	1.1676e-07	-0.16673	0.105	0.228	0.00209537		RCN2	2.75322e-69	-0.646245	0.342	0.697	4.94093e-65
AVPI1	1.17422e-07	-0.198197	0.107	0.227	0.00210725		CALML5	4.28725e-69	1.01397	0.94	0.735	7.6939e-65
SSB	1.21169e-07	-0.235991	0.395	0.568	0.0021745		ANKRD12	5.17182e-69	-0.666992	0.317	0.682	9.28134e-65
EEF1G	1.21912e-07	0.30579	0.412	0.304	0.00218784		ATP6V1G1	6.15345e-69	-0.524242	0.947	0.982	1.1043e-64
DDX3X	1.23937e-07	0.338484	0.605	0.496	0.00222418		DRAP1	6.62753e-69	-0.569752	0.84	0.945	1.18938e-64
COA3	1.26518e-07	-0.226818	0.73	0.856	0.00227048		COMMD6	7.22209e-69	-0.496259	0.997	0.999	1.29608e-64
CFDP1	1.33242e-07	-0.213707	0.259	0.422	0.00239117		HNRNPR	7.90576e-69	-0.658276	0.373	0.727	1.41877e-64
SURF4	1.3767e-07	-0.177134	0.215	0.369	0.00247062		SAP18	1.01674e-68	-0.521807	0.888	0.967	1.82463e-64
FAM173A	1.39893e-07	-0.211113	0.226	0.379	0.00251052		NDUFA12	1.19183e-68	-0.541013	0.737	0.921	2.13885e-64
RPL31	1.47355e-07	-0.166307	1	1	0.00264443		AKR1A1	1.25695e-68	-0.614841	0.457	0.804	2.25572e-64
UBE2V2	1.52275e-07	-0.180272	0.268	0.433	0.00273272		NTRK2	1.61222e-68	-0.863711	0.111	0.448	2.89329e-64
OSTF1	1.76529e-07	-0.215376	0.274	0.43	0.00316799		HLA-B	2.29752e-68	-0.771396	0.153	0.502	4.12313e-64
NCLN	1.76533e-07	-0.160999	0.094	0.212	0.00316806		MRPL43	3.04213e-68	-0.601065	0.41	0.786	5.4594e-64
WDR37	1.79826e-07	-0.181721	0.111	0.231	0.00322716		SF3B6	3.31685e-68	-0.522954	0.893	0.955	5.95242e-64
C12orf57	1.92606e-07	0.260887	0.803	0.661	0.00345651		STUB1	3.63243e-68	-0.574445	0.689	0.898	6.51877e-64
PREP	1.94853e-07	-0.185373	0.155	0.289	0.00349683		DNAJC8	6.93749e-68	-0.642944	0.316	0.675	1.245e-63
NCOR1	2.02685e-07	-0.217827	0.259	0.424	0.00363738		ITGB1BP1	7.34223e-68	-0.597692	0.171	0.522	1.31764e-63
NSA2	2.15166e-07	0.233652	0.642	0.494	0.00386137		PRDX6	7.63103e-68	-0.553077	0.821	0.926	1.36946e-63
EIF4G2	2.24285e-07	0.277883	0.944	0.888	0.00402501		NSMCE4A	8.27906e-68	-0.720276	0.248	0.604	1.48576e-63
MRPL18	2.26508e-07	-0.227243	0.31	0.468	0.0040649		ETFB	9.78772e-68	-0.609414	0.596	0.854	1.7565e-63
PRICKLE1	2.26724e-07	-0.192093	0.096	0.209	0.0040688		DAPL1	1.01965e-67	-0.920214	0.822	0.898	1.82986e-63
TLE1	2.26835e-07	-0.251852	0.55	0.711	0.00407078		HN1	1.10568e-67	-0.650106	0.289	0.647	1.98426e-63
SREBF2	2.33765e-07	-0.193157	0.257	0.423	0.00419515		SLC3A2	1.26515e-67	-0.675117	0.361	0.72	2.27043e-63
MAGEF1	2.48998e-07	-0.181914	0.157	0.292	0.00446852		NTAN1	1.45807e-67	-0.562708	0.1	0.439	2.61665e-63
CXCL16	2.53793e-07	-0.178888	0.213	0.363	0.00455458		RPL13A	2.09792e-67	0.420716	1	1	3.76493e-63
RNLS	2.56024e-07	-0.280418	0.1	0.209	0.00459461		NSG1	3.03774e-67	-0.714184	0.175	0.515	5.45152e-63
RPL6	2.6035e-07	-0.180192	1	1	0.00467224		ADAMTS15	3.1959e-67	0.557148	0.272	0.036	5.73537e-63
CMYA5	2.60765e-07	-0.200323	0.224	0.375	0.00467969		AGTRAP	3.55716e-67	-0.623307	0.317	0.671	6.38368e-63
S100A7	2.68781e-07	0.468004	0.427	0.272	0.00482354		PGK1	3.91487e-67	-0.66639	0.706	0.885	7.02563e-63
MRPL14	2.70775e-07	0.25212	0.584	0.449	0.00485933		UBE2B	6.94663e-67	-0.616554	0.522	0.83	1.24664e-62
RNF19B	2.82811e-07	-0.171265	0.126	0.251	0.00507532		IAH1	9.21854e-67	-0.623899	0.304	0.658	1.65436e-62
KIF21A	3.03234e-07	-0.238487	0.259	0.407	0.00544183		MZT2A	2.08979e-66	-0.552664	0.837	0.944	3.75033e-62
MED30	3.17182e-07	-0.16943	0.096	0.209	0.00569214		CDK2AP1	2.81918e-66	-0.622965	0.27	0.629	5.05931e-62
GLTSCR2	3.3218e-07	0.261432	0.981	0.932	0.00596129		UQCRQ	3.03683e-66	0.511263	0.999	0.979	5.4499e-62
SIAH2	3.39957e-07	-0.16648	0.117	0.24	0.00610087		PSMB8	4.51315e-66	-0.560445	0.119	0.454	8.0993e-62
TSSC1	3.57011e-07	-0.136335	0.111	0.235	0.00640692		C1orf122	4.78115e-66	-0.617383	0.302	0.657	8.58025e-62
ARMCX6	3.61218e-07	-0.213556	0.331	0.494	0.00648241		PAFAH1B3	5.35505e-66	-0.622253	0.254	0.608	9.61017e-62
SAP18	3.72545e-07	-0.180425	0.887	0.924	0.00668569		MTSS1	8.49034e-66	-0.68499	0.333	0.671	1.52368e-61
OCIAD1	3.78349e-07	-0.226879	0.479	0.632	0.00678985		PSMD7	1.75681e-65	-0.558473	0.781	0.93	3.15278e-61
PXDN	3.93205e-07	-0.190476	0.14	0.266	0.00705646		RARRES2	1.902e-65	-0.700291	0.076	0.398	3.41332e-61
PTS	4.12369e-07	-0.171763	0.186	0.328	0.00740037		SSFA2	2.31075e-65	-0.645336	0.609	0.88	4.14687e-61
EFNA5	4.18646e-07	-0.252871	0.73	0.85	0.00751302		BNIP3	3.1908e-65	-0.849585	0.262	0.601	5.72621e-61
KRT14	4.35299e-07	-0.196315	1	1	0.00781188		ANXA4	3.45827e-65	-0.599103	0.299	0.662	6.20621e-61
CNN2	4.36089e-07	-0.238819	0.473	0.642	0.00782605		PTGR1	5.98654e-65	-0.591313	0.145	0.485	1.07434e-60
BLVRA	4.38992e-07	-0.182165	0.151	0.279	0.00787815		GABARAPL2	7.75929e-65	-0.573855	0.702	0.884	1.39248e-60
CRYL1	4.67013e-07	-0.193569	0.205	0.342	0.00838101		SCOC	2.85233e-64	-0.575019	0.213	0.562	5.11879e-60
YPEL3	4.67828e-07	-0.174683	0.195	0.337	0.00839565		ZNRF2	2.95923e-64	-0.59853	0.099	0.425	5.31064e-60
NUDT3	4.76394e-07	-0.169747	0.182	0.323	0.00854937		SRI	3.86735e-64	-0.626567	0.429	0.748	6.94034e-60
MGST2	4.82355e-07	-0.207969	0.446	0.634	0.00865635		CWC15	4.59666e-64	-0.565871	0.422	0.774	8.24916e-60
ARPC3	4.84937e-07	-0.15873	0.979	0.978	0.00870267		SPCS1	7.75663e-64	-0.527278	0.861	0.944	1.39201e-59
TSPO	4.8801e-07	-0.161571	0.998	0.999	0.00875782		DDAH2	1.08221e-63	-0.665881	0.407	0.729	1.94214e-59
SCD	5.05178e-07	-0.295108	0.184	0.312	0.00906593		SUMO1	1.1222e-63	-0.540581	0.729	0.897	2.01389e-59
IRF2BP2	5.06843e-07	-0.212297	0.362	0.523	0.0090958		FAM162A	1.33907e-63	-0.602697	0.615	0.863	2.40309e-59
DCPS	5.21394e-07	-0.178027	0.128	0.247	0.00935693		FAM195B	2.15705e-63	-0.593921	0.193	0.539	3.87105e-59
MPC1	5.26785e-07	-0.192538	0.157	0.286	0.00945368		RSL1D1	2.31253e-63	-0.63128	0.371	0.701	4.15007e-59
BZW1	5.34465e-07	0.24354	0.665	0.525	0.0095915		SEC11C	3.93272e-63	-0.596079	0.149	0.482	7.05766e-59
HIST1H2AC	5.64464e-07	-0.197634	0.105	0.215	0.0101299		KRT27	4.1253e-63	-0.569538	0.092	0.42	7.40326e-59
CXADR	5.65452e-07	0.246583	0.895	0.83	0.0101476		ERP29	5.3481e-63	-0.612885	0.436	0.766	9.5977e-59
RNF11	5.88626e-07	-0.166287	0.291	0.453	0.0105635		PTGES3	8.34887e-63	-0.549971	0.698	0.885	1.49829e-58
APLP2	5.92968e-07	-0.196199	0.322	0.493	0.0106414		SERBP1	9.19758e-63	-0.527813	0.89	0.96	1.6506e-58
TSPAN5	6.08096e-07	-0.199654	0.203	0.337	0.0109129		UBE2E3	1.00297e-62	-0.606955	0.375	0.715	1.79993e-58
GPNMB	6.209e-07	0.274173	0.682	0.519	0.0111427		TNFSF10	1.04761e-62	-0.685176	0.369	0.689	1.88004e-58
LSM1	6.38032e-07	-0.188079	0.241	0.387	0.0114501		NUCKS1	1.21553e-62	-0.618597	0.642	0.873	2.18139e-58
FAM45A	6.65607e-07	-0.1591	0.153	0.285	0.011945		RTFDC1	1.60112e-62	-0.561418	0.253	0.613	2.87337e-58
ACLY	7.37559e-07	-0.195957	0.259	0.407	0.0132362		DHRS4L2	2.66407e-62	-0.603851	0.247	0.588	4.78093e-58
CST6	7.79848e-07	0.108615	0.979	0.997	0.0139951		PSMC5	3.63254e-62	-0.531033	0.7	0.893	6.51895e-58
KCMF1	7.89956e-07	-0.168312	0.128	0.247	0.0141765		GJB6	4.65739e-62	-0.877227	0.992	0.999	8.35816e-58
AIG1	7.93859e-07	-0.170064	0.1	0.209	0.0142466		MYL6B	5.23687e-62	-0.573404	0.169	0.517	9.39808e-58
CYSTM1	8.02759e-07	0.17322	0.454	0.298	0.0144063		COMMD3	5.27922e-62	-0.580273	0.284	0.636	9.4741e-58
CD58	8.18926e-07	-0.205448	0.155	0.273	0.0146965		FUNDC2	6.73285e-62	-0.586577	0.22	0.56	1.20828e-57
EFEMP1	8.32273e-07	-0.156632	0.1	0.212	0.014936		PGAM1	7.99689e-62	-0.538288	0.884	0.978	1.43512e-57
TPRKB	8.49895e-07	-0.18854	0.167	0.294	0.0152522		PDAP1	2.18494e-61	-0.579426	0.493	0.785	3.9211e-57
TMBIM1	8.55772e-07	-0.186328	0.285	0.445	0.0153577		HNRNPA1	2.46138e-61	-0.535271	0.993	0.995	4.4172e-57
FAM104B	8.64505e-07	-0.164849	0.176	0.308	0.0155144		ECH1	2.58352e-61	-0.583073	0.617	0.846	4.63638e-57
PEA15	8.67013e-07	-0.182165	0.151	0.276	0.0155594		COPS5	4.90047e-61	-0.55482	0.192	0.532	8.79438e-57
MYL9	8.73486e-07	-0.311538	0.372	0.528	0.0156756		MRPS6	5.75904e-61	-0.629202	0.28	0.616	1.03352e-56
NDUFB3	8.89285e-07	-0.198511	0.609	0.74	0.0159591		RALA	7.19345e-61	-0.563008	0.198	0.531	1.29094e-56
FBL	8.93007e-07	0.200025	0.646	0.469	0.0160259		CASP1	9.26722e-61	-0.614416	0.426	0.75	1.6631e-56
TMBIM4	8.98267e-07	-0.209102	0.508	0.68	0.0161203		BRK1	1.25445e-60	-0.473126	0.91	0.96	2.25124e-56
HDDC3	9.24038e-07	-0.164955	0.109	0.221	0.0165828		C4orf3	1.26852e-60	-0.56028	0.937	0.98	2.27648e-56
TSR3	9.31978e-07	-0.21438	0.213	0.343	0.0167253		RALBP1	1.47885e-60	-0.583705	0.309	0.665	2.65394e-56
MGST1	9.45933e-07	-0.330932	0.686	0.741	0.0169757		NDUFA8	1.66998e-60	-0.570586	0.383	0.71	2.99694e-56
RPLP2	9.4836e-07	0.121135	1	1	0.0170193		CAST	1.83786e-60	-0.615595	0.537	0.833	3.29823e-56
ILVBL	1.00928e-06	-0.175042	0.268	0.424	0.0181126		CRIP2	2.08751e-60	-0.491384	0.915	0.982	3.74625e-56
NFU1	1.01917e-06	-0.163302	0.107	0.217	0.01829		S100A2	2.24404e-60	-0.683398	1	1	4.02716e-56
TMEM14C	1.02525e-06	-0.215188	0.393	0.554	0.018399		ARMCX6	3.25619e-60	-0.597094	0.289	0.622	5.84356e-56
ATP5I	1.03481e-06	0.220304	0.996	0.994	0.0185708		KRT71	3.70894e-60	-0.530705	0.112	0.435	6.65607e-56
TIMM9	1.03796e-06	-0.148413	0.119	0.237	0.0186273		PRMT1	5.36798e-60	-0.59386	0.329	0.673	9.63337e-56
RGS14	1.05348e-06	-0.168686	0.128	0.246	0.0189057		CHCHD1	5.54002e-60	-0.553059	0.289	0.637	9.94212e-56
ECHDC1	1.06377e-06	-0.183279	0.209	0.344	0.0190904		CD9	6.29318e-60	-0.381893	0.999	1	1.12937e-55
RPS25	1.06725e-06	-0.146014	1	1	0.0191529		TP53AIP1	8.2081e-60	-0.671658	0.355	0.66	1.47303e-55
DYNC1LI1	1.06972e-06	-0.206849	0.333	0.484	0.0191973		RBP7	8.55032e-60	-0.654483	0.193	0.515	1.53444e-55
HDDC2	1.08341e-06	-0.174883	0.266	0.423	0.0194428		HNRNPH3	9.5078e-60	-0.581598	0.317	0.666	1.70627e-55
NEMF	1.09292e-06	-0.182512	0.234	0.376	0.0196135		SIVA1	1.1288e-59	-0.568228	0.367	0.714	2.02574e-55
PRR13	1.09323e-06	-0.185557	0.289	0.438	0.0196192		ZNF428	1.21625e-59	-0.612354	0.217	0.545	2.18269e-55
PLA2G16	1.10409e-06	-0.24056	0.186	0.311	0.0198139		NREP	3.02735e-59	-0.460953	0.058	0.356	5.43288e-55
AMD1	1.10915e-06	0.234144	0.27	0.161	0.0199048		GOLGA4	3.47648e-59	-0.62402	0.279	0.617	6.23889e-55
ELOVL6	1.11792e-06	-0.194666	0.186	0.317	0.0200621		RPL38	3.5329e-59	0.377084	1	1	6.34015e-55
DIAPH2	1.14814e-06	-0.179595	0.172	0.295	0.0206045		CLNS1A	4.05161e-59	-0.555535	0.245	0.586	7.27102e-55
GADD45A	1.17818e-06	-0.226916	0.119	0.231	0.0211437		NDUFAB1	4.78759e-59	-0.515549	0.727	0.905	8.59181e-55
FAM84A	1.18621e-06	0.274316	0.835	0.743	0.0212876		C14orf2	5.58091e-59	0.479579	0.996	0.979	1.00155e-54
EIF4B	1.26185e-06	0.256723	0.795	0.647	0.0226452		MED10	5.85549e-59	-0.547632	0.231	0.582	1.05083e-54
RPL3	1.27772e-06	0.169388	1	1	0.0229299		ZFP36L1	5.92804e-59	-0.667893	0.79	0.949	1.06385e-54
LY6D	1.31436e-06	0.501221	0.433	0.301	0.0235875		SAT2	6.29154e-59	-0.58154	0.325	0.666	1.12908e-54
TFG	1.4402e-06	-0.187622	0.308	0.472	0.0258459		NT5DC2	7.25352e-59	-0.571539	0.163	0.498	1.30172e-54
GOLGB1	1.44877e-06	-0.190149	0.144	0.26	0.0259996		CCT2	7.40647e-59	-0.584579	0.399	0.716	1.32917e-54
LZIC	1.45565e-06	-0.142828	0.096	0.202	0.0261232		PDIA6	7.42986e-59	-0.572987	0.407	0.725	1.33336e-54
COMMD3	1.46299e-06	-0.204336	0.314	0.468	0.0262548		PPCS	7.82607e-59	-0.557674	0.322	0.663	1.40447e-54
CHID1	1.46551e-06	-0.189853	0.253	0.398	0.0263001		SCRG1	8.03369e-59	-0.760357	0.028	0.299	1.44173e-54
NDUFS5	1.51874e-06	-0.157511	0.994	0.999	0.0272553		SERP1	8.25423e-59	-0.575297	0.563	0.839	1.4813e-54
EIF4A2	1.55049e-06	-0.184716	0.718	0.837	0.0278251		OAT	1.05963e-58	-0.599272	0.361	0.694	1.90162e-54
METRN	1.59245e-06	-0.152674	0.151	0.276	0.0285781		MPG	1.08166e-58	-0.571581	0.273	0.608	1.94114e-54
BHLHE40	1.67824e-06	-0.203516	0.134	0.25	0.0301178		CA2	1.21406e-58	-1.00696	0.313	0.614	2.17874e-54
HSPB1	1.75803e-06	-0.150828	1	1	0.0315495		COMMD1	1.33715e-58	-0.540542	0.215	0.552	2.39964e-54
PYURF	1.86642e-06	0.202213	0.747	0.587	0.0334947		OLA1	2.0206e-58	-0.547996	0.218	0.565	3.62617e-54
TMED9	1.98304e-06	-0.176589	0.745	0.86	0.0355877		C16orf13	3.60618e-58	-0.576312	0.333	0.658	6.47165e-54
RPS2	2.02949e-06	0.170072	1	1	0.0364212		TBX1	6.03136e-58	-0.523368	0.057	0.344	1.08239e-53
PPP1CB	2.03023e-06	0.240227	0.904	0.817	0.0364346		ST6GALNAC2	7.63564e-58	-0.601974	0.445	0.743	1.37029e-53
HK2	2.06573e-06	-0.250406	0.23	0.365	0.0370717		TXNL1	8.86546e-58	-0.555263	0.509	0.78	1.591e-53
HMGB2	2.11876e-06	-0.168295	0.199	0.336	0.0380233		ADGRB1	1.09555e-57	0.70138	0.58	0.291	1.96608e-53
INO80C	2.12369e-06	-0.200483	0.197	0.32	0.0381117		DERA	1.23234e-57	-0.544023	0.17	0.488	2.21155e-53
TMEM147	2.16071e-06	-0.207377	0.795	0.855	0.038776		FAM96B	1.66174e-57	-0.552299	0.481	0.764	2.98216e-53
SEC13	2.21557e-06	-0.148832	0.249	0.395	0.0397606		WASF2	1.75952e-57	-0.574813	0.448	0.764	3.15764e-53
MAGOHB	2.29131e-06	-0.142511	0.113	0.224	0.0411198		OCIAD1	1.83467e-57	-0.55297	0.519	0.807	3.29251e-53
PNRC1	2.31788e-06	-0.231964	0.686	0.817	0.0415967		PSMA7	1.9149e-57	-0.435043	0.984	0.995	3.43647e-53
MEA1	2.50749e-06	-0.174236	0.274	0.424	0.0449994		DNAJC19	2.75781e-57	-0.547802	0.255	0.588	4.94917e-53
TMEM9B	2.53148e-06	-0.177853	0.297	0.451	0.0454299		PIK3C2G	2.76613e-57	-0.653007	0.182	0.5	4.9641e-53
EIF4E	2.53621e-06	0.202672	0.676	0.535	0.0455148		CFDP1	2.99656e-57	-0.571716	0.266	0.6	5.37762e-53
GM2A	2.59609e-06	-0.205292	0.186	0.31	0.0465894		ALYREF	3.66127e-57	-0.491783	0.091	0.394	6.57052e-53
ADRM1	2.61694e-06	0.265645	0.801	0.67	0.0469636		POMC	4.32312e-57	-0.607783	0.252	0.572	7.75827e-53
ATG3	2.76531e-06	-0.168918	0.144	0.259	0.0496263		RHOA	5.28108e-57	-0.519445	0.71	0.897	9.47742e-53
GNAL	2.83212e-06	-0.16392	0.163	0.288	0.0508253		ILF2	5.80371e-57	-0.50939	0.852	0.959	1.04153e-52
MYH9	2.90467e-06	-0.239021	0.5	0.64	0.0521272		RGS14	7.21591e-57	-0.53258	0.125	0.437	1.29497e-52
PIGP	2.90673e-06	-0.158418	0.14	0.256	0.0521641		SMDT1	7.97099e-57	-0.514632	0.815	0.922	1.43047e-52
DERA	2.94397e-06	-0.147027	0.195	0.326	0.0528325		TMEM134	9.16278e-57	-0.488826	0.836	0.939	1.64435e-52
JUN	3.00814e-06	-0.290674	0.475	0.64	0.0539842		PSMB1	1.06754e-56	-0.43908	0.964	0.988	1.91581e-52
TMEM14B	3.01598e-06	-0.171073	0.255	0.4	0.0541248		CCNB1IP1	1.14668e-56	-0.538456	0.12	0.426	2.05783e-52
EEF1A1	3.06582e-06	-0.140305	1	1	0.0550192		MDK	1.28627e-56	-0.718024	0.101	0.403	2.30835e-52
MGST3	3.08822e-06	-0.180622	0.805	0.887	0.0554212		U2SURP	1.53318e-56	-0.574791	0.32	0.66	2.75145e-52
MRC2	3.11151e-06	-0.247954	0.592	0.746	0.0558391		MRPL17	2.01554e-56	-0.55139	0.196	0.519	3.61709e-52
ZDHHC1	3.15837e-06	0.229034	0.278	0.17	0.0566801		NT5C	2.11105e-56	-0.552973	0.279	0.619	3.7885e-52
TIMP3	3.2316e-06	-0.241578	0.467	0.602	0.0579944		DST	2.72718e-56	-0.759865	0.321	0.627	4.8942e-52
METTL9	3.23186e-06	-0.162791	0.32	0.484	0.0579989		SH3BP5	4.13724e-56	-0.51774	0.126	0.435	7.4247e-52
PGRMC2	3.26857e-06	-0.212008	0.264	0.395	0.0586578		WDR83OS	4.46935e-56	-0.451517	0.928	0.977	8.02069e-52
H1F0	3.28303e-06	-0.211982	0.245	0.384	0.0589173		SPRR4	7.07112e-56	0.553068	0.302	0.071	1.26898e-51
EFNA3	3.2891e-06	-0.21292	0.412	0.564	0.0590262		TMEM14B	7.86458e-56	-0.542391	0.246	0.576	1.41138e-51
SRPRB	3.4008e-06	-0.145294	0.159	0.283	0.0610307		SMIM19	8.24198e-56	-0.534428	0.202	0.534	1.47911e-51
CARD16	3.41227e-06	-0.23516	0.41	0.541	0.0612365		TUBA1B	1.18296e-55	-0.66695	0.944	0.974	2.12295e-51
PTMS	3.50792e-06	0.237999	0.946	0.907	0.0629531		NDUFB5	1.25822e-55	-0.550879	0.484	0.762	2.258e-51
MARCKS	3.60381e-06	0.254326	0.598	0.491	0.064674		CCNI	1.57286e-55	-0.533123	0.771	0.941	2.82265e-51
CMC2	3.63204e-06	-0.145734	0.115	0.222	0.0651807		MRPS7	2.6543e-55	-0.555683	0.333	0.662	4.76341e-51
GLRX3	3.66415e-06	-0.189821	0.351	0.503	0.0657568		PDCD2	2.70939e-55	-0.520703	0.179	0.5	4.86227e-51
KLF5	3.68938e-06	-0.204792	0.262	0.394	0.0662095		MXD4	2.90973e-55	-0.561299	0.236	0.556	5.2218e-51
AKR1A1	3.82025e-06	-0.187459	0.431	0.6	0.0685583		TMEM141	3.391e-55	-0.559375	0.455	0.769	6.08548e-51
DIP2B	3.94655e-06	-0.207479	0.236	0.365	0.0708249		CHD9	5.01623e-55	-0.602159	0.361	0.681	9.00213e-51
SYPL1	3.98771e-06	0.21312	0.923	0.84	0.0715635		LINC01420	5.81675e-55	-0.549326	0.279	0.612	1.04387e-50
IP6K2	4.04999e-06	-0.194438	0.475	0.651	0.0726811		PDLIM1	7.27976e-55	-0.632891	0.287	0.602	1.30643e-50
VAT1	4.05259e-06	-0.14582	0.199	0.336	0.0727278		NME3	7.59619e-55	-0.593726	0.501	0.787	1.36321e-50
TRPS1	4.39223e-06	0.303402	0.559	0.452	0.078823		TCHH	1.10117e-54	-0.456222	0.162	0.478	1.97615e-50
TMPRSS13	4.44099e-06	-0.16567	0.186	0.31	0.0796979		SDHD	1.12282e-54	-0.555453	0.212	0.532	2.01501e-50
PRCC	4.44803e-06	-0.152023	0.119	0.227	0.0798244		RPL7	1.3977e-54	0.460681	1	1	2.50832e-50
EIF3L	4.80089e-06	0.221005	0.941	0.859	0.0861568		COMMD4	1.73382e-54	-0.548594	0.23	0.549	3.11151e-50
NSMCE4A	4.85281e-06	-0.202559	0.314	0.461	0.0870886		RNASEH2C	1.99015e-54	-0.547318	0.213	0.545	3.57151e-50
DDT	4.91739e-06	0.21609	0.801	0.685	0.0882475		S100A6	2.14462e-54	-0.57849	0.989	0.999	3.84873e-50
CXXC5	4.97195e-06	-0.168101	0.18	0.302	0.0892267		CHMP2A	2.19022e-54	-0.466617	0.887	0.956	3.93057e-50
NFATC3	5.0303e-06	0.347172	0.435	0.343	0.0902738		SNRPB	2.73073e-54	-0.531955	0.733	0.888	4.90058e-50
RRP7A	5.37394e-06	-0.144929	0.19	0.318	0.0964407		SOX4	3.60044e-54	-0.658539	0.438	0.753	6.46134e-50
FAM57A	5.41636e-06	-0.142843	0.163	0.285	0.097202		HNRNPD	3.72573e-54	-0.570895	0.303	0.632	6.6862e-50
ANKRD12	5.51806e-06	-0.17647	0.274	0.411	0.0990271		HSPD1	3.93775e-54	-0.555927	0.239	0.571	7.06669e-50
MIDN	5.57405e-06	0.233182	0.268	0.167	0.100032		SNF8	4.06539e-54	-0.532246	0.339	0.671	7.29575e-50
NQO2	5.5749e-06	-0.166361	0.153	0.267	0.100047		RRAGA	4.58197e-54	-0.550016	0.315	0.641	8.2228e-50
ANK3	5.78052e-06	-0.189992	0.364	0.516	0.103737		PNRC1	5.06087e-54	-0.631796	0.649	0.878	9.08224e-50
EVA1A	5.90016e-06	-0.13221	0.144	0.26	0.105884		LRPAP1	5.5659e-54	-0.529389	0.263	0.597	9.98856e-50
ARL1	5.91812e-06	-0.171903	0.299	0.445	0.106207		CBLN2	5.75839e-54	-0.708548	0.383	0.669	1.0334e-49
NAA10	6.34698e-06	0.197238	0.571	0.44	0.113903		MGST3	6.28872e-54	-0.494416	0.837	0.943	1.12857e-49
ENDOD1	6.46596e-06	-0.176941	0.337	0.483	0.116038		BTF3L4	6.8115e-54	-0.552379	0.281	0.6	1.22239e-49
ARID2	6.51158e-06	-0.156669	0.103	0.202	0.116857		GSS	7.35674e-54	-0.5379	0.208	0.526	1.32024e-49
SORT1	6.61294e-06	-0.177386	0.201	0.324	0.118676		CAPNS1	8.37193e-54	-0.547312	0.152	0.456	1.50243e-49
ACVR1	6.8355e-06	-0.162088	0.195	0.32	0.12267		AKAP9	8.9663e-54	-0.60203	0.419	0.738	1.60909e-49
APOE	6.8594e-06	-0.0947273	1	1	0.123099		HEBP1	9.57927e-54	-0.512123	0.109	0.401	1.7191e-49
CTNNB1	6.86216e-06	0.144281	0.983	0.938	0.123148		KRT80	1.18317e-53	0.603058	0.381	0.126	2.12332e-49
YPEL5	6.9062e-06	-0.197916	0.324	0.465	0.123939		RPN2	1.72565e-53	-0.532637	0.303	0.65	3.09685e-49
PSMG2	6.93286e-06	-0.168295	0.234	0.368	0.124417		TRAPPC2L	2.08305e-53	-0.526121	0.403	0.712	3.73824e-49
PSMC1	7.07062e-06	-0.198497	0.494	0.637	0.126889		MXRA7	2.27568e-53	-0.477612	0.117	0.414	4.08393e-49
MRPL24	7.20978e-06	-0.157854	0.276	0.426	0.129387		XRCC6	2.53668e-53	-0.535923	0.557	0.814	4.55233e-49
UBXN1	7.22536e-06	0.236019	0.642	0.512	0.129666		ARID5B	2.55317e-53	-0.52882	0.056	0.325	4.58192e-49
ALDH3A2	7.40426e-06	-0.180337	0.533	0.722	0.132877		ST13	3.5104e-53	-0.500497	0.779	0.931	6.29976e-49
TUBA1B	7.44805e-06	-0.109003	0.969	0.975	0.133663		C19orf53	3.63831e-53	-0.454876	0.911	0.962	6.52932e-49
PTPRF	7.51377e-06	-0.197574	0.768	0.904	0.134842		ZNF292	3.96488e-53	-0.578069	0.281	0.601	7.11538e-49
MYO19	7.56371e-06	-0.187009	0.213	0.343	0.135738		ZNHIT1	6.71588e-53	-0.503356	0.627	0.847	1.20523e-48
ZBTB7A	7.70425e-06	0.238721	0.287	0.19	0.138261		ATP6AP2	6.88958e-53	-0.578844	0.661	0.864	1.2364e-48
SCAMP2	7.81724e-06	-0.131226	0.151	0.267	0.140288		MYDGF	6.91226e-53	-0.524222	0.296	0.623	1.24047e-48
ERGIC1	7.94894e-06	-0.150797	0.163	0.278	0.142652		ESD	8.29651e-53	-0.535301	0.427	0.748	1.48889e-48
POMC	7.97512e-06	-0.194898	0.351	0.488	0.143122		ZRANB2	8.40861e-53	-0.559595	0.21	0.526	1.50901e-48
THNSL2	7.97811e-06	-0.124738	0.103	0.203	0.143175		ATP5D	8.55491e-53	-0.416315	0.975	0.993	1.53526e-48
IER2	8.1398e-06	0.197855	0.285	0.18	0.146077		BRD7	9.98775e-53	-0.513379	0.18	0.489	1.7924e-48
CD81	8.3355e-06	-0.209405	0.374	0.525	0.149589		ATP5B	1.15809e-52	-0.454036	0.9	0.956	2.0783e-48
TCF25	8.56049e-06	0.19122	0.632	0.516	0.153627		SUB1	1.6821e-52	-0.417919	0.992	0.993	3.01869e-48
SPCS3	8.74672e-06	-0.123044	0.14	0.256	0.156969		PRELID1	1.76277e-52	-0.458767	0.874	0.949	3.16347e-48
GBP2	8.95535e-06	-0.183759	0.257	0.387	0.160713		NKTR	1.96685e-52	-0.606366	0.367	0.669	3.5297e-48
FKBP4	9.11619e-06	-0.133722	0.174	0.298	0.163599		FAM204A	2.1146e-52	-0.53681	0.165	0.475	3.79486e-48
EEF1B2	9.22537e-06	-0.174084	0.994	0.999	0.165558		SSR2	2.18718e-52	-0.536106	0.583	0.843	3.92512e-48
CCDC124	9.28583e-06	-0.171658	0.381	0.541	0.166643		TALDO1	3.1756e-52	-0.504444	0.704	0.873	5.69893e-48
PRDX6	9.32206e-06	0.208236	0.883	0.733	0.167294		JUN	3.40896e-52	-0.683461	0.396	0.689	6.11772e-48
NDRG2	9.79154e-06	-0.181033	0.544	0.733	0.175719		BLOC1S2	4.18369e-52	-0.511922	0.496	0.789	7.50805e-48
DGCR2	9.94423e-06	-0.157378	0.259	0.4	0.178459		KLK1	4.43229e-52	0.616353	0.436	0.176	7.95419e-48
UQCR11	9.99702e-06	0.193582	0.996	0.983	0.179407		ANXA1	4.74176e-52	-0.745349	0.524	0.788	8.50957e-48
PSMB5	1.0031e-05	-0.189993	0.868	0.863	0.180017		C19orf43	4.98027e-52	-0.457926	0.849	0.948	8.93759e-48
TMEM242	1.01062e-05	-0.11486	0.107	0.209	0.181366		C19orf60	5.07725e-52	-0.532034	0.425	0.735	9.11163e-48
PELI1	1.01252e-05	-0.158623	0.172	0.294	0.181706		SMIM7	5.84257e-52	-0.486897	0.225	0.548	1.04851e-47
PSMD10	1.03753e-05	-0.14278	0.138	0.249	0.186195		FUS	6.12646e-52	-0.518328	0.71	0.899	1.09945e-47
MAP2K2	1.09633e-05	-0.140983	0.238	0.375	0.196748		SNX3	6.44059e-52	-0.487087	0.811	0.909	1.15583e-47
SRP9	1.09941e-05	0.201235	0.837	0.686	0.1973		CKS1B	7.33002e-52	-0.557322	0.308	0.62	1.31545e-47
PINK1	1.12004e-05	-0.155603	0.203	0.327	0.201003		AP1S1	1.83997e-51	-0.548955	0.308	0.616	3.302e-47
MZT2B	1.1392e-05	-0.144938	0.971	0.984	0.204441		LUC7L3	1.84857e-51	-0.55918	0.443	0.751	3.31745e-47
FAM46B	1.14056e-05	-0.167846	0.167	0.283	0.204685		MAGED2	1.95787e-51	-0.550159	0.228	0.532	3.51359e-47
HLA-E	1.19604e-05	0.212314	0.569	0.443	0.214641		COPS6	1.98072e-51	-0.533168	0.506	0.774	3.55459e-47
NDUFB9	1.21957e-05	0.210386	0.902	0.859	0.218865		MAZ	2.14531e-51	-0.511735	0.147	0.451	3.84997e-47
DERL2	1.24494e-05	-0.135984	0.151	0.263	0.223416		SHISA2	2.54611e-51	-0.577616	0.197	0.496	4.56925e-47
TAX1BP1	1.26198e-05	-0.186751	0.343	0.481	0.226475		NEAT1	3.33385e-51	0.84797	0.944	0.774	5.98293e-47
CNFN	1.2932e-05	-0.13246	0.13	0.237	0.232077		PCBD1	3.61382e-51	-0.528194	0.194	0.49	6.48536e-47
PXMP2	1.3899e-05	-0.199676	0.383	0.523	0.249432		TCEA1	3.73022e-51	-0.555611	0.274	0.58	6.69426e-47
PON2	1.40923e-05	-0.144649	0.205	0.333	0.252901		ZNF32	4.16614e-51	-0.487269	0.101	0.381	7.47655e-47
NUCKS1	1.42078e-05	0.22974	0.799	0.666	0.254974		PPP1R14C	5.06624e-51	-0.566818	0.354	0.653	9.09188e-47
FLOT1	1.43143e-05	-0.123312	0.107	0.206	0.256885		CASP6	6.54466e-51	-0.478309	0.12	0.409	1.17451e-46
PVRL2	1.43326e-05	-0.154739	0.201	0.323	0.257212		ATP6V1B2	1.03659e-50	0.660365	0.473	0.217	1.86026e-46
TXNDC12	1.47265e-05	-0.126679	0.128	0.231	0.264281		GCSH	1.14681e-50	-0.549113	0.263	0.563	2.05806e-46
FASN	1.53555e-05	-0.140396	0.151	0.263	0.27557		PDCD4	1.55125e-50	-0.515673	0.901	0.949	2.78387e-46
NDUFA13	1.56518e-05	0.180616	0.985	0.962	0.280888		NOTCH3	1.60637e-50	0.702455	0.667	0.449	2.88279e-46
CHMP2B	1.57722e-05	-0.156227	0.245	0.376	0.283049		MRPS26	1.77044e-50	-0.506843	0.279	0.599	3.17723e-46
NDUFA3	1.58479e-05	-0.203151	0.722	0.797	0.284406		BCAS2	2.1215e-50	-0.536285	0.262	0.564	3.80725e-46
DSG3	1.59212e-05	-0.235526	0.793	0.917	0.285722		LURAP1L	2.75484e-50	-0.595451	0.331	0.612	4.94384e-46
GORASP2	1.59834e-05	-0.143629	0.188	0.307	0.286837		SRSF5	2.90528e-50	-0.504361	0.671	0.861	5.21382e-46
TPMT	1.60224e-05	-0.152061	0.172	0.285	0.287538		NPDC1	3.0845e-50	-0.506381	0.144	0.444	5.53545e-46
XG	1.60573e-05	-0.147484	0.128	0.23	0.288164		MBNL2	3.11889e-50	-0.544769	0.271	0.582	5.59717e-46
HOMER1	1.6379e-05	-0.275395	0.379	0.501	0.293937		DUSP14	4.05725e-50	-0.532346	0.157	0.446	7.28113e-46
TMED3	1.64377e-05	-0.170871	0.458	0.621	0.294991		ZFPM1	5.45818e-50	-0.372184	0.034	0.281	9.79525e-46
RSL1D1	1.64542e-05	0.175958	0.538	0.406	0.295288		C7orf50	6.11673e-50	-0.517825	0.327	0.643	1.09771e-45
NDUFS1	1.6727e-05	-0.134262	0.119	0.219	0.300183		LGR4	7.41958e-50	-0.589052	0.336	0.626	1.33152e-45
RP11-277P12.20	1.77875e-05	0.316079	0.425	0.343	0.319214		MPLKIP	7.75202e-50	-0.476805	0.22	0.541	1.39118e-45
RPL19	1.79086e-05	0.134851	1	1	0.321387		SRSF7	9.34175e-50	-0.525511	0.56	0.802	1.67647e-45
ATXN10	1.9133e-05	-0.162174	0.31	0.448	0.343362		TMEM219	9.52511e-50	-0.526158	0.547	0.807	1.70938e-45
ESD	1.9263e-05	0.22212	0.649	0.542	0.345695		GTF3A	9.6809e-50	-0.512571	0.236	0.552	1.73733e-45
CHMP1B	2.00222e-05	-0.221456	0.32	0.443	0.359319		NFIC	1.0733e-49	-0.538164	0.24	0.547	1.92614e-45
INADL	2.04512e-05	-0.150845	0.159	0.27	0.367018		C11orf73	1.25511e-49	-0.493151	0.27	0.578	2.25242e-45
ANXA7	2.09071e-05	-0.153421	0.312	0.452	0.375199		BCL7C	1.40349e-49	-0.489772	0.167	0.463	2.5187e-45
PSMA5	2.09644e-05	-0.178242	0.358	0.497	0.376227		ENY2	1.63991e-49	-0.507824	0.504	0.788	2.94298e-45
YKT6	2.09792e-05	-0.150814	0.149	0.256	0.376493		POLR2J3	1.65216e-49	-0.521221	0.179	0.485	2.96497e-45
GSTA4	2.10209e-05	-0.197116	0.441	0.594	0.377242		LIPH	1.96587e-49	0.406858	0.233	0.04	3.52795e-45
EIF4EBP1	2.12761e-05	-0.16931	0.337	0.484	0.381821		OSBPL1A	2.12909e-49	-0.517843	0.149	0.435	3.82086e-45
ATP6AP1	2.13007e-05	-0.152402	0.257	0.387	0.382262		NCKAP5	2.41127e-49	-0.443284	0.054	0.308	4.32726e-45
RBM39	2.13628e-05	0.214521	0.684	0.583	0.383377		CAPZB	2.45871e-49	-0.464741	0.739	0.9	4.41241e-45
ALG13	2.13999e-05	-0.129954	0.138	0.241	0.384042		C10orf35	2.64064e-49	-0.41386	0.052	0.304	4.73889e-45
SYNE2	2.17695e-05	-0.167763	0.32	0.461	0.390676		MTPN	2.875e-49	-0.506343	0.354	0.675	5.15948e-45
CD99	2.2006e-05	-0.180715	0.718	0.804	0.39492		YY1	3.99449e-49	-0.510598	0.318	0.639	7.16852e-45
CRIPT	2.20399e-05	-0.128827	0.247	0.384	0.395529		HADHB	4.83975e-49	-0.506172	0.431	0.736	8.68541e-45
AMOTL1	2.2564e-05	-0.199312	0.264	0.384	0.404934		COMTD1	5.11427e-49	-0.518837	0.48	0.76	9.17808e-45
BID	2.28189e-05	-0.13318	0.218	0.337	0.409509		EIF1B	5.68492e-49	-0.4992	0.275	0.585	1.02022e-44
PALM	2.28699e-05	-0.16215	0.169	0.276	0.410423		PFN1	5.76773e-49	0.399578	0.999	0.988	1.03508e-44
SYNGR1	2.29938e-05	-0.16396	0.481	0.642	0.412647		MDH2	6.01277e-49	-0.483872	0.758	0.871	1.07905e-44
OTUD6B-AS1	2.36109e-05	-0.168407	0.153	0.254	0.423722		PPIG	6.09846e-49	-0.502493	0.476	0.773	1.09443e-44
ADGRB1	2.40843e-05	-0.227221	0.387	0.52	0.432218		RERG	7.9197e-49	-0.432561	0.017	0.244	1.42127e-44
PRSS8	2.43851e-05	-0.203364	0.389	0.513	0.437615		ZSWIM7	8.04604e-49	-0.504889	0.167	0.459	1.44394e-44
DHRS7	2.44261e-05	-0.180218	0.251	0.366	0.438351		MAP1LC3B	1.38789e-48	-0.513363	0.296	0.602	2.49071e-44
ZBTB8OS	2.50551e-05	-0.136244	0.14	0.246	0.449639		NUDCD2	1.63864e-48	-0.479778	0.203	0.508	2.9407e-44
FBXO7	2.54699e-05	-0.159729	0.195	0.31	0.457084		CIDEA	2.00975e-48	0.533466	0.244	0.048	3.60669e-44
FRMD8	2.56323e-05	-0.173984	0.215	0.334	0.459998		FAAP20	2.45201e-48	-0.530586	0.384	0.691	4.40037e-44
SNRPA1	2.73522e-05	-0.146465	0.128	0.225	0.490862		FGF18	2.48576e-48	-0.437572	0.013	0.236	4.46095e-44
IRF6	2.74521e-05	-0.169468	0.331	0.472	0.492655		NCL	2.65036e-48	-0.594955	0.707	0.864	4.75633e-44
APOA1BP	2.76291e-05	-0.151703	0.32	0.456	0.495831		LSM2	2.67755e-48	-0.500537	0.275	0.575	4.80513e-44
CPA4	2.79289e-05	-0.190244	0.335	0.474	0.501212		ATP5O	2.72018e-48	-0.417214	0.946	0.975	4.88164e-44
TSPAN17	2.79862e-05	-0.140756	0.111	0.205	0.50224		COMMD2	3.45515e-48	-0.453253	0.118	0.399	6.20062e-44
C5orf38	2.87376e-05	-0.158802	0.236	0.355	0.515725		CIR1	4.31682e-48	-0.499796	0.253	0.565	7.74697e-44
PSMD6	2.88802e-05	-0.164178	0.28	0.408	0.518285		ATP5F1	5.02355e-48	-0.452246	0.804	0.891	9.01526e-44
CDH1	2.99751e-05	-0.189319	0.738	0.847	0.537933		UFC1	5.15341e-48	-0.494351	0.515	0.772	9.24831e-44
FAM132A	3.00696e-05	0.141483	0.51	0.359	0.539629		ABI3BP	5.36424e-48	-0.51447	0.148	0.43	9.62667e-44
UBALD2	3.03736e-05	-0.128028	0.149	0.256	0.545085		MPHOSPH10	7.02223e-48	-0.477302	0.135	0.418	1.26021e-43
EPHX1	3.04386e-05	-0.165274	0.151	0.251	0.546252		FCGRT	7.25994e-48	-0.521665	0.26	0.554	1.30287e-43
NDUFS6	3.05552e-05	-0.147265	0.96	0.965	0.548343		DDT	1.0213e-47	-0.499406	0.751	0.891	1.83283e-43
WDR82	3.09975e-05	-0.125018	0.117	0.214	0.556281		SLIRP	1.32659e-47	0.483977	0.957	0.796	2.3807e-43
EIF4H	3.11886e-05	-0.191652	0.335	0.465	0.559711		KIF21A	1.47831e-47	-0.64966	0.211	0.485	2.65298e-43
GRB2	3.14605e-05	-0.111095	0.109	0.205	0.56459		LIMA1	1.52047e-47	-0.568886	0.253	0.547	2.72864e-43
PPP3CA	3.18212e-05	-0.186944	0.343	0.478	0.571063		WLS	2.71902e-47	-0.447841	0.094	0.364	4.87956e-43
DDAH2	3.2026e-05	-0.190538	0.475	0.619	0.574739		MPHOSPH8	2.98676e-47	-0.511771	0.282	0.587	5.36004e-43
ARRDC3	3.21777e-05	-0.144331	0.245	0.375	0.577461		PXDC1	3.0966e-47	-0.433516	0.074	0.334	5.55715e-43
TACC2	3.27105e-05	-0.145979	0.335	0.478	0.587023		CD99	4.3075e-47	-0.51364	0.57	0.831	7.73024e-43
PGM2	3.27333e-05	-0.169604	0.182	0.288	0.587433		RRP36	4.99541e-47	-0.431196	0.079	0.338	8.96477e-43
UTP11L	3.3225e-05	-0.130833	0.18	0.294	0.596255		REST	5.27692e-47	-0.477871	0.147	0.425	9.46995e-43
QSOX1	3.38876e-05	-0.154845	0.241	0.365	0.608146		BPTF	5.63511e-47	-0.498464	0.294	0.599	1.01128e-42
PLEKHB2	3.40091e-05	-0.14571	0.201	0.317	0.610327		PABPC1	6.34848e-47	-0.440066	0.955	0.982	1.1393e-42
PPP2R5C	3.45312e-05	-0.127937	0.203	0.321	0.619696		DGCR6L	6.66949e-47	-0.495084	0.299	0.606	1.19691e-42
NIPBL	3.48221e-05	-0.118458	0.123	0.224	0.624917		PITHD1	7.0771e-47	-0.483621	0.28	0.588	1.27006e-42
MAST4	3.48908e-05	-0.1892	0.437	0.581	0.62615		WHSC1L1	7.13263e-47	-0.478496	0.171	0.457	1.28002e-42
HNRNPA3	3.50367e-05	-0.168643	0.883	0.89	0.628769		UBE2S	7.61951e-47	-0.434773	0.092	0.358	1.3674e-42
HSBP1	3.52977e-05	-0.159371	0.77	0.82	0.633453		NIFK	8.11976e-47	-0.484454	0.238	0.543	1.45717e-42
JOSD1	3.55449e-05	-0.118774	0.111	0.206	0.637889		CLTB	8.12751e-47	-0.425528	0.993	0.999	1.45856e-42
SOX9	3.57067e-05	0.189315	0.866	0.862	0.640792		PAK2	8.5938e-47	-0.494712	0.154	0.436	1.54224e-42
ADI1	3.60565e-05	-0.163166	0.272	0.401	0.647071		CCT5	9.84536e-47	-0.507878	0.457	0.733	1.76685e-42
RPS17	3.61853e-05	0.117321	1	1	0.649382		ATP6V0E1	1.1906e-46	-0.414907	0.967	0.993	2.13664e-42
SNX12	3.63167e-05	-0.134592	0.144	0.244	0.651739		ARL4A	1.32587e-46	-0.56997	0.599	0.855	2.37941e-42
METRNL	3.66179e-05	-0.144601	0.107	0.201	0.657146		MRPS15	1.32782e-46	-0.480148	0.326	0.631	2.38291e-42
ARHGEF37	3.68755e-05	-0.115884	0.126	0.224	0.661768		ISCU	1.66104e-46	-0.511778	0.328	0.628	2.9809e-42
RPL18	3.70867e-05	0.108095	1	1	0.665558		LYPLAL1	1.86245e-46	-0.508088	0.176	0.457	3.34235e-42
TMEM254	3.7363e-05	-0.14998	0.186	0.297	0.670517		YWHAB	2.44278e-46	-0.429121	0.86	0.951	4.38381e-42
DHRS1	3.73921e-05	-0.183662	0.372	0.513	0.671039		HIGD2A	2.55795e-46	-0.562204	0.629	0.841	4.5905e-42
HEXB	3.88577e-05	-0.144672	0.14	0.24	0.697341		DHCR24	2.88953e-46	0.739293	0.627	0.424	5.18555e-42
CAPN2	3.94708e-05	-0.15578	0.339	0.483	0.708344		FAM129B	3.01845e-46	0.644609	0.502	0.265	5.41691e-42
ATOX1	3.96703e-05	0.204342	0.831	0.731	0.711923		STOML2	3.17969e-46	-0.495626	0.382	0.666	5.70626e-42
RWDD1	3.97149e-05	0.162104	0.728	0.571	0.712724		RPL4	3.18468e-46	-0.313724	1	1	5.71523e-42
N4BP2L2	3.98641e-05	0.206087	0.751	0.67	0.715401		BLOC1S1	3.24514e-46	-0.445287	0.845	0.945	5.82372e-42
PYCARD	3.98769e-05	-0.179127	0.889	0.92	0.71563		UXT	3.4429e-46	-0.491489	0.574	0.799	6.17863e-42
NBL1	4.05424e-05	-0.125367	0.165	0.275	0.727573		THYN1	3.79261e-46	-0.517263	0.147	0.421	6.80622e-42
LARP7	4.24387e-05	-0.160365	0.182	0.294	0.761604		ODC1	4.13108e-46	-0.440189	0.075	0.334	7.41364e-42
MANSC1	4.30696e-05	-0.166598	0.172	0.272	0.772927		BLVRB	5.52623e-46	-0.507814	0.355	0.655	9.91737e-42
CELSR2	4.38849e-05	-0.228617	0.452	0.568	0.787558		PERP	5.78499e-46	-0.302731	1	1	1.03817e-41
CD82	4.4225e-05	-0.170974	0.812	0.903	0.793661		PSMG2	5.92792e-46	-0.469578	0.27	0.577	1.06382e-41
PKP1	4.42639e-05	-0.18151	0.987	0.996	0.79436		ORMDL1	7.01771e-46	-0.480203	0.218	0.514	1.2594e-41
NDUFC2	4.5871e-05	-0.132972	0.91	0.949	0.8232		ANAPC16	7.43042e-46	-0.47062	0.821	0.93	1.33346e-41
MKKS	4.70174e-05	-0.144956	0.412	0.544	0.843775		TMEM230	7.54893e-46	-0.493642	0.137	0.41	1.35473e-41
CRB3	4.70997e-05	-0.109802	0.119	0.217	0.845251		NFIL3	8.37446e-46	-0.533688	0.216	0.493	1.50288e-41
CST3	4.72339e-05	-0.161636	0.962	0.959	0.84766		KATNBL1	1.14762e-45	-0.495532	0.257	0.552	2.05952e-41
LY6G6C	4.8246e-05	-0.167671	0.218	0.333	0.865822		PART1	1.23477e-45	-0.521604	0.148	0.423	2.21592e-41
TUFT1	4.84404e-05	-0.186129	0.276	0.401	0.869312		TPD52L1	1.29879e-45	-0.487693	0.299	0.612	2.33081e-41
RSU1	4.96492e-05	-0.121949	0.199	0.312	0.891005		MRPL20	1.47178e-45	-0.461098	0.762	0.875	2.64126e-41
PUM1	4.99322e-05	-0.135217	0.161	0.265	0.896083		CCDC53	1.58715e-45	-0.484958	0.185	0.466	2.84829e-41
FGFR1	5.03466e-05	-0.139382	0.199	0.314	0.903521		UPF3A	1.64924e-45	-0.457308	0.153	0.437	2.95972e-41
HOXC13	5.05719e-05	0.190833	0.289	0.193	0.907564		CCDC90B	1.82959e-45	-0.487835	0.201	0.483	3.28339e-41
TMEM179B	5.06194e-05	-0.154952	0.301	0.433	0.908416		ANKRD11	1.88394e-45	-0.538909	0.294	0.584	3.38091e-41
CHI3L1	5.08736e-05	0.337262	0.23	0.142	0.912977		NT5C3B	2.64053e-45	-0.4376	0.108	0.373	4.7387e-41
NUDT8	5.2527e-05	-0.131777	0.144	0.244	0.94265		PSME1	2.89898e-45	-0.497692	0.517	0.779	5.2025e-41
ARGLU1	5.27494e-05	0.239718	0.582	0.513	0.946641		FNBP1L	3.76082e-45	-0.486985	0.199	0.487	6.74917e-41
LAMTOR5	5.28016e-05	-0.162699	0.789	0.833	0.947577		URI1	3.8146e-45	-0.496087	0.228	0.522	6.84568e-41
PTRF	5.4031e-05	-0.138593	0.169	0.275	0.96964		ZNF644	3.8932e-45	-0.464895	0.135	0.406	6.98674e-41
GATM	5.4589e-05	-0.211116	0.663	0.773	0.979654		FAM83D	4.40848e-45	-0.481964	0.025	0.244	7.91147e-41
CTSD	5.48432e-05	-0.214773	0.759	0.818	0.984215		FAM114A1	4.57715e-45	-0.509357	0.225	0.506	8.21415e-41
HYI	5.49585e-05	-0.12219	0.13	0.227	0.986285		GSTT2B	4.78186e-45	-0.364232	0.035	0.262	8.58153e-41
RPS20	5.5455e-05	-0.136709	1	1	0.995195		SLC25A36	5.04413e-45	-0.416875	0.101	0.363	9.05219e-41
MPRIP	5.60032e-05	-0.128512	0.14	0.24	1		HADHA	5.19931e-45	-0.485899	0.429	0.713	9.33068e-41
MPLKIP	5.64975e-05	-0.145176	0.205	0.317	1		TSR3	7.97118e-45	-0.4591	0.212	0.504	1.43051e-40
ISCA2	5.76235e-05	-0.147307	0.186	0.292	1		LAMTOR4	8.09972e-45	-0.429877	0.869	0.946	1.45358e-40
BANF1	6.04093e-05	-0.174683	0.743	0.827	1		SAMD5	8.21004e-45	-0.462674	0.107	0.369	1.47337e-40
MRPL12	6.13793e-05	0.208099	0.492	0.387	1		LSM3	1.41947e-44	-0.413912	0.855	0.932	2.54738e-40
PEX16	6.14976e-05	-0.12692	0.117	0.208	1		AP1S2	1.49431e-44	-0.558621	0.144	0.41	2.68168e-40
NDUFAB1	6.18317e-05	-0.158953	0.699	0.788	1		PSMD4	1.53945e-44	-0.481026	0.43	0.71	2.76271e-40
PHKA2	6.23204e-05	-0.169433	0.274	0.391	1		ID3	1.70124e-44	-0.739556	0.331	0.564	3.05305e-40
CNOT2	6.29899e-05	-0.148735	0.178	0.282	1		OPTN	1.70987e-44	-0.482859	0.193	0.471	3.06854e-40
C1orf122	6.36755e-05	-0.149349	0.276	0.411	1		NUDT14	1.79216e-44	-0.46664	0.125	0.39	3.21621e-40
GYLTL1B	6.42561e-05	-0.105957	0.115	0.211	1		COA6	1.83238e-44	-0.429718	0.118	0.383	3.2884e-40
BCCIP	6.51839e-05	-0.134075	0.14	0.237	1		CUEDC2	2.07489e-44	-0.474573	0.172	0.443	3.72359e-40
UFD1L	6.62939e-05	-0.159438	0.264	0.382	1		HNRNPF	2.17617e-44	-0.472071	0.596	0.819	3.90536e-40
CCZ1	6.68541e-05	-0.139533	0.165	0.266	1		ISCA2	2.24129e-44	-0.462113	0.17	0.447	4.02222e-40
CIRBP	6.78858e-05	0.189463	0.985	0.946	1		GSTO2	2.41217e-44	-0.461188	0.213	0.502	4.32888e-40
PAIP1	6.81267e-05	-0.167696	0.218	0.326	1		NDUFS2	2.78197e-44	-0.488318	0.362	0.662	4.99252e-40
GID8	6.91445e-05	-0.141036	0.393	0.535	1		MSRB2	3.67774e-44	-0.418757	0.072	0.318	6.60006e-40
NUCB1	6.93307e-05	-0.137083	0.224	0.337	1		C1QBP	4.00492e-44	-0.46687	0.658	0.818	7.18722e-40
TMEM63B	7.10872e-05	-0.108878	0.115	0.208	1		ZNF280D	4.43046e-44	-0.471114	0.18	0.457	7.95091e-40
DBNL	7.2715e-05	-0.124679	0.303	0.443	1		CIB1	4.5838e-44	-0.493968	0.275	0.558	8.22609e-40
PSMA3	7.29587e-05	0.145028	0.582	0.442	1		CFAP36	5.54e-44	-0.405049	0.078	0.327	9.94208e-40
EGR2	7.42635e-05	0.331876	0.333	0.254	1		NDUFB1	5.58158e-44	0.462494	0.972	0.862	1.00167e-39
NDEL1	7.61281e-05	-0.111659	0.115	0.208	1		CMC1	6.31216e-44	-0.418164	0.117	0.381	1.13278e-39
ENOPH1	7.63259e-05	-0.127996	0.182	0.288	1		C14orf119	6.52602e-44	-0.460026	0.184	0.465	1.17116e-39
LYRM4	7.63754e-05	-0.144117	0.192	0.302	1		VAPA	7.39709e-44	-0.429482	0.818	0.923	1.32748e-39
CTNNA1	7.74566e-05	-0.159506	0.502	0.65	1		CSNK2B	7.69988e-44	-0.486862	0.597	0.811	1.38182e-39
STOML2	7.82901e-05	0.166427	0.546	0.42	1		EFEMP2	7.91214e-44	-0.342526	0.026	0.242	1.41991e-39
MAP1LC3B	7.83152e-05	-0.156892	0.285	0.395	1		METTL9	9.6142e-44	-0.462937	0.297	0.609	1.72536e-39
RDH12	7.89255e-05	-0.180283	0.186	0.292	1		HDDC2	1.09809e-43	-0.47533	0.303	0.601	1.97063e-39
ZFAND3	7.96027e-05	-0.126679	0.128	0.219	1		ABHD17A	1.10046e-43	-0.453608	0.211	0.502	1.97488e-39
MIRLET7BHG	8.10943e-05	0.189875	0.257	0.17	1		SNX2	1.16808e-43	-0.417435	0.133	0.405	2.09624e-39
ATP2B4	8.22919e-05	-0.169532	0.379	0.513	1		PSMA1	1.36923e-43	-0.426398	0.765	0.872	2.45722e-39
RTCB	8.27703e-05	-0.130799	0.299	0.439	1		NDN	1.43346e-43	-0.390029	0.084	0.332	2.57249e-39
GATAD2A	8.33107e-05	-0.125285	0.132	0.227	1		ARF1	1.53732e-43	-0.462585	0.522	0.792	2.75888e-39
SMCO4	8.37234e-05	-0.207255	0.521	0.637	1		TMED3	1.59148e-43	-0.466826	0.434	0.73	2.85607e-39
CERS4	8.5095e-05	-0.153865	0.481	0.626	1		MTCH1	2.12618e-43	-0.468789	0.417	0.722	3.81565e-39
TMEM259	8.75025e-05	-0.118295	0.259	0.392	1		LSM4	2.40127e-43	-0.511147	0.479	0.709	4.30931e-39
ACSL1	8.92049e-05	-0.178754	0.406	0.541	1		RPS19BP1	2.47138e-43	-0.451626	0.488	0.756	4.43514e-39
ZMAT2	8.95495e-05	-0.148257	0.314	0.448	1		SNX17	2.61541e-43	-0.486567	0.273	0.554	4.69361e-39
CLN5	9.18871e-05	-0.105858	0.115	0.206	1		LSM8	3.00265e-43	-0.462584	0.34	0.643	5.38856e-39
AFF4	9.54966e-05	-0.171257	0.245	0.353	1		CDV3	3.1538e-43	-0.486214	0.194	0.475	5.65981e-39
EMP2	9.5531e-05	-0.129269	0.971	0.968	1		TCEAL3	3.19392e-43	-0.444297	0.093	0.343	5.7318e-39
YME1L1	9.81043e-05	-0.121574	0.167	0.27	1		TXNL4A	3.52101e-43	-0.471448	0.639	0.827	6.31881e-39
MED29	9.84928e-05	-0.121107	0.132	0.227	1		CBX1	3.61196e-43	-0.448378	0.117	0.379	6.48203e-39
LYRM1	9.87152e-05	-0.134793	0.121	0.209	1		MRPL47	4.08e-43	-0.4448	0.244	0.535	7.32197e-39
PIGC	0.0001006	-0.117012	0.182	0.291	1		KRTCAP3	4.32867e-43	-0.412293	0.072	0.313	7.76823e-39
LEPROT	0.000101713	-0.150814	0.362	0.494	1		BTBD6	4.39984e-43	-0.421905	0.11	0.368	7.89595e-39
PPP1R11	0.000102813	-0.122782	0.155	0.253	1		NR2F6	5.0181e-43	-0.456873	0.263	0.559	9.00548e-39
AHSA1	0.000103978	-0.112032	0.222	0.337	1		ENDOD1	5.46159e-43	-0.526271	0.329	0.595	9.80138e-39
MMP24-AS1	0.000104776	-0.168117	0.343	0.465	1		PPP1R35	5.51712e-43	-0.45637	0.155	0.425	9.90102e-39
RNF187	0.000105488	-0.180203	0.41	0.528	1		RAB9A	7.96941e-43	-0.47617	0.199	0.472	1.43019e-38
DUSP22	0.000106229	-0.125382	0.186	0.294	1		SMCO4	8.18658e-43	-0.521088	0.506	0.757	1.46916e-38
FHDC1	0.000108522	-0.170976	0.255	0.362	1		TRPS1	9.32161e-43	-0.508959	0.427	0.722	1.67286e-38
ANXA5	0.000112676	-0.154673	0.22	0.327	1		SGMS1	9.54564e-43	-0.506721	0.171	0.432	1.71306e-38
DCTN2	0.000115141	0.179669	0.626	0.523	1		BCL9L	9.8952e-43	-0.372865	0.056	0.288	1.77579e-38
RRAGA	0.000115798	-0.152907	0.372	0.499	1		PRPF40A	1.14123e-42	-0.465093	0.282	0.581	2.04806e-38
PTOV1	0.000118933	-0.134127	0.285	0.406	1		ATXN10	1.26329e-42	-0.451577	0.287	0.585	2.2671e-38
ATP6V1H	0.000119755	-0.150961	0.234	0.339	1		OSBPL8	1.36297e-42	-0.507499	0.191	0.465	2.44599e-38
B4GALT1	0.000122841	-0.160028	0.155	0.249	1		SPTSSA	1.46708e-42	-0.504815	0.28	0.569	2.63282e-38
TCTEX1D2	0.000123366	-0.128748	0.146	0.24	1		CSTA	1.50023e-42	0.630659	0.694	0.449	2.69231e-38
DYNC1I2	0.000124099	0.203728	0.674	0.584	1		RPL26L1	1.50508e-42	-0.479096	0.253	0.535	2.70102e-38
SH3GLB1	0.000124417	-0.134245	0.372	0.506	1		SSNA1	1.57446e-42	-0.478295	0.498	0.768	2.82552e-38
PAFAH1B1	0.000124914	-0.176217	0.264	0.375	1		ZCCHC11	1.60116e-42	-0.42867	0.103	0.358	2.87344e-38
BRE	0.000124953	-0.117416	0.123	0.212	1		PPP2R3A	1.77229e-42	-0.383415	0.036	0.253	3.18055e-38
C11orf31	0.000125145	0.188691	0.805	0.688	1		MRPL13	1.80413e-42	-0.457036	0.346	0.626	3.23768e-38
DYNLT3	0.000125644	-0.171771	0.519	0.641	1		THOC7	1.92123e-42	-0.453689	0.662	0.829	3.44784e-38
COPS5	0.000125657	-0.130459	0.18	0.281	1		SLC25A5	1.93485e-42	-0.459339	0.944	0.968	3.47229e-38
SLC2A4RG	0.000126389	-0.124556	0.266	0.391	1		ZNF580	2.17713e-42	-0.403492	0.154	0.431	3.90707e-38
STX16	0.000126986	-0.141248	0.19	0.298	1		WDR66	2.53165e-42	0.476532	0.407	0.172	4.54329e-38
NXN	0.000128098	-0.128426	0.186	0.292	1		ECI2	2.60725e-42	-0.460461	0.163	0.427	4.67898e-38
MIEN1	0.00012812	-0.135993	0.364	0.493	1		GNB1	2.74258e-42	-0.463661	0.312	0.608	4.92184e-38
FOSL2	0.000129239	-0.177257	0.408	0.538	1		KRR1	3.02467e-42	-0.441031	0.174	0.449	5.42807e-38
SHISA2	0.000131014	-0.174527	0.228	0.334	1		DYNLT3	3.32232e-42	-0.533688	0.472	0.71	5.96224e-38
GPC6	0.00013437	-0.145869	0.201	0.304	1		PKP1	3.3846e-42	0.475314	0.993	0.99	6.074e-38
GGNBP2	0.000136808	-0.156659	0.301	0.424	1		C1orf43	3.66393e-42	-0.466282	0.393	0.672	6.57529e-38
SPTLC3	0.00013742	-0.109516	0.188	0.294	1		UFD1L	3.80061e-42	-0.468443	0.272	0.559	6.82057e-38
PLPP1	0.000138296	-0.138121	0.285	0.404	1		CEBPZOS	4.9097e-42	-0.437797	0.149	0.414	8.81095e-38
ACAT2	0.000138399	-0.19995	0.324	0.442	1		HSPE1	5.01745e-42	-0.453657	0.774	0.884	9.00432e-38
SCRIB	0.000138569	-0.178593	0.165	0.259	1		PHPT1	5.1394e-42	-0.456997	0.83	0.917	9.22316e-38
CAST	0.000140546	0.23932	0.603	0.577	1		IK	5.43053e-42	-0.473453	0.304	0.593	9.74563e-38
PLP2	0.000144884	-0.136907	0.981	0.991	1		PDCD10	6.11077e-42	-0.437624	0.219	0.504	1.09664e-37
PPA2	0.000145595	-0.131714	0.345	0.474	1		RHOV	6.25529e-42	-0.500272	0.524	0.793	1.12257e-37
PET100	0.000147694	0.166001	0.816	0.721	1		DUT	7.09387e-42	-0.511292	0.437	0.703	1.27307e-37
NDUFS2	0.000148659	-0.144611	0.385	0.515	1		MGST1	7.9061e-42	-0.731442	0.624	0.783	1.41883e-37
ARF3	0.000149362	-0.130317	0.322	0.452	1		ACP1	8.01258e-42	-0.448939	0.247	0.541	1.43794e-37
TFRC	0.000155691	-0.149532	0.22	0.327	1		LMAN1	8.46149e-42	-0.528626	0.209	0.469	1.5185e-37
MGEA5	0.000157684	-0.133389	0.381	0.525	1		TST	9.99885e-42	-0.482083	0.143	0.399	1.79439e-37
RAB9A	0.000160935	-0.121805	0.213	0.326	1		UNC5B	1.02673e-41	0.663045	0.416	0.187	1.84257e-37
ATP5C1	0.000163133	-0.149466	0.778	0.811	1		PNKD	1.18947e-41	-0.452966	0.346	0.635	2.13462e-37
MCTS1	0.000164083	-0.132118	0.285	0.407	1		SLC25A6	1.59308e-41	-0.367704	0.993	0.999	2.85894e-37
COPRS	0.000164692	-0.114012	0.195	0.305	1		EAPP	2.03256e-41	-0.474174	0.324	0.611	3.64763e-37
SNRPD1	0.000167931	0.153735	0.709	0.587	1		CCT8	3.07342e-41	-0.449263	0.474	0.736	5.51555e-37
CDK16	0.000168273	-0.129164	0.146	0.24	1		HMGB2	3.57664e-41	-0.492263	0.139	0.399	6.41863e-37
ETF1	0.000175723	-0.17605	0.467	0.59	1		PIN1	3.71506e-41	-0.448635	0.307	0.598	6.66705e-37
UBQLN1	0.000175769	-0.125098	0.159	0.253	1		ATP5E	4.54645e-41	-0.314005	1	1	8.15906e-37
TFAP2A	0.000179587	0.288359	0.404	0.328	1		SARAF	5.16278e-41	-0.447123	0.627	0.835	9.26513e-37
HMGB1	0.000182654	0.206216	0.99	0.977	1		RSRP1	5.23727e-41	-0.462179	0.302	0.584	9.39881e-37
RPS14	0.00018502	0.108678	1	1	1		PDCD7	5.90973e-41	-0.404318	0.117	0.37	1.06056e-36
SNRPN	0.000185931	-0.132911	0.172	0.267	1		THRAP3	7.48079e-41	-0.453415	0.226	0.507	1.3425e-36
CSNK2A1	0.000186056	-0.102193	0.155	0.253	1		PDIA3	7.48847e-41	-0.47092	0.54	0.771	1.34388e-36
MBD2	0.000186269	-0.157841	0.245	0.358	1		RABAC1	8.3154e-41	-0.467076	0.571	0.831	1.49228e-36
FXYD3	0.000189962	-0.152373	0.994	0.999	1		CALR	9.578e-41	-0.450213	0.729	0.907	1.71887e-36
RPS4X	0.000193005	0.128158	1	1	1		YPEL3	1.16212e-40	-0.474972	0.308	0.593	2.08554e-36
C1orf198	0.000195116	-0.115108	0.14	0.231	1		PQLC1	1.16329e-40	-0.451455	0.217	0.498	2.08764e-36
APOPT1	0.000195157	-0.104652	0.207	0.32	1		RNF152	1.16432e-40	-0.520729	0.345	0.614	2.08949e-36
BAD	0.000195778	-0.125828	0.205	0.31	1		CCDC186	1.2068e-40	-0.486652	0.194	0.461	2.16572e-36
C11orf73	0.000197393	-0.139698	0.308	0.426	1		LMNA	1.37423e-40	-0.364128	0.99	0.999	2.46618e-36
GNA15	0.000197541	-0.112676	0.22	0.33	1		RP11-365O16.6	1.66471e-40	-0.479198	0.122	0.369	2.9875e-36
H2AFJ	0.00019808	-0.241002	0.523	0.593	1		RAI14	2.0987e-40	-0.387857	0.057	0.28	3.76632e-36
WDR66	0.000198313	0.218189	0.32	0.238	1		PHB	2.31891e-40	-0.462837	0.503	0.753	4.16152e-36
JARID2	0.000201401	-0.145231	0.161	0.253	1		YWHAE	2.73946e-40	-0.388209	0.947	0.99	4.91623e-36
ORMDL3	0.000202061	-0.123007	0.188	0.288	1		POLR2E	2.78435e-40	-0.471606	0.424	0.682	4.9968e-36
PPCS	0.000204379	-0.137984	0.322	0.445	1		SNRNP25	2.81932e-40	-0.401464	0.09	0.325	5.05955e-36
CYBA	0.00020677	-0.215584	0.393	0.526	1		ZNHIT3	2.98522e-40	-0.442184	0.189	0.457	5.35728e-36
NUDCD2	0.000210229	-0.12044	0.195	0.295	1		RPAIN	3.92236e-40	-0.441551	0.213	0.487	7.03907e-36
MAP3K1	0.000211421	-0.152674	0.253	0.359	1		FAM198B	4.21054e-40	-0.346593	0.039	0.251	7.55624e-36
VTI1B	0.000213098	-0.128522	0.226	0.333	1		PTRF	4.55679e-40	-0.388638	0.089	0.327	8.17761e-36
BORCS5	0.00021517	-0.11022	0.149	0.241	1		NIT2	4.82355e-40	-0.455737	0.255	0.539	8.65634e-36
AGA	0.000217478	-0.0962142	0.159	0.256	1		PBDC1	5.45526e-40	-0.457075	0.245	0.52	9.79002e-36
TMEM109	0.000217543	-0.147755	0.264	0.372	1		TSTD1	5.64686e-40	-0.394971	0.947	0.973	1.01339e-35
SUGT1	0.000220091	-0.142813	0.27	0.384	1		EEA1	7.77076e-40	-0.446977	0.229	0.503	1.39454e-35
XRCC5	0.000220492	0.182774	0.659	0.541	1		IL33	8.40204e-40	-0.35361	0.038	0.249	1.50783e-35
TPGS2	0.000222443	-0.110538	0.205	0.311	1		IMP3	8.46572e-40	-0.436945	0.458	0.727	1.51926e-35
CYFIP1	0.0002282	-0.108931	0.201	0.31	1		C5orf46	1.106e-39	0.556962	0.644	0.442	1.98483e-35
RPL7A	0.000229241	0.116959	1	1	1		FABP9	1.1753e-39	-0.328835	0.061	0.288	2.10919e-35
ARF1	0.00022927	-0.18995	0.661	0.718	1		ARL4D	1.23918e-39	-0.419196	0.127	0.372	2.22383e-35
PPP4R2	0.000230722	-0.0738114	0.132	0.224	1		PLA2G12A	1.50845e-39	-0.442486	0.204	0.475	2.70706e-35
LRRC59	0.000231665	-0.118547	0.236	0.346	1		DNAJC21	1.65115e-39	-0.454617	0.164	0.419	2.96316e-35
SCP2	0.000234501	0.151297	0.831	0.711	1		MYL9	1.74949e-39	-0.635305	0.117	0.362	3.13964e-35
GNB1	0.000235993	-0.163328	0.335	0.456	1		GOLGB1	1.77208e-39	-0.539067	0.222	0.479	3.18017e-35
JOSD2	0.000242065	-0.116708	0.314	0.439	1		UCHL3	1.82694e-39	-0.500738	0.512	0.738	3.27863e-35
ATP5F1	0.000242553	-0.172241	0.803	0.818	1		MRPS36	1.95303e-39	-0.443696	0.292	0.575	3.50491e-35
SARAF	0.000243478	-0.163509	0.695	0.772	1		CHMP5	2.03526e-39	-0.450403	0.391	0.68	3.65248e-35
CIR1	0.000243502	-0.128971	0.222	0.328	1		EXOSC7	2.03698e-39	-0.411441	0.217	0.493	3.65557e-35
PFDN2	0.00024714	-0.167941	0.686	0.766	1		COX5A	2.83547e-39	-0.406531	0.78	0.882	5.08853e-35
MRPL3	0.000247415	-0.12278	0.226	0.333	1		PDZRN3	2.84876e-39	0.521999	0.826	0.699	5.11238e-35
EXOSC4	0.000249098	-0.140459	0.278	0.391	1		MFSD10	2.87164e-39	-0.404651	0.175	0.438	5.15345e-35
TMEM40	0.000252074	-0.135342	0.234	0.34	1		MPC1	3.022e-39	-0.412594	0.17	0.432	5.42327e-35
WDR41	0.000252109	-0.116825	0.184	0.282	1		ATRX	3.33611e-39	-0.492947	0.366	0.642	5.98697e-35
TOM1	0.000252174	-0.101031	0.149	0.243	1		RPL39L	3.46714e-39	-0.433164	0.144	0.39	6.22213e-35
COPB2	0.000252804	-0.116686	0.201	0.305	1		TNFRSF12A	3.5506e-39	-0.634308	0.347	0.588	6.37191e-35
C7orf73	0.000252815	0.199101	0.755	0.674	1		RSBN1L	4.32004e-39	-0.432685	0.179	0.443	7.75275e-35
GALNT11	0.000257065	-0.113436	0.163	0.256	1		MT-ND2	4.53793e-39	0.540891	1	0.999	8.14378e-35
RALB	0.000258176	-0.127605	0.155	0.243	1		RSRC2	4.57908e-39	-0.473079	0.289	0.573	8.21761e-35
NUTF2	0.000259128	-0.118748	0.362	0.503	1		ING2	4.6391e-39	-0.362574	0.075	0.303	8.32532e-35
PAWR	0.000261349	-0.091841	0.222	0.339	1		C11orf31	5.02113e-39	-0.452085	0.725	0.844	9.01092e-35
FAM83A	0.000278727	0.254602	0.418	0.343	1		ELF1	5.85807e-39	-0.450831	0.203	0.456	1.05129e-34
AES	0.000281739	-0.149087	0.326	0.442	1		EBPL	6.54548e-39	-0.442659	0.484	0.755	1.17465e-34
GPR137B	0.00028362	-0.114829	0.176	0.272	1		MCTS1	6.64321e-39	-0.436581	0.282	0.554	1.19219e-34
TCHH	0.000286431	0.267051	0.201	0.129	1		FGL2	6.88681e-39	-0.357126	0.025	0.219	1.23591e-34
ZNF292	0.00028738	-0.144031	0.167	0.259	1		PPP1R7	7.46816e-39	-0.427489	0.265	0.544	1.34024e-34
GNAS	0.000287952	-0.142278	0.561	0.69	1		MIER1	7.54497e-39	-0.354408	0.071	0.297	1.35402e-34
PTTG1	0.000292227	-0.0981942	0.218	0.328	1		PRDX3	7.87873e-39	-0.418033	0.157	0.414	1.41392e-34
FUS	0.000293871	0.171147	0.831	0.73	1		MRPL34	7.90602e-39	-0.417048	0.23	0.507	1.41881e-34
KARS	0.0002966	-0.122587	0.228	0.337	1		S100A3	9.78641e-39	-0.521418	0.361	0.634	1.75627e-34
SERP1	0.000299845	-0.172917	0.676	0.773	1		TFDP2	1.00318e-38	-0.398679	0.096	0.329	1.80031e-34
H2AFV	0.0003154	-0.124488	0.228	0.337	1		DBI	1.03024e-38	-0.382779	0.988	0.997	1.84886e-34
TIAM1	0.000322507	-0.192024	0.473	0.574	1		HILPDA	1.16522e-38	-0.383542	0.057	0.272	2.0911e-34
NDUFA12	0.000334286	-0.135991	0.699	0.769	1		NDUFC1	1.21966e-38	-0.387495	0.9	0.949	2.1888e-34
BOLA3	0.000334925	-0.118851	0.167	0.262	1		NPC2	1.23506e-38	-0.51817	0.912	0.957	2.21644e-34
SMAD5	0.000337669	0.230979	0.364	0.285	1		RP11-390P2.4	1.28604e-38	-0.320882	0.021	0.212	2.30792e-34
ENTPD2	0.000345132	-0.111671	0.132	0.217	1		LINC01133	1.29239e-38	-0.477745	0.165	0.417	2.31932e-34
COMMD1	0.000345544	-0.136572	0.282	0.398	1		LOXL1	1.30285e-38	-0.495477	0.087	0.316	2.3381e-34
RBM8A	0.000349654	-0.139568	0.847	0.89	1		CEBPB	1.58177e-38	-0.428175	0.709	0.903	2.83865e-34
FAM129B	0.00035686	-0.12683	0.385	0.509	1		POP5	1.67831e-38	-0.407607	0.163	0.423	3.0119e-34
MLLT4	0.000360188	0.207595	0.684	0.654	1		RAD23A	2.06158e-38	-0.451407	0.417	0.699	3.69971e-34
CASK	0.000360922	-0.136716	0.22	0.321	1		DDX46	2.17376e-38	-0.449909	0.363	0.639	3.90103e-34
PCMT1	0.000362727	-0.131672	0.439	0.561	1		MRPS10	2.33094e-38	-0.415602	0.178	0.436	4.18311e-34
REEP4	0.000369137	-0.0901725	0.243	0.359	1		PDZD11	2.82029e-38	-0.402154	0.13	0.376	5.0613e-34
RALA	0.000371881	-0.129558	0.232	0.336	1		CIRBP	2.83956e-38	-0.386705	0.922	0.969	5.09588e-34
HBP1	0.00038	-0.112032	0.18	0.276	1		HCFC1R1	2.88193e-38	-0.48089	0.306	0.579	5.17191e-34
TIMM50	0.000384003	-0.114352	0.159	0.249	1		HPRT1	3.08918e-38	-0.422161	0.147	0.397	5.54385e-34
ECHS1	0.000385125	0.172056	0.667	0.555	1		CDC26	3.36753e-38	-0.424161	0.17	0.424	6.04336e-34
SNX3	0.000385501	0.165402	0.891	0.804	1		MAGEF1	3.45334e-38	-0.415568	0.144	0.385	6.19737e-34
PLGRKT	0.000386637	-0.116589	0.163	0.256	1		SBDS	4.09568e-38	-0.429195	0.278	0.555	7.35011e-34
ZFP36L2	0.000395452	0.161779	0.351	0.254	1		MAF	4.7344e-38	-0.488177	0.565	0.784	8.49636e-34
BAG1	0.000400523	-0.15041	0.467	0.581	1		SESN3	5.31434e-38	-0.506	0.469	0.717	9.53711e-34
MARCKSL1	0.000401141	-0.155101	0.927	0.938	1		VDAC3	5.67366e-38	-0.416223	0.281	0.563	1.0182e-33
TMEM106C	0.000402886	-0.100891	0.161	0.253	1		DYNC1LI1	7.22209e-38	-0.440313	0.285	0.559	1.29608e-33
CHMP5	0.000404089	-0.130375	0.397	0.519	1		COMMD7	7.74837e-38	-0.428416	0.236	0.5	1.39052e-33
DGUOK	0.000409803	-0.104802	0.31	0.429	1		MRPS23	7.90198e-38	-0.413169	0.196	0.45	1.41809e-33
ORMDL2	0.000413274	-0.142095	0.372	0.49	1		MRPL11	7.98394e-38	-0.407025	0.144	0.393	1.4328e-33
CDC16	0.000415227	-0.0995033	0.144	0.233	1		FDX1	8.12141e-38	-0.416974	0.144	0.385	1.45747e-33
FAM162A	0.000418859	-0.175259	0.605	0.709	1		IFT20	9.83793e-38	-0.416257	0.219	0.483	1.76552e-33
PAIP2	0.000420076	-0.124032	0.331	0.452	1		OTUD6B-AS1	1.08213e-37	-0.432574	0.216	0.482	1.94199e-33
HNRNPAB	0.000424207	0.194062	0.462	0.371	1		APPL1	1.22565e-37	-0.420933	0.189	0.441	2.19955e-33
LRRFIP2	0.000426625	-0.112032	0.18	0.272	1		NUCB2	1.34573e-37	-0.494918	0.393	0.649	2.41504e-33
HLA-B	0.000428156	0.28186	0.264	0.19	1		CEBPD	1.40899e-37	-0.467281	0.356	0.632	2.52857e-33
MCUR1	0.000434408	-0.100818	0.238	0.349	1		FLNA	1.49277e-37	-0.55479	0.36	0.63	2.67893e-33
MINOS1	0.000436026	-0.130596	0.908	0.936	1		NDUFV3	1.63634e-37	-0.412534	0.165	0.417	2.93658e-33
PIN1	0.000436861	-0.0985336	0.343	0.474	1		SF3B5	1.67327e-37	-0.399251	0.81	0.899	3.00286e-33
VASP	0.000437084	-0.116809	0.138	0.221	1		EIF4E2	1.68915e-37	-0.452233	0.327	0.59	3.03134e-33
RP3-512B11.3	0.000457429	-0.141655	0.132	0.215	1		LDHB	1.77021e-37	-0.62188	0.447	0.617	3.17683e-33
SNRPB	0.000457723	0.174272	0.856	0.741	1		AHSA1	1.99397e-37	-0.427821	0.234	0.5	3.57837e-33
EMC6	0.000459355	-0.112863	0.335	0.458	1		ZFYVE21	2.01332e-37	-0.41497	0.251	0.524	3.61311e-33
GTF2F2	0.000464294	-0.144453	0.203	0.294	1		TGFB1I1	2.07887e-37	-0.362996	0.053	0.26	3.73074e-33
IFT20	0.000465446	-0.106438	0.241	0.346	1		COPZ1	2.16618e-37	-0.426679	0.342	0.613	3.88742e-33
RAB38	0.000467973	-0.105323	0.236	0.343	1		TRAPPC8	2.29563e-37	-0.47039	0.51	0.763	4.11974e-33
MYC	0.000477532	-0.157689	0.249	0.35	1		2021-03-09	2.48036e-37	-0.33799	0.053	0.262	4.45125e-33
ERCC1	0.000484492	-0.125237	0.215	0.317	1		GINM1	2.59716e-37	-0.419299	0.146	0.389	4.66086e-33
HADHA	0.000485363	0.153556	0.665	0.568	1		PSMB6	2.63565e-37	-0.365256	0.939	0.969	4.72993e-33
ADIPOR1	0.000494299	-0.104206	0.222	0.33	1		SLTM	2.63657e-37	-0.418022	0.244	0.527	4.73159e-33
CHCHD1	0.000504098	-0.0917151	0.276	0.404	1		CCS	3.23946e-37	-0.391013	0.136	0.381	5.81353e-33
LDLR	0.000504831	-0.156073	0.157	0.241	1		LZIC	3.30581e-37	-0.365896	0.094	0.318	5.9326e-33
SEC61A1	0.00051107	-0.123244	0.218	0.324	1		SURF1	3.36745e-37	-0.410953	0.237	0.506	6.04322e-33
PLCH2	0.000513789	-0.118918	0.201	0.297	1		GMPR2	4.13229e-37	-0.37707	0.11	0.344	7.4158e-33
TERF1	0.000519347	-0.115688	0.14	0.222	1		SRP19	4.24896e-37	-0.407346	0.209	0.472	7.62518e-33
SSNA1	0.000522775	0.175741	0.632	0.531	1		C17orf89	4.49549e-37	-0.441204	0.466	0.736	8.0676e-33
TRIM33	0.000531241	-0.128606	0.18	0.275	1		ITGAE	4.717e-37	-0.428925	0.216	0.479	8.46512e-33
SRSF1	0.000547816	-0.090607	0.222	0.331	1		NUDT16L1	5.06746e-37	-0.404069	0.152	0.4	9.09406e-33
RPP30	0.000559822	-0.0876782	0.13	0.212	1		PSMD13	5.31194e-37	-0.416327	0.285	0.563	9.53281e-33
ARPC1B	0.000560449	-0.159521	0.347	0.456	1		NDUFB3	5.39768e-37	-0.3969	0.752	0.863	9.68667e-33
ERICH1	0.000566137	-0.0959618	0.126	0.206	1		RBBP7	5.54035e-37	-0.413638	0.284	0.56	9.94271e-33
RAB22A	0.000576435	-0.0901821	0.149	0.235	1		SRRM1	5.61699e-37	-0.44578	0.522	0.766	1.00803e-32
2021-03-05	0.000577739	-0.0954416	0.128	0.208	1		SWI5	5.78255e-37	-0.410927	0.193	0.453	1.03774e-32
SIRPA	0.000580275	-0.130225	0.176	0.265	1		TPM4	6.7506e-37	-0.454964	0.652	0.854	1.21146e-32
DDX41	0.000589856	-0.118956	0.163	0.249	1		CCT7	6.83639e-37	-0.447706	0.54	0.748	1.22686e-32
AK2	0.000594187	-0.152674	0.397	0.51	1		SH3YL1	7.27347e-37	-0.477269	0.348	0.61	1.3053e-32
PRPF4B	0.000597826	0.197988	0.274	0.201	1		CHMP3	7.34882e-37	-0.419093	0.318	0.593	1.31882e-32
IER3	0.000598237	-0.375611	0.257	0.356	1		ARL16	7.75602e-37	-0.403279	0.237	0.5	1.39189e-32
SNX1	0.000608753	-0.110161	0.126	0.203	1		MAGOH	7.87696e-37	-0.399295	0.194	0.459	1.4136e-32
USE1	0.000610643	-0.111532	0.197	0.292	1		DDOST	8.56758e-37	-0.401585	0.185	0.437	1.53754e-32
CHD6	0.000612782	-0.107037	0.128	0.208	1		HK2	8.73363e-37	0.409984	0.263	0.081	1.56734e-32
TMEM167A	0.000618287	-0.133685	0.389	0.509	1		LRRC75A	9.9679e-37	-0.344778	0.04	0.239	1.78884e-32
HSD17B10	0.000620741	0.161833	0.795	0.654	1		EFEMP1	1.07854e-36	-0.407533	0.107	0.333	1.93556e-32
OS9	0.000623315	-0.116148	0.287	0.4	1		BAD	1.19549e-36	-0.429864	0.216	0.468	2.14543e-32
DLG1	0.0006257	-0.177328	0.37	0.478	1		LEPROT	1.32431e-36	-0.466366	0.43	0.693	2.37661e-32
RAB5C	0.000627925	-0.124503	0.308	0.422	1		HOMER3	1.44122e-36	-0.457596	0.291	0.55	2.5864e-32
NDUFB6	0.000627988	-0.115643	0.626	0.725	1		NDUFB8	1.54042e-36	-0.350133	0.912	0.961	2.76444e-32
PDZD11	0.000628202	-0.120095	0.18	0.269	1		APOPT1	1.93528e-36	-0.412629	0.204	0.461	3.47306e-32
NUDT14	0.000628731	0.171856	0.251	0.176	1		CEP57	1.96055e-36	-0.360228	0.097	0.324	3.5184e-32
TPM1	0.000630495	-0.427659	0.845	0.874	1		PCMT1	2.19665e-36	-0.438829	0.415	0.678	3.94212e-32
OAZ1	0.000631559	-0.108013	1	1	1		SMAP1	2.20696e-36	-0.424778	0.224	0.486	3.96062e-32
TCEB1	0.000646207	-0.153055	0.569	0.653	1		TRIP11	2.44913e-36	-0.431438	0.145	0.384	4.3952e-32
CMTM6	0.000646849	0.22768	0.692	0.674	1		NSFL1C	2.48644e-36	-0.448065	0.406	0.666	4.46217e-32
CLIP1	0.000653082	-0.195787	0.649	0.772	1		HMOX2	2.75681e-36	-0.465483	0.335	0.589	4.94737e-32
HSPB11	0.00065776	-0.100334	0.213	0.315	1		SNW1	2.81022e-36	-0.434513	0.209	0.458	5.04321e-32
GAR1	0.000660139	-0.122471	0.308	0.422	1		SNRPN	2.81057e-36	-0.390191	0.147	0.39	5.04386e-32
NRBP2	0.000669827	-0.147119	0.213	0.305	1		SCP2	2.85168e-36	-0.409849	0.687	0.837	5.11763e-32
CALML3	0.000670618	-0.0945878	1	1	1		BAZ2B	3.01578e-36	-0.425727	0.164	0.411	5.41212e-32
DDX17	0.0006864	0.23306	0.772	0.728	1		NUDC	3.02734e-36	-0.420873	0.466	0.712	5.43286e-32
UBE2D3	0.000688704	0.155641	0.849	0.766	1		ZCCHC17	3.39221e-36	-0.405028	0.212	0.468	6.08765e-32
BRI3	0.000690408	-0.115676	0.293	0.41	1		SRSF10	3.90996e-36	-0.432193	0.266	0.533	7.01682e-32
CUL3	0.000693332	-0.105577	0.136	0.219	1		KLF5	4.07999e-36	0.470875	0.381	0.172	7.32194e-32
TSG101	0.000696941	-0.128212	0.274	0.375	1		ITPA	4.12498e-36	-0.419238	0.269	0.535	7.40268e-32
SLAIN2	0.000699712	-0.117894	0.203	0.297	1		MRPL14	5.02963e-36	-0.417538	0.463	0.71	9.02618e-32
NDUFB10	0.000708654	0.158385	0.887	0.783	1		VKORC1	6.22528e-36	-0.475853	0.352	0.613	1.11719e-31
HSPA9	0.000708918	-0.118458	0.322	0.443	1		PPM1G	6.31243e-36	-0.415668	0.273	0.539	1.13283e-31
HAGH	0.000711249	-0.115915	0.234	0.331	1		EMP2	6.42642e-36	-0.368802	0.926	0.978	1.15329e-31
CYP27A1	0.000716287	-0.104936	0.213	0.31	1		PAPSS1	6.55232e-36	-0.43077	0.31	0.579	1.17588e-31
RNF167	0.000717367	-0.124801	0.28	0.388	1		EGFR	6.89553e-36	-0.438793	0.19	0.44	1.23747e-31
GJA1	0.000718973	-0.142718	1	1	1		FXR1	7.64647e-36	-0.418717	0.197	0.448	1.37224e-31
NAA20	0.00071934	-0.0969422	0.331	0.462	1		DNPH1	7.98939e-36	-0.451475	0.413	0.658	1.43378e-31
COQ4	0.000721522	-0.0958653	0.213	0.314	1		KRT28	9.22968e-36	-0.265531	0.048	0.253	1.65636e-31
MTSS1	0.000725732	-0.149134	0.347	0.458	1		CORO1B	9.8969e-36	-0.394503	0.19	0.443	1.7761e-31
SERINC3	0.000726336	-0.0990929	0.247	0.356	1		TPR	1.07435e-35	-0.430885	0.303	0.569	1.92803e-31
MAPK1IP1L	0.000734469	-0.120607	0.259	0.365	1		TAF9	1.07713e-35	-0.424865	0.276	0.54	1.93302e-31
MED8	0.000737235	-0.112746	0.155	0.237	1		RBX1	1.09993e-35	-0.345233	0.967	0.976	1.97393e-31
TXNL1	0.000737768	-0.162324	0.358	0.455	1		CCND2	1.11423e-35	-0.491495	0.175	0.421	1.9996e-31
LYPLAL1	0.000737849	-0.103202	0.18	0.272	1		TMEM18	1.1551e-35	-0.364802	0.133	0.368	2.07294e-31
ARL2	0.000753142	0.18735	0.316	0.237	1		POLR2G	1.19208e-35	-0.443828	0.521	0.731	2.1393e-31
ATP5O	0.00076065	-0.122513	0.948	0.962	1		PHF3	1.23964e-35	-0.39555	0.102	0.324	2.22467e-31
ARHGEF4	0.000765801	-0.118071	0.165	0.253	1		TUSC1	1.25179e-35	-0.360218	0.082	0.297	2.24646e-31
EFHD2	0.000769038	-0.0814113	0.13	0.211	1		KRT17	1.30181e-35	-0.667172	1	0.999	2.33622e-31
CMIP	0.000769359	-0.121586	0.23	0.331	1		BUD31	1.36586e-35	-0.404927	0.631	0.807	2.45117e-31
CIAO1	0.000769572	-0.108474	0.126	0.202	1		COPS3	1.37071e-35	-0.393581	0.156	0.4	2.45988e-31
CARS2	0.000783237	-0.0958342	0.134	0.214	1		BDP1	1.60391e-35	-0.421431	0.149	0.388	2.87839e-31
RBM15B	0.00078546	-0.0877782	0.123	0.202	1		EIF2A	1.66919e-35	-0.415796	0.164	0.406	2.99552e-31
ZFAND1	0.000795764	0.134326	0.205	0.135	1		SETD2	1.93634e-35	-0.361382	0.076	0.288	3.47496e-31
TOM1L2	0.00080214	-0.126225	0.163	0.247	1		ANAPC15	1.97759e-35	-0.406705	0.217	0.476	3.54898e-31
MAP4	0.000806056	-0.164233	0.531	0.653	1		GBP1	1.98336e-35	-0.340826	0.058	0.262	3.55934e-31
COL5A3	0.000809026	-0.126903	0.165	0.25	1		DCTPP1	2.03261e-35	-0.402262	0.197	0.447	3.64772e-31
CTSA	0.000810013	-0.0962115	0.18	0.27	1		NXN	2.22243e-35	-0.38856	0.149	0.387	3.98837e-31
NDUFA10	0.000811977	0.169882	0.554	0.471	1		DSC3	2.45184e-35	0.377486	0.997	0.978	4.40007e-31
LMO4	0.000816716	0.262935	0.37	0.294	1		EIF3E	2.47389e-35	-0.347565	0.982	0.992	4.43965e-31
CCDC186	0.000822549	-0.113982	0.151	0.234	1		SLC2A1	2.82232e-35	-0.549402	0.379	0.628	5.06493e-31
IFI27L1	0.000830837	-0.0882834	0.215	0.314	1		ACAT2	3.23758e-35	-0.509304	0.261	0.509	5.81016e-31
CLTC	0.000841665	-0.112032	0.349	0.465	1		TRIP6	3.57424e-35	-0.400257	0.18	0.433	6.41432e-31
CSRP1	0.000847752	-0.129691	0.483	0.609	1		PHF14	3.58603e-35	-0.400977	0.175	0.42	6.43548e-31
NAA38	0.000857026	0.177252	0.546	0.452	1		SDF2	3.76724e-35	-0.407639	0.185	0.429	6.76069e-31
NSRP1	0.000857317	0.200157	0.276	0.203	1		TRADD	4.56524e-35	-0.387631	0.202	0.45	8.19277e-31
VDAC2	0.000859504	-0.145794	0.929	0.926	1		CHN2	4.81639e-35	-0.307853	0.056	0.258	8.64349e-31
CTDSP2	0.000860412	-0.0636273	0.151	0.241	1		HAX1	5.01727e-35	-0.420044	0.383	0.643	9.00399e-31
BNIP3L	0.000899867	-0.139444	0.414	0.529	1		LYPD6	5.18556e-35	-0.356653	0.065	0.269	9.30601e-31
IMMT	0.000900815	-0.0977289	0.144	0.225	1		IRX5	5.18799e-35	-0.339865	0.074	0.287	9.31036e-31
SQLE	0.000903467	0.154202	0.563	0.467	1		RAB8A	5.74047e-35	-0.392258	0.202	0.454	1.03018e-30
RAB8A	0.000943215	-0.106721	0.211	0.305	1		N4BP1	5.91529e-35	-0.3558	0.149	0.394	1.06156e-30
RSF1	0.000949049	-0.111856	0.172	0.254	1		HEXA	6.42516e-35	-0.350772	0.128	0.364	1.15306e-30
SESN1	0.000961132	-0.0977839	0.172	0.257	1		MRPS22	6.58849e-35	-0.343882	0.096	0.317	1.18237e-30
RPS16	0.000968353	0.0969536	1	1	1		TPGS2	6.78265e-35	-0.396341	0.175	0.42	1.21722e-30
HNRNPF	0.000992211	0.189403	0.659	0.564	1		BOLA3	7.5838e-35	-0.414407	0.18	0.42	1.36099e-30
TAF9	0.000995889	-0.13583	0.308	0.408	1		C11orf1	8.05173e-35	-0.406625	0.175	0.413	1.44496e-30
TP53TG1	0.00101104	-0.112798	0.37	0.491	1		CUTA	8.87607e-35	-0.413027	0.82	0.906	1.5929e-30
ADAR	0.00101265	-0.0688723	0.178	0.27	1		ATP5G2	9.13762e-35	-0.311312	0.998	0.997	1.63984e-30
ECI2	0.0010142	-0.107945	0.192	0.283	1		KLC3	1.0306e-34	-0.444268	0.525	0.75	1.84951e-30
STK24	0.00102193	-0.162658	0.437	0.547	1		MMP24-AS1	1.04521e-34	-0.423743	0.244	0.498	1.87573e-30
PURA	0.00102823	0.206011	0.262	0.196	1		ALDH7A1	1.05423e-34	-0.412808	0.156	0.389	1.89192e-30
MRPS26	0.00103276	0.163449	0.402	0.317	1		MRPL4	1.25517e-34	-0.372569	0.285	0.563	2.25253e-30
MYO6	0.00103518	-0.0879683	0.138	0.217	1		DNTTIP2	1.27234e-34	-0.359808	0.122	0.351	2.28333e-30
PSMD4	0.00103572	0.151002	0.579	0.497	1		TTC1	1.30158e-34	-0.386352	0.207	0.461	2.33582e-30
HMOX2	0.00106526	-0.121917	0.368	0.487	1		FAM103A1	1.30495e-34	-0.368974	0.235	0.5	2.34187e-30
RTN3	0.00108017	-0.105043	0.322	0.44	1		MRPL36	1.30551e-34	-0.419729	0.337	0.602	2.34287e-30
PSMA4	0.00108249	0.197667	0.889	0.789	1		SPRR1B	1.43968e-34	0.402629	0.206	0.049	2.58365e-30
STXBP2	0.00113365	-0.105037	0.224	0.32	1		RBM17	1.50046e-34	-0.401806	0.249	0.513	2.69272e-30
TNFSF10	0.00113824	-0.129898	0.385	0.497	1		NDUFS6	1.74073e-34	-0.342511	0.943	0.974	3.12391e-30
SNN	0.00114395	-0.105676	0.165	0.249	1		HSPB11	1.74231e-34	-0.414018	0.244	0.496	3.12676e-30
PFDN6	0.00114423	-0.0772666	0.247	0.359	1		CCDC34	1.79691e-34	-0.517581	0.257	0.508	3.22473e-30
FBXL15	0.0011528	-0.0998064	0.186	0.272	1		ARL3	1.85574e-34	-0.40768	0.139	0.365	3.33031e-30
C14orf2	0.00116684	-0.0876028	0.971	0.985	1		SPINT1	1.8781e-34	-0.424171	0.403	0.679	3.37044e-30
YWHAE	0.00117135	0.12415	0.992	0.98	1		RBM25	1.93318e-34	-0.4577	0.42	0.679	3.46929e-30
TXNDC15	0.00117305	-0.129467	0.209	0.295	1		SS18L2	2.02305e-34	-0.399739	0.226	0.481	3.63057e-30
BABAM1	0.00117774	-0.0669441	0.232	0.337	1		PTRHD1	2.03556e-34	-0.420278	0.244	0.496	3.65302e-30
CWC15	0.00117796	-0.0958437	0.437	0.565	1		SSU72	2.13999e-34	-0.395217	0.634	0.818	3.84042e-30
PICALM	0.00119149	-0.130268	0.272	0.368	1		SDC4	2.31919e-34	0.607753	0.518	0.325	4.16202e-30
AP1S1	0.00119727	-0.104013	0.391	0.509	1		CSAD	2.34849e-34	-0.340833	0.084	0.297	4.2146e-30
TAPBP	0.00119745	-0.117728	0.232	0.323	1		MFAP2	2.52452e-34	-0.342724	0.094	0.312	4.5305e-30
EGR1	0.00119787	-0.267793	0.234	0.318	1		SKA2	2.53744e-34	-0.333422	0.053	0.249	4.5537e-30
EIF3D	0.00120126	0.131549	0.795	0.674	1		IKBIP	2.72517e-34	-0.330603	0.064	0.265	4.89059e-30
HIPK2	0.001205	-0.112206	0.182	0.267	1		CNPY2	3.15014e-34	-0.415269	0.412	0.689	5.65323e-30
ACO2	0.00120916	-0.094041	0.218	0.31	1		GAS1	3.98281e-34	-0.408131	0.092	0.304	7.14755e-30
SRSF11	0.00121317	0.187171	0.659	0.584	1		BCAM	4.66119e-34	-0.438669	0.188	0.428	8.36497e-30
ITM2B	0.00123489	0.184852	0.985	0.974	1		PMAIP1	5.20015e-34	-0.314292	0.036	0.22	9.33219e-30
DEK	0.00124156	0.165282	0.471	0.375	1		FKBP3	5.28757e-34	-0.433795	0.536	0.741	9.48908e-30
NXPH4	0.00124362	-0.14631	0.291	0.391	1		UQCRC2	5.79199e-34	-0.390035	0.475	0.72	1.03943e-29
PSMC2	0.00125163	-0.121698	0.349	0.462	1		SQSTM1	6.20189e-34	-0.434447	0.339	0.598	1.11299e-29
DNAJB12	0.00126265	-0.085261	0.153	0.235	1		TOMM7	6.32203e-34	-0.310313	0.999	1	1.13455e-29
HSPA4	0.00127403	-0.0731964	0.199	0.297	1		CDC5L	6.81932e-34	-0.334602	0.101	0.321	1.2238e-29
TMX2	0.0012792	-0.0950134	0.182	0.27	1		SHF	6.83093e-34	0.394011	0.22	0.06	1.22588e-29
PLEC	0.00128183	-0.159621	0.479	0.61	1		RP3-512B11.3	6.88205e-34	-0.382574	0.113	0.338	1.23505e-29
VBP1	0.00129586	-0.0932477	0.226	0.324	1		MRPS18B	7.04188e-34	-0.384509	0.219	0.472	1.26374e-29
C21orf59	0.00129751	-0.109357	0.201	0.288	1		REEP5	7.46481e-34	-0.429163	0.587	0.806	1.33964e-29
ZFAS1	0.00130817	0.175397	0.933	0.897	1		MIS18BP1	7.71382e-34	-0.311296	0.066	0.268	1.38432e-29
NCK1	0.00132521	0.234273	0.287	0.224	1		MRPS12	8.15846e-34	-0.387237	0.271	0.531	1.46412e-29
MRPL27	0.00132747	0.141254	0.669	0.568	1		ASAH1	8.38186e-34	-0.38629	0.188	0.433	1.50421e-29
ATF7	0.00133731	-0.0746189	0.146	0.228	1		CDC37	8.48991e-34	-0.37777	0.304	0.578	1.5236e-29
BCAP29	0.00133887	-0.0932221	0.157	0.234	1		SLC25A11	8.51003e-34	-0.392719	0.28	0.55	1.52721e-29
EMC10	0.00135756	-0.0783962	0.255	0.365	1		NQO1	9.06441e-34	-0.324769	0.052	0.245	1.6267e-29
SDHC	0.00138184	-0.16183	0.642	0.68	1		ARF4	9.70194e-34	-0.418343	0.362	0.625	1.74111e-29
MRPS14	0.00139255	-0.07897	0.22	0.324	1		ZNRD1	1.0407e-33	-0.327567	0.094	0.314	1.86765e-29
ADGRL2	0.00139255	-0.12334	0.172	0.251	1		SRP72	1.05181e-33	-0.394492	0.283	0.545	1.88758e-29
TMEM141	0.00140344	-0.137859	0.609	0.705	1		PPP1CA	1.0549e-33	-0.399066	0.699	0.837	1.89312e-29
CRIP2	0.00141438	0.141585	0.99	0.964	1		FAM177A1	1.08341e-33	-0.435817	0.385	0.633	1.94429e-29
SSR1	0.00142027	-0.0948017	0.299	0.41	1		SRSF4	1.1458e-33	-0.40943	0.237	0.492	2.05625e-29
SREK1IP1	0.00142417	0.215842	0.458	0.4	1		KHDRBS1	1.22114e-33	-0.417739	0.342	0.605	2.19145e-29
ENAH	0.00142744	-0.191454	0.554	0.66	1		FKBP8	1.28134e-33	-0.401017	0.467	0.732	2.29949e-29
MANF	0.00143416	-0.101793	0.285	0.392	1		GHITM	1.32783e-33	-0.400083	0.655	0.802	2.38292e-29
RAB40B	0.00144211	-0.108764	0.257	0.358	1		NDUFA1	1.34513e-33	0.407289	0.985	0.949	2.41397e-29
SGSM2	0.00144354	-0.117846	0.13	0.203	1		CCDC25	1.34801e-33	-0.391454	0.173	0.412	2.41914e-29
WNK1	0.00144574	-0.147491	0.301	0.404	1		EMC6	1.37295e-33	-0.379643	0.352	0.623	2.46389e-29
PSMD14	0.00145425	-0.129439	0.308	0.411	1		AKAP13	1.46002e-33	-0.406946	0.21	0.457	2.62016e-29
GSS	0.00145449	-0.10362	0.259	0.368	1		POLR2C	1.48004e-33	-0.388664	0.139	0.366	2.65608e-29
ATP5H	0.00145751	-0.104622	0.864	0.892	1		UQCR11	1.4914e-33	0.366606	0.999	0.983	2.67646e-29
UQCRH	0.00147054	-0.0926954	0.979	0.991	1		ING4	1.56836e-33	-0.370005	0.146	0.379	2.81458e-29
MICALL1	0.00147992	-0.12186	0.228	0.314	1		RBMX	1.60037e-33	-0.409646	0.311	0.58	2.87202e-29
SERBP1	0.00148389	0.166928	0.941	0.884	1		LRRC42	1.70006e-33	-0.362859	0.129	0.355	3.05094e-29
CCDC109B	0.00148629	-0.104449	0.238	0.334	1		SNRPC	1.78147e-33	-0.409243	0.32	0.582	3.19702e-29
LINC00493	0.00148788	0.16998	0.642	0.558	1		MGAT4B	1.78303e-33	-0.390158	0.178	0.416	3.19982e-29
UXS1	0.00148849	-0.101261	0.132	0.205	1		NASP	1.86334e-33	-0.425908	0.154	0.383	3.34395e-29
FAM174A	0.0014965	-0.113004	0.234	0.323	1		IDH2	1.94614e-33	-0.372292	0.169	0.419	3.49254e-29
PLA2G12A	0.00149692	-0.0867455	0.241	0.343	1		TFG	1.95973e-33	-0.397842	0.306	0.561	3.51694e-29
CAP1	0.00150383	-0.1835	0.841	0.906	1		AES	2.09165e-33	-0.415715	0.372	0.627	3.75368e-29
MRPS18C	0.00150658	0.202035	0.402	0.337	1		SRM	2.09737e-33	-0.417488	0.291	0.554	3.76394e-29
LMCD1	0.00150757	-0.200427	0.356	0.452	1		GCC2	2.14716e-33	-0.405532	0.188	0.423	3.8533e-29
MDH1	0.00150959	-0.16724	0.713	0.756	1		TUSC3	2.3016e-33	-0.386983	0.151	0.377	4.13045e-29
CALM1	0.0015184	-0.163554	0.854	0.843	1		FAM127B	2.50258e-33	-0.410154	0.255	0.502	4.49114e-29
MSN	0.0015213	-0.138112	0.295	0.388	1		C20orf24	2.90156e-33	-0.388616	0.249	0.51	5.20715e-29
IMP3	0.00152144	-0.12042	0.469	0.577	1		GTPBP6	3.1072e-33	-0.366375	0.113	0.333	5.57619e-29
SEC11A	0.00152267	0.146638	0.854	0.751	1		RAB4A	3.67452e-33	-0.406148	0.26	0.511	6.59429e-29
ATP2A2	0.00153226	-0.136486	0.351	0.461	1		MYH9	3.76424e-33	0.552411	0.578	0.392	6.7553e-29
FRYL	0.00153892	-0.0872939	0.155	0.235	1		UTP23	3.7797e-33	-0.310588	0.061	0.256	6.78305e-29
FABP4	0.0015476	-0.0745886	0.165	0.249	1		CCDC91	4.22327e-33	-0.343522	0.117	0.338	7.57908e-29
BAX	0.00155374	-0.0761067	0.186	0.273	1		RAB34	4.22349e-33	-0.352623	0.04	0.223	7.57947e-29
SFXN3	0.00155418	-0.0941673	0.136	0.211	1		MALSU1	4.2413e-33	-0.369664	0.175	0.409	7.61144e-29
HOMER3	0.001578	-0.119645	0.322	0.419	1		EIF2AK2	4.83945e-33	-0.322294	0.072	0.273	8.68488e-29
TKT	0.00157933	0.153722	0.536	0.442	1		TMSB4X	5.27894e-33	0.362218	1	0.999	9.47358e-29
SUPT5H	0.00157984	-0.0900057	0.176	0.262	1		NINJ1	5.62156e-33	-0.446931	0.175	0.407	1.00885e-28
TRAM1	0.0015933	0.245095	0.425	0.392	1		CARS2	6.16172e-33	-0.374291	0.146	0.373	1.10578e-28
FAM177A1	0.0015938	-0.0895258	0.387	0.519	1		UBXN1	6.70593e-33	-0.432314	0.503	0.724	1.20345e-28
APRT	0.00160585	-0.0938846	0.977	0.983	1		PHKB	8.03426e-33	-0.32271	0.075	0.28	1.44183e-28
ILK	0.00160839	-0.0900369	0.197	0.288	1		XRCC5	8.1289e-33	-0.42435	0.564	0.757	1.45881e-28
MICU2	0.00160864	-0.101619	0.167	0.249	1		AHNAK2	9.36082e-33	0.477214	0.776	0.625	1.67989e-28
ZNF770	0.00161703	-0.110996	0.174	0.254	1		GNB2	9.38652e-33	-0.396485	0.561	0.785	1.6845e-28
TPM3	0.00162474	-0.127413	0.469	0.58	1		EFNA4	1.12699e-32	-0.408642	0.233	0.47	2.0225e-28
FAM83H-AS1	0.00163111	-0.0897265	0.128	0.202	1		ROMO1	1.15279e-32	0.419732	0.971	0.866	2.0688e-28
CCDC107	0.00163312	-0.0875789	0.157	0.238	1		TAF1D	1.26092e-32	-0.410826	0.247	0.498	2.26284e-28
HN1L	0.00165159	-0.101169	0.23	0.321	1		ACAA1	1.29306e-32	-0.406233	0.28	0.532	2.32053e-28
APH1A	0.00166843	-0.0912734	0.324	0.442	1		SPINK5	1.48268e-32	0.401785	0.444	0.206	2.66083e-28
ARRDC4	0.00167103	-0.164262	0.149	0.225	1		ITGB1	1.54853e-32	-0.387367	0.148	0.373	2.77899e-28
MANBAL	0.0016846	-0.0984298	0.238	0.333	1		TSNAX	1.55377e-32	-0.339613	0.108	0.322	2.7884e-28
PYCR2	0.00168892	-0.0982631	0.138	0.214	1		UBAC1	1.55736e-32	-0.396998	0.187	0.424	2.79485e-28
PPIG	0.00169023	-0.114776	0.437	0.562	1		RP11-277P12.20	1.59791e-32	-0.500029	0.373	0.586	2.8676e-28
TRAF7	0.00169482	-0.0862202	0.14	0.218	1		MAN1A2	1.63523e-32	-0.405204	0.192	0.43	2.93458e-28
YTHDF2	0.00169768	0.19323	0.314	0.25	1		MRPL23	1.90102e-32	-0.386616	0.358	0.619	3.41157e-28
MBOAT7	0.00171364	-0.0996989	0.157	0.237	1		CREBZF	1.94387e-32	-0.331082	0.099	0.314	3.48847e-28
MKNK2	0.001714	-0.112714	0.18	0.262	1		TBCA	2.03738e-32	-0.339675	0.93	0.973	3.65629e-28
OFD1	0.00172206	-0.174712	0.282	0.369	1		GTF2F2	2.13728e-32	-0.38847	0.204	0.44	3.83556e-28
NOL3	0.00172819	-0.0907833	0.218	0.314	1		JAGN1	2.17147e-32	-0.372759	0.227	0.482	3.89692e-28
THBS2	0.00174709	0.221412	0.234	0.169	1		CDC40	2.32338e-32	-0.346816	0.117	0.333	4.16955e-28
PDCL3	0.00175275	-0.102633	0.199	0.286	1		GABPB1-AS1	2.38988e-32	-0.379369	0.115	0.332	4.28888e-28
FLNB	0.00176164	-0.182998	0.772	0.853	1		ARMCX3	2.55373e-32	-0.415358	0.233	0.466	4.58293e-28
DCTN1	0.00176401	-0.0804567	0.188	0.275	1		TMEM242	2.58609e-32	-0.322199	0.094	0.303	4.641e-28
VCP	0.00176514	0.176411	0.718	0.651	1		NDUFB7	2.97835e-32	-0.31304	0.947	0.972	5.34495e-28
PSMB7	0.00176655	-0.112397	0.904	0.884	1		RAB14	3.01364e-32	-0.371395	0.263	0.519	5.40828e-28
NUMA1	0.00176706	-0.0890242	0.186	0.273	1		PSMB2	3.31394e-32	-0.410648	0.566	0.753	5.94719e-28
LSM4	0.00177437	0.132039	0.655	0.542	1		PMF1	3.34498e-32	-0.402942	0.292	0.541	6.00289e-28
EHD2	0.00178948	-0.0942919	0.197	0.283	1		RNF187	3.4025e-32	-0.402836	0.354	0.604	6.10614e-28
CCDC12	0.00179236	-0.128686	0.439	0.544	1		TIPRL	3.49662e-32	-0.368504	0.191	0.428	6.27504e-28
KIF13A	0.00182847	-0.094571	0.142	0.218	1		PMPCB	3.50601e-32	-0.385775	0.2	0.435	6.29188e-28
FAM127B	0.00183059	-0.0976174	0.259	0.356	1		VPS25	4.47807e-32	-0.390652	0.33	0.579	8.03635e-28
MFAP2	0.00183684	-0.0899728	0.14	0.215	1		PSMC4	4.52621e-32	-0.384138	0.324	0.582	8.12273e-28
MAT2A	0.00185523	-0.129215	0.201	0.285	1		ARPC1A	4.65645e-32	-0.399567	0.689	0.847	8.35647e-28
MEGF9	0.00185537	-0.103959	0.228	0.32	1		SLC40A1	4.75561e-32	-0.45849	0.454	0.679	8.53442e-28
URI1	0.00186321	-0.106046	0.213	0.299	1		MFF	5.60894e-32	-0.370158	0.165	0.398	1.00658e-27
BCL11A	0.0018916	0.158992	0.201	0.137	1		RBCK1	5.62999e-32	-0.332412	0.135	0.357	1.01036e-27
LCMT1	0.00192665	-0.0931171	0.264	0.365	1		CASP14	5.90876e-32	0.493733	0.604	0.386	1.06039e-27
ANG	0.00194982	-0.0723206	0.136	0.211	1		LGR5	5.92838e-32	-0.320892	0.034	0.208	1.06391e-27
EIF1AX	0.00195657	0.168276	0.881	0.795	1		SET	6.6343e-32	-0.401219	0.743	0.882	1.19059e-27
TRIAP1	0.0019756	-0.0587695	0.174	0.26	1		SDHB	6.6366e-32	-0.385243	0.265	0.514	1.191e-27
SLC25A39	0.00197798	-0.125397	0.515	0.603	1		PRKDC	6.671e-32	-0.381546	0.183	0.425	1.19718e-27
UFC1	0.0019825	-0.11729	0.569	0.64	1		SPAG16	7.06469e-32	-0.319598	0.103	0.315	1.26783e-27
SMAGP	0.00199603	-0.0648728	0.213	0.308	1		ZNF721	7.19872e-32	-0.306241	0.056	0.245	1.29188e-27
PARK7	0.00199811	0.137977	0.849	0.733	1		KRT85	7.24031e-32	-0.448799	0.953	0.964	1.29935e-27
PPP1R37	0.00200492	-0.0826482	0.207	0.299	1		CDKN1A	7.54003e-32	0.550583	0.553	0.36	1.35313e-27
CDIPT	0.00202101	-0.108145	0.169	0.247	1		AP2M1	8.21859e-32	-0.395676	0.667	0.832	1.47491e-27
RNF126	0.00202517	-0.0734896	0.23	0.331	1		CACYBP	8.81798e-32	-0.374515	0.197	0.436	1.58247e-27
HSBP1L1	0.00203525	0.229496	0.414	0.363	1		TRMT112	9.53518e-32	-0.333285	0.915	0.957	1.71118e-27
MFF	0.0020358	-0.0870453	0.207	0.297	1		KAT8	9.9623e-32	-0.346424	0.116	0.329	1.78783e-27
PARM1	0.00204002	-0.131761	0.732	0.823	1		CST3	1.00815e-31	-0.393963	0.888	0.952	1.80922e-27
MRPL50	0.00204073	0.170902	0.251	0.185	1		RBFA	1.00851e-31	-0.339678	0.138	0.363	1.80987e-27
RPN1	0.00204077	-0.0945847	0.295	0.398	1		TIMMDC1	1.08075e-31	-0.381558	0.263	0.513	1.93951e-27
ENOSF1	0.00204401	-0.0951087	0.174	0.256	1		DCPS	1.08541e-31	-0.349521	0.121	0.334	1.94788e-27
DSP	0.00204528	0.125849	1	1	1		SUMO3	1.11455e-31	-0.406223	0.289	0.536	2.00017e-27
HGSNAT	0.00204671	-0.102892	0.247	0.346	1		ARL1	1.13228e-31	-0.370664	0.328	0.591	2.032e-27
DPM1	0.00205105	-0.10803	0.32	0.426	1		ANXA7	1.19957e-31	-0.373083	0.294	0.555	2.15275e-27
ACTN1	0.0020519	-0.0916629	0.985	0.997	1		SNRPA1	1.23145e-31	-0.351191	0.118	0.33	2.20995e-27
SHARPIN	0.00205333	-0.0911742	0.234	0.327	1		NFATC3	1.3138e-31	0.540617	0.545	0.359	2.35775e-27
CYB5R2	0.00206161	-0.104031	0.19	0.273	1		VPS29	1.33418e-31	-0.380931	0.63	0.8	2.39432e-27
CAB39	0.00208184	-0.0750943	0.195	0.285	1		CARD16	1.38459e-31	-0.456267	0.385	0.614	2.48478e-27
BAZ1A	0.00208439	-0.0897044	0.172	0.254	1		DTD1	1.38941e-31	-0.360111	0.135	0.353	2.49343e-27
RABL6	0.00211987	-0.0711658	0.142	0.217	1		EID2	1.47872e-31	-0.253224	0.03	0.202	2.65371e-27
PRRG4	0.00213157	0.184054	0.529	0.483	1		HIBCH	1.49109e-31	-0.359908	0.149	0.374	2.67592e-27
GNL3	0.0021346	-0.103333	0.19	0.273	1		MTURN	1.56652e-31	-0.352343	0.107	0.318	2.81128e-27
TUBB	0.00215548	0.144301	0.998	0.994	1		NDUFV1	1.58301e-31	-0.386555	0.345	0.607	2.84087e-27
ENY2	0.00217015	-0.0899795	0.502	0.635	1		TPM3	1.67584e-31	-0.414341	0.453	0.697	3.00746e-27
TMEM123	0.00219395	0.172517	0.684	0.615	1		SMIM20	1.73563e-31	-0.343156	0.126	0.34	3.11476e-27
BICD2	0.00220406	-0.134247	0.467	0.577	1		DNASE2	1.75146e-31	-0.327012	0.087	0.288	3.14317e-27
MRPL2	0.00221035	-0.0693125	0.161	0.243	1		ATP5H	1.79603e-31	-0.326836	0.883	0.945	3.22316e-27
CCT5	0.00221704	-0.112605	0.527	0.612	1		RBM39	1.84701e-31	-0.38526	0.643	0.842	3.31464e-27
MFHAS1	0.00222055	-0.0891634	0.172	0.251	1		PPP1R12A	1.85031e-31	-0.363763	0.161	0.385	3.32057e-27
PAK1	0.00224463	-0.0754783	0.14	0.215	1		RNH1	2.10293e-31	-0.359221	0.955	0.979	3.77391e-27
BAP1	0.00226382	-0.0784426	0.234	0.328	1		TAX1BP1	2.37274e-31	-0.431438	0.421	0.675	4.25811e-27
SNHG9	0.00227105	0.171114	0.274	0.209	1		TET2	2.65362e-31	-0.31941	0.078	0.277	4.76219e-27
POLD2	0.00227115	-0.0815909	0.226	0.321	1		CPNE3	2.66076e-31	-0.407552	0.344	0.591	4.775e-27
DDRGK1	0.00229184	-0.0834113	0.262	0.36	1		ACBD6	2.80784e-31	-0.348751	0.117	0.329	5.03895e-27
SOD1	0.00229954	-0.103802	0.908	0.929	1		GBP2	2.99359e-31	-0.414988	0.222	0.456	5.37229e-27
SQRDL	0.00232567	-0.0506765	0.157	0.241	1		SYPL1	3.04353e-31	-0.375579	0.84	0.92	5.46193e-27
RNPEPL1	0.00233578	-0.0976326	0.136	0.208	1		EIF4A3	3.09348e-31	-0.369183	0.255	0.504	5.55156e-27
ADK	0.00234998	-0.086786	0.218	0.31	1		RFC1	3.52518e-31	-0.341797	0.124	0.34	6.32628e-27
FBXW7	0.0023535	-0.14451	0.316	0.408	1		MCEE	3.73333e-31	-0.353713	0.125	0.338	6.69984e-27
SMC3	0.00237299	-0.0720555	0.138	0.214	1		GADD45A	3.74465e-31	-0.466198	0.108	0.311	6.72016e-27
C5orf24	0.00238373	0.182123	0.222	0.161	1		NUDT2	3.74491e-31	-0.320455	0.085	0.284	6.72061e-27
RAB1B	0.00239342	-0.0995626	0.251	0.349	1		MRPS18C	4.20552e-31	-0.387162	0.33	0.581	7.54723e-27
CHCHD5	0.00239835	0.203818	0.427	0.368	1		NAGK	4.36369e-31	-0.401251	0.747	0.891	7.83108e-27
EIF2A	0.00240816	-0.0912734	0.178	0.259	1		EMC7	4.45779e-31	-0.366074	0.38	0.643	7.99995e-27
YIPF2	0.00241753	-0.0895069	0.186	0.269	1		ANXA11	6.858e-31	-0.354227	0.181	0.409	1.23074e-26
GPX1	0.00246678	0.176324	0.722	0.654	1		TIMM10	7.20557e-31	-0.402496	0.308	0.553	1.29311e-26
FGD5-AS1	0.00247529	-0.0979969	0.174	0.253	1		GADD45GIP1	8.51099e-31	-0.37597	0.72	0.85	1.52738e-26
EMC3	0.00249283	-0.100848	0.264	0.353	1		COL18A1	9.14859e-31	-0.283113	0.035	0.204	1.64181e-26
PSMB3	0.00250207	-0.0846879	0.883	0.917	1		CWC27	9.40792e-31	-0.285084	0.061	0.248	1.68834e-26
CCDC34	0.00250868	-0.0914383	0.316	0.42	1		H2AFY	9.70618e-31	-0.376549	0.71	0.837	1.74187e-26
GABARAPL2	0.00251457	-0.132266	0.755	0.767	1		ITGA2	1.16618e-30	-0.370959	0.111	0.319	2.09283e-26
TMEM43	0.00253131	-0.119088	0.228	0.312	1		CALM3	1.16667e-30	-0.392277	0.381	0.638	2.09371e-26
CHPF	0.00253677	-0.113831	0.28	0.372	1		DDX39B	1.27462e-30	-0.267868	0.04	0.214	2.28743e-26
SBDS	0.00253856	-0.0858413	0.259	0.36	1		THOC3	1.32368e-30	-0.322042	0.069	0.257	2.37548e-26
ROMO1	0.00255004	-0.11682	0.927	0.926	1		APP	1.36004e-30	-0.409206	0.571	0.796	2.44073e-26
VANGL2	0.00256936	-0.104832	0.205	0.289	1		SHARPIN	1.45666e-30	-0.387358	0.194	0.421	2.61412e-26
NDUFB5	0.0025817	-0.138999	0.408	0.497	1		CCDC51	1.5874e-30	-0.297561	0.076	0.269	2.84876e-26
LZTS2	0.00259918	-0.102339	0.151	0.224	1		RASAL2	1.5891e-30	-0.375306	0.16	0.38	2.85179e-26
CDKN2B	0.00260568	-0.0736233	0.364	0.491	1		FBXW7	1.93337e-30	-0.403957	0.236	0.47	3.46962e-26
STX10	0.00261242	-0.104155	0.274	0.366	1		NAA20	2.10049e-30	-0.389078	0.372	0.615	3.76953e-26
RPL13A	0.00263052	0.10422	1	1	1		S100A1	2.13782e-30	0.470024	0.898	0.74	3.83654e-26
KALRN	0.00263645	-0.132334	0.224	0.302	1		TIAL1	2.95354e-30	-0.366472	0.193	0.423	5.30042e-26
MVB12A	0.00264853	-0.0821323	0.174	0.256	1		TIAM1	3.50394e-30	-0.406454	0.383	0.618	6.28817e-26
MRPL40	0.0026686	-0.124282	0.305	0.401	1		TRNAU1AP	3.58783e-30	-0.337584	0.122	0.33	6.43872e-26
MRPL9	0.00266953	-0.110328	0.188	0.266	1		SEPP1	3.76257e-30	-0.611709	0.656	0.842	6.75232e-26
MAP3K13	0.00266968	-0.099271	0.234	0.327	1		VBP1	3.77042e-30	-0.347879	0.192	0.424	6.76639e-26
LUZP1	0.00267475	0.187168	0.299	0.235	1		LTBP3	4.18904e-30	-0.390489	0.22	0.452	7.51765e-26
TMEM189	0.00268393	-0.0929507	0.186	0.267	1		MBNL1	5.09968e-30	-0.408893	0.279	0.517	9.15189e-26
PQBP1	0.00274472	-0.0780609	0.205	0.292	1		ATP6V1D	5.22801e-30	-0.392193	0.404	0.649	9.38219e-26
DAP3	0.00277938	-0.0976244	0.201	0.282	1		JPX	5.4517e-30	-0.345007	0.157	0.376	9.78362e-26
ZNF667-AS1	0.00278217	0.194352	0.287	0.227	1		BNIP3L	5.86424e-30	-0.400338	0.394	0.64	1.0524e-25
DYNLT1	0.00278866	-0.134066	0.692	0.75	1		ECHDC1	6.27946e-30	-0.361938	0.242	0.482	1.12691e-25
PDLIM4	0.00279514	0.190352	0.701	0.648	1		KDELR2	6.32913e-30	-0.393198	0.354	0.603	1.13583e-25
PDE4DIP	0.00280068	-0.108808	0.155	0.227	1		TMEM99	8.30539e-30	-0.330257	0.124	0.331	1.49048e-25
GTF3C1	0.00280183	-0.102633	0.153	0.227	1		C9orf78	8.40519e-30	-0.354939	0.171	0.394	1.5084e-25
FUNDC1	0.00280607	-0.101031	0.167	0.241	1		MALAT1	9.30425e-30	-0.34103	1	1	1.66974e-25
CHCHD7	0.00284172	-0.105832	0.159	0.234	1		ALDH9A1	9.87852e-30	-0.366301	0.157	0.373	1.7728e-25
TMEM183A	0.00285153	-0.0672019	0.203	0.294	1		EIF2D	1.03302e-29	-0.306327	0.089	0.284	1.85385e-25
AK3	0.00287026	0.180415	0.412	0.349	1		PLGRKT	1.06765e-29	-0.356832	0.202	0.437	1.91601e-25
PHIP	0.00291692	-0.0963051	0.257	0.349	1		NDUFA5	1.08321e-29	-0.379535	0.373	0.624	1.94393e-25
LMF2	0.00297977	-0.0826818	0.272	0.368	1		STRAP	1.09029e-29	-0.39334	0.565	0.735	1.95663e-25
TDG	0.00299312	0.172331	0.247	0.185	1		DHX36	1.14034e-29	-0.389539	0.261	0.501	2.04646e-25
EIF2AK1	0.00300463	-0.0806139	0.134	0.205	1		LYRM2	1.20139e-29	-0.339229	0.121	0.326	2.15602e-25
PSENEN	0.00301289	-0.084238	0.308	0.413	1		DDX24	1.21417e-29	-0.366969	0.265	0.509	2.17895e-25
PTPN14	0.00303385	-0.0683801	0.27	0.366	1		MAFB	1.28024e-29	-0.444728	0.319	0.56	2.29752e-25
HIF1A	0.0030357	-0.164015	0.609	0.696	1		RAD50	1.34259e-29	-0.401178	0.185	0.403	2.40941e-25
FOXN3	0.0030499	-0.100161	0.169	0.244	1		ZNF503	1.35554e-29	-0.27863	0.042	0.211	2.43265e-25
NIT1	0.00306894	-0.0981674	0.18	0.257	1		GPC6	1.69687e-29	-0.362156	0.136	0.341	3.0452e-25
HEBP1	0.00308765	-0.0901529	0.132	0.201	1		RSF1	1.79343e-29	-0.397782	0.19	0.407	3.21849e-25
MRPS27	0.00310016	-0.0885436	0.151	0.224	1		UBALD2	1.83631e-29	-0.356119	0.174	0.397	3.29544e-25
BLOC1S1	0.00315068	-0.111308	0.87	0.875	1		RHOB	2.09409e-29	-0.417695	0.306	0.554	3.75805e-25
TAX1BP3	0.0031621	-0.0909722	0.41	0.522	1		EIF3I	2.219e-29	-0.36103	0.727	0.839	3.98221e-25
TMEM164	0.00317338	-0.0802517	0.146	0.219	1		PRMT2	2.3804e-29	-0.369559	0.31	0.557	4.27186e-25
RBM6	0.00321246	-0.0807144	0.211	0.297	1		WBP4	2.43828e-29	-0.364431	0.206	0.439	4.37573e-25
DEXI	0.00326831	-0.0764581	0.142	0.214	1		MBD4	2.51969e-29	-0.335667	0.126	0.334	4.52184e-25
S100A2	0.00330064	0.173346	1	1	1		TBC1D10A	2.60744e-29	-0.384587	0.252	0.478	4.67931e-25
LTB4R	0.00330595	-0.111884	0.272	0.366	1		CIB2	2.6191e-29	-0.304589	0.073	0.257	4.70024e-25
MRPL54	0.00333398	0.14025	0.579	0.504	1		TRMT10C	3.0465e-29	-0.329942	0.137	0.353	5.46724e-25
OLA1	0.00333688	-0.0885062	0.245	0.339	1		MED8	3.25677e-29	-0.332244	0.139	0.352	5.8446e-25
SLC39A8	0.00334171	-0.111887	0.322	0.414	1		RPL7L1	3.28058e-29	-0.36986	0.209	0.437	5.88732e-25
PDS5A	0.00334203	-0.0680063	0.132	0.202	1		SMARCE1	3.45927e-29	-0.363643	0.234	0.465	6.208e-25
LAMP2	0.00337165	0.179674	0.757	0.744	1		PPID	3.49801e-29	-0.314683	0.109	0.312	6.27753e-25
VCL	0.003388	-0.139926	0.209	0.285	1		OLFM2	3.81158e-29	-0.354254	0.615	0.82	6.84027e-25
PPP1R7	0.00339126	-0.0874279	0.312	0.411	1		EMD	3.83773e-29	-0.354312	0.206	0.431	6.88719e-25
CNBP	0.00339155	-0.136937	0.845	0.85	1		FARP1	4.18207e-29	-0.365105	0.124	0.323	7.50514e-25
PLEKHG1	0.00341568	-0.102359	0.201	0.283	1		NUDT5	4.37053e-29	-0.383319	0.269	0.507	7.84335e-25
POLE	0.00344431	-0.0855891	0.155	0.227	1		MYLK	4.39488e-29	-0.514647	0.113	0.315	7.88706e-25
C2orf76	0.0034613	-0.0877667	0.176	0.25	1		MRTO4	4.74027e-29	-0.325961	0.127	0.333	8.50689e-25
MALSU1	0.00346599	-0.0846555	0.195	0.278	1		NFE2L2	5.37892e-29	-0.388656	0.378	0.624	9.65301e-25
NSMCE1	0.00350157	-0.106196	0.299	0.394	1		OGFRL1	5.3855e-29	-0.396389	0.185	0.407	9.66483e-25
PRDX5	0.00350211	-0.0927587	0.983	0.993	1		GATSL3	5.42472e-29	-0.360929	0.117	0.314	9.7352e-25
EMC2	0.00353505	-0.114071	0.205	0.279	1		TSG101	5.74696e-29	-0.360332	0.271	0.509	1.03135e-24
NPM1	0.00353902	-0.142878	0.996	0.991	1		SSBP2	6.03199e-29	-0.326565	0.099	0.291	1.0825e-24
TAF7	0.00354329	-0.0859049	0.368	0.475	1		A1BG	6.13012e-29	-0.345408	0.138	0.346	1.10011e-24
MARK4	0.00355007	-0.0680063	0.134	0.205	1		HLA-E	6.16607e-29	-0.376267	0.36	0.606	1.10656e-24
KRTDAP	0.0036306	0.163065	0.222	0.156	1		FILIP1L	6.22746e-29	-0.454562	0.178	0.385	1.11758e-24
KRTCAP2	0.00363172	-0.0872142	0.496	0.61	1		GSTZ1	6.24654e-29	-0.352051	0.211	0.444	1.121e-24
C1D	0.00366406	-0.0726602	0.253	0.347	1		GNAI1	7.40971e-29	-0.31922	0.13	0.337	1.32975e-24
PGLS	0.00370006	0.144039	0.785	0.696	1		ARL8A	7.48976e-29	-0.286571	0.101	0.304	1.34411e-24
MKRN1	0.00370839	-0.0803873	0.224	0.311	1		SMIM10L1	7.94704e-29	-0.263707	0.052	0.223	1.42618e-24
PFN1	0.00372168	-0.0823826	1	1	1		EIF2S3	8.45001e-29	-0.392557	0.281	0.527	1.51644e-24
NPEPPS	0.00372327	-0.103235	0.297	0.391	1		TP53I13	9.14017e-29	-0.2931	0.093	0.288	1.64029e-24
NBEAL2	0.00372375	-0.111215	0.205	0.288	1		TPRKB	9.23298e-29	-0.360297	0.19	0.41	1.65695e-24
CLNS1A	0.00376057	-0.107682	0.28	0.374	1		PGP	1.03229e-28	-0.308673	0.146	0.368	1.85255e-24
FURIN	0.00380093	-0.124105	0.328	0.417	1		TCTEX1D2	1.0588e-28	-0.33138	0.151	0.364	1.90012e-24
AC013461.1	0.0038705	-0.0845686	0.149	0.221	1		ATP5G1	1.0802e-28	-0.31031	0.925	0.947	1.93853e-24
JMJD1C	0.00391025	-0.101478	0.174	0.247	1		MRPS33	1.11179e-28	-0.417237	0.519	0.694	1.99521e-24
DBN1	0.00392155	-0.100955	0.207	0.283	1		BORCS5	1.17118e-28	-0.326588	0.125	0.325	2.10179e-24
HOOK2	0.00393865	0.176347	0.402	0.343	1		GAS6	1.1817e-28	-0.346424	0.091	0.286	2.12067e-24
DLD	0.00395909	-0.0921956	0.205	0.283	1		CISD3	1.3222e-28	-0.305773	0.129	0.338	2.37283e-24
SEMA4A	0.00396283	-0.0671245	0.142	0.212	1		CLPP	1.50174e-28	-0.345484	0.175	0.392	2.69503e-24
DDX42	0.00399696	-0.0869033	0.146	0.218	1		GJB5	1.58825e-28	0.523682	0.498	0.324	2.85027e-24
FRMD4B	0.00400665	-0.112916	0.299	0.388	1		KCMF1	1.61276e-28	-0.321512	0.171	0.391	2.89427e-24
HPS4	0.00401191	-0.0870303	0.178	0.257	1		EPC1	1.63504e-28	-0.33417	0.115	0.314	2.93424e-24
FAM3C	0.00401579	-0.0544782	0.245	0.34	1		LEO1	1.64037e-28	-0.298618	0.084	0.271	2.94382e-24
RPL32	0.0040532	0.08333	1	1	1		HIBADH	1.98228e-28	-0.25862	0.048	0.217	3.5574e-24
CLSTN1	0.00406175	-0.100244	0.282	0.376	1		MIR210HG	2.0842e-28	-0.410477	0.198	0.411	3.74031e-24
IL20RA	0.00406952	-0.1016	0.153	0.222	1		COMMD8	2.24547e-28	-0.332028	0.173	0.388	4.02972e-24
EFCAB14	0.00410277	-0.0579445	0.163	0.243	1		BORCS7	2.24569e-28	-0.308808	0.1	0.295	4.03011e-24
GGCX	0.00410973	-0.100207	0.146	0.212	1		CHCHD5	2.42102e-28	-0.357053	0.288	0.526	4.34477e-24
CSTB	0.00412954	-0.0962361	0.979	0.978	1		BRIX1	2.58773e-28	-0.298668	0.147	0.361	4.64393e-24
MRPL13	0.00413108	-0.0859251	0.299	0.391	1		CYHR1	2.59787e-28	-0.385363	0.297	0.532	4.66214e-24
GSTZ1	0.00415346	-0.0874955	0.247	0.339	1		NOB1	2.67649e-28	-0.277234	0.075	0.26	4.80323e-24
DYNC1H1	0.00416263	-0.0821692	0.326	0.435	1		PMM1	2.77626e-28	-0.306431	0.109	0.305	4.98227e-24
PARD3B	0.00420108	-0.102333	0.142	0.209	1		2021-09-15	3.05895e-28	-0.374903	0.334	0.573	5.48959e-24
SFT2D1	0.00420192	-0.0878859	0.316	0.42	1		CDKN2AIPNL	3.18195e-28	-0.280678	0.076	0.262	5.71032e-24
GARS	0.00422759	-0.0768786	0.213	0.301	1		ZNF326	3.35214e-28	-0.308603	0.089	0.279	6.01575e-24
PGK1	0.00426717	-0.11079	0.845	0.86	1		MRPL28	3.67236e-28	-0.345834	0.303	0.55	6.59042e-24
UBE2H	0.00428659	-0.0929097	0.192	0.27	1		HYI	3.74407e-28	-0.320325	0.128	0.329	6.7191e-24
HUWE1	0.00429356	-0.0806025	0.165	0.241	1		C15orf40	3.80596e-28	-0.331326	0.119	0.318	6.83018e-24
LIMA1	0.0042973	0.163437	0.397	0.333	1		TCF7L2	3.8363e-28	-0.332678	0.125	0.321	6.88463e-24
RBM42	0.00433696	-0.0849418	0.282	0.379	1		TSC22D1	3.85495e-28	-0.299048	0.072	0.252	6.91809e-24
CAMTA1	0.0043402	-0.0794907	0.328	0.436	1		METTL23	4.29974e-28	-0.340433	0.117	0.31	7.71632e-24
DNAJB2	0.00434476	-0.0967596	0.502	0.616	1		METTL10	4.37067e-28	-0.275955	0.08	0.265	7.84361e-24
IVNS1ABP	0.00437784	-0.0898401	0.176	0.251	1		GGCT	4.43527e-28	-0.398135	0.579	0.731	7.95954e-24
IGSF8	0.00442179	-0.0865001	0.14	0.208	1		BLOC1S4	4.59574e-28	-0.299223	0.119	0.319	8.24751e-24
TCEA1	0.00443053	0.184259	0.339	0.282	1		PRSS23	4.79948e-28	-0.335025	0.084	0.273	8.61316e-24
NOSIP	0.0044534	0.178491	0.305	0.244	1		DGUOK	5.43677e-28	-0.375169	0.351	0.593	9.75682e-24
UBE2A	0.00445438	-0.0893119	0.368	0.474	1		KRAS	6.36184e-28	-0.335391	0.191	0.413	1.1417e-23
TJP1	0.00448765	0.174611	0.28	0.224	1		PIH1D1	6.39549e-28	-0.356094	0.252	0.481	1.14774e-23
GNG12	0.0045073	-0.11506	0.427	0.533	1		MEAF6	6.68788e-28	-0.343479	0.355	0.61	1.20021e-23
CHD2	0.00450918	-0.0719696	0.151	0.221	1		DDX49	6.97208e-28	-0.302084	0.119	0.32	1.25121e-23
SNX17	0.00452125	-0.106613	0.328	0.423	1		UACA	6.97932e-28	-0.344778	0.113	0.308	1.25251e-23
ARPC1A	0.00453515	-0.10936	0.711	0.773	1		SPECC1	7.03426e-28	-0.319516	0.082	0.264	1.26237e-23
MT-ND6	0.00456251	0.192759	0.241	0.188	1		UQCC2	7.58104e-28	-0.380242	0.488	0.704	1.36049e-23
GJB2	0.0045755	-0.425006	0.979	0.959	1		C1D	8.05895e-28	-0.348142	0.224	0.446	1.44626e-23
RPS11	0.00460401	0.0774999	1	1	1		ZMAT2	8.65531e-28	-0.361218	0.301	0.543	1.55328e-23
TM2D3	0.00461349	-0.0852064	0.226	0.311	1		FAM60A	8.67613e-28	-0.30674	0.118	0.32	1.55702e-23
SRP72	0.00463814	-0.120133	0.322	0.413	1		CBY1	8.74995e-28	-0.336256	0.176	0.39	1.57027e-23
COMMD7	0.00465942	-0.105037	0.247	0.327	1		EVPL	1.0114e-27	0.466489	0.413	0.235	1.81506e-23
RNF7	0.00467184	-0.0913916	0.659	0.717	1		H2AFJ	1.0556e-27	-0.479723	0.539	0.691	1.89437e-23
ATP6V1G1	0.00468043	-0.10074	0.944	0.938	1		TRAPPC4	1.13414e-27	-0.367062	0.258	0.485	2.03533e-23
SDF4	0.00475186	-0.0802117	0.314	0.413	1		MCUR1	1.16955e-27	-0.361129	0.282	0.514	2.09888e-23
GGA1	0.00475495	-0.0717599	0.159	0.233	1		CD44	1.35471e-27	0.400637	0.936	0.884	2.43116e-23
RCN2	0.00476725	0.177123	0.481	0.41	1		NDUFB4	1.4084e-27	-0.296297	0.955	0.98	2.52751e-23
AAMDC	0.00477171	-0.108309	0.172	0.241	1		CAMLG	1.53566e-27	-0.361648	0.279	0.515	2.7559e-23
UBA52	0.00480508	0.0851456	1	1	1		ZFP36L2	1.97648e-27	-0.412386	0.208	0.423	3.547e-23
COL16A1	0.0048216	-0.170241	0.176	0.241	1		DNAJC4	2.06849e-27	-0.335042	0.221	0.442	3.71211e-23
RAP1A	0.00484767	-0.10812	0.232	0.311	1		TERF2IP	2.14268e-27	-0.378245	0.32	0.551	3.84526e-23
PAM	0.00489175	-0.0803873	0.236	0.323	1		MAPK13	2.3617e-27	-0.348844	0.254	0.485	4.23831e-23
DNAJB11	0.00489456	-0.0896642	0.174	0.246	1		RNPEP	2.57347e-27	-0.378811	0.301	0.53	4.61835e-23
SLC1A6	0.00495521	-0.158728	0.439	0.529	1		KRT75	2.64218e-27	-0.647997	0.083	0.269	4.74166e-23
HNRNPU	0.004974	0.159709	0.615	0.576	1		NAA10	2.69242e-27	-0.349356	0.343	0.586	4.83181e-23
COX6A1	0.00500127	0.11036	1	0.999	1		UFL1	2.82313e-27	-0.330806	0.158	0.366	5.06638e-23
CNDP2	0.00503175	-0.069501	0.199	0.279	1		SYNGR1	3.14502e-27	-0.368052	0.46	0.702	5.64405e-23
NTAN1	0.00504203	-0.0949389	0.149	0.214	1		SCAND1	3.18011e-27	-0.342895	0.658	0.813	5.70703e-23
LHX2	0.00507078	-0.140618	0.322	0.404	1		DNAJC2	3.22495e-27	-0.320056	0.107	0.295	5.7875e-23
RAC1	0.00508946	0.127858	0.992	0.951	1		CTD-3035K23.7	3.25291e-27	-0.265531	0.049	0.215	5.83767e-23
SPCS1	0.00508958	-0.117678	0.831	0.834	1		SP100	3.51764e-27	-0.311393	0.102	0.288	6.31275e-23
GGT6	0.00510052	-0.0799588	0.255	0.35	1		RER1	3.52599e-27	-0.355522	0.561	0.765	6.32775e-23
TMEM59	0.00510817	-0.103184	0.935	0.942	1		RPS27	3.54338e-27	0.227518	1	1	6.35895e-23
TGIF1	0.00510948	-0.0792316	0.253	0.34	1		CTDSPL	3.64721e-27	-0.325344	0.143	0.345	6.54529e-23
MYL12A	0.00515062	-0.117752	0.979	0.988	1		RAP1B	3.87522e-27	-0.276595	0.087	0.269	6.95447e-23
HSPBP1	0.00517903	-0.0715174	0.174	0.25	1		NDUFB11	4.03494e-27	-0.322611	0.896	0.935	7.2411e-23
UBE2E2	0.00518685	-0.0966319	0.272	0.358	1		PSME2	4.09607e-27	-0.408141	0.489	0.687	7.3508e-23
ACOT7	0.0051905	-0.0672507	0.184	0.265	1		C11orf68	4.15749e-27	-0.246672	0.046	0.208	7.46103e-23
GGCT	0.00519954	-0.102008	0.425	0.506	1		MKKS	4.20676e-27	-0.356197	0.372	0.61	7.54945e-23
TRAPPC8	0.0052415	0.221664	0.59	0.573	1		FABP4	4.68613e-27	-0.451549	0.692	0.77	8.40973e-23
ECI1	0.00524986	-0.116148	0.285	0.366	1		QDPR	4.82752e-27	-0.269093	0.098	0.287	8.66347e-23
LMBRD1	0.00526711	-0.0563116	0.167	0.244	1		CPQ	4.84465e-27	-0.2712	0.06	0.228	8.69421e-23
VGLL4	0.00530417	-0.0704966	0.318	0.427	1		TWF2	5.09581e-27	-0.324421	0.158	0.36	9.14493e-23
ARF6	0.00533375	0.118488	0.73	0.648	1		ZNF33A	5.11745e-27	-0.257445	0.052	0.217	9.18378e-23
RPL35A	0.00537036	0.0920199	1	1	1		MTX1	5.32435e-27	-0.309043	0.173	0.388	9.55508e-23
HMGN3	0.00537423	-0.121773	0.738	0.814	1		TSHZ2	5.43494e-27	-0.338016	0.097	0.279	9.75354e-23
COX7C	0.00543474	0.104863	1	1	1		SMC4	5.80199e-27	-0.301958	0.085	0.268	1.04122e-22
EPRS	0.00543961	-0.0883454	0.153	0.221	1		ACTB	5.83864e-27	0.276684	1	1	1.0478e-22
FDPS	0.00544373	0.115827	0.818	0.709	1		BDH2	5.84734e-27	-0.277609	0.085	0.267	1.04936e-22
CRYAB	0.00546653	-0.129226	0.992	0.99	1		NUDT18	5.86928e-27	-0.285724	0.083	0.263	1.0533e-22
MESDC2	0.0054897	-0.0719171	0.249	0.334	1		CCDC43	6.2055e-27	-0.279841	0.087	0.267	1.11364e-22
2021-09-09	0.0055112	-0.122496	0.226	0.299	1		NSL1	6.29483e-27	-0.264387	0.07	0.245	1.12967e-22
ATP5A1	0.00551283	-0.109466	0.933	0.938	1		EIF4H	6.37023e-27	-0.361942	0.288	0.52	1.1432e-22
HEG1	0.00556828	-0.112964	0.268	0.346	1		PIGP	6.83861e-27	-0.354965	0.181	0.386	1.22726e-22
CHP1	0.00557024	-0.104433	0.287	0.374	1		GCLC	7.40464e-27	-0.3162	0.078	0.254	1.32884e-22
SGPL1	0.00559313	-0.0973379	0.155	0.222	1		SNAPC1	7.6453e-27	-0.244823	0.054	0.22	1.37202e-22
FDX1	0.00561847	-0.106081	0.188	0.256	1		TRAPPC1	7.93895e-27	-0.340028	0.739	0.846	1.42472e-22
EMG1	0.00563414	-0.100984	0.218	0.295	1		EMP3	8.06136e-27	-0.418683	0.104	0.288	1.44669e-22
ATRX	0.00566469	-0.125417	0.32	0.406	1		SMC3	8.06442e-27	-0.333395	0.162	0.368	1.44724e-22
VPS13D	0.00569076	-0.0562094	0.138	0.206	1		NUDT1	8.7153e-27	-0.337291	0.143	0.34	1.56405e-22
NPDC1	0.00570637	-0.110377	0.207	0.282	1		COPS2	8.81108e-27	-0.34393	0.167	0.372	1.58124e-22
GRSF1	0.00570928	-0.0869082	0.255	0.342	1		ATXN7L3B	8.97797e-27	-0.292706	0.12	0.316	1.61119e-22
TTC39C	0.00579351	-0.099544	0.182	0.254	1		DCTN6	9.4631e-27	-0.321116	0.224	0.444	1.69825e-22
FAM127A	0.00579617	-0.135396	0.343	0.423	1		MEX3D	9.72176e-27	-0.267688	0.075	0.252	1.74467e-22
NADSYN1	0.00583544	-0.0660268	0.167	0.24	1		CFAP97	9.80918e-27	-0.324755	0.153	0.357	1.76036e-22
TBC1D14	0.00586625	-0.0645308	0.142	0.211	1		MESDC2	1.04065e-26	-0.345221	0.23	0.452	1.86754e-22
GNAI1	0.00591642	-0.0662514	0.14	0.209	1		KMT2A	1.06181e-26	-0.315931	0.11	0.299	1.90552e-22
LAMTOR2	0.00593512	-0.0958835	0.59	0.693	1		AAMP	1.0983e-26	-0.33516	0.308	0.546	1.97101e-22
SCFD1	0.00593603	-0.0809626	0.165	0.235	1		R3HCC1	1.10413e-26	-0.258007	0.069	0.243	1.98147e-22
FAM46A	0.00601	-0.106792	0.178	0.249	1		AURKAIP1	1.13728e-26	-0.319044	0.835	0.911	2.04097e-22
RNF5	0.0060382	-0.103066	0.182	0.251	1		YIPF3	1.15488e-26	-0.35716	0.285	0.512	2.07254e-22
AGTRAP	0.00604499	-0.0997977	0.31	0.406	1		MYO10	1.18472e-26	-0.375098	0.354	0.577	2.1261e-22
NUDCD3	0.00604842	-0.109274	0.144	0.206	1		RPA3	1.20043e-26	-0.382096	0.212	0.424	2.1543e-22
GLG1	0.00605861	-0.0634438	0.19	0.269	1		SVBP	1.25985e-26	-0.318386	0.163	0.365	2.26093e-22
CKS1B	0.00607604	-0.112611	0.308	0.391	1		TANK	1.27103e-26	-0.375781	0.32	0.543	2.28099e-22
ATXN1	0.0060995	-0.0695486	0.155	0.224	1		CTBS	1.30769e-26	-0.298704	0.087	0.265	2.34679e-22
HSPA2	0.00609971	0.197669	0.914	0.914	1		PSMF1	2.09501e-26	-0.321181	0.229	0.454	3.7597e-22
ORMDL1	0.00610521	-0.057247	0.201	0.282	1		SRA1	2.14795e-26	-0.335858	0.169	0.373	3.85472e-22
SS18	0.00614631	-0.0891194	0.201	0.278	1		LUZP1	2.2289e-26	-0.367278	0.255	0.47	3.99999e-22
HMGB3	0.00617898	-0.0931262	0.188	0.26	1		VDAC1	2.2832e-26	-0.323867	0.773	0.858	4.09743e-22
NRBF2	0.00618259	-0.0991622	0.144	0.208	1		SNX7	2.33317e-26	-0.275826	0.084	0.262	4.1871e-22
TIMM10	0.00621566	0.158877	0.617	0.554	1		SNRNP35	2.40991e-26	-0.317278	0.184	0.392	4.32482e-22
PLXNB1	0.00621597	-0.113014	0.381	0.474	1		SENP6	2.44965e-26	-0.321739	0.162	0.368	4.39615e-22
TIMMDC1	0.00623409	-0.08356	0.226	0.307	1		KRT16	2.58674e-26	-0.475382	0.999	1	4.64217e-22
RNH1	0.00628775	-0.098162	0.95	0.951	1		MRPL21	2.62032e-26	-0.355894	0.317	0.543	4.70242e-22
SLC25A4	0.00632208	-0.0940654	0.201	0.273	1		NANS	2.84766e-26	-0.279706	0.091	0.271	5.1104e-22
YBEY	0.00632279	0.167686	0.247	0.19	1		MYCBP2	2.90678e-26	-0.389699	0.381	0.604	5.2165e-22
KDELR2	0.00634354	-0.0824428	0.429	0.536	1		2021-09-02	2.92289e-26	-0.366855	0.28	0.502	5.24542e-22
BZW2	0.00634881	-0.0667672	0.245	0.334	1		FUNDC1	2.95959e-26	-0.291133	0.136	0.335	5.31128e-22
CTNNBIP1	0.0063491	-0.11018	0.866	0.882	1		NAP1L1	3.14919e-26	-0.386643	0.758	0.855	5.65153e-22
RARG	0.00635746	-0.0673503	0.199	0.278	1		NSD1	3.26056e-26	-0.331899	0.182	0.39	5.85139e-22
DAG1	0.00637692	-0.0699171	0.218	0.301	1		PRPF4B	3.3013e-26	-0.329654	0.235	0.465	5.92452e-22
HPRT1	0.00638991	-0.0526006	0.199	0.281	1		ARF5	3.30868e-26	-0.337582	0.819	0.898	5.93775e-22
SDF2	0.00639005	-0.077154	0.22	0.301	1		GTF2H5	3.60304e-26	-0.348161	0.583	0.751	6.46601e-22
CLK1	0.0064054	-0.0836218	0.255	0.346	1		CHID1	4.56133e-26	-0.361786	0.225	0.431	8.18577e-22
SRSF4	0.00641314	-0.0881773	0.241	0.323	1		ST3GAL4	4.85809e-26	-0.253144	0.051	0.21	8.71833e-22
RAB4A	0.00648394	-0.0878198	0.28	0.368	1		ADPRHL2	5.45304e-26	-0.334321	0.178	0.379	9.78602e-22
CHKB	0.00650401	-0.0754783	0.155	0.222	1		DDX50	5.59795e-26	-0.258971	0.073	0.246	1.00461e-21
TST	0.00650604	-0.0871888	0.136	0.201	1		ELP5	6.10952e-26	-0.280001	0.069	0.236	1.09641e-21
TMEM258	0.00650777	0.140475	0.946	0.888	1		MRPL42	6.15761e-26	-0.335719	0.201	0.411	1.10504e-21
MSL1	0.00650961	-0.0704178	0.199	0.275	1		CDK4	6.55765e-26	-0.340895	0.178	0.381	1.17684e-21
APP	0.00653859	-0.13296	0.663	0.778	1		FBXO17	7.05055e-26	-0.286307	0.091	0.269	1.26529e-21
LSM5	0.00656196	0.141631	0.718	0.64	1		LINC00116	7.1879e-26	-0.341451	0.282	0.511	1.28994e-21
GCSH	0.00656335	-0.0875789	0.278	0.368	1		DDX6	7.31149e-26	-0.346433	0.227	0.443	1.31212e-21
UFSP2	0.00660824	-0.068066	0.14	0.206	1		ARPC4	7.3271e-26	-0.360797	0.443	0.669	1.31492e-21
EI24	0.00662217	0.117387	0.745	0.631	1		GADD45G	7.33821e-26	-0.433728	0.063	0.226	1.31692e-21
OPTN	0.00663406	-0.0747168	0.262	0.35	1		TCEB1	7.88298e-26	-0.366827	0.604	0.754	1.41468e-21
FSCN1	0.00664851	-0.0890876	0.435	0.549	1		IFT22	8.77877e-26	-0.271547	0.078	0.249	1.57544e-21
NKTR	0.00665754	-0.156375	0.337	0.417	1		TM2D2	9.52483e-26	-0.312754	0.149	0.344	1.70933e-21
CDC123	0.00666574	-0.0828856	0.276	0.36	1		MRPS27	9.63357e-26	-0.298133	0.108	0.293	1.72884e-21
CAPNS2	0.00668142	-0.0888374	0.981	0.993	1		KCTD1	1.05099e-25	-0.349065	0.291	0.52	1.88611e-21
CCDC90B	0.00671754	-0.0797208	0.201	0.278	1		MED11	1.05638e-25	-0.343752	0.147	0.336	1.89578e-21
SPTBN5	0.00672914	-0.0676675	0.23	0.32	1		UBE2R2	1.13659e-25	-0.33009	0.167	0.366	2.03973e-21
CCNG1	0.00673035	-0.0937929	0.199	0.27	1		HMGCL	1.37253e-25	-0.283961	0.121	0.309	2.46314e-21
CAT	0.00673088	-0.122739	0.318	0.391	1		MFAP1	1.45373e-25	-0.306832	0.165	0.364	2.60886e-21
DEGS1	0.00673418	-0.120222	0.923	0.951	1		NME1	1.48743e-25	-0.368522	0.746	0.813	2.66934e-21
ADAM15	0.00682953	-0.129088	0.5	0.599	1		ANAPC11	1.51319e-25	-0.316448	0.909	0.943	2.71558e-21
DDOST	0.00683273	-0.0648728	0.218	0.297	1		TOM1L1	1.55974e-25	-0.274696	0.096	0.275	2.7991e-21
CCND1	0.006848	0.141616	0.939	0.927	1		OFD1	1.59581e-25	-0.345825	0.248	0.463	2.86383e-21
QDPR	0.00687682	-0.0747776	0.144	0.209	1		NUPL2	1.72608e-25	-0.275761	0.076	0.245	3.09762e-21
HMGCS1	0.00689696	-0.177591	0.255	0.333	1		BOD1	1.77028e-25	-0.282287	0.091	0.269	3.17695e-21
AUP1	0.0068991	-0.0685135	0.333	0.443	1		CYSTM1	1.91871e-25	-0.415441	0.34	0.519	3.44332e-21
COA4	0.0069785	-0.0632534	0.226	0.31	1		CDKN2D	1.9207e-25	-0.301958	0.124	0.31	3.44689e-21
SNHG19	0.00702504	0.174641	0.218	0.163	1		TCF25	2.20455e-25	-0.351344	0.416	0.647	3.95629e-21
JTB	0.0070304	-0.111633	0.642	0.715	1		COPRS	2.64509e-25	-0.331583	0.242	0.464	4.74689e-21
CSDE1	0.00705527	0.141138	0.833	0.746	1		PPIH	2.67723e-25	-0.30724	0.134	0.322	4.80455e-21
UBA2	0.00709616	-0.0819324	0.224	0.304	1		LAPTM4A	3.07477e-25	-0.24636	0.984	0.992	5.51798e-21
EIF3I	0.00712475	0.120141	0.822	0.735	1		ZNF511	3.18393e-25	-0.265885	0.09	0.267	5.71389e-21
HNRNPH1	0.00715009	0.18735	0.653	0.594	1		IRX4	3.24908e-25	-0.299388	0.127	0.314	5.8308e-21
TRAPPC12	0.00718512	-0.0852417	0.172	0.241	1		RPAP2	3.31844e-25	-0.287616	0.089	0.264	5.95527e-21
SNX2	0.00719446	-0.0807451	0.172	0.241	1		SLU7	3.40789e-25	-0.300337	0.145	0.34	6.11581e-21
LSM10	0.00721406	-0.0611828	0.167	0.238	1		ESCO1	3.56709e-25	-0.266865	0.08	0.25	6.40151e-21
HNRNPA2B1	0.00721915	-0.106012	0.956	0.967	1		CRBN	3.94132e-25	-0.328354	0.173	0.371	7.0731e-21
DSTN	0.00722116	0.106899	1	0.997	1		MAF1	3.98728e-25	-0.331542	0.226	0.437	7.15558e-21
ATRAID	0.00729217	-0.110241	0.575	0.657	1		TADA3	4.17279e-25	-0.311801	0.198	0.407	7.48848e-21
ADARB1	0.00736655	-0.0587588	0.174	0.247	1		MED16	4.43715e-25	-0.273459	0.103	0.284	7.96291e-21
STARD10	0.00738387	-0.0558549	0.222	0.307	1		MT4	4.49293e-25	0.271353	0.557	0.303	8.06302e-21
MRPS23	0.00739048	-0.084574	0.197	0.269	1		BZW2	4.55956e-25	-0.327237	0.196	0.405	8.18258e-21
CHMP2A	0.0074351	-0.100967	0.912	0.923	1		SPATS2L	4.63071e-25	-0.333849	0.225	0.435	8.31027e-21
ARPC4	0.00747704	-0.124674	0.54	0.641	1		TAF12	4.66506e-25	-0.307692	0.153	0.346	8.37192e-21
PDCD6IP	0.00749382	-0.0721646	0.456	0.576	1		PNRC2	4.7676e-25	-0.315198	0.163	0.359	8.55593e-21
FBXW2	0.00751358	-0.0932355	0.199	0.272	1		PITPNA-AS1	4.81696e-25	-0.302169	0.131	0.318	8.64452e-21
FAM89B	0.00752301	-0.0822846	0.31	0.398	1		ELP6	5.30759e-25	-0.259637	0.08	0.25	9.525e-21
GLTP	0.00753787	-0.0888995	0.303	0.392	1		PFN2	5.32745e-25	-0.317283	0.146	0.34	9.56064e-21
NAE1	0.00755181	-0.0809156	0.224	0.299	1		HOXC13	5.67242e-25	-0.315596	0.244	0.469	1.01797e-20
RAD23B	0.00757309	-0.140651	0.72	0.775	1		TTC3	5.87693e-25	-0.356605	0.534	0.738	1.05467e-20
PSMG3	0.00759066	-0.0708903	0.295	0.394	1		GCLM	6.03309e-25	-0.353835	0.244	0.453	1.0827e-20
ZNF593	0.00769133	0.171494	0.295	0.243	1		ENAH	6.2033e-25	-0.403714	0.506	0.703	1.11324e-20
TIMM13	0.00771647	0.12876	0.835	0.75	1		GSN	6.45682e-25	0.424442	0.971	0.958	1.15874e-20
MRPL17	0.00772046	-0.0839612	0.241	0.321	1		CKAP4	6.66879e-25	0.53597	0.44	0.279	1.19678e-20
ZCRB1	0.00772127	-0.0500543	0.322	0.423	1		TCEA3	6.83615e-25	-0.245601	0.053	0.209	1.22682e-20
PTPMT1	0.00779913	-0.0559659	0.257	0.349	1		UNC50	7.07853e-25	-0.314854	0.192	0.398	1.27031e-20
MTA3	0.0078826	-0.0844047	0.176	0.244	1		AAMDC	7.0834e-25	-0.312293	0.152	0.342	1.27119e-20
SSR3	0.0079233	-0.119937	0.49	0.605	1		TMEM223	7.25878e-25	-0.265013	0.087	0.259	1.30266e-20
ARHGDIA	0.00798125	-0.0904842	0.504	0.609	1		EPS8	7.31355e-25	-0.268604	0.06	0.219	1.31249e-20
SELT	0.00810809	-0.0531383	0.333	0.436	1		SLC25A28	7.76574e-25	-0.314343	0.158	0.351	1.39364e-20
ATPIF1	0.0081933	-0.0844478	0.944	0.952	1		STX8	9.14052e-25	-0.305463	0.207	0.414	1.64036e-20
TMEM132A	0.00819565	-0.0763669	0.201	0.278	1		ZNF750	9.36508e-25	-0.347657	0.24	0.453	1.68066e-20
NAPA	0.00821439	-0.0925028	0.377	0.467	1		CASK	9.64223e-25	-0.324761	0.22	0.426	1.73039e-20
PAK4	0.00832008	-0.0754783	0.146	0.212	1		TMEM183A	9.67524e-25	-0.290455	0.156	0.358	1.73632e-20
HSPE1	0.00833069	-0.108474	0.636	0.702	1		HIST1H4C	9.71139e-25	-0.307909	0.13	0.318	1.74281e-20
PRRC2C	0.00835733	0.223099	0.427	0.401	1		TANC2	1.02203e-24	-0.292756	0.131	0.318	1.83413e-20
NTRK2	0.00842606	-0.135835	0.146	0.208	1		VTI1B	1.02455e-24	-0.324971	0.218	0.428	1.83867e-20
APOC1	0.00842668	0.174998	0.895	0.846	1		ATP6V1F	1.03722e-24	-0.319012	0.817	0.893	1.86139e-20
SHMT2	0.00843028	-0.0953653	0.19	0.259	1		NME4	1.08205e-24	-0.330731	0.144	0.328	1.94184e-20
VPS26B	0.00843137	-0.0619791	0.169	0.241	1		FADD	1.08353e-24	-0.265304	0.104	0.284	1.94451e-20
MUC15	0.00849387	-0.080395	0.153	0.218	1		ERH	1.15827e-24	-0.288655	0.911	0.926	2.07864e-20
RPL24	0.00859965	-0.0742272	1	1	1		DTYMK	1.19471e-24	-0.276706	0.097	0.272	2.14403e-20
IMPDH2	0.00866136	0.0949633	0.594	0.491	1		UBE2A	1.22159e-24	-0.34383	0.306	0.526	2.19226e-20
PTK7	0.00867483	-0.0526451	0.192	0.275	1		ACTL6A	1.23522e-24	-0.311209	0.182	0.381	2.21672e-20
PTBP1	0.00873165	-0.0752573	0.276	0.368	1		RAB25	1.34895e-24	-0.320364	0.676	0.821	2.42083e-20
MAP2K1	0.00875078	-0.0745149	0.161	0.227	1		LTBP2	1.35436e-24	-0.288684	0.088	0.258	2.43054e-20
POLR2E	0.00875552	0.105575	0.552	0.462	1		ROCK2	1.37172e-24	-0.252381	0.067	0.23	2.4617e-20
COPG1	0.00885807	-0.0644303	0.178	0.247	1		TMEM106C	1.50605e-24	-0.327934	0.176	0.374	2.70277e-20
PDHA1	0.00889357	-0.0603726	0.174	0.244	1		DHRS7	1.51135e-24	-0.344664	0.264	0.472	2.71227e-20
CISD1	0.00891117	-0.0957397	0.199	0.27	1		NDUFAF3	1.5147e-24	-0.345225	0.39	0.619	2.71829e-20
LRRC41	0.00892941	-0.0683982	0.174	0.246	1		NDUFA11	1.53881e-24	-0.280551	0.96	0.98	2.76154e-20
PDIA4	0.00893857	-0.0632876	0.222	0.302	1		C15orf61	1.54648e-24	-0.300297	0.122	0.304	2.77531e-20
KLC1	0.00898702	-0.0513398	0.23	0.312	1		PRPSAP1	1.69952e-24	-0.281681	0.12	0.303	3.04997e-20
KRR1	0.00900094	-0.0684278	0.167	0.237	1		P4HA2	1.74574e-24	-0.332129	0.212	0.414	3.1329e-20
ARL4C	0.00901598	-0.0899702	0.199	0.272	1		PEPD	1.76251e-24	-0.272665	0.125	0.311	3.16301e-20
RAN	0.0090365	-0.0916009	0.964	0.955	1		SH3GLB1	1.79793e-24	-0.360825	0.342	0.562	3.22657e-20
ARHGAP32	0.00909001	-0.0734769	0.266	0.353	1		NAPA	2.10699e-24	-0.333955	0.293	0.519	3.78121e-20
RPL22	0.0091115	-0.0879084	1	1	1		TP53TG1	2.11699e-24	-0.330794	0.391	0.628	3.79916e-20
COMMD6	0.00914374	-0.0916872	0.987	0.993	1		PRPF31	2.32709e-24	-0.284169	0.191	0.4	4.17619e-20
IDS	0.0091574	-0.0671245	0.144	0.209	1		EIF2AK4	2.41913e-24	-0.274448	0.065	0.223	4.34136e-20
TUBGCP2	0.00917471	-0.0926933	0.151	0.212	1		ROCK1	2.52141e-24	-0.312268	0.163	0.356	4.52492e-20
DNTTIP1	0.00926611	-0.057062	0.153	0.218	1		USE1	2.60046e-24	-0.308874	0.18	0.378	4.66678e-20
SLTM	0.00932712	0.202688	0.312	0.269	1		DHX29	2.6319e-24	-0.301858	0.156	0.353	4.7232e-20
AP4M1	0.00940989	0.145675	0.232	0.179	1		YTHDF2	2.7184e-24	-0.319354	0.229	0.442	4.87843e-20
RNF149	0.00945592	0.179443	0.364	0.314	1		GPATCH2	2.72173e-24	-0.252543	0.094	0.269	4.88442e-20
RAB11B	0.00948056	-0.0676469	0.282	0.376	1		FLOT1	2.90174e-24	-0.270428	0.111	0.292	5.20746e-20
RREB1	0.00948441	-0.086081	0.163	0.231	1		CCT6A	2.97646e-24	-0.345998	0.569	0.735	5.34155e-20
NOP58	0.00950438	-0.0962089	0.195	0.262	1		CCDC59	3.25053e-24	-0.321352	0.151	0.339	5.83339e-20
GGPS1	0.00951224	-0.0537589	0.155	0.222	1		XPA	3.49254e-24	-0.29947	0.129	0.31	6.26772e-20
AP2M1	0.0095594	0.114092	0.833	0.73	1		MRPL39	3.52819e-24	-0.25358	0.074	0.237	6.3317e-20
FLYWCH2	0.00957883	-0.0662983	0.144	0.205	1		GBAS	3.70031e-24	-0.256672	0.1	0.278	6.64058e-20
PRNP	0.00961794	-0.0518584	0.414	0.535	1		IDH3G	4.09033e-24	-0.328269	0.229	0.437	7.3405e-20
DCTN6	0.00968812	-0.0737644	0.264	0.349	1		MRPS16	4.64307e-24	-0.326232	0.36	0.589	8.33246e-20
EXOSC1	0.00974741	-0.0563443	0.165	0.235	1		RNF19B	4.80765e-24	-0.288272	0.107	0.284	8.62781e-20
MAGED1	0.00977	-0.0947026	0.28	0.358	1		FBXO28	4.86331e-24	-0.338292	0.249	0.451	8.72769e-20
EML4	0.00980662	-0.0727968	0.195	0.269	1		NDFIP1	4.90991e-24	-0.312192	0.327	0.558	8.81132e-20
HMGCR	0.0098211	-0.0928469	0.322	0.407	1		SHPRH	5.06671e-24	-0.294617	0.11	0.288	9.09272e-20
KLHDC2	0.00986461	-0.0883029	0.211	0.282	1		ARMC10	5.18352e-24	-0.346133	0.317	0.533	9.30235e-20
MAD2L2	0.00988168	-0.0652879	0.167	0.235	1		RNASEH2B	5.34617e-24	-0.265827	0.085	0.252	9.59424e-20
JAK1	0.00993624	-0.0765877	0.276	0.362	1		PSMD6	5.46681e-24	-0.323992	0.308	0.529	9.81073e-20
UPF2	0.00998903	0.16556	0.22	0.172	1		SMC5	5.68818e-24	-0.292205	0.096	0.265	1.0208e-19
AP3D1	0.00999329	-0.0687035	0.144	0.208	1		LYRM5	5.88418e-24	-0.278997	0.149	0.341	1.05597e-19
ALG5	0.0100874	-0.0782853	0.174	0.238	1		PGM1	5.92624e-24	-0.239585	0.058	0.213	1.06352e-19
VEGFB	0.0101896	-0.0759963	0.167	0.231	1		NEMF	5.95521e-24	-0.337895	0.235	0.439	1.06872e-19
MRPS15	0.0102072	-0.115542	0.37	0.449	1		AHCY	6.2339e-24	-0.288126	0.074	0.236	1.11873e-19
TUBB6	0.0102177	-0.0690873	0.437	0.552	1		EBAG9	6.33683e-24	-0.27236	0.107	0.284	1.13721e-19
SUCLG1	0.010284	0.109201	0.579	0.5	1		PTTG1IP	6.91106e-24	-0.313495	0.199	0.398	1.24026e-19
KMT2E	0.0103718	-0.0602427	0.28	0.374	1		PPIL4	7.1655e-24	-0.246016	0.083	0.25	1.28592e-19
AKAP13	0.0104544	-0.110423	0.238	0.307	1		GOSR1	7.30981e-24	-0.277127	0.107	0.284	1.31182e-19
PIM1	0.010502	-0.0841426	0.146	0.209	1		SSSCA1	7.74086e-24	-0.338539	0.266	0.474	1.38917e-19
MARK3	0.0105103	-0.11757	0.249	0.32	1		EXOSC8	9.93294e-24	-0.285386	0.136	0.323	1.78256e-19
CORO1B	0.010608	-0.0810922	0.232	0.308	1		CTDNEP1	1.02477e-23	-0.306538	0.269	0.488	1.83904e-19
FZD3	0.0106089	-0.068019	0.37	0.475	1		POLR2J	1.04208e-23	-0.333263	0.471	0.669	1.87012e-19
KMT2C	0.0106326	-0.0794641	0.209	0.283	1		CCDC115	1.04304e-23	-0.320173	0.293	0.514	1.87184e-19
ALDH3B2	0.0106442	-0.053223	0.337	0.435	1		NCBP2	1.06457e-23	-0.348737	0.251	0.458	1.91047e-19
ETHE1	0.0106946	-0.0655633	0.222	0.302	1		LSM14A	1.07126e-23	-0.300875	0.231	0.449	1.92248e-19
SF1	0.0107796	0.164081	0.469	0.426	1		SPCS2	1.19065e-23	-0.316522	0.796	0.882	2.13674e-19
PDCD5	0.0107845	0.103145	0.732	0.647	1		HADH	1.19246e-23	-0.283792	0.125	0.306	2.13999e-19
TAF12	0.0108599	-0.067151	0.142	0.205	1		ZNF24	1.21866e-23	-0.287726	0.156	0.349	2.187e-19
TRIM16	0.0108619	-0.0919133	0.172	0.234	1		C3orf58	1.22962e-23	-0.312404	0.189	0.384	2.20667e-19
GNL1	0.0109258	-0.0660486	0.18	0.249	1		CD46	1.23071e-23	-0.310078	0.176	0.371	2.20864e-19
EIF6	0.0109577	-0.0719092	0.883	0.878	1		ERICH1	1.2748e-23	-0.274805	0.129	0.313	2.28776e-19
DNAJB1	0.0110361	0.13355	0.454	0.41	1		NDUFS4	1.31101e-23	-0.343656	0.567	0.74	2.35275e-19
MRPL51	0.0111151	-0.0845129	0.883	0.878	1		LRP6	1.34953e-23	-0.273724	0.11	0.286	2.42187e-19
PNPLA2	0.0111314	-0.0798132	0.144	0.203	1		SERPINB1	1.36452e-23	-0.262899	0.08	0.241	2.44876e-19
PSMD11	0.0111769	-0.0695625	0.301	0.394	1		DALRD3	1.42871e-23	-0.293247	0.182	0.377	2.56396e-19
IL17RC	0.0111888	-0.0744634	0.153	0.215	1		ASCL2	1.47884e-23	-0.235509	0.07	0.228	2.65393e-19
VDAC1	0.01121	0.127499	0.868	0.795	1		DCP2	1.49607e-23	-0.229029	0.06	0.214	2.68484e-19
CALM2	0.0112167	0.128871	0.981	0.962	1		CTSC	1.54397e-23	-0.417992	0.712	0.888	2.77081e-19
KIF1B	0.0112209	-0.0918823	0.211	0.279	1		EGR2	1.70339e-23	0.489152	0.419	0.26	3.0569e-19
UBE2N	0.0113092	0.114766	0.546	0.456	1		PLEC	1.76313e-23	0.468055	0.539	0.383	3.16412e-19
CDC26	0.0113748	-0.076667	0.167	0.234	1		CWH43	1.80216e-23	-0.369762	0.37	0.56	3.23415e-19
SDHD	0.011394	-0.076102	0.251	0.334	1		PLXNB1	1.83883e-23	0.450276	0.436	0.275	3.29997e-19
LRPAP1	0.0114211	0.172338	0.341	0.292	1		SHMT2	1.94943e-23	-0.319521	0.172	0.36	3.49844e-19
PRMT2	0.0114314	-0.0776613	0.318	0.411	1		FLRT3	1.96967e-23	-0.360134	0.246	0.442	3.53476e-19
SRA1	0.0115431	-0.0911787	0.257	0.33	1		MVB12A	2.02863e-23	-0.279932	0.138	0.323	3.64058e-19
DARS	0.0116472	-0.0860692	0.381	0.484	1		NCOR1	2.14883e-23	-0.306468	0.276	0.495	3.85629e-19
BSDC1	0.0116851	-0.0539712	0.182	0.251	1		SDHAF3	2.18006e-23	-0.263818	0.111	0.285	3.91234e-19
MBNL2	0.011767	-0.0998017	0.262	0.337	1		MORN2	2.42033e-23	-0.257129	0.089	0.254	4.34352e-19
MACROD1	0.0118344	-0.0693125	0.161	0.227	1		BFAR	2.52236e-23	-0.234939	0.063	0.217	4.52663e-19
GSDMD	0.0118979	-0.0834521	0.165	0.228	1		STAU1	2.76399e-23	-0.321325	0.228	0.433	4.96025e-19
TIAL1	0.0121273	-0.0710602	0.209	0.282	1		AGL	2.79113e-23	-0.292424	0.117	0.292	5.00895e-19
ERBB3	0.0121531	-0.0843964	0.343	0.432	1		MRPL3	2.79866e-23	-0.299695	0.253	0.472	5.02247e-19
PCYOX1	0.0121879	-0.102633	0.234	0.305	1		SERPINB5	2.81025e-23	0.353853	0.907	0.817	5.04327e-19
DHCR7	0.0122061	-0.086627	0.452	0.576	1		GSDMD	2.97148e-23	-0.259428	0.119	0.298	5.33261e-19
CLASP1	0.0122208	-0.076399	0.142	0.201	1		RMDN1	3.02056e-23	-0.290354	0.126	0.302	5.4207e-19
GNL2	0.0123448	-0.0519913	0.144	0.208	1		PFDN2	3.02906e-23	-0.318924	0.676	0.823	5.43596e-19
ASAH1	0.0124665	-0.0603618	0.169	0.24	1		HSD17B4	3.05864e-23	-0.285926	0.152	0.344	5.48903e-19
HNRNPUL1	0.0125029	-0.0753491	0.192	0.262	1		POP7	3.07704e-23	-0.300297	0.224	0.43	5.52206e-19
SDHAF2	0.0125826	-0.0767836	0.176	0.238	1		DUSP1	3.18881e-23	-0.459842	0.288	0.493	5.72264e-19
SVIP	0.0127218	-0.0736988	0.289	0.372	1		OCIAD2	3.43228e-23	-0.338133	0.692	0.831	6.15957e-19
SLC9A3R1	0.0127875	-0.0619791	0.184	0.253	1		RAB38	3.51773e-23	-0.330247	0.312	0.519	6.31291e-19
OBSL1	0.0128623	-0.0643977	0.176	0.241	1		NOC3L	3.55099e-23	-0.240152	0.064	0.217	6.37261e-19
GTF3A	0.0128799	-0.0573603	0.232	0.31	1		NAP1L4	3.62549e-23	-0.320074	0.27	0.487	6.5063e-19
C16orf74	0.0129398	-0.0975643	0.157	0.217	1		LSM1	3.75204e-23	-0.306102	0.261	0.474	6.73342e-19
RPL29	0.0129398	0.0731972	1	1	1		HLA-A	3.7631e-23	-0.346169	0.196	0.396	6.75326e-19
JUP	0.0130288	-0.071417	0.99	0.991	1		AP1M2	4.20259e-23	-0.276318	0.115	0.291	7.54197e-19
CFAP20	0.0130779	-0.0595646	0.18	0.247	1		NT5DC1	4.37366e-23	-0.246631	0.084	0.247	7.84898e-19
ITGAV	0.0130945	-0.0546823	0.169	0.234	1		COQ9	4.81095e-23	-0.257363	0.111	0.284	8.63373e-19
MED4	0.0130973	0.0794247	0.533	0.435	1		HSPA4L	4.89247e-23	-0.373438	0.385	0.591	8.78003e-19
IFI27L2	0.0131225	-0.0952472	0.9	0.924	1		2021-09-09	4.99333e-23	-0.286911	0.144	0.329	8.96103e-19
GINM1	0.0132236	-0.0621067	0.144	0.203	1		ACTR3	5.23056e-23	-0.340289	0.348	0.563	9.38676e-19
LDHA	0.0132385	-0.0982812	0.996	0.987	1		NELFE	5.42753e-23	-0.298599	0.242	0.452	9.74024e-19
TMA7	0.0132614	-0.0666467	1	1	1		DUSP11	5.51653e-23	-0.285997	0.156	0.342	9.89996e-19
COMMD8	0.013311	-0.0737784	0.207	0.276	1		KLHDC8B	5.71775e-23	-0.260283	0.094	0.261	1.02611e-18
EIF4A3	0.0133404	-0.0694258	0.312	0.404	1		HDDC3	5.94902e-23	-0.265276	0.125	0.303	1.06761e-18
PIGT	0.0133727	-0.0662514	0.151	0.211	1		GSTK1	6.38289e-23	-0.340862	0.433	0.653	1.14547e-18
POU3F1	0.0135116	0.118568	0.201	0.15	1		COPE	6.49604e-23	-0.30822	0.784	0.866	1.16578e-18
SUB1	0.0135194	-0.0609218	0.992	0.985	1		PURA	6.5556e-23	-0.316439	0.207	0.406	1.17647e-18
C3orf14	0.0135522	-0.0924365	0.167	0.227	1		C8orf82	6.75824e-23	-0.283069	0.145	0.325	1.21283e-18
PPIH	0.013559	-0.0651922	0.174	0.238	1		NUBP2	6.80736e-23	-0.316204	0.257	0.465	1.22165e-18
BNIPL	0.0136631	-0.0757857	0.337	0.426	1		RAB2A	6.84375e-23	-0.334973	0.572	0.752	1.22818e-18
ARHGAP1	0.01377	-0.0519913	0.14	0.202	1		ATP1B1	6.94631e-23	-0.322196	0.231	0.443	1.24658e-18
ANXA4	0.0137967	-0.0843243	0.337	0.422	1		PRKCDBP	7.91646e-23	-0.255406	0.088	0.252	1.42069e-18
PSMD1	0.0138116	-0.0554129	0.274	0.362	1		TMX2	7.96674e-23	-0.266739	0.166	0.362	1.42971e-18
SNRPG	0.0139098	-0.0767709	0.816	0.833	1		ATF7	8.34312e-23	-0.268591	0.111	0.281	1.49726e-18
TMA16	0.0140199	0.130866	0.201	0.151	1		PHAX	8.62934e-23	-0.264581	0.111	0.284	1.54862e-18
SMUG1	0.0140199	-0.0644468	0.172	0.237	1		PYURF	8.75753e-23	-0.34165	0.63	0.765	1.57163e-18
PSME1	0.0140264	-0.115975	0.63	0.708	1		CINP	9.05902e-23	-0.263583	0.121	0.299	1.62573e-18
COX7A2L	0.0140476	0.125634	0.776	0.696	1		NAPG	9.50265e-23	-0.240035	0.063	0.215	1.70535e-18
RCC2	0.014086	-0.065118	0.18	0.249	1		SELM	1.00144e-22	-0.287535	0.065	0.215	1.79719e-18
TINCR	0.0140914	0.149283	0.297	0.247	1		PPP1CC	1.01705e-22	-0.298943	0.235	0.442	1.8252e-18
FOXO3	0.0140921	-0.0775678	0.165	0.227	1		RPL36	1.06685e-22	0.17704	1	1	1.91456e-18
FAM134A	0.0140959	-0.0837867	0.224	0.295	1		CYP39A1	1.10723e-22	-0.258881	0.102	0.271	1.98703e-18
DDX18	0.0141228	0.184175	0.385	0.343	1		MBIP	1.12085e-22	-0.248509	0.078	0.234	2.01148e-18
EGFR	0.014123	-0.0741521	0.232	0.311	1		MNAT1	1.13633e-22	-0.262739	0.094	0.258	2.03925e-18
SLC25A5	0.0141562	0.126015	0.941	0.9	1		ABHD14B	1.16027e-22	-0.234174	0.058	0.208	2.08222e-18
EMC4	0.014338	-0.10692	0.556	0.626	1		NDUFS3	1.17102e-22	-0.32199	0.453	0.655	2.10152e-18
P4HB	0.0143907	-0.0926364	0.816	0.837	1		CTA-392E5.1	1.18099e-22	-0.400404	0.119	0.284	2.1194e-18
EIF3G	0.0144365	0.101218	0.856	0.772	1		NUTM2B-AS1	1.20018e-22	-0.28414	0.157	0.342	2.15385e-18
TMEM11	0.0144401	-0.0619551	0.195	0.26	1		PRPF38A	1.22281e-22	-0.268447	0.146	0.334	2.19445e-18
SERINC2	0.0145831	-0.0769019	0.149	0.209	1		CARHSP1	1.27624e-22	-0.317209	0.262	0.47	2.29033e-18
SUSD4	0.0146085	-0.0917151	0.301	0.382	1		CASP4	1.27738e-22	-0.326159	0.269	0.467	2.29238e-18
CYP1B1	0.0146318	0.244152	0.724	0.73	1		GATAD1	1.47724e-22	-0.247492	0.079	0.237	2.65105e-18
UGP2	0.0147309	-0.0951007	0.4	0.483	1		SNAPIN	1.55434e-22	-0.299083	0.225	0.429	2.78942e-18
PPM1G	0.0148069	-0.0574812	0.291	0.372	1		SAMD1	1.5701e-22	-0.265855	0.129	0.312	2.81771e-18
COX4I1	0.0148306	-0.0730166	1	1	1		ARHGEF5	1.58803e-22	-0.259493	0.084	0.244	2.84988e-18
GNAI2	0.0148511	-0.0922209	0.316	0.403	1		PSMD12	1.59075e-22	-0.283703	0.216	0.421	2.85476e-18
MRPS16	0.0149019	-0.0507484	0.347	0.451	1		FAM120AOS	1.62789e-22	-0.275459	0.118	0.289	2.92141e-18
NDUFS4	0.0149991	-0.0971924	0.642	0.711	1		DCUN1D5	1.76717e-22	-0.284429	0.161	0.346	3.17136e-18
SOD2	0.0150702	-0.0687035	0.155	0.215	1		TMEM59	1.77596e-22	-0.266117	0.946	0.966	3.18714e-18
POLR2I	0.015334	0.0909181	0.749	0.635	1		EIF3M	1.83639e-22	-0.334674	0.715	0.817	3.29558e-18
H3F3A	0.0153836	-0.0679462	1	1	1		2021-03-02	1.86484e-22	-0.282015	0.12	0.291	3.34664e-18
NCOR2	0.0154539	-0.0695486	0.142	0.201	1		TMF1	2.1166e-22	-0.270428	0.119	0.291	3.79846e-18
APEX1	0.0155373	0.127562	0.525	0.458	1		TMOD3	2.1391e-22	-0.296705	0.174	0.362	3.83882e-18
EIF4G1	0.0155743	-0.052527	0.372	0.474	1		PDHB	2.18364e-22	-0.299509	0.222	0.426	3.91875e-18
TCF12	0.0156155	-0.115128	0.404	0.49	1		MTDH	2.22208e-22	-0.349264	0.6	0.742	3.98774e-18
CARHSP1	0.0157179	-0.0595646	0.289	0.372	1		FAM83B	2.26313e-22	-0.243821	0.079	0.237	4.06142e-18
FNTA	0.0157559	-0.0809382	0.27	0.344	1		CAMTA1	2.30071e-22	-0.308326	0.331	0.554	4.12886e-18
COL7A1	0.015777	-0.0788651	0.157	0.217	1		CIAO1	2.36483e-22	-0.260994	0.124	0.3	4.24393e-18
LAMA5	0.0160707	-0.0893617	0.18	0.241	1		ARHGEF35	2.54337e-22	-0.266839	0.117	0.287	4.56433e-18
NUDT5	0.0161036	-0.0952237	0.27	0.339	1		RBM8A	2.56272e-22	-0.282334	0.862	0.902	4.59905e-18
HMCES	0.0161147	-0.0556367	0.195	0.265	1		PNKP	2.63131e-22	-0.258069	0.113	0.286	4.72215e-18
SLC44A2	0.0161337	-0.0789099	0.236	0.308	1		ATG5	2.68338e-22	-0.255536	0.093	0.256	4.8156e-18
GAMT	0.0161424	-0.0588279	0.232	0.307	1		C11orf74	2.76368e-22	-0.280324	0.117	0.286	4.95971e-18
HOMER2	0.0161902	-0.0595646	0.176	0.241	1		COBLL1	2.78948e-22	-0.310746	0.144	0.318	5.006e-18
SIVA1	0.0162188	0.179073	0.477	0.432	1		FBXO22	2.99143e-22	-0.276327	0.107	0.273	5.36842e-18
UQCRQ	0.0162649	-0.0721646	0.996	0.997	1		GLO1	3.14533e-22	-0.311576	0.321	0.541	5.64462e-18
SUMO2	0.0163295	0.121532	0.994	0.988	1		LAMTOR5	3.67614e-22	-0.266184	0.794	0.863	6.5972e-18
ATP5D	0.0164905	0.118646	0.985	0.977	1		DGCR2	4.17968e-22	0.370794	0.388	0.225	7.50085e-18
ATP1A1	0.0165286	-0.132999	0.847	0.888	1		XRN2	4.33241e-22	-0.315359	0.23	0.42	7.77494e-18
SULT2B1	0.0166355	-0.0797424	0.209	0.279	1		EEF1E1	4.34295e-22	-0.265199	0.142	0.322	7.79385e-18
C9orf16	0.0166475	-0.0777864	0.971	0.961	1		SYNCRIP	4.39895e-22	-0.342226	0.387	0.602	7.89436e-18
ENO1	0.0166644	0.0914155	0.994	0.999	1		ARHGAP29	4.43579e-22	-0.306454	0.089	0.247	7.96047e-18
MGAT1	0.0167239	-0.0587668	0.176	0.24	1		MRPS11	4.44497e-22	-0.282089	0.206	0.398	7.97694e-18
MRPS21	0.016792	0.12565	0.835	0.756	1		DYRK2	4.67618e-22	-0.26405	0.115	0.284	8.39188e-18
ANAPC11	0.0168438	-0.0859569	0.906	0.926	1		ABT1	4.78994e-22	-0.256318	0.146	0.33	8.59602e-18
SNAPIN	0.0168537	-0.0625118	0.241	0.317	1		POLD2	4.80456e-22	-0.305951	0.236	0.437	8.62227e-18
PIGF	0.016879	-0.0578703	0.142	0.201	1		MOB2	4.87834e-22	-0.271541	0.131	0.306	8.75467e-18
DDX49	0.016881	-0.073664	0.149	0.206	1		FBXO9	4.99592e-22	-0.275601	0.148	0.332	8.96568e-18
FLNA	0.0169005	-0.0864062	0.5	0.593	1		DERL2	5.01513e-22	-0.279891	0.178	0.363	9.00015e-18
BRK1	0.0169008	-0.0889843	0.937	0.93	1		PTPMT1	5.02905e-22	-0.293249	0.212	0.406	9.02514e-18
NR2F6	0.0170597	-0.0619711	0.182	0.249	1		NKAP	5.15351e-22	-0.263444	0.093	0.252	9.24849e-18
NHLRC3	0.0170804	-0.0611251	0.195	0.262	1		MTHFS	5.17676e-22	-0.229354	0.083	0.241	9.29021e-18
MTX3	0.017161	-0.0797424	0.144	0.201	1		PIGF	5.39887e-22	-0.274481	0.158	0.34	9.68881e-18
TROVE2	0.017227	-0.0595646	0.205	0.273	1		UFSP2	5.61512e-22	-0.258024	0.122	0.294	1.00769e-17
CTBP1	0.0172886	-0.094021	0.18	0.241	1		STRA13	5.6588e-22	-0.297052	0.299	0.513	1.01553e-17
TTC1	0.017412	-0.0626341	0.22	0.291	1		SPATS2	5.75635e-22	-0.262096	0.116	0.287	1.03303e-17
C1orf43	0.017433	0.101747	0.5	0.422	1		GPAA1	5.76634e-22	-0.298269	0.309	0.522	1.03483e-17
SSR2	0.0175816	0.0972213	0.776	0.689	1		ATP5S	5.93479e-22	-0.244279	0.09	0.25	1.06506e-17
HSPA4L	0.0176251	-0.102065	0.366	0.442	1		ERCC1	6.20647e-22	-0.30867	0.21	0.404	1.11381e-17
LGALSL	0.0176938	-0.103636	0.285	0.353	1		TSR2	6.32801e-22	-0.284411	0.185	0.374	1.13563e-17
KDELR1	0.0178059	-0.0557529	0.345	0.438	1		DBNL	6.43582e-22	-0.300493	0.26	0.469	1.15497e-17
OSTC	0.0178634	0.146169	0.538	0.491	1		RBBP8	6.4768e-22	-0.222895	0.064	0.214	1.16233e-17
PCMTD1	0.0180424	-0.0781995	0.241	0.311	1		H2AFV	6.75029e-22	-0.333143	0.24	0.437	1.21141e-17
AHSA2	0.0181443	-0.0562211	0.149	0.206	1		MRPL15	7.28764e-22	-0.279827	0.144	0.321	1.30784e-17
UBE2K	0.0181684	-0.0736181	0.241	0.31	1		STX10	7.29296e-22	-0.311833	0.271	0.471	1.30879e-17
CNOT1	0.0181806	-0.0587451	0.159	0.221	1		FLRT2	8.24294e-22	-0.254531	0.093	0.254	1.47928e-17
LUC7L3	0.0182369	0.139967	0.508	0.477	1		CTSD	8.34558e-22	-0.28412	0.737	0.876	1.4977e-17
RPS9	0.018291	-0.0698294	1	1	1		COX14	8.41105e-22	-0.325774	0.531	0.72	1.50945e-17
MAP4K4	0.0184498	-0.0704178	0.209	0.278	1		RWDD1	9.36032e-22	-0.339431	0.675	0.791	1.6798e-17
ATP6V1F	0.0187115	-0.0919375	0.854	0.849	1		FAM32A	9.53039e-22	-0.285508	0.19	0.381	1.71032e-17
UBR4	0.0187446	-0.0857047	0.293	0.368	1		PROM2	9.64354e-22	0.430885	0.484	0.333	1.73063e-17
SRSF7	0.0189107	0.0960194	0.636	0.541	1		PDLIM2	9.7852e-22	-0.303417	0.265	0.47	1.75605e-17
SLC50A1	0.0190517	-0.0537589	0.153	0.212	1		ATP10D	9.84526e-22	-0.262906	0.135	0.311	1.76683e-17
EFNA1	0.0192213	-0.140142	0.358	0.433	1		NR3C1	1.01861e-21	-0.323937	0.247	0.437	1.82799e-17
TMEM261	0.0192647	0.140176	0.586	0.519	1		ADSS	1.09343e-21	-0.244814	0.102	0.268	1.96227e-17
CMPK1	0.0193166	0.160113	0.418	0.368	1		CLINT1	1.10321e-21	-0.287487	0.206	0.398	1.97982e-17
GPATCH8	0.0193524	-0.0555582	0.184	0.25	1		GSK3A	1.17257e-21	-0.213987	0.071	0.223	2.1043e-17
TEX264	0.0194968	-0.062567	0.224	0.295	1		SNRPA	1.19159e-21	-0.232653	0.089	0.249	2.13843e-17
URM1	0.0195289	-0.0525098	0.188	0.254	1		STARD10	1.19722e-21	-0.298957	0.256	0.466	2.14854e-17
FAM83H	0.0197563	-0.105286	0.328	0.398	1		UNC119	1.22181e-21	-0.254215	0.125	0.298	2.19266e-17
RTFDC1	0.0198226	-0.0556281	0.324	0.413	1		ETFA	1.24804e-21	-0.30106	0.325	0.527	2.23974e-17
SIL1	0.0198656	-0.0788436	0.264	0.336	1		MLEC	1.36293e-21	-0.303807	0.199	0.39	2.44591e-17
C7orf50	0.019884	0.11266	0.573	0.516	1		ASCC3	1.3641e-21	-0.257039	0.088	0.245	2.44802e-17
NAGK	0.0198891	-0.0756079	0.745	0.83	1		PPIE	1.36811e-21	-0.292657	0.19	0.376	2.45522e-17
ZDHHC12	0.0199485	-0.0756515	0.264	0.334	1		STK39	1.37111e-21	-0.256554	0.089	0.245	2.4606e-17
FUBP1	0.0199721	-0.0545465	0.151	0.209	1		WDR33	1.39027e-21	-0.277463	0.181	0.368	2.49499e-17
LLNLR-245B6.1	0.0200406	-0.0832044	0.278	0.353	1		PSMB5	1.48625e-21	-0.275477	0.869	0.897	2.66723e-17
ST14	0.0200662	-0.0701566	0.343	0.439	1		SMIM14	1.48632e-21	-0.245509	0.102	0.267	2.66735e-17
TBCB	0.0203111	-0.0521885	0.303	0.385	1		PLRG1	1.48673e-21	-0.290455	0.176	0.358	2.66808e-17
SF3B5	0.02036	0.139106	0.879	0.792	1		TNFAIP8	1.49952e-21	-0.272536	0.107	0.27	2.69104e-17
CFLAR	0.0204483	-0.0617588	0.251	0.323	1		FOSL2	1.54592e-21	0.38709	0.448	0.284	2.77431e-17
METAP1	0.0204512	-0.0658783	0.197	0.26	1		SERPINB13	1.56348e-21	-0.362308	0.172	0.352	2.80582e-17
EMD	0.0206635	-0.0679768	0.287	0.362	1		RPP30	1.57646e-21	-0.259474	0.124	0.292	2.82911e-17
DNAJC5	0.0206758	-0.0846555	0.174	0.231	1		ATP6V0D1	1.68303e-21	-0.319675	0.316	0.519	3.02037e-17
COPA	0.0210437	-0.0932852	0.18	0.237	1		PSMA3	1.69955e-21	-0.325344	0.551	0.694	3.05002e-17
HMG20B	0.0211692	-0.0640639	0.333	0.424	1		CDC123	1.80989e-21	-0.293277	0.224	0.421	3.24803e-17
LSR	0.0211906	-0.0684807	0.293	0.375	1		CAPN1	1.87115e-21	-0.305256	0.392	0.614	3.35797e-17
DYNLRB1	0.0212117	-0.0822082	0.72	0.781	1		RANBP1	1.87984e-21	-0.328999	0.7	0.8	3.37357e-17
DAZAP1	0.0212147	-0.0652277	0.27	0.347	1		GGT6	2.08212e-21	0.344928	0.361	0.2	3.73658e-17
CSTF3	0.021624	-0.058124	0.249	0.324	1		GON4L	2.12264e-21	-0.20204	0.064	0.213	3.80928e-17
NCAPH2	0.0216453	-0.0540805	0.195	0.262	1		OST4	2.23099e-21	-0.234584	0.999	0.999	4.00373e-17
COPS8	0.0218031	-0.0525781	0.209	0.278	1		LMAN2	2.23828e-21	-0.297336	0.444	0.658	4.01682e-17
SUN1	0.0218712	-0.0505554	0.159	0.219	1		C19orf24	2.46309e-21	-0.327718	0.329	0.534	4.42026e-17
POLR2K	0.0219515	0.109216	0.582	0.5	1		PRRG4	2.52378e-21	-0.356091	0.481	0.671	4.52918e-17
MRPL52	0.0220748	0.102687	0.743	0.667	1		ODF2L	2.52541e-21	-0.266361	0.136	0.31	4.53211e-17
KIDINS220	0.0220756	-0.0603672	0.172	0.234	1		ZNF593	2.67268e-21	-0.279165	0.188	0.375	4.79639e-17
GDI1	0.0221746	-0.0823564	0.23	0.297	1		EIF2B1	2.67336e-21	-0.233863	0.09	0.25	4.79761e-17
LRRC1	0.0222052	-0.0737784	0.203	0.263	1		DPP7	2.68943e-21	-0.32227	0.256	0.455	4.82644e-17
MPST	0.022331	-0.082465	0.51	0.606	1		ITGB8	2.70069e-21	-0.324188	0.216	0.401	4.84666e-17
KCTD15	0.0224828	-0.057146	0.178	0.24	1		PDCL3	2.83469e-21	-0.299077	0.212	0.401	5.08714e-17
PRMT1	0.0225369	0.121118	0.502	0.451	1		XPO1	2.97988e-21	-0.280078	0.145	0.319	5.34769e-17
SMARCA2	0.022668	-0.0631119	0.253	0.327	1		PA2G4	3.03035e-21	-0.288182	0.835	0.891	5.43826e-17
ROPN1	0.0227876	-0.107846	0.299	0.365	1		DUS1L	3.07207e-21	-0.259232	0.173	0.362	5.51314e-17
PFDN5	0.0227924	-0.0608382	1	0.997	1		SMAD5	3.15886e-21	-0.358739	0.322	0.515	5.66889e-17
SRP14	0.0228497	-0.0546202	1	1	1		PARD6G	3.48404e-21	-0.31449	0.244	0.436	6.25246e-17
RABGAP1	0.0229794	-0.0739198	0.172	0.231	1		LPCAT2	3.54362e-21	-0.310371	0.211	0.394	6.35939e-17
ABLIM1	0.02303	0.163114	0.59	0.593	1		RPA2	3.63084e-21	-0.27787	0.134	0.302	6.51591e-17
PLEKHG3	0.0230814	-0.0894801	0.291	0.363	1		PARL	3.77686e-21	-0.284047	0.212	0.401	6.77795e-17
ERP44	0.0232193	-0.0643655	0.182	0.241	1		FBXL15	4.14256e-21	-0.284234	0.169	0.346	7.43424e-17
RHOD	0.0233173	-0.0703713	0.262	0.334	1		SDHAF2	4.14268e-21	-0.24353	0.121	0.291	7.43445e-17
SNX6	0.0233743	-0.0729436	0.247	0.312	1		TERF1	4.46731e-21	-0.252174	0.125	0.299	8.01704e-17
SUCLA2	0.0233884	-0.0579713	0.188	0.25	1		KMT2E	4.50435e-21	-0.313811	0.298	0.507	8.08351e-17
PKP3	0.02343	0.147674	0.918	0.887	1		JAG1	4.74896e-21	-0.349451	0.56	0.768	8.52248e-17
ITFG1	0.0236549	-0.0849674	0.236	0.299	1		TMEM237	4.79556e-21	-0.277257	0.139	0.312	8.60611e-17
ANKRD17	0.0236894	-0.0504309	0.157	0.217	1		ASF1A	5.23591e-21	-0.238922	0.117	0.284	9.39637e-17
COPS3	0.0236934	-0.0770327	0.192	0.251	1		CTD-2336O2.1	5.45465e-21	-0.281507	0.157	0.332	9.78892e-17
AGRN	0.0236987	-0.0686407	0.153	0.209	1		BLOC1S6	5.86643e-21	-0.221966	0.081	0.235	1.05279e-16
HCFC1R1	0.0237846	-0.10529	0.349	0.424	1		MEIS2	5.93949e-21	-0.271827	0.161	0.339	1.0659e-16
MTF2	0.0239131	-0.0578821	0.157	0.212	1		CNOT2	6.10306e-21	-0.287827	0.178	0.357	1.09525e-16
ERP29	0.0240304	-0.0753664	0.508	0.578	1		SYF2	6.28509e-21	-0.320093	0.416	0.62	1.12792e-16
CNP	0.0240896	-0.0785692	0.331	0.411	1		SRRD	6.68333e-21	-0.2335	0.064	0.206	1.19939e-16
COPZ2	0.0241378	-0.0559442	0.253	0.33	1		CERS2	6.72891e-21	-0.221506	0.065	0.209	1.20757e-16
SPSB3	0.0241543	0.144675	0.301	0.259	1		SRP68	6.86261e-21	-0.290223	0.212	0.399	1.23156e-16
CLINT1	0.0243804	-0.0924078	0.203	0.262	1		LGMN	6.99062e-21	-0.2351	0.072	0.221	1.25454e-16
ZDHHC3	0.0244343	-0.0713417	0.328	0.41	1		BEX2	7.22585e-21	-0.30417	0.165	0.341	1.29675e-16
ITGB5	0.0246398	-0.0589137	0.291	0.374	1		SMIM15	7.54034e-21	-0.305782	0.213	0.392	1.35319e-16
MRPS7	0.0247281	-0.0740992	0.429	0.52	1		YTHDC1	8.23168e-21	-0.250997	0.138	0.314	1.47726e-16
FXR1	0.0247415	-0.0508521	0.184	0.246	1		SRSF11	8.47454e-21	-0.306857	0.619	0.781	1.52084e-16
SCAP	0.0248315	-0.0637114	0.161	0.218	1		DENR	8.49782e-21	-0.262429	0.193	0.384	1.52502e-16
SLC38A2	0.0248377	-0.139081	0.54	0.619	1		TMEM126A	8.69071e-21	-0.27359	0.185	0.368	1.55964e-16
DEF8	0.0249194	-0.0748911	0.18	0.238	1		CLDN1	8.80545e-21	0.418776	0.906	0.854	1.58023e-16
VAPA	0.0250205	0.126676	0.885	0.81	1		CYP1B1	8.86184e-21	0.41881	0.812	0.742	1.59035e-16
MRPS28	0.0251634	-0.0658991	0.199	0.26	1		RPLP2	8.96301e-21	0.164985	1	1	1.6085e-16
GSPT1	0.0252677	-0.061663	0.278	0.356	1		NSRP1	9.42653e-21	-0.31417	0.246	0.439	1.69169e-16
TNFRSF12A	0.025288	0.149715	0.408	0.359	1		AK2	9.61214e-21	-0.291054	0.38	0.595	1.725e-16
MYO9A	0.0254727	-0.0772047	0.155	0.208	1		NFKBIL1	9.78318e-21	-0.203565	0.071	0.219	1.75569e-16
PRPF31	0.0255131	-0.0580024	0.203	0.266	1		FAM200B	1.04668e-20	-0.291162	0.221	0.414	1.87838e-16
EIF2S1	0.0258326	-0.0579553	0.176	0.235	1		PAPOLA	1.08722e-20	-0.297945	0.358	0.574	1.95113e-16
LINC00640	0.025912	-0.0898692	0.163	0.214	1		IFT57	1.09696e-20	-0.217554	0.075	0.227	1.9686e-16
PFKL	0.025913	-0.0617439	0.431	0.523	1		WDR61	1.09855e-20	-0.299662	0.311	0.52	1.97146e-16
PHB	0.0259858	-0.0878844	0.536	0.602	1		NSMCE1	1.11671e-20	-0.267034	0.236	0.437	2.00404e-16
TMEM159	0.0261836	-0.0645783	0.354	0.438	1		EXOSC1	1.18552e-20	-0.2664	0.178	0.358	2.12754e-16
GTF2I	0.0262022	-0.0872853	0.672	0.719	1		COX20	1.18834e-20	-0.309725	0.345	0.548	2.13259e-16
CHMP1A	0.0262383	-0.0580887	0.241	0.312	1		ZFAND1	1.24354e-20	-0.255951	0.151	0.327	2.23166e-16
CC2D1A	0.0263303	-0.0692471	0.18	0.237	1		RSL24D1	1.24661e-20	-0.311572	0.562	0.707	2.23716e-16
SWI5	0.0265428	-0.0505194	0.222	0.289	1		COPB2	1.30735e-20	-0.308622	0.231	0.419	2.34617e-16
NDUFV2	0.0265631	0.101661	0.743	0.67	1		FH	1.3325e-20	-0.261135	0.128	0.293	2.39131e-16
SNX5	0.0266399	-0.0685789	0.167	0.222	1		RYK	1.36565e-20	-0.259981	0.175	0.356	2.45079e-16
POMP	0.0267042	-0.0718173	0.958	0.948	1		TXNDC12	1.38515e-20	-0.26347	0.138	0.308	2.4858e-16
ESRP1	0.0267281	-0.0866094	0.285	0.355	1		RASSF6	1.39815e-20	-0.250633	0.064	0.203	2.50912e-16
PLXDC2	0.0268162	-0.0859974	0.259	0.327	1		SDR16C5	1.41745e-20	0.360263	0.274	0.135	2.54376e-16
KDSR	0.0270313	-0.06772	0.165	0.221	1		FAM129A	1.45354e-20	-0.2809	0.166	0.343	2.60853e-16
NDUFA4	0.0271391	-0.0706959	0.994	0.975	1		TCP1	1.5201e-20	-0.290226	0.38	0.586	2.72797e-16
PNISR	0.027512	0.14129	0.588	0.539	1		COMMD9	1.5769e-20	-0.242546	0.112	0.275	2.82991e-16
RALBP1	0.0275125	0.130855	0.454	0.398	1		NFYC	1.57806e-20	-0.265438	0.137	0.304	2.83198e-16
RHOV	0.0276239	-0.109038	0.59	0.685	1		IMPDH2	1.59327e-20	-0.31975	0.373	0.576	2.85928e-16
EEA1	0.0277726	0.132669	0.274	0.228	1		B3GAT3	1.83214e-20	-0.252402	0.135	0.304	3.28796e-16
POLDIP2	0.0278047	-0.0656391	0.312	0.385	1		ZSCAN18	1.83916e-20	-0.232928	0.085	0.236	3.30056e-16
TWISTNB	0.0278425	-0.0793957	0.153	0.205	1		CLPTM1L	1.84859e-20	-0.293303	0.238	0.428	3.31748e-16
RNF139	0.0278698	-0.0553474	0.153	0.206	1		TBC1D7	1.92111e-20	-0.241647	0.13	0.3	3.44763e-16
CD44	0.0280143	0.112325	0.931	0.932	1		ACOT13	1.92145e-20	-0.284226	0.147	0.315	3.44823e-16
FH	0.0280333	-0.0570533	0.153	0.208	1		ISCA1	1.97824e-20	-0.243734	0.099	0.254	3.55015e-16
AKT2	0.0281501	-0.0595646	0.174	0.231	1		SDC2	2.20793e-20	-0.359231	0.5	0.679	3.96235e-16
GPR155	0.0281623	-0.0766645	0.195	0.254	1		RDX	2.26007e-20	-0.312466	0.297	0.491	4.05593e-16
RNF181	0.0285702	-0.0648784	0.623	0.724	1		PHACTR4	2.26272e-20	-0.227011	0.081	0.232	4.06067e-16
NFE2L1	0.028636	-0.0793793	0.272	0.347	1		PGRMC1	2.28343e-20	-0.291309	0.194	0.374	4.09784e-16
BCKDK	0.0289281	-0.0756515	0.259	0.324	1		MTX2	2.35938e-20	-0.2715	0.215	0.403	4.23414e-16
C1orf35	0.0289798	0.166748	0.32	0.282	1		KTN1	2.67356e-20	-0.335867	0.643	0.797	4.79798e-16
TUFM	0.0290998	0.121657	0.778	0.699	1		MGME1	2.67938e-20	-0.216201	0.071	0.216	4.80841e-16
INTS6	0.029163	0.111513	0.218	0.173	1		ZC3H13	2.69903e-20	-0.30163	0.258	0.453	4.84367e-16
HECTD1	0.0291717	-0.0603514	0.199	0.259	1		MZT1	2.79967e-20	-0.234128	0.093	0.246	5.02429e-16
SLBP	0.0292795	-0.0705238	0.199	0.257	1		PGM2	2.87207e-20	-0.280153	0.182	0.357	5.15421e-16
CBY1	0.0295264	-0.0508233	0.195	0.256	1		GDI2	2.87731e-20	-0.298734	0.452	0.634	5.16362e-16
FAM207A	0.0296499	-0.0609578	0.289	0.366	1		RUFY3	2.98732e-20	-0.273001	0.184	0.367	5.36104e-16
TM9SF2	0.0299554	-0.0501042	0.247	0.321	1		EXOSC3	3.06777e-20	-0.213922	0.09	0.245	5.50542e-16
ARL15	0.0301167	-0.058725	0.153	0.205	1		PSMB4	3.1315e-20	-0.297108	0.381	0.598	5.6198e-16
C14orf119	0.0301168	-0.0641665	0.215	0.276	1		GLTSCR2	3.19611e-20	-0.279162	0.943	0.968	5.73575e-16
DLGAP4	0.0302126	-0.0574932	0.276	0.347	1		SF3A3	3.32366e-20	-0.263278	0.145	0.314	5.96464e-16
NUDT21	0.0310754	0.133081	0.224	0.182	1		SNAPC5	3.4032e-20	-0.224219	0.085	0.234	6.10739e-16
ANAPC15	0.0311271	-0.0767709	0.238	0.299	1		MTERF4	3.45808e-20	-0.235024	0.103	0.262	6.20587e-16
PHGDH	0.0311379	0.100463	0.977	0.972	1		MRPL19	3.53683e-20	-0.251073	0.155	0.332	6.3472e-16
QTRT1	0.0311632	0.158446	0.27	0.23	1		DNAJC7	3.57237e-20	-0.296382	0.373	0.582	6.41097e-16
CSNK1A1	0.0315595	0.0990315	0.897	0.849	1		UBE2L6	3.74937e-20	-0.234173	0.099	0.252	6.72862e-16
SESN3	0.0319274	-0.0804584	0.467	0.533	1		DIAPH2	3.8163e-20	-0.292775	0.181	0.356	6.84874e-16
SHISA5	0.0322608	-0.0619161	0.188	0.247	1		CCDC50	3.82175e-20	-0.244675	0.127	0.293	6.85851e-16
KRT16	0.0322714	-0.105147	0.996	1	1		ARL14EP	4.12248e-20	-0.219147	0.079	0.225	7.3982e-16
RAB6A	0.0324021	-0.0562258	0.299	0.379	1		SURF2	4.20173e-20	-0.268677	0.161	0.332	7.54042e-16
RNF115	0.0326253	-0.0612392	0.155	0.208	1		PLEKHJ1	4.23239e-20	-0.289887	0.248	0.44	7.59544e-16
ISCU	0.033305	-0.0918147	0.412	0.491	1		TRIAP1	4.23943e-20	-0.263098	0.189	0.37	7.60808e-16
SERINC1	0.0334622	-0.0580703	0.226	0.291	1		NHLRC3	4.37769e-20	-0.261274	0.149	0.321	7.8562e-16
MYLK	0.0338127	-0.120183	0.282	0.342	1		C19orf33	4.61836e-20	0.382732	0.291	0.15	8.28811e-16
ALDOA	0.0339549	0.11324	0.99	0.984	1		NRBF2	4.67114e-20	-0.283208	0.181	0.355	8.38283e-16
S100A13	0.034194	0.140089	0.603	0.589	1		REXO2	4.86056e-20	-0.321114	0.572	0.698	8.72276e-16
RPRD1A	0.0342297	-0.0503165	0.207	0.272	1		NBEAL1	4.95731e-20	-0.262386	0.139	0.305	8.89639e-16
ANXA8	0.0342579	0.13746	0.502	0.465	1		GTF2B	5.40388e-20	-0.256442	0.153	0.323	9.6978e-16
CCAR1	0.0343774	-0.0518372	0.197	0.259	1		RSRC1	5.4661e-20	-0.260247	0.121	0.281	9.80946e-16
ARL4A	0.0345631	0.217927	0.653	0.663	1		PSMG1	5.57143e-20	-0.233371	0.122	0.285	9.99848e-16
KIAA0930	0.0346677	-0.0730268	0.215	0.279	1		IQGAP1	5.84528e-20	-0.286748	0.484	0.694	1.04899e-15
FAM168B	0.0348945	-0.0587423	0.161	0.214	1		RDH14	6.07453e-20	-0.218977	0.094	0.247	1.09014e-15
C9orf69	0.0350602	-0.0536362	0.149	0.201	1		GGPS1	6.10457e-20	-0.260692	0.144	0.312	1.09553e-15
ETFA	0.0350952	-0.0621067	0.356	0.433	1		POLR3K	6.28191e-20	-0.224257	0.081	0.227	1.12735e-15
EBNA1BP2	0.035221	-0.0872625	0.502	0.565	1		LSM6	6.48455e-20	-0.246707	0.133	0.297	1.16372e-15
FAM114A1	0.0352782	-0.0543843	0.247	0.314	1		TSFM	7.02558e-20	-0.223628	0.116	0.278	1.26081e-15
MED13L	0.0356575	-0.0745886	0.182	0.237	1		PTEN	7.06507e-20	-0.314279	0.331	0.524	1.2679e-15
CDC42EP4	0.0362207	-0.0672441	0.285	0.352	1		GGH	7.15728e-20	-0.254321	0.084	0.233	1.28444e-15
SAP30BP	0.0362318	-0.0537589	0.262	0.331	1		CHI3L1	7.4208e-20	-0.461815	0.12	0.279	1.33174e-15
PRDX2	0.0364157	0.139255	0.935	0.919	1		SHTN1	8.12059e-20	-0.293087	0.176	0.345	1.45732e-15
ARID4B	0.0365096	-0.0595646	0.155	0.206	1		COA5	8.59554e-20	-0.240468	0.109	0.267	1.54255e-15
CYB5A	0.0366682	-0.0950518	0.864	0.856	1		PLEKHH3	8.83838e-20	-0.279423	0.188	0.366	1.58614e-15
CHMP3	0.0369364	0.117151	0.517	0.458	1		TAF7	9.09003e-20	-0.314836	0.356	0.559	1.6313e-15
LRRC42	0.0371579	-0.0571214	0.178	0.233	1		PSMD14	9.16255e-20	-0.294393	0.337	0.544	1.64431e-15
ATP1B1	0.0372122	-0.0628234	0.303	0.374	1		GATA3	9.33653e-20	-0.293095	0.184	0.36	1.67553e-15
SH3BP5	0.0372629	-0.0587561	0.182	0.237	1		UBE2Q1	9.42056e-20	-0.23616	0.115	0.275	1.69061e-15
BEX4	0.0374	-0.103753	0.665	0.695	1		RPS25	9.4621e-20	-0.181384	1	1	1.69807e-15
MGAT4B	0.0377494	-0.0546323	0.155	0.208	1		STAP2	9.75207e-20	-0.301195	0.409	0.619	1.75011e-15
PLS3	0.0379336	0.133864	0.692	0.712	1		CNOT4	1.01467e-19	-0.237642	0.118	0.277	1.82092e-15
ESYT2	0.0381056	-0.0587924	0.211	0.275	1		UBE2N	1.03654e-19	-0.287133	0.367	0.572	1.86017e-15
CUTA	0.0381672	-0.0786237	0.891	0.89	1		FAT1	1.04822e-19	-0.238154	0.101	0.253	1.88114e-15
PRPF8	0.0383758	-0.0580024	0.195	0.253	1		SORL1	1.0604e-19	-0.246472	0.066	0.204	1.90299e-15
ITM2A	0.0389777	0.115907	0.414	0.368	1		MED21	1.09675e-19	-0.237369	0.117	0.277	1.96822e-15
LTBP3	0.0390628	0.161696	0.295	0.265	1		LIMS1	1.13735e-19	-0.234729	0.102	0.254	2.04108e-15
LGR4	0.0390776	-0.113826	0.458	0.51	1		TSPAN3	1.14255e-19	-0.219681	0.089	0.239	2.05042e-15
EIF3K	0.0393924	0.0943436	0.981	0.953	1		AASDHPPT	1.22086e-19	-0.289077	0.188	0.359	2.19096e-15
ABT1	0.0396313	-0.0709693	0.182	0.233	1		ARID4B	1.26145e-19	-0.297907	0.174	0.345	2.26379e-15
ITPR3	0.039763	-0.0837907	0.32	0.395	1		GRB2	1.28712e-19	-0.250875	0.126	0.287	2.30986e-15
PSMB4	0.0399749	-0.0546865	0.354	0.435	1		FAM110A	1.37797e-19	-0.240465	0.121	0.284	2.47291e-15
LSM2	0.040219	-0.0569271	0.324	0.398	1		PPP1CB	1.38564e-19	-0.288941	0.83	0.913	2.48667e-15
ACTG1	0.0402918	-0.0797862	1	1	1		ANKRD22	1.42883e-19	-0.296303	0.236	0.416	2.56419e-15
UROD	0.0405444	-0.0659247	0.278	0.347	1		SYTL2	1.43669e-19	-0.234128	0.087	0.234	2.57828e-15
TCEB2	0.0411549	0.0782035	0.994	0.996	1		RP4-697P8.3	1.44989e-19	-0.341043	0.169	0.328	2.60198e-15
KTN1	0.0414233	0.110673	0.678	0.626	1		MAPK6	1.51409e-19	-0.323399	0.245	0.418	2.71719e-15
SNF8	0.0414871	-0.0688723	0.425	0.501	1		TATDN1	1.59948e-19	-0.26337	0.176	0.353	2.87043e-15
NOTCH3	0.0417661	-0.102968	0.531	0.618	1		LINC00667	1.64427e-19	-0.227903	0.112	0.269	2.95081e-15
DERL1	0.041934	-0.0587924	0.209	0.266	1		RNF141	1.66774e-19	-0.272356	0.161	0.33	2.99293e-15
COX7A2	0.0421248	0.0933074	1	0.994	1		SSR3	1.68217e-19	-0.313765	0.5	0.705	3.01882e-15
CYB5R3	0.0422043	-0.0609908	0.268	0.33	1		QKI	1.69941e-19	-0.285701	0.246	0.43	3.04977e-15
UQCC3	0.0422316	-0.0506204	0.37	0.448	1		PPIC	1.91243e-19	-0.306682	0.419	0.622	3.43205e-15
ECHDC3	0.042305	-0.0570707	0.169	0.219	1		BPHL	1.93687e-19	-0.213227	0.088	0.235	3.4759e-15
NAP1L4	0.0423788	-0.0602389	0.305	0.378	1		C1orf131	1.94115e-19	-0.247144	0.12	0.278	3.48359e-15
CBR3	0.0431148	0.170638	0.358	0.33	1		MIB2	2.00776e-19	-0.28067	0.117	0.271	3.60312e-15
CCS	0.0432601	-0.0595646	0.197	0.251	1		TUBB4B	2.03898e-19	-0.333109	0.954	0.975	3.65915e-15
RP11-411K7.1	0.0433529	0.106244	0.322	0.273	1		FAM49B	2.08577e-19	-0.246674	0.135	0.297	3.74312e-15
RHEB	0.043386	0.0528973	0.715	0.59	1		SLC39A6	2.32179e-19	-0.343672	0.339	0.528	4.16669e-15
DECR1	0.0434125	-0.0837039	0.45	0.533	1		TCF12	2.32459e-19	-0.335252	0.387	0.57	4.17171e-15
ACTR1A	0.0435765	-0.0639166	0.27	0.333	1		MOB4	2.36104e-19	-0.258903	0.191	0.374	4.23712e-15
PHPT1	0.0445604	-0.0554949	0.856	0.837	1		TMEM70	2.36241e-19	-0.245676	0.156	0.323	4.23957e-15
ARL6IP1	0.0449555	0.182848	0.469	0.443	1		RB1CC1	2.39409e-19	-0.283974	0.162	0.329	4.29643e-15
EDF1	0.045477	0.0908553	0.998	0.993	1		KRCC1	2.46833e-19	-0.261105	0.139	0.301	4.42966e-15
OGDH	0.0457523	-0.0619872	0.176	0.227	1		VTCN1	2.47046e-19	-0.238551	0.089	0.234	4.43348e-15
TUSC2	0.0460183	-0.0710969	0.228	0.285	1		NDUFAF2	2.55253e-19	-0.273135	0.207	0.385	4.58077e-15
TRABD	0.0460289	0.101716	0.215	0.176	1		RRP7A	2.59115e-19	-0.228834	0.133	0.297	4.65007e-15
TMEM87A	0.0464911	-0.0666193	0.397	0.483	1		C10orf54	2.66924e-19	-0.321927	0.294	0.48	4.79021e-15
NUMB	0.0465298	-0.063683	0.161	0.209	1		WIPI2	2.7614e-19	-0.265122	0.219	0.406	4.9556e-15
FBLIM1	0.0471027	-0.0675795	0.324	0.39	1		C1orf50	2.76795e-19	-0.224622	0.101	0.251	4.96736e-15
SNU13	0.0471144	0.11245	0.881	0.823	1		QSER1	2.81196e-19	-0.281644	0.173	0.342	5.04635e-15
SURF1	0.0473666	-0.0526229	0.22	0.278	1		AIM1	3.24962e-19	-0.286171	0.189	0.366	5.83177e-15
MRPL41	0.0476071	-0.0659523	0.789	0.817	1		C14orf1	3.58976e-19	-0.263881	0.255	0.453	6.44218e-15
MPZL2	0.0477473	-0.0894635	0.529	0.602	1		GM2A	3.77467e-19	0.370295	0.29	0.155	6.77403e-15
HNRNPK	0.0480164	0.0811441	0.958	0.953	1		LARS	3.77694e-19	-0.252594	0.13	0.29	6.77809e-15
GANAB	0.0480965	-0.0505246	0.169	0.221	1		SH3BGRL3	3.9003e-19	-0.280276	0.991	0.988	6.99949e-15
TMEM208	0.0486689	-0.0507943	0.31	0.381	1		KIN	4.06265e-19	-0.20881	0.082	0.225	7.29083e-15
PCYT1A	0.0491681	-0.0857485	0.333	0.394	1		TNFAIP1	4.11965e-19	-0.29614	0.291	0.481	7.39312e-15
UBA1	0.0496616	-0.101292	0.471	0.535	1		TMX1	4.35077e-19	-0.301775	0.238	0.416	7.80789e-15
RBBP7	0.0509368	-0.0684807	0.31	0.371	1		BTG3	4.38288e-19	-0.385092	0.799	0.865	7.86552e-15
SLC39A4	0.0510291	-0.0588022	0.22	0.278	1		DNAJC30	4.5412e-19	-0.223302	0.098	0.245	8.14964e-15
FBXO42	0.051278	-0.0588118	0.22	0.276	1		NDE1	4.63284e-19	-0.213241	0.079	0.22	8.3141e-15
TARDBP	0.0513735	-0.0553025	0.272	0.339	1		NUDT9	4.66264e-19	-0.226362	0.087	0.23	8.36757e-15
CLIC3	0.0515962	-0.293432	0.404	0.419	1		EFHD2	4.73392e-19	-0.271075	0.171	0.338	8.49549e-15
ARL6IP4	0.0516373	0.0988284	0.939	0.895	1		SRRM2	4.76617e-19	-0.266687	0.635	0.815	8.55337e-15
PPDPF	0.0519182	-0.0539298	1	0.999	1		H2AFZ	4.81486e-19	-0.397013	0.929	0.948	8.64075e-15
SNRPE	0.0519797	-0.077431	0.805	0.823	1		POP4	5.18932e-19	-0.250488	0.19	0.363	9.31276e-15
CLPTM1L	0.0521227	-0.0705691	0.255	0.314	1		CCDC124	5.86205e-19	-0.279344	0.353	0.547	1.052e-14
RPL18A	0.0533638	-0.0532274	1	1	1		LSM7	6.03693e-19	-0.306555	0.709	0.794	1.08339e-14
C17orf89	0.0537068	-0.0784046	0.582	0.638	1		COX6C	6.11455e-19	-0.199823	1	0.998	1.09732e-14
TALDO1	0.0540713	0.0738571	0.82	0.735	1		UHMK1	6.19842e-19	-0.251365	0.117	0.271	1.11237e-14
ACTR3	0.0542303	0.157506	0.458	0.449	1		TTC39C	6.28421e-19	-0.309906	0.171	0.334	1.12776e-14
ARHGEF1	0.0544383	-0.0539943	0.295	0.362	1		PCM1	6.38536e-19	-0.271222	0.173	0.345	1.14592e-14
RPL13	0.0546	0.0634816	1	1	1		TINF2	6.392e-19	-0.221201	0.093	0.239	1.14711e-14
HM13	0.0546318	-0.0553646	0.291	0.356	1		SMCHD1	6.42459e-19	-0.235824	0.081	0.221	1.15296e-14
RAB1A	0.0552047	0.119735	0.688	0.657	1		RIC3	6.4319e-19	-0.238995	0.09	0.236	1.15427e-14
LAMTOR4	0.0555215	0.123091	0.923	0.875	1		NHP2	6.56278e-19	-0.307753	0.751	0.794	1.17776e-14
PBDC1	0.0555237	-0.0674737	0.264	0.321	1		VAMP8	6.87419e-19	-0.236502	0.964	0.984	1.23364e-14
CMAS	0.0556588	-0.0555313	0.188	0.238	1		GNL1	6.99386e-19	-0.226751	0.162	0.334	1.25512e-14
LTA4H	0.0559883	0.116622	0.23	0.193	1		PRPF38B	7.06609e-19	-0.275461	0.346	0.552	1.26808e-14
MAPRE1	0.0562122	-0.061694	0.282	0.346	1		ATL1	7.1453e-19	-0.231679	0.108	0.258	1.2823e-14
2021-09-10	0.0566066	-0.0544782	0.262	0.326	1		ANAPC5	7.6339e-19	-0.265884	0.287	0.485	1.36998e-14
YIPF4	0.0569817	-0.0579921	0.209	0.263	1		ZNF106	7.63737e-19	-0.263279	0.173	0.347	1.3706e-14
RSBN1L	0.0572204	0.104477	0.266	0.224	1		SAMM50	7.74813e-19	-0.261787	0.22	0.399	1.39048e-14
C14orf166	0.057287	-0.0828343	0.851	0.831	1		AGFG1	8.20802e-19	-0.221987	0.083	0.225	1.47301e-14
MFSD10	0.057295	-0.0501659	0.203	0.257	1		DNAJA2	8.2702e-19	-0.265607	0.197	0.375	1.48417e-14
TMX1	0.057511	0.150128	0.341	0.311	1		DAAM1	8.42995e-19	-0.293091	0.512	0.714	1.51284e-14
TMEM165	0.0575903	-0.0719616	0.207	0.259	1		PSMC1	8.6808e-19	-0.294312	0.548	0.713	1.55786e-14
DR1	0.0579556	-0.0548729	0.205	0.259	1		CDC34	8.79255e-19	-0.20524	0.087	0.233	1.57791e-14
ZNF280D	0.0585601	-0.057146	0.188	0.24	1		TBCC	9.0746e-19	-0.200744	0.088	0.232	1.62853e-14
NUDT22	0.0597131	-0.0677681	0.249	0.305	1		NBL1	9.16102e-19	0.291553	0.269	0.133	1.64404e-14
CCT2	0.0607554	0.0999899	0.538	0.488	1		ADSL	9.25763e-19	-0.242787	0.108	0.258	1.66137e-14
CCDC25	0.0610368	0.118852	0.215	0.18	1		SYTL1	9.40459e-19	-0.288446	0.683	0.826	1.68775e-14
EIF2S3	0.0610815	0.134547	0.391	0.352	1		TXNDC9	9.48287e-19	-0.263091	0.274	0.466	1.7018e-14
RING1	0.0613662	-0.0514458	0.182	0.233	1		BOC	9.77022e-19	-0.221935	0.087	0.23	1.75336e-14
ING4	0.0620813	-0.0635598	0.195	0.244	1		DGUOK-AS1	9.84058e-19	-0.212498	0.078	0.217	1.76599e-14
UBE2I	0.0623276	0.073688	0.747	0.648	1		C1orf123	1.01964e-18	-0.250754	0.117	0.269	1.82985e-14
NME1	0.0629636	0.0868249	0.824	0.722	1		NFU1	1.02141e-18	-0.229996	0.118	0.273	1.83303e-14
STAT3	0.0637826	-0.0500755	0.238	0.294	1		DDB2	1.0826e-18	-0.259686	0.137	0.296	1.94283e-14
CDC42EP3	0.0638901	0.133305	0.467	0.439	1		SMIM8	1.12524e-18	-0.196825	0.069	0.205	2.01936e-14
ALKBH7	0.0643191	0.0740186	0.661	0.59	1		SVIL	1.14981e-18	-0.348309	0.354	0.528	2.06345e-14
FZD7	0.0646447	0.104432	0.45	0.419	1		ARFRP1	1.15327e-18	-0.2709	0.218	0.396	2.06967e-14
IFFO2	0.0646994	-0.0658277	0.757	0.847	1		RAD21	1.18107e-18	-0.287819	0.208	0.385	2.11955e-14
H2AFY	0.0652377	0.0671843	0.797	0.683	1		HNRNPM	1.19685e-18	-0.303965	0.706	0.805	2.14787e-14
PABPC4	0.0656185	-0.0611828	0.18	0.227	1		DYRK4	1.19935e-18	-0.228289	0.103	0.25	2.15236e-14
CBR1	0.0656823	-0.0848467	0.789	0.791	1		CD2BP2	1.22923e-18	-0.258217	0.23	0.414	2.20597e-14
PPM1A	0.0657558	-0.0537388	0.161	0.206	1		TAF11	1.23705e-18	-0.240711	0.164	0.336	2.22001e-14
CASP1	0.0658435	-0.0987098	0.527	0.596	1		HNRNPAB	1.3181e-18	-0.293222	0.437	0.645	2.36546e-14
WASF2	0.0670538	0.134154	0.559	0.544	1		HDAC1	1.37e-18	-0.285484	0.212	0.39	2.4586e-14
GPX4	0.0670651	0.109459	0.956	0.93	1		TRIM38	1.37022e-18	-0.243439	0.126	0.282	2.45899e-14
MEIS2	0.0672072	-0.0554201	0.163	0.209	1		JOSD2	1.3893e-18	-0.271597	0.313	0.507	2.49324e-14
FAAP20	0.0672595	0.106491	0.598	0.561	1		CHURC1	1.4018e-18	-0.311296	0.709	0.795	2.51568e-14
KRAS	0.0677589	0.121575	0.276	0.243	1		ZBTB38	1.44171e-18	-0.268655	0.152	0.311	2.5873e-14
DNAJA1	0.0680955	0.125632	0.328	0.295	1		EPHB3	1.46656e-18	-0.276846	0.216	0.394	2.63189e-14
KIAA1191	0.0685771	-0.0505554	0.18	0.227	1		TTF1	1.46772e-18	-0.214707	0.082	0.221	2.63397e-14
TRAPPC6A	0.0687362	0.111305	0.372	0.328	1		FRA10AC1	1.52178e-18	-0.229855	0.121	0.275	2.73099e-14
RBX1	0.0706409	-0.052106	0.958	0.962	1		PLS3	1.56937e-18	-0.320554	0.536	0.707	2.81639e-14
CHST2	0.07265	0.102796	0.692	0.663	1		SMYD2	1.57824e-18	-0.220091	0.119	0.275	2.83231e-14
ATP5J	0.0726939	-0.0518319	0.952	0.956	1		RFXANK	1.59993e-18	-0.270806	0.196	0.369	2.87123e-14
SLIRP	0.0728195	0.0832887	0.908	0.869	1		POLE4	1.63365e-18	-0.297469	0.303	0.483	2.93175e-14
CH17-360D5.2	0.0731264	-0.0537388	0.163	0.208	1		CREM	1.83285e-18	-0.213949	0.089	0.231	3.28923e-14
PPP1R14C	0.0734289	-0.0519913	0.5	0.586	1		B3GNT8	1.91544e-18	-0.22811	0.112	0.262	3.43744e-14
RPLP0	0.073881	0.0657684	1	1	1		PJA2	2.03123e-18	-0.270294	0.188	0.357	3.64525e-14
SNRNP70	0.073891	0.140462	0.552	0.536	1		KIF5B	2.0857e-18	-0.293475	0.622	0.794	3.74299e-14
NASP	0.074192	-0.051554	0.178	0.225	1		OARD1	2.15058e-18	-0.247903	0.164	0.329	3.85943e-14
LRAT	0.0765124	-0.0555041	0.169	0.215	1		DSG3	2.28221e-18	-0.310322	0.8	0.921	4.09565e-14
TXNDC17	0.0766911	-0.0632513	0.849	0.859	1		SRPK2	2.28794e-18	-0.24695	0.197	0.37	4.10595e-14
MRPL4	0.0772535	0.147302	0.387	0.366	1		ARGLU1	2.39228e-18	-0.328387	0.536	0.727	4.29318e-14
HYAL2	0.0774242	-0.0511834	0.22	0.269	1		ARHGAP18	2.3962e-18	-0.205761	0.073	0.207	4.30021e-14
CCNC	0.0789638	0.162602	0.289	0.265	1		CDH1	2.41998e-18	0.362776	0.801	0.748	4.34289e-14
GATA3	0.0792786	0.140688	0.228	0.198	1		MRPL22	2.44931e-18	-0.260389	0.325	0.522	4.39553e-14
NPM3	0.0792875	-0.0595646	0.236	0.289	1		LARP7	2.4565e-18	-0.28719	0.239	0.417	4.40843e-14
TMEM205	0.0796378	-0.0558434	0.238	0.291	1		DNAJC15	2.48974e-18	-0.269535	0.218	0.396	4.46808e-14
GJB3	0.0801626	0.120965	0.324	0.291	1		COMMD5	2.50176e-18	-0.207519	0.111	0.264	4.48966e-14
TCEAL4	0.0805521	0.0982744	0.797	0.76	1		SP3	2.53701e-18	-0.263583	0.166	0.327	4.55291e-14
LAMP1	0.0808179	-0.0551219	0.946	0.938	1		TMEM205	2.65756e-18	-0.277052	0.204	0.373	4.76926e-14
PSMB1	0.0811942	0.104822	0.969	0.964	1		DPM2	2.67013e-18	-0.259274	0.188	0.357	4.79182e-14
NDUFS8	0.0815132	-0.0712631	0.889	0.866	1		C16orf91	2.72317e-18	-0.188181	0.078	0.218	4.88701e-14
ARF5	0.0822196	-0.0541847	0.923	0.906	1		VMP1	2.82106e-18	-0.252632	0.172	0.341	5.06268e-14
LYPLA1	0.0822232	0.138257	0.314	0.289	1		EMC3	2.84067e-18	-0.257746	0.256	0.442	5.09787e-14
PRDX4	0.0825351	0.127375	0.234	0.203	1		BNC2	2.87909e-18	-0.306654	0.371	0.559	5.16681e-14
SARS	0.0828165	0.106034	0.672	0.629	1		NIT1	2.9713e-18	-0.24148	0.137	0.296	5.33229e-14
RAB13	0.0845614	0.0939099	0.548	0.529	1		COL16A1	2.97399e-18	-0.225253	0.092	0.236	5.33713e-14
ERH	0.0845989	-0.0555847	0.893	0.872	1		SUCLA2	2.99791e-18	-0.230948	0.161	0.328	5.38005e-14
CNPY2	0.0852992	0.0649175	0.502	0.448	1		MLX	3.00041e-18	-0.206676	0.092	0.236	5.38453e-14
DHX15	0.0860209	0.146886	0.318	0.291	1		ATP5L	3.0114e-18	-0.193642	0.998	0.999	5.40426e-14
MDK	0.086043	-0.102509	0.218	0.266	1		PVRL1	3.03185e-18	0.33235	0.897	0.839	5.44096e-14
FOXC1	0.0864955	0.133081	0.218	0.185	1		MRPL35	3.05509e-18	-0.218086	0.116	0.268	5.48266e-14
GNB2	0.0867719	0.103218	0.722	0.702	1		LSM10	3.09992e-18	-0.238111	0.156	0.32	5.56311e-14
TPTEP1	0.0870251	-0.0662053	0.161	0.201	1		NDUFA9	3.1009e-18	-0.254878	0.285	0.485	5.56487e-14
HIP1R	0.0876409	0.122526	0.234	0.203	1		CCDC109B	3.19778e-18	-0.252658	0.263	0.451	5.73874e-14
POLR1D	0.0876497	-0.0768202	0.573	0.645	1		RBPJ	3.20843e-18	-0.230791	0.151	0.316	5.75785e-14
PHYHD1	0.0882136	-0.0588118	0.236	0.283	1		G3BP2	3.32757e-18	-0.253275	0.16	0.323	5.97165e-14
MED19	0.0885584	0.100856	0.241	0.205	1		GATM	3.36717e-18	0.332067	0.74	0.617	6.04272e-14
EIF3F	0.0889593	-0.0639185	0.921	0.894	1		ALG13	3.39833e-18	-0.22995	0.14	0.301	6.09864e-14
PCBD1	0.0904468	-0.0639832	0.255	0.304	1		TEX264	3.45835e-18	-0.281702	0.262	0.439	6.20636e-14
ANP32A	0.0915249	-0.0813087	0.502	0.544	1		TMEM208	3.51827e-18	-0.262172	0.335	0.541	6.31389e-14
KHDRBS1	0.0923321	0.0917907	0.498	0.455	1		DESI1	3.59384e-18	-0.217531	0.097	0.24	6.4495e-14
ANKRD22	0.0923483	0.111929	0.287	0.256	1		C9orf85	3.59923e-18	-0.212505	0.075	0.209	6.45918e-14
[truncated: 1,956 more rows]

## Sheet: CO
Age Differentially Expressed Genes (DEGs) of HFs were Identified by Function "FindMarkers" of Seurat R Package Using 'Wilcox' Method ( |log2FC|>0.05;pct=0.2).
F59 vs F18							F62B vs F31B
	p_val	avg_log2FC	pct.1	pct.2	p_val_adj			p_val	avg_log2FC	pct.1	pct.2	p_val_adj
RPS26	3.54709e-56	-0.793788	1	1	6.36561e-52		RPS17	6.9253e-151	1.34978	1	0.997	1.24282e-146
RPL21	1.35517e-51	-0.834198	1	1	2.43199e-47		TPT1	3.30041e-150	-1.81315	1	1	5.92291e-146
EIF5A	1.68107e-50	-1.29018	0.855	0.992	3.01685e-46		RPL31	5.26784e-150	1.79553	1	0.986	9.45366e-146
RPS3A	6.70295e-47	-0.659587	1	1	1.20291e-42		MT-CYB	3.64156e-149	-2.2279	1	1	6.53514e-145
RPS24	3.31272e-41	-0.834566	1	1	5.945e-37		MT-ATP6	9.1512e-147	-2.37232	1	1	1.64227e-142
LGALS7B	5.47365e-40	-1.13048	0.966	1	9.82301e-36		MT-ND1	3.43682e-145	-1.93099	0.999	1	6.16771e-141
UQCRB	2.98174e-39	-1.06552	0.698	0.977	5.35103e-35		MT-CO3	1.91493e-144	-2.12755	1	1	3.43654e-140
RPL7	2.14831e-37	-0.629033	1	1	3.85537e-33		EEF1B2	6.8113e-144	-1.51573	1	1	1.22236e-139
USMG5	4.37921e-35	-0.774226	0.964	1	7.85893e-31		MT-CO2	1.19138e-141	-1.83552	1	1	2.13806e-137
MT-CO2	7.22208e-35	-0.67466	1	1	1.29607e-30		JUND	5.70687e-139	-1.84457	0.207	0.917	1.02416e-134
MT-CO3	1.18006e-34	-0.69256	1	1	2.11774e-30		RPL7A	2.82141e-137	-1.4492	1	1	5.0633e-133
MT-ND4	3.09457e-34	-0.708547	1	1	5.55351e-30		RPS29	1.75111e-136	1.01659	1	1	3.14255e-132
C21orf33	4.66942e-34	-0.381871	0.008	0.305	8.37974e-30		MT-ND3	4.26853e-135	-1.51719	1	1	7.6603e-131
MT-ATP6	5.06932e-34	-0.757565	1	1	9.09741e-30		NACA	1.10049e-133	-1.49515	1	1	1.97494e-129
AC004556.1	9.74096e-32	0.945287	0.605	0	1.74811e-27		ACTG1	1.54885e-133	-1.58335	0.997	0.997	2.77956e-129
LGALS7	1.2998e-31	0.727349	1	1	2.33262e-27		GSTP1	1.30642e-131	-1.21217	1	1	2.34449e-127
COX7B	1.82902e-31	-0.834099	0.832	0.992	3.28236e-27		RPL30	4.74368e-126	-1.302	1	1	8.51301e-122
RPS27A	1.26756e-30	-0.352731	1	1	2.27477e-26		RPL18	5.88516e-126	-1.05653	1	1	1.05615e-121
RP11-1060J15.4	4.21177e-30	-0.306427	0	0.237	7.55844e-26		MT-ND4	3.41465e-125	-1.22847	1	1	6.12793e-121
NEAT1	5.29058e-30	1.44681	0.729	0.168	9.49448e-26		RPL5	5.5625e-124	-1.27146	1	1	9.98246e-120
MT-ND3	1.39782e-29	-0.813613	0.996	1	2.50853e-25		MT-ND5	9.51243e-124	-1.53728	0.949	1	1.7071e-119
HSPA8	1.93001e-29	-0.956415	0.88	1	3.4636e-25		FAU	1.48303e-122	-0.669342	1	1	2.66145e-118
PPA1	5.14593e-29	-0.869138	0.733	0.985	9.23489e-25		BTF3	1.89732e-119	-0.862553	1	1	3.40493e-115
RPS10	1.25303e-28	0.405611	1	1	2.24869e-24		MSX2	4.27475e-118	-1.6399	0.672	0.983	7.67146e-114
HSP90AA1	1.02704e-27	-0.800871	0.994	1	1.84313e-23		RPS12	4.53037e-118	-1.06523	1	1	8.1302e-114
KRT23	1.03864e-25	-1.20101	0.111	0.489	1.86393e-21		H3F3A	6.79762e-118	-0.852721	1	1	1.2199e-113
RPL39	1.54154e-25	-0.441727	1	1	2.76644e-21		RPL14	1.11105e-117	-0.989525	1	1	1.9939e-113
RPL26	2.39441e-25	-0.553682	1	1	4.29701e-21		LGALS7B	8.01583e-116	1.29757	1	0.963	1.43852e-111
SLURP1	3.70552e-25	-0.573102	0.084	0.443	6.64993e-21		CD81	1.50839e-115	-1.33149	0.398	0.954	2.70695e-111
NDUFB3	3.80095e-25	-0.676331	0.723	0.962	6.82119e-21		TMEM238	4.70054e-115	-1.00978	0.071	0.729	8.4356e-111
NDUFA4	1.46965e-23	-0.469292	0.996	1	2.63743e-19		MT-CO1	3.61166e-112	-1.05427	1	1	6.48148e-108
HOXC13	1.73051e-23	-0.720789	0.947	1	3.10557e-19		NDUFS5	4.74377e-111	-0.812298	1	1	8.51316e-107
FABP5	2.66978e-23	-0.744779	1	1	4.79118e-19		HSP90AA1	1.22482e-110	-1.16712	0.99	1	2.19805e-106
DIAPH3	1.09646e-22	-0.435759	0.052	0.351	1.96772e-18		RPL27A	1.2513e-110	0.939273	1	0.997	2.24558e-106
RPS28	1.88997e-21	0.309371	1	1	3.39174e-17		RPL8	4.08197e-108	-0.8472	1	1	7.3255e-104
SSBP1	2.01674e-21	-0.601528	0.91	1	3.61924e-17		TSPO	5.02944e-108	-1.02262	1	1	9.02583e-104
ATP5O	3.15804e-21	-0.545484	0.962	1	5.66742e-17		SPINT2	7.77188e-108	-1.2055	0.893	0.997	1.39474e-103
LDHB	4.16995e-21	-0.688591	0.971	0.992	7.48339e-17		RPL29	3.74008e-106	-1.01137	1	1	6.71195e-102
FABP4	7.42513e-21	-2.01378	0.616	0.893	1.33251e-16		EIF3K	4.09528e-106	-1.01252	0.978	1	7.34939e-102
KRBOX1	8.53743e-21	-0.304984	0.013	0.221	1.53213e-16		HSP90AB1	8.75025e-106	-1.2188	0.99	1	1.57032e-101
RPL37	9.27636e-21	0.338697	1	1	1.66474e-16		CHCHD2	1.30425e-105	-0.849497	0.993	1	2.3406e-101
HSPE1	3.49784e-20	-0.759117	0.609	0.87	6.27722e-16		EIF1	3.22309e-105	-0.906835	1	1	5.78415e-101
PSORS1C2	3.49123e-19	-1.48152	0.769	0.954	6.26536e-15		RPL24	8.24366e-105	-0.804052	1	1	1.47941e-100
EEF1B2	4.21789e-19	-0.449322	0.998	1	7.56942e-15		YWHAB	1.49263e-104	-1.06607	0.933	0.997	2.67867e-100
RPL36A	4.22543e-19	0.518873	1	1	7.58296e-15		PPP1R14B	1.55825e-104	-1.50882	0.645	0.94	2.79643e-100
CSTA	4.91149e-19	-0.67229	0.143	0.489	8.81416e-15		UBE2M	1.65897e-103	-1.33607	0.461	0.949	2.97718e-99
TXN	4.93727e-19	-0.432243	0.998	1	8.86043e-15		SLC25A3	1.87797e-103	-1.15706	0.967	0.989	3.37021e-99
ID3	5.01029e-19	-0.811522	0.964	1	8.99147e-15		RPL19	4.34443e-103	-0.904132	1	1	7.79652e-99
ATP5J	5.33061e-19	-0.486752	0.956	1	9.56631e-15		RPS7	1.40824e-102	-0.954593	1	1	2.52722e-98
LSM3	9.74912e-19	-0.633783	0.613	0.901	1.74958e-14		YBX3	1.944e-102	-0.918998	0.997	1	3.4887e-98
TACSTD2	2.81274e-18	-0.634309	0.998	1	5.04774e-14		ALDH2	3.25875e-102	-1.07945	0.992	0.997	5.84814e-98
RPL22L1	5.54634e-18	-0.649719	0.935	0.985	9.95347e-14		RPL13	2.67701e-101	-0.867409	1	1	4.80417e-97
SELENBP1	1.1183e-17	-0.812359	0.996	1	2.00691e-13		PSMD8	8.2702e-101	-0.974463	0.966	1	1.48417e-96
TOMM7	1.34408e-17	0.380994	1	1	2.41209e-13		RPS8	1.56563e-100	-0.797702	1	1	2.80968e-96
MRPL23	1.52895e-17	-0.583693	0.697	0.916	2.74385e-13		RPS27A	4.00563e-100	-0.72561	1	1	7.1885e-96
AC090498.1	4.29968e-17	-0.567815	0.544	0.855	7.7162e-13		RPS24	1.04623e-98	-0.900174	1	1	1.87756e-94
COX5A	5.45368e-17	-0.500767	0.927	0.992	9.78718e-13		CALM1	1.14009e-98	-1.25864	0.919	0.997	2.046e-94
EIF1	5.58522e-17	-0.348645	1	1	1.00232e-12		ARPC3	2.79427e-98	-0.924904	0.968	1	5.01459e-94
DAPL1	1.04273e-16	-0.982349	0.971	0.977	1.87129e-12		MYL12B	2.06046e-97	-0.972703	0.988	1	3.6977e-93
POLR2J3	1.2894e-16	0.68729	0.735	0.397	2.31395e-12		RPL7	2.82518e-96	0.864762	1	1	5.07007e-92
C10orf99	2.36403e-16	-0.823162	0.672	0.916	4.24249e-12		RPL28	1.67972e-95	-0.830588	1	1	3.01443e-91
HLA-C	3.53274e-16	0.68001	0.685	0.298	6.33985e-12		ID3	2.54081e-95	-1.56285	0.941	0.986	4.55974e-91
RPL9	4.48405e-16	-0.275844	1	1	8.04708e-12		DYNLL1	3.69605e-95	-0.871982	1	1	6.63294e-91
NDUFAB1	7.48795e-16	-0.506318	0.782	0.969	1.34379e-11		RPL11	1.14952e-94	-0.817858	1	1	2.06292e-90
UCHL3	9.22123e-16	-0.5677	0.664	0.885	1.65484e-11		AHNAK	2.57642e-94	-1.17194	0.907	0.991	4.62365e-90
PPA2	1.45476e-15	-0.523901	0.668	0.893	2.61072e-11		RPS23	4.25732e-94	-0.913805	1	1	7.6402e-90
GPNMB	1.53927e-15	-0.657571	1	1	2.76237e-11		RPSA	1.04464e-93	-0.924732	1	0.997	1.8747e-89
ETFA	1.5866e-15	-0.579819	0.863	0.985	2.84732e-11		CTSD	2.46227e-93	-1.3309	0.724	0.966	4.41879e-89
FGF5	2.93165e-15	-0.430212	0.214	0.565	5.26114e-11		S100A14	3.0986e-93	-0.908242	0.999	0.991	5.56075e-89
RPL28	2.99548e-15	0.255093	1	1	5.37568e-11		UBC	4.55355e-93	-1.00563	0.984	1	8.17179e-89
MGST3	3.76039e-15	-0.596876	0.706	0.893	6.7484e-11		RPL9	1.15304e-90	-0.710548	1	1	2.06925e-86
NDUFA12	5.85461e-15	-0.507706	0.842	0.954	1.05067e-10		RPL6	1.48744e-90	-0.886309	1	1	2.66937e-86
NPM1	7.84098e-15	-0.423328	0.998	1	1.40714e-10		GNB2L1	3.5384e-90	-0.895294	1	1	6.35e-86
LY6G6D	1.87752e-14	-0.614593	0.338	0.679	3.3694e-10		CITED4	8.76937e-89	-1.14891	0.892	1	1.57375e-84
CCT8	2.39367e-14	-0.526191	0.712	0.916	4.29569e-10		HINT1	2.22562e-88	-0.803288	0.996	0.991	3.9941e-84
C8orf59	3.32894e-14	-0.51717	0.385	0.695	5.97411e-10		RPS5	1.79265e-87	-0.600958	1	1	3.2171e-83
NME1	3.45012e-14	-0.422063	0.985	1	6.19158e-10		C14orf2	2.89982e-87	0.715803	0.999	0.986	5.20403e-83
PHLDA3	3.97577e-14	-0.508788	0.945	0.977	7.13492e-10		ATP5I	2.44016e-84	0.761364	1	0.974	4.37912e-80
ATP5F1	4.12539e-14	-0.513836	0.849	0.954	7.40343e-10		GAPDH	8.53398e-84	-0.820695	1	1	1.53151e-79
NDUFB5	4.6679e-14	-0.457822	0.506	0.84	8.37701e-10		RPS9	1.90795e-83	-0.767167	1	1	3.42401e-79
MRPL13	4.70809e-14	-0.496318	0.63	0.855	8.44915e-10		TOMM20	4.5494e-83	-0.970369	0.719	0.983	8.16436e-79
C14orf2	7.24952e-14	-0.385497	0.983	1	1.301e-09		RPL12	4.55321e-83	-0.769428	1	1	8.17119e-79
HMGCS2	7.40213e-14	-0.35647	0.053	0.267	1.32839e-09		RPL15	7.04872e-83	-0.683296	1	1	1.26496e-78
THOC7	1.2713e-13	-0.489038	0.777	0.931	2.28148e-09		APCDD1	1.06857e-82	-1.08354	0.898	0.963	1.91765e-78
PPDPF	1.88355e-13	0.397984	0.998	1	3.38022e-09		JUP	2.15143e-81	-0.993604	0.852	0.991	3.86095e-77
SF3B6	2.0439e-13	-0.46967	0.893	1	3.66798e-09		RPL22L1	2.13072e-80	-1.03553	0.948	0.997	3.82379e-76
HSP90B1	3.40452e-13	-0.652785	0.698	0.87	6.10975e-09		RPL36A	2.13323e-80	0.84706	0.999	0.977	3.8283e-76
ALDH2	5.06299e-13	-0.38318	1	1	9.08604e-09		GNAS	2.65261e-80	-1.36384	0.414	0.851	4.76037e-76
HNRNPC	5.68344e-13	-0.483238	0.842	0.947	1.01995e-08		VDAC2	4.29239e-79	-0.991947	0.956	0.997	7.70312e-75
RAN	6.6159e-13	-0.360982	0.99	1	1.18729e-08		RPS3A	1.06928e-78	-0.692547	1	1	1.91893e-74
SHFM1	7.50687e-13	-0.421389	0.92	0.992	1.34718e-08		FIS1	3.4151e-78	-0.891186	0.833	0.983	6.12874e-74
UQCRH	7.90834e-13	-0.336678	1	1	1.41923e-08		UBE2G2	6.26693e-78	-0.985808	0.461	0.9	1.12466e-73
DMKN	8.94797e-13	0.561879	0.844	0.672	1.6058e-08		SERBP1	1.51963e-77	-0.813966	0.995	1	2.72713e-73
MIF	1.03834e-12	-0.370261	1	1	1.8634e-08		EEF1A1	1.34769e-76	-0.94338	1	1	2.41857e-72
TGM3	1.56492e-12	-0.670846	0.584	0.817	2.8084e-08		CLTA	2.9615e-76	-1.02997	0.868	0.94	5.31471e-72
EIF2B3	1.58294e-12	-0.4979	0.731	0.901	2.84075e-08		RAN	4.33678e-76	-0.711274	0.993	0.997	7.78279e-72
PSMB2	2.54901e-12	-0.432455	0.83	0.954	4.57446e-08		UBA52	4.52346e-75	-0.503503	1	1	8.1178e-71
TXNL1	2.6172e-12	-0.464217	0.651	0.863	4.69683e-08		RPL38	8.09926e-75	0.583728	1	1	1.45349e-70
POMP	3.06209e-12	-0.348552	0.983	1	5.49523e-08		SEC61B	1.67799e-74	-0.694249	0.981	1	3.01133e-70
SEC61B	3.13316e-12	-0.373382	0.969	1	5.62277e-08		PHGDH	3.45037e-74	-0.925426	0.861	0.991	6.19203e-70
C1QBP	3.34327e-12	-0.429614	0.885	0.985	5.99983e-08		NPM1	7.05528e-74	-0.740897	0.999	0.997	1.26614e-69
REXO2	3.52999e-12	-0.495607	0.758	0.924	6.33491e-08		EDF1	7.26943e-74	-0.79716	0.993	1	1.30457e-69
ATP5A1	4.04058e-12	-0.421673	0.968	1	7.25122e-08		CFL1	1.70731e-73	-0.570294	1	1	3.06394e-69
APRT	4.40903e-12	-0.32128	0.996	1	7.91244e-08		PERP	2.81744e-73	-0.837319	1	1	5.05618e-69
ATP5C1	5.55857e-12	-0.417747	0.872	0.969	9.97542e-08		HEBP2	3.06633e-73	-1.00822	0.848	0.986	5.50284e-69
RPL23A	5.74565e-12	-0.221508	1	1	1.03111e-07		RPL22	4.2178e-73	-0.721718	1	1	7.56926e-69
FAM162A	5.93119e-12	-0.497702	0.698	0.87	1.06441e-07		DSP	1.78701e-72	-1.15364	0.993	0.997	3.20697e-68
MT-CO1	5.93593e-12	-0.360952	1	1	1.06526e-07		RPS15A	2.36604e-72	-0.750996	1	1	4.24609e-68
TMBIM6	5.95004e-12	-0.544489	0.832	0.924	1.06779e-07		DBI	2.77936e-72	-0.848357	0.999	1	4.98784e-68
MALAT1	6.8793e-12	-0.509237	1	1	1.23456e-07		PSMB1	2.86615e-72	-0.697957	0.981	1	5.14359e-68
SPCS1	6.95394e-12	-0.420218	0.914	0.969	1.24795e-07		PDAP1	3.04724e-72	-0.856033	0.856	0.994	5.46858e-68
ACADVL	7.20093e-12	-0.520202	0.964	0.985	1.29228e-07		RHOA	1.26236e-71	-0.844884	0.791	0.977	2.26544e-67
RPS25	7.75834e-12	-0.252835	1	1	1.39231e-07		TMBIM6	1.22706e-70	-0.947112	0.812	0.983	2.20208e-66
LAMTOR5	8.80279e-12	-0.369579	0.874	0.969	1.57975e-07		RPS13	1.76462e-70	-0.614229	1	0.997	3.16679e-66
DPY30	9.01095e-12	-0.429357	0.75	0.916	1.61711e-07		CSNK1A1	7.88988e-70	-0.832489	0.845	0.986	1.41592e-65
OAF	9.17553e-12	-0.462904	0.445	0.74	1.64664e-07		EMP2	1.25334e-69	-0.947213	0.89	0.991	2.24924e-65
TBCA	1.06331e-11	-0.392317	0.927	1	1.90821e-07		COMT	3.73509e-69	-0.974409	0.925	0.98	6.703e-65
COPZ1	1.12969e-11	-0.493989	0.601	0.794	2.02734e-07		EIF3G	8.10749e-69	-0.746506	0.894	0.991	1.45497e-64
MRPS33	1.13095e-11	-0.433043	0.746	0.885	2.02961e-07		ALDOA	9.37592e-69	-0.877344	0.955	0.997	1.6826e-64
PDIA6	1.72168e-11	-0.555	0.628	0.832	3.08974e-07		PSMC5	6.2923e-68	-0.893099	0.857	0.994	1.12922e-63
ARPC3	1.87787e-11	-0.36539	0.966	0.977	3.37002e-07		PSMD7	1.03321e-67	-0.809122	0.874	0.991	1.85421e-63
SNRPG	1.9063e-11	-0.410227	0.834	0.969	3.42104e-07		NDUFB10	2.01153e-67	-0.809515	0.933	0.997	3.60988e-63
STX19	2.03857e-11	-0.318483	0.118	0.359	3.65842e-07		RPLP1	2.09867e-67	-0.516541	1	1	3.76627e-63
IFT57	2.12276e-11	-0.546653	0.718	0.863	3.80951e-07		MAP2K2	7.39666e-67	-0.871218	0.542	0.914	1.3274e-62
NDUFB6	4.01674e-11	-0.384442	0.821	0.939	7.20844e-07		PSMA5	1.27387e-66	-0.808163	0.706	0.963	2.28609e-62
LGMN	4.79903e-11	-0.485227	0.908	0.962	8.61235e-07		TUBA1C	2.65875e-66	-1.19619	0.796	0.971	4.7714e-62
HSD17B10	5.7315e-11	-0.367598	0.998	0.992	1.02858e-06		RPS27	6.91333e-66	0.593749	1	1	1.24067e-61
VRK1	5.74902e-11	-0.440493	0.597	0.802	1.03172e-06		SLC25A5	2.43806e-65	-0.897432	0.936	0.989	4.37535e-61
SSR4	9.39809e-11	-0.341254	0.989	0.985	1.68658e-06		UQCRH	5.91555e-65	-0.614287	0.997	1	1.0616e-60
CCT6A	1.07679e-10	-0.40871	0.805	0.939	1.93241e-06		MBD2	1.12284e-64	-1.12926	0.431	0.814	2.01505e-60
DSP	1.13043e-10	0.458336	0.983	0.954	2.02867e-06		RPS20	1.37414e-64	0.736874	1	0.983	2.46603e-60
PDIA3	1.21494e-10	-0.474372	0.59	0.855	2.18033e-06		OAZ1	1.70021e-64	-0.584154	1	1	3.05119e-60
GIPC1	1.2302e-10	0.484396	0.811	0.573	2.20772e-06		RBM3	2.96361e-64	-0.734322	0.962	0.994	5.31849e-60
FAM118A	1.45295e-10	-0.252766	0.071	0.267	2.60747e-06		RPS4X	6.21035e-64	-0.750098	1	1	1.11451e-59
GLRX3	2.07398e-10	-0.427919	0.689	0.878	3.72196e-06		EIF3A	1.51681e-63	-0.927855	0.889	0.977	2.72208e-59
PHB	2.14948e-10	-0.408773	0.7	0.863	3.85745e-06		PSMA7	2.1582e-63	-0.612809	0.995	1	3.8731e-59
MRPL3	2.77504e-10	-0.393281	0.656	0.885	4.98009e-06		ARF1	2.4757e-63	-0.826118	0.682	0.946	4.44288e-59
GNG5	2.87756e-10	-0.415947	0.868	0.969	5.16407e-06		PRDX2	2.87662e-63	-0.811655	0.951	0.98	5.16239e-59
CTSD	3.08118e-10	-0.489228	0.84	0.908	5.52948e-06		RPL10A	3.22736e-63	-0.681525	1	1	5.79183e-59
HSPA5	3.0901e-10	-0.575151	0.607	0.779	5.54549e-06		CTSB	4.22979e-63	-0.919454	0.926	0.991	7.59078e-59
GLTSCR2	3.47427e-10	0.49663	0.96	0.901	6.23493e-06		ANXA2	6.53498e-63	-1.15321	0.925	0.989	1.17277e-58
GDI2	3.50055e-10	-0.396149	0.763	0.939	6.28209e-06		TALDO1	8.09762e-63	-0.745218	0.856	0.989	1.4532e-58
SNRPF	3.82127e-10	-0.436361	0.882	0.954	6.85766e-06		PFDN5	1.47009e-62	-0.558604	0.999	0.997	2.63823e-58
RPUSD4	3.87016e-10	-0.286118	0.17	0.427	6.94538e-06		S100A10	1.78317e-62	-1.41358	0.855	0.914	3.20008e-58
SNRPE	4.30825e-10	-0.47726	0.75	0.878	7.73159e-06		ATP5J	3.04274e-62	-0.634559	0.985	0.994	5.4605e-58
RPS6	4.67112e-10	-0.21388	1	1	8.3828e-06		HRAS	7.66158e-62	-0.783816	0.894	0.98	1.37495e-57
AK2	4.69867e-10	-0.401617	0.803	0.885	8.43224e-06		TXN	8.74991e-62	-0.628941	1	1	1.57026e-57
FGF22	5.95706e-10	0.460375	0.328	0.061	1.06905e-05		BRI3	9.54785e-61	-0.888	0.431	0.834	1.71346e-56
C14orf166	6.21864e-10	-0.375715	0.908	0.962	1.116e-05		APRT	1.00099e-60	-0.708154	0.984	0.983	1.79637e-56
RPS13	6.23993e-10	-0.224285	1	1	1.11982e-05		RPS16	4.7132e-60	-0.503339	1	1	8.45831e-56
LINC00958	7.10828e-10	-0.486797	0.447	0.702	1.27565e-05		TAF10	7.31916e-60	-0.794266	0.237	0.7	1.3135e-55
SUB1	7.81929e-10	-0.328233	0.95	0.985	1.40325e-05		NDUFC2	6.63677e-59	-0.651915	0.947	0.989	1.19103e-54
KRT85	1.03697e-09	-0.415298	1	1	1.86095e-05		HOXC13	8.88098e-59	-0.778417	0.912	0.969	1.59378e-54
ACP1	1.16231e-09	-0.401037	0.697	0.863	2.08588e-05		PTMS	1.46632e-58	-0.927649	0.923	0.937	2.63146e-54
RPS21	1.65808e-09	0.230095	1	1	2.97559e-05		MDH2	1.46833e-58	-0.716467	0.885	0.991	2.63506e-54
MRPS15	1.69748e-09	-0.395785	0.746	0.893	3.0463e-05		DNAJC21	2.32677e-58	-0.841032	0.449	0.84	4.17562e-54
PYCR1	1.75017e-09	-0.324129	0.218	0.473	3.14085e-05		CCT3	7.22287e-58	-0.847233	0.754	0.94	1.29622e-53
RPL22	1.81477e-09	-0.228512	1	1	3.25679e-05		ENSA	1.1451e-57	-0.710106	0.915	0.989	2.05499e-53
RPS29	1.97694e-09	0.209781	1	1	3.54781e-05		NDUFA12	6.44492e-57	-0.670611	0.892	0.994	1.15661e-52
DYNLL1	2.49075e-09	-0.297174	0.998	1	4.4699e-05		PABPC1	1.34459e-56	-0.795853	0.93	0.989	2.41301e-52
POLR2G	2.622e-09	-0.387908	0.773	0.931	4.70544e-05		NDUFB1	1.59948e-56	0.640999	0.999	0.974	2.87043e-52
SPINK5	2.72189e-09	-0.796467	0.095	0.282	4.88471e-05		DUS1L	2.97021e-56	-0.781557	0.306	0.757	5.33035e-52
CYSTM1	2.83892e-09	-0.355984	0.964	0.969	5.09473e-05		ARPC2	4.05725e-56	-0.702236	0.918	0.986	7.28114e-52
NDUFC2	2.90505e-09	-0.335018	0.95	0.969	5.21341e-05		SNRPD3	9.7281e-56	-0.80204	0.967	0.991	1.7458e-51
RPL6	3.46887e-09	-0.23497	1	1	6.22523e-05		PALMD	1.67397e-55	-1.01037	0.439	0.814	3.0041e-51
ZBTB8OS	3.79098e-09	-0.418539	0.458	0.672	6.80329e-05		C14orf166	2.2355e-55	-0.737763	0.923	0.98	4.01183e-51
SH3YL1	4.14571e-09	-0.339987	0.227	0.473	7.43988e-05		CDC42	7.61177e-55	-0.733207	0.772	0.98	1.36601e-50
COA4	4.33281e-09	-0.401242	0.796	0.908	7.77567e-05		SSR4	1.03527e-54	-0.647236	0.974	0.997	1.8579e-50
RPL12	4.73614e-09	0.230444	1	1	8.49947e-05		RPL3	1.15368e-54	-0.672561	1	1	2.07039e-50
EIF3M	4.84807e-09	-0.364256	0.742	0.924	8.70035e-05		EIF3F	2.26986e-54	-0.826906	0.886	0.954	4.0735e-50
ARF1	4.94114e-09	-0.383095	0.739	0.893	8.86738e-05		VPS28	2.55414e-54	-0.746744	0.713	0.943	4.58366e-50
CTSB	5.02075e-09	-0.396459	0.964	0.985	9.01024e-05		AP2S1	4.59387e-54	-0.663326	0.964	0.991	8.24415e-50
TCP1	5.43341e-09	-0.4236	0.607	0.756	9.75079e-05		NDUFV2	5.63263e-54	-0.693301	0.901	0.983	1.01083e-49
SAP18	5.99147e-09	-0.303214	0.903	0.969	0.000107523		C9orf3	5.6724e-54	-0.968024	0.756	0.923	1.01797e-49
LEF1	7.02809e-09	-0.404282	0.872	0.908	0.000126126		DAD1	7.8784e-54	-0.646604	0.849	0.977	1.41386e-49
PRSS23	7.04988e-09	-0.582954	0.773	0.885	0.000126517		METRNL	9.14582e-54	-1.08041	0.15	0.574	1.64131e-49
PTGR1	7.15464e-09	-0.323142	0.303	0.565	0.000128397		PLP2	1.32834e-53	-0.946449	0.942	0.994	2.38383e-49
SBSN	7.77988e-09	0.560532	0.7	0.435	0.000139618		DCTN3	2.49406e-53	-0.728518	0.855	0.971	4.47584e-49
HRSP12	8.2234e-09	-0.556554	0.754	0.893	0.000147577		FAM162A	3.92619e-53	-0.832538	0.671	0.917	7.04593e-49
MDH2	1.14901e-08	-0.328093	0.929	0.977	0.000206201		AC004556.1	4.37121e-53	0.665151	0.471	0	7.84456e-49
PON2	1.22096e-08	-0.427453	0.656	0.84	0.000219113		KRT10	5.09397e-53	-0.819531	0.919	0.989	9.14165e-49
UBE2V2	1.22413e-08	-0.352211	0.651	0.863	0.000219682		RPS3	6.44118e-53	-0.730453	1	1	1.15593e-48
ATP5B	1.25559e-08	-0.357443	0.929	0.954	0.000225328		RPL41	7.40552e-53	0.331508	1	1	1.329e-48
C4orf3	1.50947e-08	-0.436952	0.704	0.847	0.00027089		ACTN4	1.39907e-52	-0.773027	0.842	0.966	2.51077e-48
RBM8A	1.53632e-08	-0.340567	0.781	0.924	0.000275709		FABP5	1.85659e-52	-0.963077	1	0.974	3.33183e-48
VDAC2	1.60549e-08	-0.335497	0.971	1	0.000288121		PSMB6	9.37374e-52	-0.643892	0.997	0.997	1.68221e-47
RPS23	1.62926e-08	-0.192277	1	1	0.000292386		COX4I1	1.70311e-51	-0.511113	0.999	1	3.05641e-47
NACA	1.69603e-08	-0.224491	1	1	0.000304369		ATP6V1G1	1.74673e-51	-0.642113	0.995	1	3.13468e-47
RBX1	1.73072e-08	-0.28308	0.96	0.977	0.000310595		COX5A	2.81837e-51	-0.612372	0.936	0.991	5.05785e-47
TM7SF3	1.76373e-08	-0.465078	0.611	0.786	0.000316519		GNG5	4.85444e-51	-0.737403	0.881	0.954	8.71179e-47
CCT4	1.78664e-08	-0.382814	0.828	0.916	0.00032063		ATP6V0E2	5.3453e-51	-0.838527	0.628	0.889	9.59268e-47
PGK1	1.86737e-08	-0.413882	0.765	0.832	0.000335119		CAMK2N1	6.31182e-51	-1.46341	0.713	0.894	1.13272e-46
CAPN12	2.0255e-08	-0.405691	0.59	0.794	0.000363496		SH3GLB2	8.03291e-51	-0.759004	0.265	0.686	1.44159e-46
MRPL51	2.34326e-08	-0.312263	0.96	0.992	0.000420522		HOMER3	6.31037e-50	-0.740614	0.317	0.729	1.13246e-45
CCT2	2.37426e-08	-0.386367	0.765	0.893	0.000426085		NME1	1.07804e-49	-0.614309	0.974	0.98	1.93465e-45
RPL37A	2.65112e-08	0.155011	1	1	0.00047577		RPL23A	1.62414e-49	-0.377283	1	1	2.91469e-45
CENPP	2.74045e-08	-0.337441	0.115	0.305	0.000491801		PRDX1	2.33022e-49	-0.740054	0.93	0.96	4.18181e-45
CCT5	3.35967e-08	-0.37861	0.635	0.832	0.000602927		MIF	2.75253e-49	0.657277	0.997	0.951	4.93968e-45
GGH	3.56457e-08	-0.538096	0.613	0.779	0.000639698		RPL13A	3.73378e-49	0.614276	1	1	6.70064e-45
TBCE	4.15918e-08	-0.235929	0.122	0.321	0.000746407		ODC1	1.42987e-48	-0.974565	0.56	0.854	2.56604e-44
RP1-278O22.1	4.17617e-08	-0.364156	0.429	0.664	0.000749456		UBE2D2	1.54846e-48	-0.804743	0.746	0.949	2.77887e-44
GTF2A2	4.24728e-08	-0.371691	0.586	0.763	0.000762217		PRELID1	1.64497e-48	-0.671434	0.956	0.994	2.95206e-44
MYL12B	4.79342e-08	-0.316264	0.979	0.992	0.000860227		GUK1	1.91551e-48	-0.61345	0.944	0.977	3.43758e-44
MTCH1	5.24158e-08	-0.368127	0.668	0.855	0.000940655		NOL7	2.02909e-48	-0.679457	0.658	0.903	3.6414e-44
ANP32A	5.34651e-08	-0.382327	0.75	0.878	0.000959485		TAGLN2	3.36641e-48	-0.95025	0.782	0.954	6.04136e-44
NDUFV2	5.89708e-08	-0.327041	0.865	0.969	0.00105829		CNBP	6.19195e-48	-0.643108	0.883	0.971	1.11121e-43
PSMB3	5.96087e-08	-0.311781	0.947	0.985	0.00106974		FTH1	7.17132e-48	-0.828821	0.986	0.989	1.28697e-43
UQCRC2	6.00383e-08	-0.364764	0.721	0.832	0.00107745		RPL26	1.74756e-47	-0.506592	1	1	3.13617e-43
CCT7	6.05129e-08	-0.403476	0.866	0.924	0.00108597		SLC3A2	2.26276e-47	-0.79263	0.525	0.86	4.06074e-43
DAD1	6.3402e-08	-0.333928	0.803	0.908	0.00113781		RNH1	3.10876e-47	-0.744849	0.925	0.983	5.57898e-43
KIF5B	7.19062e-08	-0.341974	0.555	0.802	0.00129043		PGAM1	5.14942e-47	-0.724174	0.861	0.969	9.24115e-43
NUDT5	7.38305e-08	-0.339486	0.746	0.908	0.00132496		ATP5G3	5.97026e-47	-0.694655	0.977	0.977	1.07142e-42
RPS8	7.88862e-08	0.154023	1	1	0.00141569		S100A16	8.3887e-47	-0.713741	0.992	0.983	1.50544e-42
CHST2	8.48675e-08	0.527932	0.729	0.504	0.00152303		FAM118A	9.62727e-47	-0.599132	0.055	0.397	1.72771e-42
SNHG25	8.81264e-08	0.38807	0.475	0.237	0.00158152		AURKAIP1	1.31986e-46	-0.567988	0.927	0.977	2.36862e-42
NAPA	9.69055e-08	-0.32994	0.769	0.901	0.00173907		ATP5D	2.19888e-46	-0.584807	0.974	0.974	3.94611e-42
TXNDC17	9.84829e-08	-0.347923	0.857	0.962	0.00176737		RPL32	2.71325e-46	-0.448991	1	1	4.8692e-42
PSMC2	1.01029e-07	-0.415037	0.639	0.786	0.00181306		TUBB4B	4.64034e-46	-0.862142	0.867	0.971	8.32755e-42
TIMM17A	1.04992e-07	-0.360811	0.603	0.809	0.00188419		RPS14	5.19681e-46	-0.471099	1	1	9.3262e-42
ATP5H	1.05635e-07	-0.399714	0.92	0.985	0.00189573		PPIB	8.93261e-46	-0.735145	0.79	0.94	1.60305e-41
ZC3H15	1.08191e-07	-0.363313	0.628	0.832	0.0019416		RAB25	1.32176e-45	-0.733703	0.587	0.877	2.37204e-41
PSMC1	1.11122e-07	-0.375711	0.721	0.84	0.00199419		CLIC1	2.15071e-45	-0.660692	0.863	0.966	3.85967e-41
PUS3	1.1199e-07	-0.251257	0.158	0.366	0.00200977		SMDT1	3.55681e-45	-0.568488	0.93	0.983	6.38304e-41
FIBP	1.16244e-07	-0.377428	0.697	0.84	0.00208611		EID2	3.7338e-45	-0.53167	0.15	0.551	6.70068e-41
TOMM34	1.24912e-07	-0.243604	0.139	0.336	0.00224167		RPL10	4.7965e-45	-0.621813	1	1	8.6078e-41
RPLP1	1.38704e-07	0.122182	1	1	0.00248918		RPS6	4.96155e-45	-0.454139	1	1	8.904e-41
RPS19	1.39024e-07	0.152547	1	1	0.00249493		IER2	8.48518e-45	-1.06828	0.457	0.774	1.52275e-40
RPL34	1.43216e-07	-0.2391	1	1	0.00257015		ATP5B	1.67622e-44	-0.605019	0.894	0.969	3.00814e-40
EIF3H	1.55787e-07	-0.30117	0.922	0.977	0.00279574		P4HB	1.69312e-44	-0.751366	0.647	0.9	3.03848e-40
MSX2	1.68358e-07	0.410174	0.924	0.855	0.00302136		NDUFB8	2.39634e-44	-0.551202	0.964	0.997	4.30048e-40
PFDN4	1.71953e-07	-0.348948	0.424	0.656	0.00308586		VEGFB	3.23371e-44	-0.634249	0.137	0.511	5.80322e-40
LINC01503	1.92561e-07	-0.21989	0.101	0.275	0.0034557		RPS2	3.29991e-44	-0.536897	1	1	5.92201e-40
LTV1	1.95925e-07	-0.255945	0.261	0.504	0.00351606		COA4	4.68604e-44	-0.704356	0.831	0.937	8.40957e-40
GEMIN6	1.96781e-07	-0.23124	0.179	0.397	0.00353143		BHLHE40	5.67346e-44	-0.723885	0.289	0.677	1.01816e-39
PRDX6	2.07665e-07	-0.447837	0.99	0.992	0.00372676		CALR	1.29138e-43	-0.727243	0.669	0.923	2.3175e-39
SRI	2.17648e-07	-0.365141	0.626	0.794	0.00390591		RRP36	1.71562e-43	-0.582196	0.206	0.606	3.07885e-39
CTD-3252C9.4	2.29834e-07	0.284345	0.284	0.069	0.0041246		TMEM54	2.35284e-43	-0.820589	0.816	0.971	4.2224e-39
CHCHD2	2.42719e-07	-0.218887	0.998	1	0.00435584		MTCH1	2.54122e-43	-0.663456	0.536	0.869	4.56048e-39
WNT10B	2.45192e-07	-0.328024	0.397	0.649	0.00440022		PHB2	3.17869e-43	-0.799989	0.528	0.831	5.70449e-39
NDUFS5	2.46192e-07	-0.221388	0.996	1	0.00441817		MRPL51	3.51246e-43	-0.531056	0.967	0.997	6.30346e-39
CNBP	2.49498e-07	-0.298589	0.929	0.992	0.0044775		PEBP1	5.88568e-43	-0.694104	0.919	0.951	1.05624e-38
EIF5	2.59706e-07	-0.367827	0.836	0.893	0.00466068		S100A11	6.71922e-43	-0.879905	0.982	0.98	1.20583e-38
TMEM14C	2.69374e-07	-0.379904	0.578	0.771	0.00483419		ATP5C1	1.07223e-42	-0.636202	0.871	0.966	1.92422e-38
ATP5J2	3.11162e-07	-0.263797	0.989	0.992	0.00558411		H3F3B	1.23575e-42	-0.406929	1	1	2.21768e-38
EIF3I	3.15527e-07	-0.286333	0.939	0.962	0.00566244		DNAJA1	1.4571e-42	-0.722577	0.669	0.9	2.61492e-38
EIF4G2	3.35369e-07	0.343427	0.929	0.878	0.00601852		NDUFAB1	1.92889e-42	-0.616372	0.85	0.943	3.46159e-38
VSNL1	3.48594e-07	-0.432463	0.714	0.855	0.00625586		PSMD1	1.979e-42	-0.692526	0.616	0.891	3.55152e-38
PYCARD	3.59062e-07	0.394532	0.37	0.137	0.00644373		LGALS3	2.64691e-42	-1.18633	0.992	0.989	4.75015e-38
EMC7	3.67741e-07	-0.332297	0.546	0.763	0.00659948		PGLS	4.5092e-42	-0.689764	0.671	0.891	8.09221e-38
GGCT	3.70817e-07	-0.337745	0.616	0.794	0.00665468		CYB5A	5.64705e-42	-0.776541	0.904	0.917	1.01342e-37
ENDOU	3.82811e-07	-0.206621	0.076	0.229	0.00686993		SRSF9	8.6212e-42	-0.573022	0.926	0.986	1.54716e-37
EBPL	4.04536e-07	-0.357956	0.805	0.924	0.00725981		SKP1	1.06033e-41	-0.495946	0.996	1	1.90287e-37
BCCIP	4.36023e-07	-0.34015	0.389	0.588	0.00782487		DSG4	1.44567e-41	-1.0936	0.781	0.926	2.59439e-37
FAM45A	4.39036e-07	-0.343925	0.836	0.901	0.00787895		ALKBH7	2.76279e-41	-0.62642	0.619	0.88	4.9581e-37
BTF3	4.4434e-07	-0.180709	1	1	0.00797413		PITHD1	3.207e-41	-1.04765	0.776	0.954	5.75528e-37
SLC44A1	4.88325e-07	0.360198	0.916	0.809	0.00876348		ATPIF1	1.26582e-40	-0.529779	0.947	0.989	2.27163e-36
PRDX4	4.98065e-07	-0.318975	0.607	0.779	0.00893828		TXN2	1.37672e-40	-0.599905	0.635	0.897	2.47066e-36
PSMD7	5.12357e-07	-0.345597	0.834	0.863	0.00919477		TKT	2.12371e-40	-0.835213	0.616	0.857	3.81121e-36
PSMA3	5.28667e-07	-0.325925	0.865	0.901	0.00948745		ARL4C	2.64767e-40	-0.87889	0.551	0.846	4.75152e-36
DGUOK	5.39526e-07	-0.352397	0.613	0.786	0.00968233		TPM3	2.87529e-40	-0.667091	0.438	0.8	5.15999e-36
GEMIN7	5.50433e-07	-0.344181	0.416	0.603	0.00987806		CCDC85B	3.17995e-40	-0.646428	0.85	0.974	5.70675e-36
ZFP36L1	5.60763e-07	0.375786	0.403	0.176	0.0100635		DRAP1	3.43499e-40	-0.582084	0.966	0.994	6.16444e-36
RHOA	5.75231e-07	-0.362014	0.838	0.885	0.0103231		PTGES3	8.39354e-40	-0.64649	0.79	0.946	1.5063e-35
DSC3	5.82807e-07	0.439343	0.853	0.679	0.0104591		EIF3B	9.64162e-40	-0.656541	0.594	0.857	1.73028e-35
PREB	6.52361e-07	-0.212806	0.145	0.336	0.0117073		SF1	1.09332e-39	-0.670293	0.449	0.783	1.96207e-35
NET1	6.58849e-07	0.309249	0.426	0.191	0.0118237		EIF3D	1.129e-39	-0.773603	0.897	0.98	2.0261e-35
EMC4	6.61632e-07	-0.289388	0.689	0.855	0.0118737		RPLP2	1.16693e-39	0.250683	1	1	2.09417e-35
MTCH2	6.66241e-07	-0.32075	0.809	0.931	0.0119564		TXNDC17	1.20742e-39	-0.743468	0.848	0.911	2.16684e-35
EIF5AL1	7.30156e-07	-0.24718	0.153	0.344	0.0131034		EBPL	1.21793e-39	-0.639187	0.741	0.903	2.18569e-35
RCC1	7.32357e-07	-0.224706	0.179	0.382	0.0131429		FIBP	1.44908e-39	-0.611532	0.674	0.917	2.60053e-35
RPL24	7.45553e-07	-0.15663	1	1	0.0133797		EIF1AX	2.03986e-39	-0.577577	0.945	0.994	3.66073e-35
CD151	7.70032e-07	-0.366809	0.645	0.809	0.013819		SUMO2	2.55877e-39	-0.564823	0.968	0.971	4.59197e-35
DNTTIP2	7.83559e-07	-0.296393	0.271	0.481	0.0140618		RPS19	3.61298e-39	-0.376529	1	1	6.48386e-35
MINOS1	8.35005e-07	-0.288001	0.943	0.985	0.014985		FOS	3.68772e-39	-1.50646	0.132	0.474	6.61799e-35
SMPDL3A	8.37654e-07	-0.355449	0.63	0.771	0.0150325		RAC1	3.73289e-39	-0.515465	0.953	0.994	6.69904e-35
SSB	8.3772e-07	-0.344927	0.586	0.771	0.0150337		NDUFA3	3.75562e-39	0.59896	0.923	0.749	6.73984e-35
TPRKB	8.43497e-07	-0.348818	0.279	0.466	0.0151374		JUNB	4.29198e-39	-1.01107	0.712	0.911	7.70239e-35
DECR1	8.73667e-07	-0.315929	0.569	0.756	0.0156788		TXNL1	5.15833e-39	-0.592203	0.757	0.963	9.25715e-35
SLC9A3R2	9.0307e-07	-0.198829	0.107	0.275	0.0162065		ZNF750	6.15162e-39	-0.659598	0.412	0.749	1.10397e-34
CHMP4A	9.20337e-07	-0.334867	0.672	0.817	0.0165164		CD151	7.455e-39	-0.662079	0.586	0.863	1.33787e-34
HADHB	9.91127e-07	-0.325863	0.758	0.878	0.0177868		CCT6A	8.22325e-39	-0.611686	0.844	0.951	1.47574e-34
COMMD1	1.00651e-06	-0.294542	0.544	0.756	0.0180628		RHOB	8.77736e-39	-0.82812	0.42	0.749	1.57519e-34
DNAJA1	1.01477e-06	-0.380686	0.622	0.771	0.018211		BMP7	2.07136e-38	-0.652212	0.428	0.76	3.71726e-34
AIMP1	1.14128e-06	-0.365123	0.565	0.725	0.0204814		SEPW1	2.45219e-38	-0.706649	0.538	0.834	4.40069e-34
PSMB4	1.19798e-06	-0.349584	0.75	0.855	0.021499		TUBA1A	3.48512e-38	-0.850831	0.948	0.986	6.25439e-34
OCA2	1.21611e-06	-0.353874	0.384	0.595	0.0218243		DCTN2	3.65595e-38	-0.578629	0.556	0.874	6.56097e-34
TBL1XR1	1.25193e-06	0.301699	0.406	0.176	0.0224672		ZFPM1	8.38896e-38	-0.486031	0.108	0.446	1.50548e-33
IVNS1ABP	1.27782e-06	-0.432602	0.513	0.672	0.0229318		ALYREF	8.63745e-38	-0.554822	0.18	0.546	1.55008e-33
CYCS	1.3125e-06	-0.304006	0.842	0.924	0.0235541		PA2G4	9.33598e-38	-0.576636	0.953	0.977	1.67543e-33
LINC01420	1.39466e-06	-0.339089	0.626	0.779	0.0250286		PSMB2	9.37192e-38	-0.52798	0.882	0.986	1.68188e-33
FZD6	1.421e-06	0.329355	0.387	0.168	0.0255012		GIPC1	1.06718e-37	-0.594877	0.654	0.92	1.91515e-33
TMEM59	1.43844e-06	-0.333498	0.895	0.931	0.0258142		UCHL3	1.82072e-37	-0.621848	0.761	0.949	3.26747e-33
DDX5	1.45163e-06	-0.26139	0.981	1	0.0260509		HOPX	2.86429e-37	-1.28289	0.701	0.889	5.14026e-33
ARHGAP44	1.48666e-06	-0.238913	0.107	0.267	0.0266797		SAP18	3.21632e-37	-0.484366	0.938	0.983	5.77201e-33
MRPS7	1.50561e-06	-0.278641	0.634	0.817	0.0270197		NCS1	3.97284e-37	-0.518307	0.15	0.5	7.12967e-33
HSP90AB1	1.50591e-06	-0.308815	0.977	0.992	0.027025		LAMTOR1	4.13387e-37	-0.60324	0.741	0.914	7.41865e-33
NDUFS2	1.53343e-06	-0.325867	0.574	0.725	0.0275189		ZFAS1	4.75737e-37	-0.815838	0.743	0.874	8.53758e-33
NGFRAP1	1.53546e-06	-0.29956	0.943	0.969	0.0275554		ABHD17A	5.48607e-37	-0.555149	0.236	0.603	9.84531e-33
SRSF9	1.6224e-06	-0.284839	0.861	0.969	0.0291156		CCT2	5.60833e-37	-0.600694	0.785	0.934	1.00647e-32
FKBP4	1.64703e-06	-0.337315	0.475	0.679	0.0295575		PDCD5	7.33562e-37	-0.575185	0.793	0.943	1.31645e-32
HMGCR	1.77282e-06	0.342888	0.443	0.221	0.0318149		KIF21A	8.16021e-37	-0.714071	0.335	0.683	1.46443e-32
FAM178B	1.86906e-06	-0.263034	0.345	0.573	0.0335421		MRPL20	8.73645e-37	-0.519517	0.922	0.966	1.56784e-32
MT-ND5	1.88936e-06	-0.399233	0.952	0.954	0.0339065		RPLP0	8.78909e-37	-0.323976	1	1	1.57729e-32
CALD1	1.96374e-06	0.408624	0.365	0.153	0.0352413		MRPS15	9.21653e-37	-0.595163	0.733	0.923	1.654e-32
SRPRB	1.96727e-06	-0.329835	0.492	0.679	0.0353047		HNRNPAB	1.38602e-36	-0.773979	0.508	0.803	2.48735e-32
F12	2.02368e-06	-0.339749	0.517	0.687	0.0363169		EPRS	3.03544e-36	-0.683233	0.583	0.826	5.4474e-32
METTL5	2.03649e-06	-0.323788	0.578	0.748	0.0365469		NAPA	3.54021e-36	-0.6117	0.69	0.906	6.35326e-32
KRT35	2.05868e-06	-0.212724	1	1	0.0369451		XRCC5	4.05324e-36	-0.607127	0.829	0.966	7.27394e-32
TRAP1	2.11801e-06	-0.32484	0.59	0.756	0.0380097		ATP5O	5.11952e-36	-0.464076	0.978	0.991	9.1875e-32
P4HB	2.13482e-06	-0.38093	0.769	0.863	0.0383115		SRP14	6.05083e-36	-0.359003	1	1	1.08588e-31
TPT1	2.26037e-06	-0.189421	1	1	0.0405646		NPTN	9.81465e-36	-0.501346	0.119	0.451	1.76134e-31
PCCB	2.30404e-06	-0.367545	0.399	0.58	0.0413483		SSBP1	1.57753e-35	-0.523893	0.952	0.991	2.83103e-31
SLC25A39	2.47437e-06	-0.283793	0.691	0.817	0.044405		NDUFA4	1.79686e-35	-0.407238	0.999	1	3.22464e-31
PSMA3-AS1	2.52583e-06	0.307608	0.435	0.214	0.0453285		SPCS1	2.44215e-35	-0.488557	0.953	0.98	4.38268e-31
HSBP1	2.58628e-06	-0.273428	0.784	0.878	0.0464134		ATP5H	2.68448e-35	-0.555767	0.975	0.994	4.81757e-31
MT-ND4L	2.61575e-06	-0.296933	0.271	0.473	0.0469423		BZW1	2.93244e-35	-0.575328	0.757	0.949	5.26255e-31
MZT2A	2.64144e-06	-0.319311	0.763	0.87	0.0474032		RPS10	2.93944e-35	-0.346816	1	1	5.27512e-31
SLIRP	2.65663e-06	-0.279927	0.968	0.985	0.0476758		GOLGA4	3.30057e-35	-0.65235	0.409	0.76	5.9232e-31
SMAGP	2.70976e-06	-0.29956	0.834	0.908	0.0486294		UNC5B	3.54646e-35	-0.641706	0.672	0.877	6.36448e-31
GABARAP	2.78414e-06	0.367655	0.739	0.565	0.0499642		PRDX5	3.58866e-35	-0.575047	0.823	0.94	6.44021e-31
H2AFY	3.00301e-06	0.292155	0.958	0.939	0.053892		ARL2	4.44263e-35	-0.616261	0.667	0.909	7.97275e-31
FKBP3	3.08662e-06	-0.408826	0.523	0.702	0.0553925		RAD23A	4.54983e-35	-0.541988	0.658	0.903	8.16512e-31
ACAA2	3.15303e-06	-0.360311	0.592	0.725	0.0565843		TRAPPC6A	5.54344e-35	-0.669428	0.616	0.86	9.94826e-31
EIF4A3	3.15402e-06	-0.339089	0.641	0.779	0.0566021		PRRC2C	6.96636e-35	-0.669552	0.409	0.734	1.25018e-30
DUT	3.24626e-06	-0.255839	0.531	0.74	0.0582573		BAG1	6.99653e-35	-0.585717	0.516	0.826	1.2556e-30
GCAT	3.28357e-06	-0.257701	0.447	0.664	0.0589269		CSRP1	7.28081e-35	-0.641192	0.335	0.677	1.30662e-30
S100A10	3.5018e-06	-0.312806	0.941	0.969	0.0628433		CHMP2A	1.28687e-34	-0.55807	0.872	0.977	2.30942e-30
ANKRD22	3.56709e-06	0.274687	0.328	0.122	0.0640149		DACH1	1.72827e-34	-0.582562	0.339	0.683	3.10156e-30
CPD	3.5991e-06	0.26518	0.254	0.069	0.0645895		NDUFV1	1.82494e-34	-0.531799	0.628	0.909	3.27504e-30
S100A8	3.63173e-06	0.514573	0.252	0.069	0.065175		TXNL4A	1.981e-34	-0.535536	0.813	0.931	3.55511e-30
IMPDH2	3.85061e-06	-0.296201	0.74	0.855	0.069103		RPS18	2.04996e-34	-0.345242	1	1	3.67886e-30
TPI1	3.94168e-06	-0.290998	0.992	1	0.0707374		ENO1	2.34058e-34	-0.628415	0.93	0.96	4.2004e-30
ATP5G1	4.12564e-06	-0.258409	0.969	0.985	0.0740387		NSA2	2.74311e-34	-0.660227	0.69	0.866	4.92278e-30
COQ5	4.13207e-06	-0.224282	0.219	0.42	0.0741542		CDC42EP1	3.24938e-34	-0.701549	0.536	0.771	5.83134e-30
DPCD	4.1816e-06	-0.328233	0.595	0.763	0.0750431		IER3	3.29182e-34	-1.19656	0.292	0.606	5.9075e-30
ZFP36	4.21412e-06	0.267407	0.324	0.115	0.0756266		JUN	3.3486e-34	-1.13975	0.166	0.491	6.0094e-30
KRT17	4.2683e-06	-0.888304	0.727	0.878	0.076599		NDUFS6	3.83697e-34	-0.474822	0.97	0.991	6.88583e-30
MRPL48	4.44535e-06	-0.282363	0.529	0.71	0.0797763		YWHAQ	5.45704e-34	-0.503783	0.968	0.986	9.7932e-30
ANKRD65	4.56513e-06	-0.256029	0.38	0.603	0.0819259		C9orf16	6.25029e-34	-0.497699	0.981	0.997	1.12168e-29
PSMB1	4.60837e-06	-0.262375	0.989	1	0.0827019		ROMO1	7.7746e-34	0.518513	0.971	0.934	1.39523e-29
TUBA1C	4.67583e-06	0.425022	0.863	0.733	0.0839125		C8orf59	7.88289e-34	-0.58757	0.675	0.86	1.41466e-29
CHI3L1	4.86683e-06	-0.468504	0.441	0.618	0.0873401		ZNRF1	8.66222e-34	-0.485654	0.217	0.566	1.55452e-29
ARG2	5.09374e-06	-0.239575	0.17	0.351	0.0914123		PSMC4	9.64368e-34	-0.576021	0.73	0.943	1.73066e-29
SDHC	5.18037e-06	-0.28306	0.836	0.924	0.0929669		SH3BGRL3	1.05199e-33	-0.542381	0.989	0.997	1.88789e-29
HDDC2	5.23297e-06	-0.339363	0.691	0.84	0.0939109		PSMD11	1.24547e-33	-0.624006	0.743	0.917	2.23512e-29
HSPD1	5.26118e-06	-0.353361	0.468	0.672	0.0944172		TOP1	1.58679e-33	-0.668411	0.475	0.777	2.84766e-29
ZFP36L2	5.33096e-06	0.38585	0.492	0.282	0.0956694		NDUFV3	1.81143e-33	-0.541712	0.406	0.751	3.2508e-29
DUSP22	6.04897e-06	-0.408661	0.51	0.672	0.108555		EIF3I	1.85333e-33	-0.48467	0.942	0.989	3.32598e-29
RPL30	6.05325e-06	-0.148039	1	1	0.108632		ANP32A	1.86752e-33	-0.697919	0.674	0.869	3.35145e-29
TRMT112	6.09205e-06	-0.23858	0.968	1	0.109328		KRT85	2.07671e-33	-0.715862	1	1	3.72686e-29
PITHD1	6.17262e-06	-0.335566	0.792	0.885	0.110774		EIF2B1	2.32246e-33	-0.597575	0.46	0.766	4.16788e-29
PNRC1	6.33976e-06	0.308122	0.443	0.229	0.113773		ID1	3.44462e-33	-0.979155	0.872	0.92	6.18171e-29
NDUFA8	6.37378e-06	-0.278171	0.79	0.878	0.114384		GLTP	3.63273e-33	-0.664743	0.517	0.771	6.5193e-29
GSTO1	6.78495e-06	-0.285123	0.504	0.695	0.121763		DDX5	4.11206e-33	-0.560984	0.962	0.971	7.3795e-29
COQ3	6.93997e-06	-0.231883	0.256	0.458	0.124545		TRAPPC2L	4.5843e-33	-0.530294	0.765	0.951	8.22698e-29
FH	7.23767e-06	-0.250145	0.393	0.618	0.129887		BRK1	4.61142e-33	-0.472715	0.977	0.994	8.27566e-29
C11orf73	7.30283e-06	-0.299194	0.615	0.771	0.131057		CTDNEP1	8.2933e-33	-0.49945	0.278	0.64	1.48832e-28
GHITM	7.57612e-06	-0.318892	0.847	0.87	0.135961		PGP	8.51295e-33	-0.631231	0.743	0.9	1.52773e-28
PSMD6	7.65288e-06	-0.355228	0.603	0.702	0.137339		PARK7	1.02003e-32	-0.630922	0.826	0.911	1.83055e-28
WDR54	7.7505e-06	-0.240163	0.242	0.435	0.139091		PSMD2	1.07204e-32	-0.574295	0.645	0.891	1.92387e-28
ZNF185	7.76727e-06	-0.329348	0.817	0.885	0.139392		MYL6	1.202e-32	-0.514639	1	0.997	2.15711e-28
MRPS22	7.82123e-06	-0.271141	0.397	0.588	0.14036		NT5DC2	2.75025e-32	-0.654174	0.516	0.78	4.93559e-28
PSPH	7.92538e-06	-0.201938	0.172	0.351	0.142229		KIF5B	2.77245e-32	-0.576874	0.608	0.834	4.97543e-28
FANK1	7.99423e-06	-0.168225	0.074	0.206	0.143464		CCT5	4.16267e-32	-0.601374	0.59	0.846	7.47032e-28
PSMA5	8.1292e-06	-0.301081	0.716	0.832	0.145887		MYL6B	4.91544e-32	-0.575286	0.575	0.849	8.82124e-28
TALDO1	8.22433e-06	-0.245457	0.872	0.908	0.147594		UBXN1	6.62139e-32	-0.543732	0.715	0.917	1.18828e-27
TMEM167A	8.6001e-06	-0.295824	0.712	0.863	0.154337		COPE	7.20116e-32	-0.488717	0.936	0.986	1.29232e-27
CAPG	8.70026e-06	-0.301938	0.607	0.809	0.156135		SUCLG1	8.87419e-32	-0.659488	0.693	0.894	1.59256e-27
RASIP1	8.96514e-06	-0.197337	0.155	0.328	0.160888		MRPL4	9.62407e-32	-0.552135	0.536	0.834	1.72713e-27
RPS20	9.04498e-06	-0.181217	1	1	0.162321		ILF2	1.1347e-31	-0.582655	0.674	0.88	2.03633e-27
LAMP5	9.23116e-06	-0.401132	0.7	0.809	0.165662		SMIM7	1.55002e-31	-0.535751	0.502	0.786	2.78166e-27
C9orf3	9.31635e-06	-0.275933	0.891	0.962	0.167191		ARL6IP4	1.59021e-31	-0.493339	0.898	0.963	2.85378e-27
ALDH18A1	9.33457e-06	-0.246161	0.294	0.489	0.167518		HSPB1	1.61669e-31	0.526545	1	0.989	2.9013e-27
STOML2	9.34219e-06	-0.259387	0.779	0.908	0.167655		C19orf60	2.25796e-31	-0.566395	0.547	0.826	4.05214e-27
RPL18	9.50486e-06	0.144584	1	1	0.170574		RNASEH2C	2.32427e-31	-0.547997	0.7	0.92	4.17114e-27
PFN1	9.77172e-06	-0.2228	0.994	1	0.175363		DAAM1	2.48814e-31	-0.591105	0.416	0.74	4.46522e-27
C6orf48	9.78958e-06	0.432192	0.573	0.397	0.175684		TET2	2.80215e-31	-0.539581	0.314	0.64	5.02874e-27
TSSC1	9.83286e-06	-0.289619	0.698	0.863	0.17646		DHX29	2.88765e-31	-0.533063	0.44	0.754	5.18218e-27
RPL35	1.00949e-05	0.111751	1	1	0.181164		PPP2CB	3.10522e-31	-0.547372	0.403	0.72	5.57263e-27
GLRX2	1.03954e-05	-0.297544	0.319	0.504	0.186556		NDUFA8	3.1394e-31	-0.53428	0.794	0.937	5.63397e-27
KRT83	1.04169e-05	0.771556	0.561	0.374	0.186942		C1orf43	3.80655e-31	-0.52578	0.748	0.94	6.83124e-27
EIF3K	1.04792e-05	-0.247558	0.99	0.985	0.188059		ZFP36	3.98092e-31	-0.736216	0.169	0.474	7.14416e-27
LINC00675	1.05386e-05	-0.268445	0.176	0.344	0.189125		KDELR1	4.04615e-31	-0.525206	0.336	0.671	7.26123e-27
MRPS25	1.08706e-05	-0.284488	0.529	0.702	0.195084		RPL34	4.41443e-31	0.475844	1	1	7.92214e-27
GSTP1	1.10172e-05	-0.198845	1	1	0.197715		MXD4	4.52475e-31	-0.481565	0.108	0.403	8.12012e-27
SF3B5	1.15219e-05	-0.221331	0.948	0.969	0.206771		MED8	5.7295e-31	-0.61299	0.567	0.817	1.02822e-26
EIF4A1	1.17329e-05	-0.278769	0.943	0.977	0.210558		CD9	7.63754e-31	-0.470456	0.999	1	1.37063e-26
GSPT1	1.17937e-05	-0.302029	0.71	0.84	0.211649		POLR2L	7.67048e-31	0.359209	1	1	1.37655e-26
UROS	1.20049e-05	-0.284009	0.59	0.763	0.21544		DNAJA2	9.42772e-31	-0.555274	0.51	0.803	1.6919e-26
ATP6V1G1	1.26403e-05	-0.245886	0.998	1	0.226842		NEDD8	9.57266e-31	-0.435394	0.962	0.986	1.71791e-26
PEX3	1.27351e-05	-0.212514	0.225	0.412	0.228545		SRP9	9.71094e-31	-0.495729	0.809	0.954	1.74273e-26
EVPL	1.31185e-05	0.276376	0.309	0.122	0.235425		UBE2R2	1.0609e-30	-0.599318	0.298	0.623	1.9039e-26
FASN	1.31204e-05	0.264416	0.473	0.252	0.235459		CSTB	1.38708e-30	-0.676979	0.992	0.989	2.48926e-26
TIMM13	1.3195e-05	-0.282605	0.866	0.939	0.236798		SEC11A	1.44098e-30	-0.579367	0.657	0.871	2.58598e-26
SLC25A5	1.32429e-05	-0.241172	0.977	1	0.237657		RABAC1	1.52313e-30	-0.533445	0.517	0.82	2.73341e-26
RPS12	1.33323e-05	0.110563	1	1	0.239261		SNU13	1.58664e-30	-0.511659	0.863	0.949	2.84738e-26
IP6K2	1.33645e-05	-0.289229	0.576	0.74	0.23984		CHMP4B	1.66503e-30	0.55726	0.763	0.46	2.98807e-26
ESD	1.34311e-05	0.306006	0.38	0.176	0.241034		HES2	2.0093e-30	-0.553551	0.727	0.909	3.60589e-26
CCDC28A	1.35814e-05	-0.184134	0.132	0.29	0.243732		MCTS1	2.28084e-30	-0.525012	0.708	0.9	4.0932e-26
RPF1	1.43879e-05	-0.309386	0.529	0.679	0.258205		PAWR	2.40997e-30	-0.590134	0.58	0.829	4.32492e-26
APOO	1.48828e-05	-0.213969	0.195	0.374	0.267087		DDX17	2.47624e-30	-0.625148	0.491	0.803	4.44386e-26
MRPL1	1.53002e-05	-0.301381	0.607	0.74	0.274578		KRT25	2.57737e-30	-2.01265	0.328	0.649	4.62535e-26
UBE2L3	1.60631e-05	-0.26085	0.796	0.885	0.288268		DSC3	3.76162e-30	-0.647124	0.809	0.917	6.7506e-26
CIR1	1.62241e-05	-0.259846	0.385	0.58	0.291158		TMEM134	4.00437e-30	-0.507621	0.796	0.94	7.18625e-26
HGH1	1.66862e-05	-0.190103	0.084	0.214	0.29945		EEF1D	4.35337e-30	-0.463381	0.99	0.994	7.81257e-26
PSMA7	1.7463e-05	-0.219174	0.996	0.985	0.313391		ACADVL	4.47296e-30	-0.53981	0.982	0.994	8.02717e-26
SUN2	1.76504e-05	-0.371108	0.557	0.718	0.316754		SNRPB	4.50402e-30	-0.587944	0.849	0.934	8.08292e-26
SNRPD1	1.77073e-05	-0.303738	0.716	0.84	0.317776		PSMB5	4.77447e-30	-0.432219	0.973	0.991	8.56826e-26
HNRNPUL1	1.79706e-05	0.268157	0.427	0.221	0.3225		TEC	4.95676e-30	-0.404692	0.1	0.389	8.8954e-26
ACTR2	2.00521e-05	0.315202	0.468	0.275	0.359854		LHX2	5.43489e-30	-0.611729	0.13	0.426	9.75346e-26
2021-03-06	2.04287e-05	0.267267	0.368	0.176	0.366613		PDCD6	6.54442e-30	-0.574415	0.587	0.814	1.17446e-25
TBL2	2.06025e-05	-0.210627	0.137	0.29	0.369733		PLEKHA5	6.89773e-30	-0.5346	0.447	0.743	1.23787e-25
OLA1	2.12517e-05	-0.263524	0.58	0.74	0.381384		MYL12A	7.18377e-30	-0.576837	0.841	0.911	1.2892e-25
TMED9	2.12873e-05	-0.287212	0.691	0.87	0.382023		LDHB	7.6795e-30	-0.508646	0.984	0.98	1.37816e-25
EIF4B	2.1915e-05	0.353871	0.771	0.603	0.393287		HSPA8	8.96872e-30	-0.621061	0.901	0.957	1.60953e-25
KRT14	2.1989e-05	-0.629603	0.809	0.939	0.394614		RND3	9.35656e-30	-0.518157	0.106	0.389	1.67913e-25
GTPBP8	2.22261e-05	-0.187804	0.135	0.29	0.398869		SPINT1	9.68478e-30	-0.540336	0.63	0.874	1.73803e-25
UAP1	2.24704e-05	-0.247928	0.315	0.504	0.403254		PRPF40A	1.2114e-29	-0.559064	0.616	0.851	2.17397e-25
SAAL1	2.29951e-05	-0.203284	0.147	0.305	0.41267		OLA1	1.38838e-29	-0.516855	0.528	0.837	2.49159e-25
ANAPC10	2.30492e-05	-0.202817	0.204	0.382	0.413642		SF3B6	1.54858e-29	-0.463591	0.952	0.98	2.77908e-25
ENSA	2.35917e-05	-0.277607	0.95	1	0.423376		ZNRF2	1.80473e-29	-0.465739	0.128	0.426	3.23876e-25
SRP72	2.40843e-05	-0.278925	0.542	0.71	0.432218		LGMN	1.89187e-29	-0.629542	0.885	0.943	3.39515e-25
EXOG	2.45372e-05	-0.210914	0.254	0.443	0.440344		UQCRQ	1.91446e-29	0.370634	1	1	3.4357e-25
LHX2	2.45784e-05	0.272043	0.326	0.137	0.441083		ATP6V0B	1.91502e-29	-0.480461	0.897	0.971	3.4367e-25
SNRPD2	2.51071e-05	-0.236717	0.966	0.992	0.450573		HSP90B1	2.11023e-29	-0.542591	0.805	0.946	3.78702e-25
FRMD4B	2.51321e-05	0.223833	0.256	0.084	0.45102		FAM89B	2.2617e-29	-0.503255	0.255	0.583	4.05884e-25
MGST1	2.53377e-05	-0.323581	0.687	0.84	0.45471		PHPT1	2.64912e-29	-0.537125	0.709	0.906	4.7541e-25
APOE	2.54331e-05	0.361138	0.981	0.977	0.456423		EIF3L	2.7097e-29	-0.519824	0.916	0.986	4.86283e-25
DCAF13	2.59443e-05	-0.306195	0.544	0.687	0.465597		IFT57	2.86748e-29	-0.603915	0.786	0.929	5.14597e-25
HSPB1	2.60005e-05	-0.289114	1	1	0.466606		MRPL41	3.05435e-29	-0.572474	0.748	0.889	5.48134e-25
RP11-347P5.1	2.62039e-05	0.223134	0.221	0.061	0.470256		RHOV	3.205e-29	-0.566093	0.55	0.814	5.75169e-25
FXYD3	2.64757e-05	0.229734	0.7	0.481	0.475132		IGFBP2	3.48023e-29	-0.693541	0.107	0.389	6.24563e-25
MSMO1	2.65112e-05	0.26632	0.553	0.336	0.47577		TIMM22	3.50801e-29	-0.4474	0.207	0.531	6.29548e-25
BOP1	2.66014e-05	-0.250808	0.424	0.611	0.477388		PDCD4	3.83952e-29	-0.619223	0.981	0.986	6.8904e-25
HSPB11	2.69581e-05	-0.275973	0.355	0.542	0.483791		ZNF185	5.30463e-29	-0.739104	0.801	0.891	9.51969e-25
MT2A	2.69823e-05	0.656645	0.805	0.664	0.484225		HNRNPA3	5.90962e-29	-0.608761	0.818	0.914	1.06054e-24
NSD1	2.72451e-05	0.255761	0.492	0.29	0.48894		CST6	6.04036e-29	0.358693	0.996	0.837	1.084e-24
NUDT2	2.81273e-05	-0.281976	0.281	0.45	0.504773		UFD1L	9.16905e-29	-0.518449	0.454	0.749	1.64548e-24
RNF181	2.95501e-05	-0.289882	0.641	0.763	0.530306		RBM8A	1.05172e-28	-0.456058	0.863	0.966	1.88742e-24
HIST1H4C	2.97857e-05	0.314023	0.494	0.305	0.534535		PSMD13	1.12713e-28	-0.563448	0.654	0.863	2.02275e-24
FAM49A	3.00995e-05	-0.430101	0.576	0.718	0.540166		COMTD1	1.18522e-28	-0.558925	0.61	0.854	2.127e-24
GJB2	3.02786e-05	-0.395314	0.969	0.962	0.543381		RAB13	1.26123e-28	-0.542387	0.458	0.737	2.2634e-24
TXNL4A	3.09813e-05	-0.29062	0.794	0.885	0.55599		MDH1	1.26972e-28	-0.562395	0.578	0.843	2.27863e-24
DDX17	3.13731e-05	0.359209	0.552	0.374	0.563022		NDUFB3	1.66367e-28	-0.472139	0.92	0.983	2.98562e-24
PPP3CA	3.33781e-05	0.241992	0.239	0.076	0.599003		ANP32B	1.70053e-28	-0.73947	0.399	0.674	3.05177e-24
INTS12	3.35723e-05	-0.173817	0.162	0.328	0.602489		HADHA	1.97381e-28	-0.518525	0.643	0.871	3.5422e-24
PLEKHN1	3.35969e-05	0.265894	0.441	0.244	0.602929		SNHG7	2.46682e-28	-0.577863	0.558	0.794	4.42695e-24
VPS33A	3.40511e-05	-0.196028	0.204	0.382	0.611081		MSX1	2.65691e-28	-0.737904	0.151	0.437	4.7681e-24
HNRNPA3	3.42015e-05	-0.213011	0.838	0.954	0.61378		PTBP3	2.81414e-28	-0.516822	0.429	0.723	5.05026e-24
CLIP1	3.43413e-05	0.24257	0.248	0.084	0.616289		NCL	2.8386e-28	-1.00402	0.735	0.874	5.09416e-24
FNTA	3.43847e-05	-0.25818	0.531	0.702	0.617069		DRG2	2.98255e-28	-0.434009	0.265	0.597	5.35249e-24
LINC00685	3.45364e-05	0.271709	0.34	0.16	0.619791		COA6	3.07638e-28	-0.506408	0.328	0.634	5.52088e-24
MPLKIP	3.50381e-05	-0.2802	0.557	0.725	0.628793		TIPRL	3.20967e-28	-0.533082	0.407	0.7	5.76007e-24
ACTN4	3.5147e-05	-0.306044	0.815	0.901	0.630747		RPS15	3.77137e-28	-0.27985	1	1	6.7681e-24
MDH1	3.62159e-05	-0.247995	0.66	0.802	0.649931		FTL	3.95576e-28	-0.757973	0.823	0.9	7.099e-24
SCCPDH	3.6706e-05	-0.169106	0.111	0.252	0.658726		PSMB3	4.10964e-28	-0.4321	0.96	0.96	7.37516e-24
CALML5	3.78901e-05	0.374396	0.317	0.137	0.679977		CCT8	5.36297e-28	-0.553553	0.76	0.914	9.62438e-24
PSMD8	3.82076e-05	-0.262833	0.969	0.992	0.685673		ANXA1	5.37187e-28	-0.734261	0.599	0.826	9.64037e-24
SNRPD3	3.90853e-05	-0.213437	0.952	0.977	0.701426		USMG5	6.52701e-28	0.354666	1	1	1.17134e-23
PANX1	4.05129e-05	-0.192645	0.113	0.252	0.727045		COPZ1	6.5326e-28	-0.477277	0.615	0.863	1.17234e-23
TNRC6B	4.13501e-05	0.275078	0.435	0.237	0.742069		S100A8	6.71037e-28	-0.590371	0.586	0.22	1.20424e-23
SOD1	4.14782e-05	-0.266459	0.872	0.916	0.744368		USP7	6.98948e-28	-0.528355	0.364	0.671	1.25433e-23
RFNG	4.2222e-05	-0.192645	0.13	0.275	0.757716		PPME1	7.45559e-28	-0.556064	0.39	0.683	1.33798e-23
MRPS21	4.26499e-05	-0.273018	0.844	0.924	0.765395		PUF60	8.1116e-28	-0.517888	0.495	0.791	1.45571e-23
COPS6	4.27064e-05	-0.272212	0.777	0.878	0.766408		SYTL1	8.86135e-28	-0.53034	0.713	0.9	1.59026e-23
YAE1D1	4.27465e-05	-0.193797	0.185	0.351	0.767128		RGS14	1.04114e-27	-0.535119	0.671	0.88	1.86843e-23
NSUN4	4.28959e-05	-0.163499	0.097	0.229	0.769811		EIF3H	1.07951e-27	-0.493161	0.89	0.96	1.93728e-23
BICD2	4.32175e-05	0.258048	0.374	0.191	0.775581		PNISR	1.17983e-27	-0.589549	0.59	0.837	2.11733e-23
RWDD1	4.35391e-05	-0.23963	0.821	0.924	0.781353		PRDX4	1.30541e-27	-0.526014	0.632	0.84	2.34268e-23
MPV17L2	4.52156e-05	-0.197391	0.153	0.305	0.811438		CFAP36	1.35799e-27	-0.507216	0.494	0.769	2.43705e-23
HDHD3	4.53438e-05	-0.23082	0.197	0.359	0.81374		HAGH	1.3883e-27	-0.649666	0.738	0.903	2.49143e-23
PLBD1	4.57192e-05	-0.284077	0.317	0.504	0.820477		DNTTIP2	2.35223e-27	-0.489996	0.366	0.68	4.22132e-23
CCDC86	4.6391e-05	-0.182084	0.16	0.321	0.832533		NR2F6	2.63695e-27	-0.462424	0.228	0.54	4.73227e-23
RNF187	4.64806e-05	-0.262004	0.571	0.725	0.834141		SET	2.73804e-27	-0.644915	0.798	0.923	4.91368e-23
AHNAK	4.72203e-05	0.292965	0.975	0.931	0.847415		PSME2	2.75963e-27	-0.560811	0.56	0.806	4.95242e-23
PSME2	4.76644e-05	-0.25724	0.632	0.771	0.855386		TUBA4A	2.78056e-27	-0.77753	0.911	0.951	4.98999e-23
HSPA4	4.83358e-05	-0.287733	0.511	0.672	0.867434		SSNA1	2.98597e-27	-0.507507	0.693	0.889	5.35863e-23
UPK3BL	4.98574e-05	0.214214	0.214	0.061	0.894741		VPS25	3.12046e-27	-0.510917	0.624	0.843	5.59998e-23
ALDH4A1	5.0868e-05	-0.207752	0.25	0.427	0.912877		PQLC1	3.1544e-27	-0.470399	0.224	0.534	5.66089e-23
MAT2A	5.11569e-05	0.22998	0.298	0.122	0.918061		RAB32	3.56452e-27	-0.680679	0.564	0.806	6.39688e-23
NDUFAF6	5.27405e-05	-0.205861	0.229	0.405	0.946481		ITGB1BP1	4.20631e-27	-0.498193	0.38	0.674	7.54864e-23
MORN2	5.50707e-05	-0.276432	0.433	0.588	0.988298		OCIAD1	4.22052e-27	-0.48349	0.65	0.874	7.57415e-23
GADD45B	5.55459e-05	-0.335966	0.227	0.382	0.996827		ATP6V0E1	4.35382e-27	-0.455257	0.909	0.983	7.81336e-23
NOL12	5.56624e-05	0.23816	0.366	0.183	0.998917		FAHD1	4.47562e-27	-0.548157	0.497	0.774	8.03196e-23
TMEM161A	5.57229e-05	-0.224541	0.258	0.435	1		PRDX6	4.67464e-27	-0.763793	0.988	1	8.38911e-23
CAND1	5.78359e-05	0.228002	0.403	0.206	1		NAA10	5.09556e-27	-0.508399	0.719	0.894	9.1445e-23
MBNL2	5.79002e-05	0.301509	0.546	0.374	1		ARFGAP2	5.32335e-27	-0.465832	0.354	0.666	9.55328e-23
AK8	5.79101e-05	-0.300493	0.395	0.557	1		RAB14	5.40048e-27	-0.497448	0.412	0.703	9.69169e-23
POMC	5.81632e-05	0.276699	0.393	0.214	1		CDC37	5.91855e-27	-0.510141	0.562	0.8	1.06214e-22
ARL1	5.92234e-05	-0.273073	0.531	0.695	1		ACAA1	6.91866e-27	-0.506966	0.59	0.823	1.24162e-22
SEC31A	6.02626e-05	0.238787	0.311	0.137	1		DCXR	6.93932e-27	-0.514912	0.701	0.894	1.24533e-22
POLR3A	6.06296e-05	-0.15451	0.094	0.221	1		TECR	6.98554e-27	-0.479939	0.94	0.969	1.25362e-22
MRPL49	6.14298e-05	-0.210484	0.214	0.382	1		STUB1	8.51778e-27	-0.485097	0.68	0.891	1.5286e-22
CYP4F22	6.39654e-05	-0.168819	0.105	0.237	1		MCUR1	8.90076e-27	-0.586624	0.398	0.677	1.59733e-22
PHB2	6.42241e-05	-0.273725	0.599	0.763	1		TPI1	9.35668e-27	-0.458518	0.99	0.997	1.67915e-22
GOLGA2	6.50339e-05	0.271175	0.399	0.221	1		MGMT	9.55841e-27	-0.558849	0.35	0.634	1.71535e-22
BIN3	6.53562e-05	-0.187025	0.218	0.389	1		TMOD3	1.0497e-26	-0.617342	0.407	0.694	1.8838e-22
ARID1B	6.55848e-05	0.22512	0.321	0.145	1		MACF1	1.14502e-26	-0.61335	0.601	0.797	2.05485e-22
C5orf24	6.58906e-05	0.269657	0.416	0.237	1		SNHG8	1.30677e-26	-0.719762	0.639	0.811	2.34513e-22
HNRNPA2B1	6.65135e-05	-0.259285	0.887	0.931	1		COX6A1	1.75181e-26	-0.333512	0.997	1	3.1438e-22
PCID2	6.74671e-05	-0.196991	0.242	0.42	1		LRPAP1	1.92737e-26	-0.489158	0.466	0.74	3.45886e-22
MRPL15	6.84359e-05	-0.222134	0.424	0.618	1		ITM2B	2.18694e-26	-0.687092	0.999	0.997	3.92469e-22
ING5	6.84803e-05	-0.171816	0.126	0.267	1		ACBD3	2.61258e-26	-0.429806	0.219	0.526	4.68853e-22
RUFY2	6.94464e-05	-0.159941	0.099	0.229	1		BPTF	2.62783e-26	-0.578066	0.373	0.651	4.71591e-22
CACYBP	7.0258e-05	-0.262382	0.334	0.504	1		RER1	2.97391e-26	-0.538362	0.597	0.82	5.33697e-22
WARS	7.09883e-05	-0.218105	0.263	0.435	1		RPL35A	3.65725e-26	-0.358564	1	1	6.56329e-22
PJA1	7.35116e-05	-0.245625	0.653	0.786	1		PNN	4.74607e-26	-0.610985	0.388	0.669	8.5173e-22
CHMP4C	7.37372e-05	-0.191494	0.177	0.336	1		SAMD1	4.98137e-26	-0.440358	0.185	0.48	8.93957e-22
YBEY	7.6529e-05	0.250669	0.435	0.252	1		HSPB8	5.07679e-26	-0.51193	0.224	0.517	9.11081e-22
NFU1	7.7624e-05	-0.212097	0.25	0.42	1		HNRNPA2B1	1.33025e-25	-0.701148	0.83	0.886	2.38726e-21
UBFD1	7.95047e-05	-0.23078	0.406	0.58	1		CAST	1.4798e-25	-0.597808	0.385	0.671	2.65565e-21
MAPK6	7.95674e-05	0.2158	0.229	0.076	1		ARPC5L	1.54891e-25	-0.510668	0.776	0.94	2.77967e-21
L3MBTL2	8.02632e-05	-0.192645	0.202	0.366	1		BRD7	1.56744e-25	-0.527773	0.461	0.726	2.81293e-21
NSMCE1	8.40114e-05	-0.232173	0.62	0.794	1		CDC34	1.87436e-25	-0.421321	0.163	0.449	3.36373e-21
ICMT	8.5058e-05	-0.176498	0.113	0.244	1		ZBTB7A	2.133e-25	-0.477993	0.307	0.606	3.82788e-21
DSG4	8.50865e-05	-0.251701	0.603	0.763	1		SPECC1	2.13858e-25	-0.50356	0.283	0.583	3.8379e-21
RP11-14N7.2	8.51026e-05	-0.162117	0.132	0.275	1		ZNF117	2.69017e-25	-0.361767	0.081	0.326	4.82778e-21
AES	8.55992e-05	0.230613	0.292	0.122	1		RPL37	2.93249e-25	-0.311401	1	1	5.26264e-21
GLB1L2	8.56632e-05	-0.20427	0.162	0.313	1		ISCA1	2.96076e-25	-0.718159	0.468	0.743	5.31337e-21
MLLT4	8.6532e-05	0.270302	0.406	0.221	1		TMEM208	3.01643e-25	-0.445002	0.664	0.877	5.41328e-21
MRPL33	8.69868e-05	-0.263514	0.616	0.763	1		TMEM14C	3.05085e-25	-0.522987	0.593	0.817	5.47505e-21
SPA17	9.09306e-05	-0.175771	0.134	0.275	1		TRIOBP	3.44632e-25	-0.675659	0.396	0.7	6.18477e-21
TCEB1	9.1889e-05	-0.255224	0.746	0.84	1		UFC1	3.79021e-25	-0.434564	0.734	0.931	6.80191e-21
FAM84A	9.35577e-05	0.293959	0.729	0.573	1		CLTB	4.50348e-25	-0.527671	0.859	0.909	8.08194e-21
PPIB	9.43879e-05	-0.267257	0.847	0.931	1		VAPA	4.53159e-25	-0.399539	0.918	0.989	8.1324e-21
GNB2L1	9.62809e-05	0.184584	1	1	1		MRPL36	4.69533e-25	-0.471915	0.545	0.797	8.42623e-21
DBI	0.000102499	-0.205039	0.998	1	1		PET100	5.25424e-25	0.522836	0.904	0.757	9.42927e-21
CRCT1	0.000106631	-0.121166	0.107	0.244	1		SERPINB13	5.40442e-25	-0.815819	0.623	0.8	9.69878e-21
PPID	0.000106891	-0.239081	0.361	0.534	1		SNF8	6.16434e-25	-0.471157	0.652	0.874	1.10625e-20
UBR4	0.000107075	0.193604	0.218	0.069	1		MRPS34	6.62676e-25	-0.495969	0.8	0.917	1.18924e-20
CPA6	0.000107532	-0.20482	0.219	0.382	1		OSBPL1A	6.81463e-25	-0.483841	0.377	0.666	1.22295e-20
SUGT1	0.000107555	-0.2554	0.469	0.626	1		NAPG	7.45977e-25	-0.46933	0.495	0.754	1.33873e-20
STK17B	0.000110776	0.326429	0.561	0.405	1		CALML3	8.67632e-25	-1.11002	1	1	1.55705e-20
NMT2	0.000115973	-0.161751	0.124	0.26	1		TPR	8.72792e-25	-0.535169	0.391	0.669	1.56631e-20
SMS	0.000120121	-0.263592	0.448	0.626	1		TRIM29	9.79645e-25	-0.59581	0.871	0.957	1.75807e-20
TCAF1	0.000120237	-0.234465	0.216	0.374	1		FAM204A	1.09933e-24	-0.45791	0.516	0.8	1.97286e-20
INTS1	0.000124001	-0.150581	0.143	0.29	1		LSM4	1.12918e-24	-0.472797	0.779	0.917	2.02643e-20
SGK1	0.000124968	0.213595	0.223	0.076	1		RPL21	1.22397e-24	0.28169	1	1	2.19654e-20
HSPB8	0.000130771	-0.217511	0.296	0.473	1		EGR1	1.22505e-24	-0.654134	0.32	0.609	2.19847e-20
TUBB4B	0.000133294	0.333808	0.865	0.71	1		SELENBP1	1.51309e-24	-0.619089	0.997	1	2.7154e-20
MKRN2	0.000135268	-0.17444	0.204	0.366	1		PDCD2	1.54935e-24	-0.505584	0.562	0.791	2.78047e-20
RPL10A	0.000135286	-0.175587	1	1	1		PPA1	1.61925e-24	-0.426416	0.886	0.989	2.90591e-20
TCF4	0.000135721	0.318996	0.555	0.405	1		BOD1L1	1.64295e-24	-0.437477	0.128	0.391	2.94844e-20
CKMT1A	0.00013591	0.273018	0.387	0.221	1		AP2M1	1.64686e-24	-0.457386	0.898	0.98	2.95545e-20
SGTA	0.000136961	-0.205584	0.24	0.405	1		HADHB	1.78427e-24	-0.475345	0.706	0.9	3.20206e-20
SDAD1	0.000141713	-0.246084	0.365	0.519	1		MPHOSPH10	1.90477e-24	-0.486622	0.394	0.683	3.4183e-20
NDUFB4	0.000145314	-0.185802	0.962	1	1		JAG1	1.98944e-24	-0.622622	0.656	0.814	3.57024e-20
CYP1B1	0.000145373	0.314414	0.296	0.137	1		EIF2B3	2.30273e-24	-0.542878	0.724	0.863	4.13249e-20
DYNC1I1	0.000145384	-0.305019	0.702	0.847	1		MBNL2	2.58305e-24	-0.51177	0.439	0.706	4.63554e-20
C1orf27	0.000145615	-0.184233	0.143	0.282	1		ZNF358	2.88034e-24	-0.328212	0.092	0.34	5.16906e-20
CIRBP	0.000148937	0.256649	0.969	0.901	1		RBM25	3.104e-24	-0.560313	0.567	0.8	5.57044e-20
VIPAS39	0.000149624	-0.153971	0.115	0.244	1		TMEM141	3.29929e-24	-0.495916	0.52	0.774	5.9209e-20
PPCS	0.000149881	-0.257854	0.576	0.71	1		COPS5	3.45658e-24	-0.487649	0.357	0.631	6.20319e-20
SPRYD4	0.00015015	-0.164811	0.179	0.336	1		WNT3	3.58161e-24	-0.544898	0.219	0.494	6.42755e-20
TMSB4X	0.00015049	-0.346435	0.994	1	1		HAX1	4.14415e-24	-0.444371	0.778	0.917	7.43708e-20
TXN2	0.000158759	-0.239643	0.681	0.779	1		PURA	5.34721e-24	-0.475064	0.3	0.586	9.5961e-20
XPO5	0.000160203	-0.201733	0.2	0.351	1		TXNRD1	5.50316e-24	-0.582985	0.568	0.769	9.87596e-20
IGFBP4	0.000161896	-0.1832	0.16	0.305	1		LDHA	5.56984e-24	-0.66699	0.879	0.929	9.99564e-20
SCYL3	0.000163885	-0.159093	0.153	0.298	1		ABCE1	7.43079e-24	-0.464655	0.613	0.817	1.33353e-19
ZNF692	0.000164361	-0.164865	0.149	0.29	1		SPPL3	8.41706e-24	-0.501127	0.494	0.734	1.51053e-19
B3GAT2	0.000164361	-0.164865	0.149	0.29	1		CHCHD1	9.6689e-24	-0.480708	0.505	0.763	1.73518e-19
MT-ND6	0.000166341	0.301284	0.485	0.313	1		CTDSPL	1.05295e-23	-0.398879	0.143	0.409	1.88962e-19
SYCE1L	0.000179567	0.22097	0.258	0.107	1		VAMP8	1.11509e-23	-0.472525	0.926	0.974	2.00114e-19
RBBP8NL	0.000179789	-0.15451	0.095	0.214	1		ARID4B	1.30941e-23	-0.418918	0.254	0.551	2.34987e-19
EFNA1	0.000182252	-0.267532	0.487	0.634	1		EIF3E	1.31022e-23	-0.386631	0.989	0.997	2.35132e-19
SRP68	0.000182342	-0.213579	0.435	0.603	1		CST3	1.44211e-23	-0.64504	0.829	0.92	2.58801e-19
MTO1	0.000183132	-0.17724	0.162	0.305	1		ARMC10	1.73115e-23	-0.517074	0.807	0.92	3.10673e-19
CALM1	0.000184506	-0.269942	0.943	0.969	1		SMPD2	1.86571e-23	-0.453994	0.247	0.531	3.34821e-19
JUND	0.000184716	0.185009	0.256	0.099	1		PRKDC	2.11571e-23	-0.541385	0.355	0.617	3.79685e-19
CCDC25	0.000190818	-0.231774	0.651	0.794	1		ATP5G2	2.2557e-23	-0.3181	1	0.997	4.04809e-19
MIPEP	0.000194566	-0.183712	0.424	0.626	1		ARL8B	2.45538e-23	-0.485985	0.602	0.826	4.40643e-19
PARK7	0.000198601	-0.267996	0.824	0.924	1		DSG1	2.51178e-23	-0.584457	0.203	0.477	4.50765e-19
PPIL1	0.000201715	-0.204249	0.355	0.534	1		RAB21	2.54481e-23	-0.450881	0.374	0.651	4.56691e-19
PDCD2	0.000203107	-0.223611	0.624	0.763	1		C1QTNF4	2.59137e-23	-0.269368	0.027	0.209	4.65048e-19
UQCRFS1	0.000204237	-0.234687	0.805	0.878	1		XRCC6	2.70906e-23	-0.529403	0.599	0.817	4.86168e-19
VPS29	0.000204872	-0.249201	0.599	0.748	1		HDLBP	2.73483e-23	-0.494006	0.734	0.891	4.90793e-19
BCAS2	0.000205138	-0.263034	0.521	0.649	1		RPS11	2.83649e-23	-0.382296	1	1	5.09036e-19
ZDHHC13	0.000205829	-0.211823	0.45	0.641	1		CCDC186	2.88086e-23	-0.508112	0.324	0.606	5.16999e-19
C12orf29	0.000208784	-0.189572	0.303	0.481	1		HP1BP3	3.13213e-23	-0.477157	0.328	0.62	5.62091e-19
ECHDC2	0.000211752	0.214048	0.38	0.206	1		IRAK1	3.33948e-23	-0.491685	0.313	0.586	5.99303e-19
FAHD2B	0.00021195	-0.24257	0.414	0.573	1		PHB	3.36321e-23	-0.478577	0.712	0.846	6.03561e-19
PSMD1	0.000219195	-0.29404	0.576	0.679	1		TRMT112	3.3793e-23	-0.395713	0.96	0.994	6.06449e-19
SBDS	0.000219377	-0.235929	0.595	0.748	1		ZNRD1	3.60358e-23	-0.749389	0.553	0.811	6.46699e-19
TMEM126A	0.000219956	-0.2825	0.637	0.71	1		COMMD9	3.80435e-23	-0.451193	0.427	0.697	6.82729e-19
LINC00657	0.000221542	0.270398	0.441	0.275	1		KDELR2	3.91273e-23	-0.462588	0.569	0.809	7.02178e-19
VPS25	0.000221824	-0.242375	0.664	0.771	1		COMMD1	4.21952e-23	-0.489266	0.598	0.817	7.57235e-19
NDUFS7	0.000227056	-0.215297	0.884	0.931	1		SUGT1	4.28519e-23	-0.439482	0.487	0.751	7.69021e-19
RPL29	0.000232563	0.111136	1	1	1		NDUFB11	4.5721e-23	-0.459995	0.931	0.949	8.2051e-19
SVIL-AS1	0.000238656	-0.147976	0.092	0.206	1		PRMT1	4.66731e-23	-0.62419	0.517	0.743	8.37595e-19
PFDN6	0.000242305	-0.204448	0.55	0.702	1		EEF2	5.36292e-23	-0.445696	0.988	0.994	9.6243e-19
NOL7	0.000243645	-0.228075	0.647	0.809	1		GJB2	5.53715e-23	-0.592585	0.96	0.986	9.93697e-19
DOLPP1	0.000246562	-0.152003	0.097	0.214	1		MKNK2	5.84899e-23	-0.467749	0.302	0.586	1.04966e-18
RWDD2B	0.000246943	-0.15154	0.172	0.321	1		LRRFIP1	5.92249e-23	-0.465033	0.804	0.926	1.06285e-18
YRDC	0.000249631	-0.202288	0.26	0.42	1		SYPL1	6.18458e-23	-0.423668	0.812	0.937	1.10989e-18
CELSR2	0.000251104	0.211402	0.363	0.191	1		KRR1	6.96861e-23	-0.428073	0.329	0.617	1.25059e-18
CDC123	0.00025194	-0.246356	0.635	0.74	1		NAGK	7.50854e-23	-0.547088	0.51	0.74	1.34748e-18
GADD45G	0.000253069	-0.160088	0.139	0.275	1		TSTD1	7.82252e-23	-0.442047	0.882	0.966	1.40383e-18
MACF1	0.000253483	0.265764	0.626	0.443	1		ECHDC3	8.25706e-23	-0.397588	0.226	0.511	1.48181e-18
VWA1	0.00025457	-0.147557	0.113	0.237	1		C7orf50	9.25268e-23	-0.419548	0.735	0.9	1.66049e-18
RPP40	0.000254623	-0.182433	0.198	0.351	1		FAM89A	1.00128e-22	-0.309729	0.058	0.269	1.7969e-18
HSPA9	0.000254888	-0.274059	0.573	0.725	1		TRIP11	1.00986e-22	-0.479478	0.295	0.574	1.8123e-18
ARL2	0.000257515	0.267391	0.719	0.603	1		SUB1	1.0383e-22	-0.362991	0.984	0.989	1.86334e-18
RPN2	0.000257703	-0.285844	0.567	0.687	1		SWI5	1.04161e-22	-0.559718	0.661	0.869	1.86927e-18
SDR9C7	0.000257896	-0.1686	0.147	0.282	1		AVEN	1.05196e-22	-0.330917	0.119	0.374	1.88785e-18
DCXR	0.000259529	-0.217307	0.725	0.908	1		MTURN	1.11055e-22	-0.821388	0.37	0.634	1.99299e-18
MTSS1	0.000265751	0.240274	0.534	0.351	1		C4orf3	1.24969e-22	-0.505417	0.801	0.891	2.24269e-18
DNAJC2	0.00026726	-0.22556	0.412	0.58	1		SFN	1.27423e-22	-0.746735	1	1	2.28673e-18
G6PD	0.000269966	-0.224123	0.569	0.74	1		PPP1R7	1.33026e-22	-0.421991	0.573	0.826	2.38729e-18
MANF	0.000270528	-0.262532	0.569	0.71	1		CLINT1	1.57388e-22	-0.487366	0.314	0.591	2.82449e-18
SMIM7	0.000273359	-0.226861	0.519	0.656	1		SMAD7	1.65312e-22	-0.346291	0.107	0.351	2.96669e-18
RARS	0.000274171	-0.260857	0.655	0.779	1		2021-09-07	1.67007e-22	-0.52222	0.645	0.82	2.99711e-18
PIK3C3	0.000275582	-0.158904	0.115	0.237	1		HDDC2	1.82334e-22	-0.471888	0.719	0.889	3.27216e-18
PWWP2B	0.000284393	-0.162824	0.158	0.298	1		SRSF7	1.86042e-22	-0.583355	0.697	0.851	3.33872e-18
H3F3A	0.000285323	0.131931	1	1	1		RCOR1	1.90768e-22	-0.392062	0.239	0.526	3.42351e-18
NUPR1	0.000293009	0.251026	0.952	0.977	1		CCDC25	2.10487e-22	-0.466725	0.604	0.834	3.7774e-18
XIST	0.000297976	0.22442	0.668	0.458	1		SERTAD1	2.27561e-22	-0.502027	0.48	0.74	4.08382e-18
EXOSC7	0.000298303	-0.260817	0.531	0.649	1		COA5	2.30079e-22	-0.388844	0.321	0.62	4.129e-18
RPL23	0.000305118	-0.108261	1	1	1		SLPI	2.3405e-22	-1.58101	0.066	0.28	4.20026e-18
SMPD4	0.000306454	-0.146042	0.109	0.229	1		RPN2	2.44646e-22	-0.435001	0.494	0.771	4.39041e-18
STRBP	0.000307391	-0.205087	0.189	0.328	1		ADGRG1	2.62567e-22	-0.393456	0.147	0.403	4.71203e-18
DNAJA3	0.000307761	-0.190454	0.242	0.397	1		NDUFB7	2.70896e-22	-0.373177	0.925	0.991	4.8615e-18
PSMC3	0.000308533	-0.203012	0.826	0.885	1		EIF2B2	4.05515e-22	-0.682729	0.37	0.631	7.27737e-18
PRRC2B	0.000313439	0.202438	0.332	0.168	1		VPS36	4.3831e-22	-0.507044	0.442	0.683	7.86591e-18
DYRK1A	0.00032186	-0.155991	0.099	0.214	1		UBE2I	4.59707e-22	-0.475931	0.643	0.854	8.2499e-18
HEMK1	0.00032379	-0.149056	0.115	0.237	1		TMBIM1	4.87007e-22	-0.495015	0.383	0.646	8.73983e-18
NQO1	0.000324866	-0.18141	0.305	0.473	1		2021-09-11	4.88498e-22	-0.625105	0.425	0.643	8.76659e-18
CYB5A	0.000324999	-0.201399	0.941	0.954	1		PDLIM2	5.20548e-22	-0.501865	0.416	0.674	9.34175e-18
MRPL22	0.000326215	-0.236067	0.511	0.672	1		GSTT2B	5.88157e-22	-0.359682	0.103	0.34	1.05551e-17
ARPC4	0.000329746	-0.247251	0.611	0.74	1		ENDOG	5.98239e-22	-0.392164	0.225	0.503	1.0736e-17
TNIP1	0.000331119	-0.185473	0.151	0.282	1		SYNE2	7.28207e-22	-0.570398	0.424	0.674	1.30684e-17
LYPD3	0.000334234	0.287224	0.844	0.718	1		ACSS2	7.31235e-22	-0.361842	0.184	0.454	1.31227e-17
RPL36	0.000334443	0.142446	1	1	1		ERP29	7.36594e-22	-0.495351	0.457	0.703	1.32189e-17
FTSJ1	0.00033501	-0.163838	0.143	0.275	1		EBNA1BP2	7.50082e-22	-0.488467	0.597	0.811	1.3461e-17
EIF3F	0.000335824	-0.202955	0.943	0.969	1		TUFM	8.03906e-22	-0.42285	0.849	0.96	1.44269e-17
DHFR	0.000342219	-0.154434	0.126	0.252	1		RNPEP	8.4819e-22	-0.486817	0.807	0.903	1.52216e-17
ARHGEF12	0.000342735	0.227601	0.351	0.191	1		MAFG	9.65173e-22	-0.315109	0.119	0.366	1.7321e-17
TMEM261	0.000349645	-0.184322	0.698	0.847	1		FAM96B	1.09169e-21	-0.40744	0.753	0.894	1.95915e-17
FDFT1	0.000357787	-0.259668	0.786	0.87	1		DDX6	1.10758e-21	-0.49122	0.376	0.637	1.98766e-17
APOC1	0.000358369	0.34034	0.565	0.427	1		DNAJC19	1.17622e-21	-0.433987	0.602	0.809	2.11084e-17
GNAI2	0.000364349	0.212611	0.277	0.13	1		VCP	1.18685e-21	-0.443749	0.75	0.903	2.12992e-17
VPS50	0.000365902	-0.140455	0.099	0.214	1		ZNF326	1.19479e-21	-0.453486	0.3	0.566	2.14418e-17
MAP7	0.000367734	0.228711	0.479	0.305	1		LMO2	1.25474e-21	-0.304724	0.059	0.263	2.25176e-17
HES1	0.000372779	-0.485221	0.763	0.794	1		MGAT4B	1.58535e-21	-0.34198	0.118	0.36	2.84507e-17
FAM132A	0.000373138	-0.266154	0.752	0.863	1		ACOX2	1.62727e-21	-0.419663	0.184	0.443	2.9203e-17
CKAP4	0.000375443	0.263326	0.594	0.427	1		ROCK2	1.66208e-21	-0.406487	0.195	0.457	2.98276e-17
NAP1L1	0.000376494	-0.222839	0.874	0.969	1		GDI2	1.89083e-21	-0.422623	0.774	0.926	3.39328e-17
PABPN1	0.000377595	0.260406	0.601	0.443	1		EIF2S3	1.95399e-21	-0.478371	0.572	0.791	3.50664e-17
TIMM8B	0.000380689	-0.229331	0.969	0.969	1		SNHG12	1.98328e-21	-0.355879	0.096	0.326	3.55919e-17
PUM2	0.000383281	0.202896	0.279	0.13	1		EPS8L2	2.02254e-21	-0.417381	0.416	0.694	3.62965e-17
SNHG19	0.000388445	0.283039	0.504	0.336	1		TGM3	2.03456e-21	-0.899721	0.59	0.763	3.65122e-17
CBWD2	0.000388867	-0.211504	0.284	0.435	1		C1QBP	2.04549e-21	-0.52102	0.85	0.903	3.67084e-17
NAA15	0.000389338	-0.210974	0.353	0.511	1		PPP2R1B	2.0629e-21	-0.483564	0.937	0.969	3.70207e-17
LEMD2	0.000389523	-0.141714	0.12	0.244	1		MRPL14	2.14847e-21	-0.413181	0.702	0.9	3.85565e-17
HTATIP2	0.000393434	0.21901	0.448	0.267	1		SF3B1	2.19037e-21	-0.474832	0.469	0.726	3.93085e-17
MARK4	0.000393651	0.201634	0.248	0.107	1		TCF4	2.23859e-21	-0.528459	0.457	0.694	4.01737e-17
TOMM20	0.000404715	-0.243426	0.752	0.878	1		PSORS1C2	2.3637e-21	-2.97927	0.848	0.929	4.2419e-17
RUVBL2	0.000409715	-0.238611	0.586	0.74	1		ZC3H15	2.56568e-21	-0.457269	0.691	0.889	4.60437e-17
ASUN	0.000409806	-0.172762	0.168	0.305	1		AP1M2	2.63669e-21	-0.430317	0.523	0.757	4.73181e-17
KRT5	0.000413588	0.0978048	0.349	0.176	1		CDV3	3.75529e-21	-0.629022	0.353	0.611	6.73925e-17
MTMR14	0.000413841	-0.164761	0.227	0.382	1		AGPAT2	3.96466e-21	-0.544351	0.399	0.649	7.11498e-17
LAP3	0.000414388	-0.53842	0.781	0.878	1		G3BP2	4.68845e-21	-0.405243	0.32	0.589	8.41389e-17
FAM208B	0.000415486	-0.150622	0.183	0.328	1		DYNC1I1	4.75638e-21	-0.587588	0.602	0.786	8.5358e-17
RHOB	0.000419475	-0.327664	0.599	0.702	1		ENDOD1	5.15619e-21	-0.475059	0.313	0.566	9.25331e-17
VIPR1	0.000423637	-0.145465	0.095	0.206	1		LAMTOR4	5.41707e-21	-0.390306	0.916	0.951	9.72148e-17
LDHA	0.000427499	-0.482907	0.926	0.924	1		TPST2	5.81319e-21	-0.513097	0.498	0.731	1.04324e-16
PIGP	0.000439639	-0.232944	0.385	0.534	1		RPL39	5.89731e-21	0.280585	1	1	1.05833e-16
EFNA3	0.000444159	-0.223068	0.538	0.687	1		EIF2S1	6.16494e-21	-0.513959	0.708	0.889	1.10636e-16
RAP1GDS1	0.000445699	-0.190382	0.208	0.351	1		HDGF	6.19207e-21	-0.437376	0.399	0.663	1.11123e-16
PSMA1	0.00045278	-0.225724	0.922	0.969	1		ETFB	6.42991e-21	-0.447719	0.711	0.866	1.15391e-16
RTF1	0.000457553	0.253487	0.771	0.634	1		SHFM1	7.30726e-21	-0.332275	0.973	0.986	1.31136e-16
TRIM29	0.000464259	-0.237953	0.865	0.931	1		MRPS26	7.33459e-21	-0.504514	0.561	0.766	1.31626e-16
RAD51C	0.000464627	-0.168316	0.135	0.26	1		CSNK1E	7.58784e-21	-0.459926	0.276	0.543	1.36171e-16
GAA	0.000473805	-0.183625	0.338	0.504	1		GNAI2	8.23266e-21	-0.33887	0.154	0.411	1.47743e-16
MRPL47	0.000474976	-0.191234	0.635	0.756	1		C19orf53	8.88606e-21	-0.336857	0.974	0.994	1.59469e-16
VPS4A	0.000475736	-0.195606	0.351	0.511	1		SCAMP2	8.96141e-21	-0.429891	0.354	0.617	1.60821e-16
KBTBD4	0.000480232	-0.164865	0.147	0.275	1		CD164	9.83804e-21	-0.446733	0.797	0.92	1.76553e-16
MRPL34	0.000480696	-0.20579	0.51	0.664	1		NRBP1	1.18058e-20	-0.45738	0.439	0.674	2.11868e-16
MYH14	0.000483036	0.300045	0.731	0.588	1		SAT2	1.20047e-20	-0.468614	0.45	0.697	2.15436e-16
COPZ2	0.000486194	0.206451	0.225	0.092	1		FAM173A	1.24596e-20	-0.424445	0.494	0.754	2.236e-16
TNFAIP8L3	0.000496877	-0.196223	0.137	0.26	1		KIDINS220	1.25456e-20	-0.376269	0.283	0.557	2.25143e-16
JAGN1	0.000506059	-0.224111	0.477	0.618	1		LRRC58	1.40957e-20	-0.489334	0.591	0.786	2.52962e-16
LEPROTL1	0.00050746	-0.280372	0.592	0.695	1		TMED3	1.48908e-20	-0.446681	0.468	0.694	2.6723e-16
TMX2	0.000512516	-0.248802	0.427	0.557	1		MRPS36	1.56554e-20	-0.43945	0.545	0.763	2.80951e-16
PPAN	0.00051561	-0.208284	0.359	0.511	1		WASL	1.58406e-20	-0.331287	0.14	0.389	2.84276e-16
RMDN3	0.000515906	-0.185266	0.279	0.435	1		SSB	1.66541e-20	-0.52719	0.647	0.817	2.98875e-16
TRPS1	0.000517581	0.241758	0.813	0.756	1		SMCHD1	1.69791e-20	-0.393203	0.218	0.48	3.04708e-16
DLX3	0.00052467	-0.302755	0.613	0.718	1		DLGAP4	1.82336e-20	-0.495451	0.421	0.666	3.2722e-16
CDK11A	0.000530601	-0.152981	0.118	0.237	1		UQCR11	1.86055e-20	0.312571	0.997	0.994	3.33894e-16
NCLN	0.00053699	-0.237106	0.24	0.374	1		BORCS7	1.87349e-20	-0.448025	0.265	0.523	3.36217e-16
DCAF4	0.000548513	-0.153497	0.103	0.214	1		URI1	1.88227e-20	-0.424738	0.392	0.651	3.37792e-16
APEX1	0.000548795	-0.267162	0.597	0.718	1		PKP3	1.93633e-20	-0.544911	0.863	0.969	3.47494e-16
ARNT	0.000553154	-0.142633	0.118	0.237	1		SSU72	1.97536e-20	-0.417357	0.811	0.929	3.54498e-16
PEX14	0.000554481	-0.173416	0.216	0.359	1		COX8A	2.0057e-20	-0.340702	0.988	0.997	3.59942e-16
FAIM	0.000555659	-0.188267	0.244	0.389	1		NUBP2	2.21065e-20	-0.431871	0.475	0.723	3.96724e-16
PSMD3	0.000564302	-0.212994	0.632	0.763	1		FMN1	2.23151e-20	-0.33775	0.129	0.369	4.00468e-16
DPH2	0.000564383	-0.157138	0.164	0.298	1		PCCA	2.25352e-20	-0.553219	0.15	0.386	4.04417e-16
SLC3A2	0.000572767	-0.229323	0.615	0.771	1		SLC25A11	2.37603e-20	-0.418251	0.462	0.723	4.26402e-16
TOPORS	0.000578567	0.208179	0.315	0.168	1		RPL37A	2.42811e-20	0.246851	1	1	4.35748e-16
MRPL19	0.000580158	-0.272297	0.475	0.588	1		HMGA1	2.47857e-20	-0.488107	0.479	0.74	4.44804e-16
TMEM42	0.000581828	-0.140178	0.118	0.237	1		BNIP3L	2.48269e-20	-0.507739	0.508	0.743	4.45544e-16
GTF3C6	0.00058401	-0.238572	0.55	0.656	1		MAZ	2.6621e-20	-0.483968	0.528	0.734	4.7774e-16
MIA3	0.000586562	-0.164865	0.143	0.267	1		UBAC1	2.66715e-20	-0.42896	0.325	0.589	4.78647e-16
TAMM41	0.000588451	-0.156726	0.153	0.282	1		NUPR1	2.80687e-20	-0.501677	0.966	0.986	5.03721e-16
KRT18	0.000591529	0.250894	0.456	0.298	1		DDT	2.83905e-20	-0.435242	0.749	0.874	5.09496e-16
ATP2B4	0.000595209	0.206137	0.302	0.153	1		PFDN2	2.89718e-20	-0.448021	0.73	0.871	5.19929e-16
TRAM1	0.000595982	0.219495	0.445	0.275	1		RAB2A	2.96569e-20	-0.484986	0.712	0.891	5.32222e-16
PAK2	0.000596866	0.164387	0.229	0.092	1		TMEM14B	3.20685e-20	-0.423955	0.646	0.834	5.75501e-16
PPIG	0.000600572	-0.215558	0.517	0.672	1		ATP6V1D	3.20856e-20	-0.528971	0.712	0.88	5.75807e-16
UTP4	0.000604025	-0.188313	0.25	0.397	1		MTDH	3.28176e-20	-0.45205	0.767	0.911	5.88944e-16
TULP4	0.000609854	0.217639	0.305	0.16	1		EIF4B	3.37514e-20	-0.505354	0.575	0.809	6.05702e-16
FERMT3	0.000615755	-0.205319	0.25	0.397	1		SRM	3.49575e-20	-0.511013	0.724	0.846	6.27348e-16
PTMA	0.000625221	0.254241	1	1	1		GOLGB1	3.53033e-20	-0.472104	0.278	0.534	6.33553e-16
ASCC1	0.000626215	-0.143425	0.202	0.351	1		TNFAIP8L3	3.58427e-20	-0.629779	0.244	0.483	6.43234e-16
FTSJ2	0.000626971	-0.191599	0.298	0.45	1		HSPA4	3.76623e-20	-0.421012	0.551	0.78	6.75888e-16
SSBP3	0.000628064	0.199156	0.3	0.153	1		SNX24	3.84397e-20	-0.425292	0.417	0.66	6.8984e-16
ZNF22	0.000628419	-0.145149	0.179	0.321	1		C1orf122	3.96465e-20	-0.437174	0.439	0.674	7.11497e-16
KARS	0.000630913	-0.199309	0.557	0.733	1		RPL4	4.19724e-20	-0.283174	1	1	7.53237e-16
RP11-392P7.6	0.000631593	-0.179821	0.252	0.405	1		WASF2	4.31706e-20	-0.415403	0.353	0.617	7.74739e-16
ANO10	0.000632327	-0.223567	0.538	0.664	1		KIAA0100	4.49103e-20	-0.317457	0.111	0.34	8.0596e-16
SNF8	0.000632989	-0.193268	0.735	0.832	1		UBE2B	4.58058e-20	-0.45708	0.668	0.834	8.22031e-16
KAT2A	0.000640573	-0.16285	0.195	0.336	1		LITAF	4.75415e-20	-0.415139	0.365	0.626	8.5318e-16
C15orf65	0.000640998	-0.165502	0.16	0.29	1		SMS	5.47468e-20	-0.534707	0.466	0.697	9.82486e-16
BTBD10	0.000644631	-0.160465	0.16	0.29	1		SMAP1	5.52958e-20	-0.411514	0.494	0.731	9.92339e-16
PRMT5	0.000652053	-0.222149	0.504	0.634	1		GSK3A	6.79058e-20	-0.351244	0.185	0.437	1.21864e-15
MUL1	0.000658525	-0.148214	0.153	0.282	1		ARL8A	7.29307e-20	-0.276084	0.097	0.32	1.30881e-15
RPS16	0.000663599	0.0991954	1	1	1		CMC1	7.89136e-20	-0.416082	0.364	0.626	1.41618e-15
NIPSNAP3A	0.000664409	0.157541	0.309	0.153	1		MRPL43	8.09014e-20	-0.406321	0.531	0.751	1.45186e-15
SETD4	0.000666797	-0.138383	0.13	0.252	1		SRSF5	8.59194e-20	-0.472679	0.697	0.843	1.54191e-15
LARP1	0.000671595	0.220198	0.508	0.336	1		RABGAP1	8.70047e-20	-0.350909	0.184	0.44	1.56139e-15
TP63	0.000680121	0.217987	0.363	0.206	1		MPC2	9.94448e-20	-0.430153	0.578	0.803	1.78464e-15
MKKS	0.000681907	-0.244035	0.729	0.809	1		AHCYL1	1.02521e-19	-0.407259	0.388	0.657	1.83983e-15
PLK2	0.000710781	0.214287	0.298	0.153	1		DBNL	1.11786e-19	-0.414223	0.422	0.68	2.00611e-15
ATP5E	0.000711222	0.129544	1	1	1		NUPL2	1.17339e-19	-0.411751	0.294	0.557	2.10576e-15
RPL7A	0.000712556	0.104027	1	1	1		HMGB1	1.20988e-19	-0.664526	0.881	0.897	2.17125e-15
ACSS2	0.000715232	-0.146699	0.229	0.382	1		CSNK2B	1.21592e-19	-0.420457	0.741	0.9	2.18209e-15
LSM2	0.000715987	-0.24112	0.615	0.756	1		GSTZ1	1.21895e-19	-0.39089	0.339	0.609	2.18753e-15
ACTR8	0.00071813	-0.140178	0.12	0.237	1		KCNK7	1.23954e-19	-0.52301	0.84	0.897	2.22448e-15
RPL3	0.000722063	0.159541	1	1	1		MRPL15	1.30221e-19	-0.396048	0.39	0.651	2.33695e-15
ATP5G3	0.000728253	-0.180338	0.973	0.992	1		RPL23	1.33497e-19	0.273463	1	0.997	2.39574e-15
HSPA14	0.000730538	-0.186012	0.594	0.74	1		EFHD1	1.34128e-19	-0.827729	0.756	0.826	2.40705e-15
TP53AIP1	0.00076814	0.22097	0.237	0.107	1		DDX46	1.40752e-19	-0.44117	0.687	0.863	2.52593e-15
LY6E	0.000786616	-0.230966	0.324	0.466	1		RPL7L1	1.46009e-19	-0.482963	0.455	0.677	2.62028e-15
WDR77	0.00078813	-0.208302	0.426	0.565	1		POLR2J3	1.4942e-19	-0.463064	0.472	0.691	2.68148e-15
UQCC1	0.000801749	-0.158109	0.162	0.29	1		BTG3	1.51734e-19	-0.439106	0.874	0.931	2.72301e-15
BAZ2A	0.00081079	0.208242	0.355	0.206	1		MAP1LC3B	1.77963e-19	-0.419908	0.473	0.723	3.19373e-15
PPCDC	0.000816778	-0.160088	0.145	0.267	1		PSMD3	2.08737e-19	-0.477191	0.617	0.789	3.746e-15
VPS9D1-AS1	0.000825312	-0.127171	0.109	0.221	1		ANAPC5	2.88139e-19	-0.394909	0.595	0.811	5.17094e-15
MBNL1-AS1	0.00083873	-0.225447	0.24	0.382	1		SRRM2	2.96843e-19	-0.46892	0.591	0.789	5.32715e-15
SERPINB8	0.000840043	-0.161192	0.187	0.321	1		EFNB2	2.99619e-19	-0.388494	0.211	0.46	5.37696e-15
GUK1	0.000842297	0.185066	0.968	0.977	1		TARS	3.40839e-19	-0.516591	0.745	0.889	6.11669e-15
AAAS	0.000845081	-0.134409	0.126	0.244	1		RPL27	3.48091e-19	-0.206655	1	1	6.24685e-15
TOB2	0.000845592	0.189442	0.323	0.176	1		RAB10	3.74361e-19	-0.429413	0.757	0.897	6.71828e-15
E2F4	0.000851546	-0.159915	0.288	0.45	1		H2AFY	3.87629e-19	-0.407643	0.926	0.971	6.95639e-15
TRIM2	0.00085722	0.198056	0.334	0.183	1		BLOC1S1	3.95958e-19	-0.396551	0.855	0.931	7.10587e-15
KNSTRN	0.000863332	-0.132974	0.105	0.214	1		LYRM2	3.99666e-19	-0.417219	0.46	0.7	7.1724e-15
CSTF3	0.000865153	0.196549	0.429	0.267	1		RWDD1	4.12017e-19	-0.418228	0.852	0.937	7.39406e-15
GNPDA1	0.000867051	-0.159066	0.229	0.374	1		EIF4A1	4.14024e-19	-0.419474	0.903	0.951	7.43008e-15
SYNGR1	0.000867744	0.223563	0.447	0.29	1		TRIM28	4.16975e-19	-0.42173	0.383	0.637	7.48304e-15
TRIP4	0.000868517	-0.168666	0.208	0.344	1		WDR83OS	4.48631e-19	-0.358954	0.919	0.943	8.05112e-15
FADS6	0.000869023	-0.16285	0.206	0.344	1		SURF2	4.92603e-19	-0.417607	0.553	0.774	8.84025e-15
SLC1A5	0.000872414	-0.284977	0.578	0.71	1		UACA	4.98603e-19	-0.409729	0.2	0.449	8.94793e-15
C16orf72	0.00087699	0.197087	0.302	0.16	1		CCT7	5.15159e-19	-0.40918	0.881	0.957	9.24504e-15
GCDH	0.000878398	-0.202092	0.284	0.427	1		POLR1D	6.51341e-19	-0.489287	0.347	0.591	1.1689e-14
PPFIA1	0.000883339	0.15934	0.284	0.137	1		OSCP1	6.9575e-19	-0.300382	0.122	0.349	1.24859e-14
CRIPT	0.000890238	-0.202011	0.632	0.748	1		KIAA0930	7.10886e-19	-0.450881	0.407	0.657	1.27576e-14
PURA	0.000907799	0.217052	0.447	0.298	1		BCLAF1	7.57308e-19	-0.451697	0.41	0.649	1.35907e-14
MAP1LC3B	0.000909434	-0.264227	0.439	0.573	1		PAFAH1B1	7.88771e-19	-0.427127	0.366	0.609	1.41553e-14
SRM	0.000915719	-0.20476	0.813	0.901	1		ATP6V1F	8.12181e-19	-0.378762	0.874	0.957	1.45754e-14
PLGRKT	0.000916658	-0.215937	0.393	0.534	1		C11orf58	8.2992e-19	-0.419871	0.77	0.889	1.48937e-14
KRT71	0.000922945	1.21133	0.227	0.099	1		CLDN10	8.35668e-19	-0.599525	0.519	0.694	1.49969e-14
SRFBP1	0.000940625	-0.158109	0.164	0.29	1		POLR2E	8.70682e-19	-0.403234	0.713	0.903	1.56253e-14
MRPL20	0.000942742	-0.147782	0.916	0.954	1		DHCR7	9.18155e-19	-0.458034	0.558	0.777	1.64772e-14
CD164	0.000944278	-0.179487	0.855	0.901	1		RANGAP1	9.4405e-19	-0.365417	0.277	0.54	1.69419e-14
PLAT	0.000951389	-0.163499	0.235	0.382	1		FAM32A	9.91479e-19	-0.348197	0.364	0.637	1.77931e-14
GPR153	0.00095205	-0.158504	0.17	0.298	1		KCMF1	1.04764e-18	-0.431554	0.348	0.591	1.8801e-14
EFNB2	0.000955426	0.18516	0.315	0.168	1		GRN	1.14373e-18	-0.465891	0.781	0.903	2.05254e-14
NPHP1	0.000956661	-0.1337	0.116	0.229	1		COMMD4	1.14717e-18	-0.413857	0.391	0.629	2.05871e-14
FAM210A	0.000956661	-0.1337	0.116	0.229	1		TAF1D	1.21525e-18	-0.519673	0.394	0.626	2.18089e-14
PBDC1	0.000957335	-0.238978	0.395	0.519	1		TESC	1.30836e-18	-0.714898	0.775	0.82	2.34798e-14
BNIP1	0.00096545	-0.157541	0.176	0.305	1		ACAA2	1.40716e-18	-0.495086	0.567	0.76	2.52528e-14
EGR1	0.000968355	0.291487	0.416	0.275	1		AGAP3	1.44448e-18	-0.305498	0.136	0.371	2.59226e-14
GTF2E2	0.000974069	-0.215922	0.46	0.603	1		ADH5	1.4566e-18	-0.488048	0.396	0.62	2.61402e-14
XRCC5	0.000975375	-0.224527	0.824	0.878	1		RNASET2	1.45796e-18	-0.505263	0.691	0.831	2.61646e-14
ABRACL	0.000976696	-0.216168	0.626	0.748	1		CYSTM1	1.55186e-18	-0.418917	0.957	0.994	2.78497e-14
SPIN2B	0.000982692	-0.168831	0.349	0.511	1		YARS	1.72976e-18	-0.389226	0.351	0.606	3.10423e-14
PPP1R7	0.000987123	-0.1971	0.576	0.725	1		NIT2	1.75624e-18	-0.384608	0.432	0.683	3.15174e-14
INSIG1	0.000989275	0.215597	0.29	0.153	1		HSDL2	2.20916e-18	-0.374991	0.273	0.526	3.96455e-14
ATG4A	0.00100292	-0.137957	0.101	0.206	1		DNPEP	2.29137e-18	-0.592388	0.374	0.611	4.1121e-14
HNRNPD	0.00100602	0.241172	0.376	0.229	1		ATXN10	2.32141e-18	-0.393861	0.519	0.763	4.16601e-14
LRRFIP1	0.00100759	0.288505	0.737	0.656	1		RBBP6	2.32639e-18	-0.448277	0.291	0.54	4.17494e-14
BRAP	0.00100989	-0.154802	0.17	0.298	1		CD82	2.3805e-18	-0.51313	0.44	0.671	4.27204e-14
TUBB	0.00101339	0.251585	0.786	0.695	1		SUPT16H	2.5363e-18	-0.431759	0.272	0.523	4.55164e-14
TRIOBP	0.00102092	0.266492	0.494	0.336	1		GHITM	2.53844e-18	-0.413844	0.818	0.931	4.55548e-14
NUFIP1	0.00102899	-0.135965	0.134	0.252	1		ECH1	2.58022e-18	-0.475844	0.687	0.82	4.63046e-14
LTBP3	0.00103197	0.252692	0.431	0.282	1		UNC45A	2.59404e-18	-0.37727	0.406	0.649	4.65527e-14
SSR3	0.0010349	-0.267696	0.458	0.565	1		CANX	2.59448e-18	-0.436984	0.49	0.714	4.65606e-14
C14orf142	0.00103594	-0.15014	0.176	0.305	1		YBX1	2.92549e-18	-0.619398	0.908	0.897	5.25009e-14
ARMC10	0.00103799	-0.219313	0.752	0.847	1		COPS6	2.94251e-18	-0.38128	0.786	0.917	5.28062e-14
DDX3X	0.00104035	0.239375	0.489	0.351	1		COX6C	2.98338e-18	-0.259734	0.999	1	5.35398e-14
PGAM1	0.00104221	-0.276309	0.91	0.947	1		AKIRIN1	3.20782e-18	-0.361042	0.244	0.497	5.75675e-14
PYCRL	0.00104759	-0.152483	0.141	0.26	1		ARPC1A	3.37948e-18	-0.407141	0.708	0.857	6.06481e-14
FNTB	0.00104881	-0.135463	0.101	0.206	1		EIF3M	3.54531e-18	-0.374927	0.818	0.926	6.36242e-14
CAPZB	0.00104902	-0.203239	0.794	0.901	1		GLRX2	3.8469e-18	-0.410213	0.418	0.657	6.90365e-14
YWHAZ	0.00106823	0.262507	0.622	0.489	1		GNB1	4.02931e-18	-0.605121	0.416	0.637	7.23099e-14
RPS17	0.00108211	-0.0995357	1	1	1		SH3BP5	4.04845e-18	-0.37789	0.204	0.446	7.26535e-14
MRC2	0.00108425	0.146841	0.464	0.282	1		THOC7	4.18413e-18	-0.408173	0.87	0.931	7.50884e-14
SC5D	0.00109122	0.198056	0.336	0.191	1		EXOSC7	4.28965e-18	-0.427208	0.49	0.706	7.6982e-14
RNH1	0.00109492	-0.192645	0.914	0.962	1		ARL6IP5	4.29132e-18	-0.434791	0.646	0.811	7.7012e-14
RPF2	0.00109851	-0.183066	0.263	0.405	1		RTFDC1	4.32994e-18	-0.406487	0.576	0.783	7.77052e-14
ADSL	0.00110027	-0.155364	0.258	0.412	1		PSMD12	4.50707e-18	-0.432557	0.505	0.734	8.08839e-14
FAM120A	0.00110658	0.176397	0.426	0.26	1		RNF8	4.60755e-18	-0.415589	0.678	0.843	8.2687e-14
CTDNEP1	0.00111057	0.198546	0.479	0.328	1		HSPA14	4.69512e-18	-0.40418	0.591	0.797	8.42586e-14
TMBIM1	0.001121	-0.251689	0.384	0.511	1		C10orf99	4.89427e-18	-0.674866	0.631	0.771	8.78326e-14
SFT2D1	0.00112519	-0.232217	0.534	0.649	1		TST	5.09766e-18	-0.352478	0.134	0.357	9.14825e-14
TACO1	0.00113171	-0.192645	0.292	0.435	1		PXK	5.27002e-18	-0.39277	0.244	0.491	9.45757e-14
MFGE8	0.00113545	0.233797	0.303	0.16	1		EEA1	5.44608e-18	-0.390952	0.218	0.46	9.77353e-14
LRRC47	0.00113741	-0.19977	0.45	0.595	1		HSPD1	5.85123e-18	-0.597459	0.468	0.674	1.05006e-13
DGUOK-AS1	0.00113807	-0.210313	0.399	0.542	1		BUD31	6.73148e-18	-0.397127	0.83	0.94	1.20803e-13
ERV3-1	0.00115429	0.220409	0.321	0.183	1		PHACTR2	6.78178e-18	-0.327935	0.13	0.351	1.21706e-13
DDB1	0.00115524	0.19827	0.405	0.252	1		EIF4G3	7.37614e-18	-0.357369	0.278	0.531	1.32372e-13
CWC27	0.00116359	-0.156855	0.233	0.374	1		FMNL2	7.40868e-18	-0.303465	0.162	0.397	1.32956e-13
ATXN10	0.00116411	-0.221062	0.544	0.656	1		SEC11C	8.05891e-18	-0.36387	0.379	0.634	1.44625e-13
FUNDC2	0.00117465	-0.185734	0.45	0.603	1		TTC37	8.29594e-18	-0.375537	0.369	0.629	1.48879e-13
PPP2R1B	0.00117778	-0.253694	0.922	0.939	1		MPP1	8.79958e-18	-0.410965	0.274	0.526	1.57917e-13
MRPL10	0.00117847	-0.154975	0.277	0.427	1		PAIP2	8.84333e-18	-0.392078	0.546	0.76	1.58702e-13
LEO1	0.00118064	-0.152899	0.214	0.351	1		EIF2B5	9.13051e-18	-0.449989	0.377	0.62	1.63856e-13
ZNF580	0.00118327	0.198546	0.483	0.313	1		DYNLRB1	9.42241e-18	-0.405112	0.664	0.849	1.69094e-13
GLS2	0.00118334	-0.140806	0.13	0.244	1		C19orf43	9.44197e-18	-0.398926	0.82	0.911	1.69446e-13
TXNDC11	0.00118366	-0.139275	0.124	0.237	1		CLCN3	1.01589e-17	-0.404603	0.298	0.543	1.82312e-13
CSDE1	0.00118369	0.202742	0.922	0.916	1		FKBP4	1.02641e-17	-0.413969	0.406	0.657	1.84199e-13
LGALS3	0.00119355	-0.302577	0.985	0.977	1		C21orf59	1.03437e-17	-0.397251	0.471	0.689	1.85628e-13
UBAC2	0.00120081	-0.172404	0.225	0.359	1		TPD52L1	1.04774e-17	-0.471156	0.46	0.68	1.88027e-13
HOMER1	0.0012011	0.156869	0.24	0.107	1		LMNA	1.05441e-17	-0.436512	0.798	0.906	1.89224e-13
ASPG	0.00120616	-0.230708	0.258	0.397	1		TMEM222	1.10542e-17	-0.332099	0.173	0.409	1.98379e-13
MRPS17	0.00120913	-0.19165	0.342	0.489	1		RIOK3	1.25899e-17	-0.382321	0.261	0.511	2.25939e-13
SNTB1	0.00123043	-0.16072	0.132	0.244	1		DESI1	1.28556e-17	-0.36492	0.329	0.58	2.30707e-13
GNL3	0.00124127	-0.215223	0.574	0.71	1		DSG3	1.35535e-17	-0.492967	0.417	0.654	2.43232e-13
RCL1	0.00128241	-0.149143	0.149	0.267	1		HNRNPR	1.47907e-17	-0.510894	0.475	0.674	2.65435e-13
CYC1	0.00128703	-0.198818	0.87	0.908	1		GTF2I	1.52482e-17	-0.491966	0.536	0.74	2.73645e-13
MXD4	0.00128756	0.184809	0.271	0.137	1		IK	1.56357e-17	-0.411595	0.617	0.806	2.80599e-13
TPRG1	0.00128993	0.29843	0.725	0.618	1		MAFB	1.56746e-17	-0.495096	0.844	0.911	2.81297e-13
PSMD14	0.00130068	-0.222788	0.655	0.748	1		YIF1A	1.61856e-17	-0.366514	0.55	0.774	2.90466e-13
SREBF2	0.00130199	0.174716	0.391	0.237	1		TMA7	1.68146e-17	0.280349	0.999	0.991	3.01755e-13
HOOK2	0.00130222	0.188027	0.433	0.275	1		AP1S1	1.7861e-17	-0.388103	0.63	0.82	3.20533e-13
MRPS14	0.00130946	-0.212959	0.454	0.58	1		ASAH1	1.79629e-17	-0.424231	0.483	0.7	3.22361e-13
SLC25A6	0.00131359	0.239502	0.994	0.977	1		CBX4	1.85576e-17	-0.285898	0.082	0.274	3.33036e-13
OVOL1	0.00132304	-0.252426	0.49	0.603	1		MRPS22	1.85655e-17	-0.38158	0.387	0.62	3.33177e-13
TSC22D4	0.00132339	0.186273	0.317	0.176	1		DDX39B	1.88704e-17	-0.26708	0.085	0.28	3.38648e-13
MCTS1	0.00133101	-0.202884	0.662	0.771	1		B2M	1.8907e-17	-0.494815	0.743	0.871	3.39305e-13
SNHG9	0.0013321	0.245164	0.641	0.496	1		THRAP3	1.92514e-17	-0.415743	0.418	0.657	3.45485e-13
COPG2	0.00133865	-0.136437	0.158	0.282	1		RPL36AL	1.92741e-17	-0.312754	0.985	0.977	3.45892e-13
PCF11	0.00134032	0.194912	0.347	0.206	1		IMP3	1.95825e-17	-0.380107	0.676	0.857	3.51427e-13
ZBTB38	0.00134584	0.187151	0.26	0.13	1		MRPL54	2.16561e-17	-0.39102	0.63	0.831	3.8864e-13
MFHAS1	0.00136838	0.178928	0.202	0.084	1		PSMD6	2.41022e-17	-0.397956	0.627	0.826	4.32538e-13
MCCC1	0.00136949	-0.176549	0.26	0.397	1		CEBPA	2.52445e-17	-0.313137	0.156	0.386	4.53038e-13
MAD2L2	0.0013796	0.203656	0.298	0.16	1		TTC9	2.62586e-17	-0.343794	0.17	0.397	4.71237e-13
NUPL2	0.0013803	-0.229482	0.378	0.496	1		MBNL1	2.67417e-17	-0.477403	0.417	0.629	4.79906e-13
TM9SF4	0.00139882	-0.165502	0.168	0.29	1		ATXN7L3B	2.68935e-17	-0.326699	0.147	0.369	4.82631e-13
RPL27A	0.00143157	-0.110225	1	1	1		MRPL40	2.91023e-17	-0.39886	0.623	0.814	5.22269e-13
NDUFV1	0.00143343	-0.194573	0.695	0.802	1		RP11-84C10.4	3.1369e-17	-0.234569	0.044	0.206	5.62947e-13
RER1	0.00143901	-0.240094	0.571	0.695	1		AKAP9	3.14761e-17	-0.447822	0.475	0.697	5.64871e-13
SNRPA1	0.00144623	-0.212568	0.5	0.626	1		PGK1	3.2833e-17	-0.414809	0.749	0.877	5.89222e-13
BTG1	0.0014499	0.232755	0.729	0.557	1		HM13	3.43983e-17	-0.443934	0.427	0.649	6.17311e-13
PLA2G4A	0.00145156	-0.14142	0.143	0.26	1		GPX4	3.53523e-17	-0.443259	0.789	0.886	6.34432e-13
AC079922.3	0.0014665	-0.132104	0.109	0.214	1		RPS19BP1	3.58064e-17	-0.348811	0.705	0.903	6.42581e-13
COA7	0.00148825	-0.129635	0.115	0.221	1		MAD1L1	3.83418e-17	-0.450922	0.733	0.86	6.88082e-13
CCT3	0.00149875	-0.256818	0.802	0.878	1		NUDT16L1	4.01774e-17	-0.37664	0.501	0.723	7.21024e-13
SMIM15	0.00149986	0.20501	0.406	0.267	1		PPIA	4.26006e-17	-0.738516	0.794	0.834	7.64511e-13
APTR	0.00150154	-0.13684	0.126	0.237	1		KIF2A	4.33573e-17	-0.310588	0.137	0.354	7.78089e-13
NR1H2	0.00150223	0.188541	0.311	0.176	1		ZDHHC5	4.34404e-17	-0.316028	0.174	0.406	7.79581e-13
RAE1	0.00151106	-0.18194	0.365	0.511	1		H2AFJ	4.4774e-17	-0.780863	0.888	0.963	8.03515e-13
CCDC28B	0.00152317	-0.137902	0.231	0.374	1		DDX24	4.65785e-17	-0.392983	0.417	0.654	8.35897e-13
MT1A	0.00152545	0.21026	0.219	0.099	1		CAPZB	4.72574e-17	-0.366828	0.724	0.874	8.48081e-13
EPHX1	0.00154301	0.182972	0.342	0.198	1		GTF2A2	4.74264e-17	-0.378948	0.675	0.849	8.51114e-13
SRSF7	0.00154414	-0.267892	0.704	0.824	1		SBDS	4.8326e-17	-0.398214	0.623	0.811	8.67258e-13
CFAP36	0.00154945	-0.24404	0.489	0.611	1		TRPS1	5.38881e-17	-0.474476	0.679	0.843	9.67075e-13
CLK3	0.00156602	-0.169925	0.216	0.344	1		GFOD2	5.39412e-17	-0.409321	0.391	0.623	9.68028e-13
ELFN1-AS1	0.00156697	-0.138383	0.115	0.221	1		SNX6	5.88425e-17	-0.400956	0.328	0.554	1.05599e-12
SNX2	0.00157855	-0.230691	0.483	0.595	1		MAGI3	5.90164e-17	-0.259728	0.093	0.291	1.05911e-12
NDUFS6	0.00158268	-0.17122	0.964	0.985	1		CLUAP1	5.99379e-17	-0.33299	0.198	0.431	1.07565e-12
KIAA2013	0.00160638	0.188954	0.345	0.206	1		YME1L1	6.57671e-17	-0.446254	0.449	0.66	1.18026e-12
HSPA1B	0.00160662	0.190152	0.464	0.305	1		CCDC64B	6.72738e-17	-0.606437	0.678	0.82	1.2073e-12
HAGH	0.00162442	-0.200465	0.74	0.855	1		LAPTM4B	6.86615e-17	-0.417018	0.332	0.569	1.2322e-12
BRK1	0.00163209	-0.165678	0.981	1	1		EMC6	6.99588e-17	-0.362549	0.591	0.814	1.25548e-12
CYTH1	0.00163827	-0.13952	0.227	0.366	1		CCDC137	7.34017e-17	-0.325079	0.121	0.329	1.31727e-12
ARHGEF1	0.00165843	0.179448	0.277	0.145	1		UTP14A	7.38096e-17	-0.297467	0.141	0.36	1.32459e-12
NSMCE3	0.00166515	-0.372966	0.674	0.733	1		ROCK1	7.78244e-17	-0.354138	0.211	0.449	1.39664e-12
ATF6B	0.0016674	0.241008	0.515	0.389	1		SLC39A10	7.90941e-17	-0.576884	0.217	0.443	1.41942e-12
ACOT11	0.00168046	-0.152875	0.237	0.374	1		TMEM59	8.62722e-17	-0.336743	0.919	0.969	1.54824e-12
TTC1	0.00168689	-0.21654	0.59	0.687	1		HHIP-AS1	8.65512e-17	-0.456742	0.48	0.686	1.55325e-12
POLR2L	0.00169014	-0.131245	1	1	1		LAD1	8.80021e-17	-0.519051	0.893	0.951	1.57929e-12
NUDT16L1	0.00170793	-0.179721	0.515	0.649	1		CCT4	8.91882e-17	-0.354647	0.849	0.929	1.60057e-12
PPIE	0.00171147	-0.224317	0.508	0.611	1		YY1	9.10736e-17	-0.38158	0.361	0.606	1.63441e-12
PLAA	0.00173157	-0.151206	0.34	0.496	1		EP300	9.52141e-17	-0.267687	0.125	0.337	1.70871e-12
FAHD1	0.00173592	0.263576	0.655	0.542	1		SLC35D2	9.61623e-17	-0.240011	0.064	0.24	1.72573e-12
PABPC4	0.00173886	-0.234807	0.477	0.588	1		DLX3	9.89042e-17	-0.45154	0.502	0.706	1.77494e-12
AGPAT5	0.00176861	-0.146389	0.176	0.298	1		CYHR1	1.00763e-16	-0.350553	0.326	0.577	1.80829e-12
DYNC2LI1	0.00177743	-0.154362	0.158	0.275	1		EGFR	1.03199e-16	-0.459814	0.413	0.617	1.85202e-12
MYBBP1A	0.00180046	-0.126331	0.132	0.244	1		SMARCD2	1.07873e-16	-0.429546	0.457	0.683	1.93589e-12
ESRP2	0.0018138	-0.201634	0.317	0.45	1		STOML2	1.09079e-16	-0.397462	0.743	0.891	1.95753e-12
MTERF2	0.00181406	-0.149715	0.195	0.321	1		GJA1	1.10958e-16	-0.31895	1	0.997	1.99126e-12
TYSND1	0.00181814	-0.190738	0.384	0.534	1		KRT81	1.16205e-16	-3.56484	0.196	0.443	2.08542e-12
BRF2	0.00181898	-0.135279	0.122	0.229	1		IGBP1	1.17168e-16	-0.385029	0.339	0.577	2.10269e-12
ATP6V1A	0.00182146	0.191015	0.376	0.229	1		NARS	1.2171e-16	-0.392326	0.545	0.766	2.1842e-12
ENOSF1	0.00182693	-0.148726	0.17	0.29	1		NDUFB4	1.22619e-16	-0.303593	0.962	0.997	2.20052e-12
PPM1K	0.00183006	0.264922	0.481	0.344	1		NDUFB5	1.24284e-16	-0.396487	0.661	0.82	2.2304e-12
GRHL3	0.00184969	-0.152003	0.25	0.389	1		ABHD14B	1.24509e-16	-0.338105	0.207	0.443	2.23443e-12
GPC4	0.00186347	-0.13991	0.134	0.244	1		ARPC4	1.2674e-16	-0.378877	0.506	0.749	2.27448e-12
TRAPPC2L	0.00188034	-0.212589	0.805	0.901	1		VEZT	1.2952e-16	-0.387187	0.361	0.591	2.32437e-12
RNF25	0.00190011	-0.166864	0.355	0.504	1		ANKRD12	1.30349e-16	-0.41428	0.35	0.589	2.33924e-12
TMEM165	0.00190042	0.219169	0.511	0.374	1		CSNK2A2	1.43451e-16	-0.292855	0.134	0.346	2.57437e-12
VAMP2	0.00190131	0.254573	0.649	0.55	1		PPP1R15A	1.46602e-16	-0.275855	0.053	0.217	2.63093e-12
PRAF2	0.00190909	-0.138931	0.197	0.328	1		ATF4	1.51654e-16	-0.399262	0.549	0.774	2.72158e-12
DPYSL3	0.00192081	-0.160465	0.139	0.252	1		PMVK	1.52175e-16	-0.350236	0.664	0.857	2.73093e-12
CWC15	0.0019307	-0.206929	0.611	0.756	1		SPRR4	1.56632e-16	0.348027	0.236	0.034	2.81093e-12
TDRD3	0.00193556	-0.145149	0.2	0.328	1		ANKRD65	1.68256e-16	-0.355181	0.243	0.474	3.01952e-12
NUDCD2	0.00194435	-0.222877	0.5	0.611	1		KMT5A	1.78859e-16	-0.325371	0.206	0.44	3.20981e-12
PBX2	0.00194784	0.163322	0.229	0.107	1		SH3YL1	1.85983e-16	-0.372003	0.407	0.651	3.33765e-12
AHCY	0.00195867	-0.173301	0.529	0.656	1		MCEE	2.07259e-16	-0.331369	0.259	0.497	3.71946e-12
ELOVL4	0.00195928	-0.158504	0.172	0.29	1		TMEM242	2.10141e-16	-0.29981	0.258	0.509	3.7712e-12
TCTA	0.00196754	-0.127141	0.134	0.244	1		SEMA3F	2.12703e-16	-0.376668	0.115	0.314	3.81717e-12
PAK1IP1	0.00197278	-0.186712	0.347	0.481	1		VMP1	2.13227e-16	-0.399528	0.365	0.6	3.82657e-12
NABP2	0.00197804	-0.177459	0.397	0.55	1		COPS3	2.16042e-16	-0.356905	0.48	0.714	3.87709e-12
TJP1	0.00198433	0.208502	0.361	0.221	1		LEF1	2.18345e-16	-0.502393	0.761	0.846	3.91841e-12
CDKN2AIPNL	0.00198946	-0.225861	0.601	0.71	1		RSRP1	2.19505e-16	-0.396074	0.333	0.566	3.93924e-12
LYRM4	0.00201027	-0.248855	0.45	0.55	1		RRAGA	2.24329e-16	-0.398834	0.654	0.851	4.0258e-12
WLS	0.00201613	-0.185692	0.336	0.473	1		CHST2	2.45583e-16	-0.484605	0.576	0.766	4.40724e-12
H2AFZ	0.00203292	-0.157119	0.733	0.847	1		GLRX5	2.53313e-16	-0.399998	0.573	0.763	4.54595e-12
FAM96B	0.00203629	-0.184783	0.781	0.863	1		AP1AR	2.53836e-16	-0.250293	0.08	0.263	4.55534e-12
PRR15L	0.00205029	-0.12059	0.111	0.214	1		CD109	2.59073e-16	-0.354957	0.262	0.511	4.64933e-12
HECW1	0.00208118	-0.163151	0.126	0.229	1		RP11-347P5.1	2.71717e-16	0.279306	0.224	0.029	4.87623e-12
MTX2	0.00210906	-0.160266	0.405	0.557	1		CXXC5	2.76534e-16	-0.399345	0.486	0.694	4.96268e-12
DUS1L	0.00211747	0.210059	0.546	0.412	1		NUDT22	3.06321e-16	-0.342545	0.402	0.646	5.49724e-12
TP53TG1	0.00212649	0.186576	0.546	0.405	1		EIF5A	3.23995e-16	-0.216892	0.973	0.991	5.81442e-12
THOC5	0.00214737	-0.154295	0.191	0.313	1		CCHCR1	3.35893e-16	-0.480006	0.198	0.42	6.02793e-12
TGIF1	0.00215743	0.190594	0.29	0.16	1		MAPK13	3.44247e-16	-0.34886	0.302	0.551	6.17785e-12
CCNH	0.00217599	-0.194794	0.26	0.382	1		YWHAE	3.61993e-16	-0.28078	0.99	0.997	6.49633e-12
NAE1	0.00218361	-0.184358	0.494	0.626	1		DYNLT1	3.65711e-16	-0.396517	0.734	0.857	6.56304e-12
COMMD9	0.00220783	-0.214292	0.54	0.649	1		SELK	3.83876e-16	-0.381606	0.675	0.866	6.88905e-12
FAM26D	0.00221405	-0.113123	0.519	0.672	1		PLA2G12A	4.09165e-16	-0.372731	0.395	0.626	7.34288e-12
MRPL40	0.0022344	-0.2087	0.597	0.71	1		TOX4	4.12383e-16	-0.415886	0.492	0.714	7.40062e-12
DYRK4	0.0022432	-0.163212	0.334	0.473	1		TMEM254	4.1294e-16	-0.349455	0.506	0.737	7.41061e-12
PRKCI	0.00224752	0.170986	0.281	0.153	1		GDE1	4.1639e-16	-0.376336	0.387	0.611	7.47254e-12
LZTFL1	0.00225987	-0.114914	0.116	0.221	1		PTMA	4.1994e-16	-0.613737	0.992	0.977	7.53625e-12
PPP4R3B	0.00227039	0.182811	0.351	0.214	1		USP14	4.58239e-16	-0.394375	0.472	0.677	8.22355e-12
COPE	0.00228213	-0.154975	0.954	0.977	1		MLF2	4.62713e-16	-0.403742	0.612	0.786	8.30384e-12
SARNP	0.00230693	-0.13493	0.158	0.275	1		LRP10	4.66326e-16	-0.414875	0.396	0.611	8.36868e-12
PSMA4	0.00231688	-0.190581	0.866	0.924	1		TBCA	4.67415e-16	-0.313874	0.968	0.991	8.38823e-12
ZNHIT1	0.00231781	-0.168628	0.844	0.954	1		ZNF385A	4.70909e-16	-0.387676	0.488	0.706	8.45094e-12
MLLT10	0.00232712	-0.139288	0.237	0.374	1		REXO2	4.81735e-16	-0.376556	0.84	0.931	8.64522e-12
ST13	0.00233785	-0.184282	0.737	0.832	1		KRT27	5.3165e-16	-1.66158	0.151	0.363	9.541e-12
UBXN6	0.00234981	0.179215	0.418	0.267	1		HEBP1	5.43343e-16	-0.384792	0.442	0.669	9.75084e-12
ARAF	0.00234982	-0.127057	0.187	0.313	1		VSNL1	5.48868e-16	-0.568575	0.664	0.777	9.84999e-12
ARL14EP	0.00235779	-0.148425	0.214	0.344	1		GSPT1	5.57665e-16	-0.415322	0.776	0.894	1.00079e-11
DRG2	0.00236072	-0.205469	0.429	0.55	1		RCN2	6.33683e-16	-0.365673	0.716	0.883	1.13721e-11
ATG3	0.00236434	-0.194408	0.487	0.595	1		NAP1L4	6.54206e-16	-0.368805	0.25	0.477	1.17404e-11
COX7A2	0.00239619	-0.133851	0.998	1	1		CSDE1	6.71166e-16	-0.354044	0.892	0.949	1.20447e-11
ECH1	0.0024298	-0.216922	0.695	0.802	1		SFPQ	6.91142e-16	-0.462531	0.588	0.769	1.24032e-11
ATP5G2	0.00244115	-0.100887	1	1	1		SBSN	6.92735e-16	-0.645511	0.538	0.72	1.24318e-11
RHEB	0.00244721	-0.172467	0.929	0.977	1		ENDOU	7.11079e-16	-0.309525	0.093	0.28	1.2761e-11
RFC1	0.00246271	0.19162	0.454	0.313	1		PSMD14	7.41334e-16	-0.391084	0.661	0.843	1.3304e-11
BRD4	0.00246692	0.188234	0.418	0.267	1		STRN	7.41862e-16	-0.260198	0.095	0.283	1.33135e-11
ASAH1	0.00247714	-0.195702	0.55	0.672	1		TOLLIP	7.87109e-16	-0.409836	0.46	0.671	1.41255e-11
ZNF516	0.00247731	0.18175	0.351	0.214	1		WNK1	7.87506e-16	-0.35511	0.385	0.623	1.41326e-11
OST4	0.00248241	-0.161649	0.983	1	1		SNHG9	9.01205e-16	0.423948	0.757	0.606	1.6173e-11
STK17A	0.00248664	-0.208975	0.655	0.763	1		PIM3	9.30291e-16	-0.454075	0.292	0.514	1.6695e-11
PSMD13	0.00250701	-0.199906	0.649	0.74	1		EPB41L4A-AS1	1.02321e-15	-0.415498	0.229	0.443	1.83625e-11
PPP4C	0.00252612	-0.192101	0.809	0.924	1		VDAC1	1.02491e-15	-0.381763	0.852	0.909	1.83931e-11
TSG101	0.00253336	-0.205114	0.504	0.626	1		MZT2B	1.07343e-15	-0.455747	0.9	0.914	1.92638e-11
EIF4A2	0.0025654	-0.209719	0.456	0.595	1		ARL5A	1.1323e-15	-0.394867	0.656	0.817	2.03203e-11
SDR16C5	0.0025748	0.325958	0.62	0.473	1		KLF13	1.22422e-15	-0.374811	0.289	0.517	2.19699e-11
TSR1	0.00257507	-0.153296	0.256	0.389	1		CCDC53	1.26272e-15	-0.328866	0.313	0.551	2.26607e-11
GAMT	0.00258497	0.171953	0.309	0.176	1		MYCBP2	1.30132e-15	-0.404433	0.317	0.531	2.33535e-11
AARS	0.00258922	-0.162315	0.292	0.427	1		HSBP1L1	1.30519e-15	-0.447388	0.385	0.597	2.3423e-11
PLP2	0.0025955	-0.19338	0.975	0.985	1		RNF126	1.37141e-15	-0.388485	0.464	0.669	2.46114e-11
ZPR1	0.00261398	-0.153441	0.443	0.603	1		ASCC3	1.37985e-15	-0.485551	0.343	0.546	2.47628e-11
B3GALNT2	0.00263408	0.153012	0.204	0.092	1		COPB2	1.43813e-15	-0.33258	0.373	0.614	2.58087e-11
GRSF1	0.00265383	-0.178226	0.536	0.672	1		MRPS25	1.4677e-15	-0.374867	0.561	0.751	2.63393e-11
VBP1	0.00266853	-0.18159	0.565	0.672	1		SSR3	1.49235e-15	-0.367851	0.508	0.726	2.67816e-11
VKORC1L1	0.00268424	-0.135595	0.166	0.282	1		MTPN	1.54658e-15	-0.383889	0.422	0.629	2.7755e-11
TMEM242	0.00268506	-0.170841	0.303	0.435	1		HECW1	1.56051e-15	-0.313394	0.118	0.314	2.8005e-11
EDC3	0.0026867	-0.138383	0.132	0.237	1		PTPRE	1.5819e-15	-0.394233	0.497	0.711	2.83887e-11
ZMAT5	0.00272898	-0.168291	0.273	0.405	1		SPCS3	1.59134e-15	-0.374823	0.497	0.72	2.85583e-11
PCSK7	0.00273528	0.185355	0.481	0.328	1		DNAJC7	1.60078e-15	-0.565854	0.801	0.926	2.87276e-11
SUMF1	0.00274039	-0.158516	0.246	0.374	1		NUDT2	1.61597e-15	-0.314643	0.218	0.446	2.90002e-11
HAX1	0.00278244	-0.179645	0.788	0.885	1		KRT35	1.66248e-15	-0.459802	0.996	0.951	2.98348e-11
ATP6V0D1	0.00278869	-0.183485	0.656	0.771	1		PMM2	1.72015e-15	-0.245146	0.06	0.223	3.08698e-11
DAZAP1	0.00279519	-0.21918	0.468	0.588	1		EZR	1.85577e-15	-0.441017	0.473	0.666	3.33037e-11
CCNI	0.00281706	0.24912	0.441	0.298	1		ANXA4	1.89517e-15	-0.445423	0.339	0.554	3.40107e-11
SRRD	0.00281791	-0.170141	0.37	0.504	1		SLC25A6	1.91044e-15	-0.451758	0.948	0.957	3.42847e-11
AIG1	0.00283668	-0.162224	0.221	0.344	1		GMPR2	1.92117e-15	-0.315656	0.209	0.431	3.44773e-11
EIF2S1	0.00285725	-0.248959	0.643	0.733	1		GTPBP4	1.9313e-15	-0.341138	0.407	0.649	3.4659e-11
KBTBD3	0.00286815	-0.135101	0.137	0.244	1		ST13	1.9985e-15	-0.39185	0.724	0.863	3.58651e-11
NDUFB2	0.00287496	-0.149848	0.979	0.977	1		SRP72	2.00787e-15	-0.376763	0.56	0.771	3.60333e-11
CD109	0.00287558	0.172909	0.305	0.168	1		SSSCA1	2.23192e-15	-0.366111	0.599	0.789	4.0054e-11
PDCD11	0.0028858	0.178019	0.319	0.191	1		BTBD6	2.25961e-15	-0.344341	0.313	0.546	4.0551e-11
ZFAND2A	0.00290821	-0.138328	0.204	0.328	1		STARD10	2.28566e-15	-0.47751	0.676	0.843	4.10185e-11
ALG1	0.00290876	-0.131039	0.155	0.267	1		IMPDH2	2.38443e-15	-0.416486	0.643	0.797	4.2791e-11
C12orf4	0.00290977	-0.123058	0.109	0.206	1		UQCRB	2.44073e-15	-0.313126	0.992	0.986	4.38014e-11
STRAP	0.00291081	-0.19311	0.849	0.908	1		STIP1	2.72545e-15	-0.35847	0.374	0.609	4.89109e-11
EFS	0.00295232	0.163583	0.279	0.153	1		CDKN2AIPNL	2.74905e-15	-0.436201	0.528	0.686	4.93344e-11
OSBPL8	0.00295771	0.169925	0.26	0.137	1		RPS28	2.76204e-15	0.219655	1	1	4.95675e-11
GLI4	0.00296946	-0.126331	0.143	0.252	1		RAD50	2.90606e-15	-0.396542	0.347	0.563	5.21522e-11
GTF2H5	0.00296953	-0.200566	0.597	0.695	1		DESI2	2.93903e-15	-0.386179	0.432	0.646	5.27438e-11
PFDN1	0.00298039	-0.17657	0.315	0.45	1		HSBP1	3.03279e-15	-0.41084	0.785	0.871	5.44265e-11
RRNAD1	0.00301713	-0.128733	0.137	0.244	1		ACPP	3.07414e-15	-0.342233	0.137	0.334	5.51685e-11
WDR59	0.00302005	-0.169731	0.46	0.611	1		CHMP5	3.11267e-15	-0.363963	0.61	0.786	5.586e-11
CAST	0.00302527	0.218772	0.391	0.26	1		MRPS12	3.23713e-15	-0.379178	0.568	0.771	5.80936e-11
CUL3	0.00302976	-0.220184	0.567	0.664	1		EIF4A3	3.29433e-15	-0.366211	0.623	0.797	5.912e-11
CHTF8	0.00302993	-0.166972	0.231	0.351	1		NME3	3.36641e-15	-0.401074	0.31	0.537	6.04137e-11
IDI1	0.00304295	0.236097	0.592	0.473	1		CDKN2AIP	3.36943e-15	-0.254861	0.082	0.257	6.04678e-11
LYPD6B	0.00304715	0.175021	0.305	0.176	1		SCOC	3.38544e-15	-0.36252	0.45	0.671	6.0755e-11
RTFDC1	0.00305336	-0.207805	0.634	0.718	1		MRPS7	3.40797e-15	-0.383984	0.631	0.777	6.11595e-11
CPT2	0.00307091	-0.166461	0.302	0.435	1		TIMM13	3.44354e-15	-0.356562	0.875	0.949	6.17977e-11
TKFC	0.0030737	-0.146194	0.212	0.336	1		ARF4	3.73182e-15	-0.351669	0.654	0.843	6.69713e-11
TMEM254	0.00308521	-0.253085	0.592	0.695	1		SNCAIP	3.77327e-15	-0.421851	0.189	0.397	6.77151e-11
DOLK	0.00312584	-0.148045	0.239	0.366	1		PHC2	3.86501e-15	-0.227271	0.077	0.251	6.93614e-11
HIST2H2BE	0.00312955	-0.177538	0.24	0.366	1		SNHG15	3.91093e-15	-0.355222	0.25	0.469	7.01856e-11
PAAF1	0.00313377	-0.151577	0.261	0.397	1		TRNP1	3.99681e-15	-0.310564	0.182	0.4	7.17267e-11
FOSL2	0.00314446	0.1802	0.401	0.26	1		ESRP2	3.99936e-15	-0.303578	0.226	0.454	7.17726e-11
KIAA0907	0.00315646	0.182203	0.317	0.191	1		VPS4A	4.22051e-15	-0.319535	0.263	0.491	7.57412e-11
ULK3	0.00315903	-0.153857	0.176	0.29	1		GTF3C6	4.22617e-15	-0.382777	0.546	0.737	7.58429e-11
RPS15	0.00316568	0.093173	1	1	1		NCBP3	4.24452e-15	-0.313516	0.2	0.42	7.61721e-11
CRELD1	0.00319085	-0.146389	0.17	0.282	1		KPNB1	4.44796e-15	-0.355229	0.369	0.6	7.98231e-11
TOMM22	0.0032266	-0.148829	0.901	0.947	1		C9orf78	4.85029e-15	-0.337081	0.48	0.706	8.70434e-11
AK6	0.00325127	-0.165753	0.349	0.489	1		PTEN	5.06166e-15	-0.346088	0.311	0.543	9.08365e-11
MAGOHB	0.00327494	-0.184506	0.315	0.443	1		LGALSL	5.08398e-15	-0.356552	0.358	0.591	9.12372e-11
CTXN1	0.00329685	-0.12862	0.174	0.29	1		LCMT1	5.1461e-15	-0.474139	0.54	0.726	9.23519e-11
ARL6IP6	0.00331354	0.155871	0.25	0.13	1		PNPLA4	5.2373e-15	-0.358587	0.461	0.683	9.39886e-11
LACTB2	0.00331791	-0.165059	0.244	0.366	1		CDKN1A	5.27962e-15	-0.51179	0.529	0.723	9.47481e-11
PAPSS1	0.00332269	0.19887	0.33	0.206	1		VGLL4	5.31985e-15	-0.39028	0.416	0.617	9.54701e-11
RPL10	0.00333851	0.153781	1	0.992	1		LPAR3	5.45923e-15	-0.288341	0.176	0.389	9.79713e-11
RCAN3	0.00333958	0.162667	0.303	0.176	1		SCAND1	5.82457e-15	-0.333292	0.831	0.943	1.04528e-10
ZBTB44	0.00334196	0.180433	0.258	0.137	1		TSG101	5.94746e-15	-0.330133	0.512	0.737	1.06733e-10
DNAJC8	0.00335059	-0.20236	0.645	0.74	1		TMEM259	6.18964e-15	-0.322531	0.344	0.589	1.11079e-10
ID1	0.00335712	-0.369543	0.903	0.954	1		SDF2	6.41778e-15	-0.32208	0.324	0.554	1.15173e-10
POP4	0.00335773	-0.171685	0.355	0.481	1		RNF7	6.42894e-15	-0.354984	0.653	0.829	1.15374e-10
KDELR2	0.00339985	-0.161618	0.607	0.71	1		ATAD2B	6.53595e-15	-0.321074	0.235	0.463	1.17294e-10
SLF1	0.00340841	-0.115666	0.109	0.206	1		GIGYF2	6.87616e-15	-0.366267	0.373	0.594	1.234e-10
PLD3	0.00346642	-0.228924	0.824	0.855	1		SRFBP1	7.1297e-15	-0.335689	0.2	0.409	1.2795e-10
NIPSNAP1	0.00348081	-0.188762	0.359	0.496	1		ZNF292	7.13766e-15	-0.36453	0.247	0.46	1.28092e-10
SPIN1	0.00348536	0.165586	0.246	0.13	1		UBE2Q1	7.92588e-15	-0.317651	0.165	0.369	1.42238e-10
PELI1	0.00348642	0.1825	0.372	0.244	1		CHMP6	8.27313e-15	-0.279993	0.167	0.377	1.4847e-10
CCNDBP1	0.00348742	0.152003	0.21	0.099	1		PSMB4	8.35563e-15	-0.337574	0.791	0.897	1.4995e-10
CDK5RAP3	0.00348941	-0.178379	0.439	0.565	1		CHMP4A	8.42197e-15	-0.364926	0.708	0.866	1.51141e-10
SSFA2	0.00349296	0.175442	0.41	0.267	1		TIMM10	8.87306e-15	-0.378879	0.626	0.797	1.59236e-10
METAP2	0.00350592	0.168089	1	1	1		ARL3	8.93296e-15	-0.359862	0.449	0.666	1.60311e-10
PKM	0.00352058	-0.206292	0.943	0.954	1		ZNHIT1	9.00907e-15	-0.34563	0.849	0.966	1.61677e-10
FAM118B	0.00352397	-0.144057	0.177	0.29	1		TPM2	9.02497e-15	-0.494024	0.232	0.446	1.61962e-10
CTDSP2	0.00352903	0.153913	0.26	0.137	1		CTBS	9.04191e-15	-0.293706	0.162	0.369	1.62266e-10
SETBP1	0.00354648	-0.15406	0.29	0.427	1		MT-ND2	1.02564e-14	-0.209339	1	1	1.84061e-10
XXbac-BPG32J3.19	0.00356467	-0.191804	0.998	1	1		RSL1D1	1.04342e-14	-0.446282	0.579	0.754	1.87252e-10
TMEM9B	0.00358606	-0.189953	0.668	0.748	1		PPIG	1.04349e-14	-0.389336	0.584	0.76	1.87264e-10
CTTN	0.00360853	0.196397	0.557	0.405	1		FAF2	1.07231e-14	-0.298808	0.185	0.397	1.92436e-10
HN1	0.00363849	-0.196481	0.548	0.649	1		CUX1	1.07641e-14	-0.377206	0.284	0.506	1.93172e-10
ERAL1	0.00369793	-0.167727	0.357	0.489	1		AHCY	1.08353e-14	-0.361163	0.394	0.606	1.9445e-10
RHOV	0.00369873	-0.158807	0.647	0.763	1		CTBP2	1.10467e-14	-0.227896	0.106	0.294	1.98244e-10
RNF34	0.00370258	-0.112295	0.424	0.595	1		RNF187	1.13956e-14	-0.400562	0.472	0.677	2.04506e-10
PSMB5	0.00372166	-0.143711	0.952	0.985	1		CCDC124	1.16749e-14	-0.350078	0.602	0.783	2.09517e-10
LY6D	0.00372821	0.215548	0.275	0.153	1		SFSWAP	1.17045e-14	-0.298269	0.16	0.366	2.10048e-10
RTCA	0.0037316	-0.178839	0.353	0.473	1		SARS	1.1853e-14	-0.34014	0.722	0.869	2.12714e-10
TSPAN7	0.00373243	-0.184425	0.265	0.389	1		LPCAT3	1.31021e-14	-0.740744	0.299	0.506	2.35131e-10
PEX2	0.00377562	0.17181	0.403	0.267	1		LSM12	1.32799e-14	-0.325647	0.28	0.5	2.38321e-10
GPN1	0.00377711	-0.164761	0.231	0.351	1		NDUFB2	1.35358e-14	-0.248069	0.996	0.997	2.42913e-10
TMED10	0.00379246	-0.203955	0.683	0.748	1		ATRX	1.38603e-14	-0.43101	0.396	0.594	2.48737e-10
SH3GLB1	0.003795	0.172837	0.37	0.237	1		SCPEP1	1.41661e-14	-0.376894	0.586	0.763	2.54225e-10
DDX6	0.00380757	0.181467	0.387	0.26	1		SIL1	1.45261e-14	-0.343327	0.525	0.751	2.60686e-10
RSAD1	0.00380869	-0.124711	0.111	0.206	1		RALBP1	1.46923e-14	-0.413457	0.531	0.703	2.63668e-10
MRPS23	0.00381205	-0.165942	0.567	0.687	1		GNB2	1.47121e-14	-0.373645	0.498	0.703	2.64023e-10
POLR2B	0.00381315	0.18133	0.385	0.252	1		MRPS10	1.51172e-14	-0.34719	0.49	0.706	2.71294e-10
TLK1	0.00381391	0.157713	0.218	0.107	1		WIPI1	1.52522e-14	-0.7591	0.37	0.571	2.73717e-10
ARMC7	0.00382094	-0.118126	0.116	0.214	1		RUFY3	1.54165e-14	-0.353273	0.241	0.457	2.76665e-10
FAM136A	0.00385284	-0.182203	0.464	0.603	1		FBXO45	1.5437e-14	-0.266953	0.148	0.351	2.77032e-10
IDS	0.00387157	0.186151	0.387	0.26	1		OVOL1	1.59699e-14	-0.442885	0.401	0.623	2.86596e-10
MRPL32	0.00390763	-0.174305	0.59	0.718	1		CUL3	1.67814e-14	-0.467455	0.634	0.794	3.01158e-10
FZD3	0.00392732	0.179435	0.385	0.252	1		FRMD4A	1.72499e-14	-0.315896	0.147	0.343	3.09567e-10
FAM83G	0.00394416	0.131825	0.309	0.176	1		PSMA3	1.73907e-14	-0.345114	0.885	0.974	3.12093e-10
SNX11	0.00394549	-0.117357	0.122	0.221	1		ETF1	1.74749e-14	-0.334112	0.654	0.84	3.13604e-10
FAM219B	0.00395814	0.15339	0.303	0.176	1		ZNF706	1.77526e-14	-0.418407	0.565	0.743	3.18589e-10
UBL5	0.00395941	-0.153008	0.994	0.992	1		HYAL2	1.78853e-14	-0.326328	0.34	0.569	3.2097e-10
WSB1	0.00397159	0.179807	0.513	0.359	1		SMARCC1	1.94512e-14	-0.410427	0.406	0.609	3.49072e-10
CSTF2T	0.00397589	-0.115666	0.116	0.214	1		AKR7A2	2.01417e-14	-0.321598	0.553	0.754	3.61463e-10
EEF2	0.00398123	0.226882	0.996	1	1		NSMCE4A	2.02376e-14	-0.451632	0.641	0.766	3.63183e-10
VAC14	0.00401752	-0.163499	0.189	0.298	1		SLC35B1	2.03967e-14	-0.324651	0.536	0.746	3.6604e-10
LMNA	0.00402307	0.213162	0.855	0.748	1		DYNC1LI2	2.0431e-14	-0.372305	0.335	0.551	3.66655e-10
GGA2	0.00406324	-0.14516	0.424	0.573	1		EIF4E2	2.05302e-14	-0.359269	0.697	0.843	3.68436e-10
KRT16	0.00406683	-0.324303	0.435	0.267	1		SOD1	2.10345e-14	-0.374686	0.882	0.929	3.77484e-10
CCDC71	0.00409947	-0.141741	0.229	0.351	1		UBXN4	2.10501e-14	-0.440524	0.39	0.606	3.77766e-10
ROMO1	0.00411609	-0.147089	0.931	0.992	1		PPP2R3B	2.14477e-14	-0.284726	0.119	0.306	3.84901e-10
MAP3K1	0.00414598	0.167786	0.254	0.137	1		NRDC	2.21963e-14	-0.40286	0.361	0.563	3.98334e-10
EXOSC2	0.00416824	-0.123961	0.164	0.275	1		ATOX1	2.2318e-14	-0.419451	0.992	0.991	4.00519e-10
OXSM	0.00418582	-0.129487	0.147	0.252	1		SURF1	2.25021e-14	-0.356773	0.501	0.697	4.03823e-10
JTB	0.00419409	-0.192645	0.748	0.84	1		RNF19B	2.2773e-14	-0.361515	0.224	0.431	4.08684e-10
WDR83	0.0042113	-0.124726	0.141	0.244	1		PAFAH1B3	2.34692e-14	-0.390897	0.336	0.563	4.21179e-10
LSM5	0.00421252	-0.18273	0.859	0.931	1		ATRAID	2.38433e-14	-0.408471	0.494	0.703	4.27892e-10
EPN1	0.0042314	0.176251	0.452	0.321	1		ZNF106	2.41774e-14	-0.35885	0.317	0.537	4.33888e-10
C19orf52	0.00424618	-0.15323	0.328	0.458	1		TRAPPC10	2.45784e-14	-0.203043	0.055	0.206	4.41084e-10
COPS5	0.00428378	-0.19452	0.408	0.527	1		PPM1G	2.47658e-14	-0.380492	0.42	0.631	4.44447e-10
DDI2	0.00429271	0.19531	0.405	0.282	1		SLTM	2.50009e-14	-0.378444	0.519	0.717	4.48666e-10
PARP2	0.00431813	-0.126346	0.124	0.221	1		LINC01420	2.62971e-14	-0.396963	0.645	0.834	4.71928e-10
RPL18A	0.00432248	-0.136513	1	1	1		DICER1	2.67397e-14	-0.327781	0.328	0.551	4.7987e-10
GPX4	0.00433644	0.211605	0.836	0.756	1		ACBD6	2.78438e-14	-0.34596	0.385	0.594	4.99685e-10
TRAPPC12	0.00435572	0.194199	0.576	0.458	1		OCA2	2.78689e-14	-0.488538	0.321	0.52	5.00136e-10
ARL6IP1	0.00436287	-0.195614	0.531	0.649	1		MBD4	2.92579e-14	-0.348446	0.366	0.586	5.25061e-10
C17orf75	0.0043991	-0.13616	0.113	0.206	1		TSTA3	2.92846e-14	-0.352371	0.318	0.531	5.25542e-10
APOA1BP	0.00442872	-0.209417	0.639	0.756	1		SLC27A4	2.98369e-14	-0.37124	0.189	0.389	5.35452e-10
COQ6	0.00446996	-0.13493	0.16	0.267	1		MRPL12	3.03998e-14	-0.329455	0.601	0.786	5.45554e-10
JUN	0.00450067	-0.294331	0.3	0.412	1		ATP5F1	3.2095e-14	-0.288532	0.882	0.96	5.75978e-10
DHX32	0.00451363	-0.12862	0.177	0.29	1		LAMP1	3.2338e-14	-0.430031	0.925	0.969	5.80338e-10
ZNF814	0.00451861	-0.13542	0.185	0.298	1		GABARAPL2	3.409e-14	-0.336098	0.805	0.906	6.1178e-10
PTPN12	0.00455705	0.194304	0.359	0.237	1		FZD10	3.49738e-14	-0.27023	0.106	0.286	6.27639e-10
ORMDL2	0.00456234	-0.191917	0.534	0.664	1		EPN1	3.50955e-14	-0.347285	0.331	0.551	6.29823e-10
NHLRC3	0.00460665	0.162667	0.29	0.168	1		DSTN	3.59743e-14	-0.227535	1	1	6.45595e-10
CIAPIN1	0.00465421	-0.173882	0.534	0.656	1		FAM3A	3.6232e-14	-0.287856	0.21	0.429	6.5022e-10
EEF1A1	0.00465746	-0.158096	1	1	1		NUDC	3.71781e-14	-0.361701	0.706	0.851	6.67199e-10
DARS	0.00467163	-0.194308	0.506	0.618	1		GALNT1	3.79583e-14	-0.335123	0.108	0.286	6.812e-10
KDM5B	0.00469487	0.195107	0.468	0.336	1		CEBPB	3.86035e-14	-0.421762	0.302	0.517	6.92779e-10
CDKN2B	0.00470095	0.293118	0.725	0.656	1		SLC20A2	3.88584e-14	-0.703877	0.287	0.506	6.97352e-10
TOP2B	0.00471247	0.168015	0.38	0.244	1		TCEB1	4.14569e-14	-0.312117	0.797	0.937	7.43986e-10
WDR83OS	0.00471593	-0.154563	0.905	0.947	1		ANKRD13D	4.1511e-14	-0.251629	0.166	0.374	7.44957e-10
OSCP1	0.00472095	-0.132331	0.197	0.313	1		ZNF24	4.16928e-14	-0.335867	0.269	0.483	7.48219e-10
WDR18	0.0047418	-0.206029	0.534	0.656	1		PPP4C	4.69436e-14	-0.347995	0.786	0.889	8.4245e-10
SEC11C	0.00476575	-0.171543	0.447	0.565	1		VPS35	4.8485e-14	-0.372415	0.481	0.677	8.70113e-10
PSMD12	0.00477942	-0.215338	0.464	0.557	1		GTF3C1	4.86011e-14	-0.279854	0.24	0.469	8.72196e-10
ITPRIPL2	0.00479184	0.181113	0.317	0.198	1		DDX49	4.90009e-14	-0.348193	0.403	0.611	8.79371e-10
TSPO	0.00480473	0.160035	1	1	1		CLIC3	5.16466e-14	-1.03789	0.781	0.817	9.2685e-10
MYO5B	0.00481044	-0.131539	0.21	0.328	1		BORCS8	5.27173e-14	-0.280068	0.244	0.469	9.46065e-10
C9orf114	0.00481546	-0.124782	0.2	0.321	1		CDKN2B	5.35086e-14	-0.432508	0.627	0.777	9.60264e-10
RPLP0	0.00487115	0.0864361	1	1	1		ZSWIM7	5.61014e-14	-0.32995	0.303	0.52	1.0068e-09
ECHDC1	0.00489062	-0.245112	0.487	0.588	1		H2AFZ	5.88032e-14	-0.438784	0.764	0.86	1.05528e-09
RCCD1	0.00490358	-0.163499	0.454	0.58	1		TJP1	5.88377e-14	-0.345347	0.298	0.509	1.0559e-09
MORN4	0.00490756	0.169925	0.258	0.145	1		DEF8	6.31418e-14	-0.30208	0.335	0.571	1.13314e-09
IPO5	0.00492268	0.144817	0.317	0.191	1		JMJD8	6.5599e-14	-0.283051	0.203	0.414	1.17724e-09
ZSCAN18	0.0049301	-0.144609	0.179	0.29	1		PCLO	6.68138e-14	-0.243995	0.097	0.271	1.19904e-09
POLR2E	0.00493225	-0.180963	0.779	0.893	1		ZNF322	6.74467e-14	-0.25338	0.13	0.323	1.2104e-09
DLAT	0.00494641	-0.141447	0.2	0.313	1		MAPRE3	6.74482e-14	-0.408964	0.455	0.651	1.21043e-09
POLR2C	0.00497504	-0.189526	0.565	0.672	1		METTL5	6.88268e-14	-0.358393	0.583	0.74	1.23517e-09
ATP2A2	0.0050141	0.160465	0.391	0.252	1		PHLDA3	6.93547e-14	-0.386476	0.925	0.96	1.24464e-09
PSMD4	0.00502652	-0.195903	0.792	0.847	1		TMEM79	7.1626e-14	-0.363716	0.598	0.771	1.2854e-09
AKIP1	0.00505809	-0.13245	0.179	0.29	1		ACTR3	7.50836e-14	-0.404961	0.512	0.706	1.34745e-09
CDK10	0.00506037	-0.152003	0.189	0.298	1		F12	7.55774e-14	-0.360807	0.584	0.749	1.35631e-09
OSTC	0.00511888	-0.191907	0.559	0.679	1		MAP4	7.64373e-14	-0.302046	0.236	0.46	1.37174e-09
HHIP	0.00512949	-0.182416	0.448	0.588	1		IARS	7.69616e-14	-0.339425	0.436	0.657	1.38115e-09
WDR20	0.00519098	-0.14366	0.239	0.359	1		UCP2	7.8624e-14	-0.273732	0.154	0.354	1.41099e-09
EIF2S2	0.00519503	-0.138359	0.987	0.992	1		ZNF770	7.88785e-14	-0.359032	0.486	0.68	1.41555e-09
DNAJB11	0.00522034	-0.168707	0.401	0.534	1		LAMP5	8.0783e-14	-0.532717	0.531	0.677	1.44973e-09
MRPL18	0.00523155	-0.154352	0.506	0.626	1		FOXN1	8.25687e-14	-0.389328	0.432	0.651	1.48178e-09
GPBP1L1	0.00523347	0.188883	0.389	0.267	1		CAP1	8.38545e-14	-0.379679	0.628	0.769	1.50485e-09
WDR3	0.00525313	-0.115477	0.177	0.29	1		HSPA9	8.8846e-14	-0.345264	0.549	0.746	1.59443e-09
PDCD2L	0.00528035	-0.133002	0.212	0.328	1		PSMF1	8.94172e-14	-0.348662	0.424	0.634	1.60468e-09
COA3	0.0052932	-0.194757	0.584	0.725	1		CTNND1	8.9529e-14	-0.357797	0.406	0.614	1.60669e-09
PBRM1	0.00530177	0.156923	0.34	0.214	1		FAM177A1	9.12944e-14	-0.316383	0.484	0.711	1.63837e-09
WBSCR22	0.00531651	-0.193423	0.561	0.641	1		UBALD2	9.48166e-14	-0.246191	0.085	0.251	1.70158e-09
TCHH	0.00533618	1.14221	0.212	0.107	1		CRTAP	9.56904e-14	-0.311492	0.277	0.494	1.71726e-09
TRAPPC4	0.00535992	0.186413	0.565	0.427	1		HUWE1	9.84898e-14	-0.325977	0.31	0.531	1.7675e-09
WDR4	0.00537617	-0.12862	0.187	0.298	1		TFAP2A	1.03113e-13	-0.370673	0.261	0.469	1.85046e-09
ALDH3B2	0.00538346	0.15585	0.555	0.405	1		MRPS33	1.06993e-13	-0.335362	0.842	0.926	1.9201e-09
MED15	0.00540323	-0.127084	0.174	0.282	1		YRDC	1.08442e-13	-0.300579	0.321	0.546	1.9461e-09
CUTC	0.00542824	-0.118395	0.155	0.26	1		UPF3A	1.14608e-13	-0.352373	0.292	0.503	2.05675e-09
CCDC14	0.00543837	0.177436	0.239	0.13	1		GON4L	1.16861e-13	-0.268343	0.139	0.329	2.09718e-09
ATP5SL	0.00544956	-0.165638	0.275	0.389	1		RBX1	1.21623e-13	-0.272194	0.97	0.98	2.18264e-09
SETD6	0.00547619	-0.137082	0.176	0.282	1		HPS4	1.22557e-13	-0.431766	0.527	0.711	2.1994e-09
PURB	0.00552487	0.164607	0.265	0.153	1		DAP3	1.24793e-13	-0.321598	0.398	0.623	2.23953e-09
HSDL2	0.00553096	-0.163499	0.223	0.336	1		CCS	1.29036e-13	-0.308115	0.395	0.623	2.31569e-09
COPS8	0.00555877	-0.181646	0.431	0.55	1		CD63	1.29629e-13	-0.42709	0.783	0.846	2.32632e-09
TCEA3	0.00556952	-0.181447	0.401	0.519	1		NIPSNAP1	1.32325e-13	-0.304569	0.232	0.44	2.3747e-09
UQCR10	0.00558786	-0.131143	0.977	0.985	1		SLC40A1	1.32384e-13	-0.827238	0.365	0.571	2.37576e-09
C11orf49	0.0056038	-0.129099	0.256	0.382	1		CXCL14	1.3344e-13	-0.478189	0.058	0.203	2.39471e-09
NDUFS3	0.00561245	-0.158244	0.607	0.756	1		TMEM177	1.34147e-13	-0.380218	0.347	0.56	2.4074e-09
NUP133	0.00563814	-0.131753	0.176	0.282	1		ATE1	1.35734e-13	-0.227871	0.064	0.217	2.43587e-09
QARS	0.00566993	-0.177953	0.689	0.802	1		CCNY	1.39669e-13	-0.325734	0.25	0.46	2.5065e-09
RNF185	0.00567002	-0.116598	0.132	0.229	1		FAM50A	1.40993e-13	-0.342262	0.409	0.617	2.53025e-09
AMZ2	0.00569565	-0.185888	0.374	0.489	1		PITPNA	1.45149e-13	-0.288445	0.155	0.349	2.60485e-09
TMEM222	0.00570703	-0.169438	0.237	0.351	1		RP11-172H24.4	1.46533e-13	-0.202427	0.067	0.223	2.62969e-09
CARHSP1	0.00570922	0.171611	0.471	0.344	1		ZMAT2	1.47422e-13	-0.322008	0.471	0.683	2.64564e-09
TMEM99	0.00574049	0.197173	0.401	0.282	1		TUBB	1.51162e-13	-0.405668	0.705	0.837	2.71274e-09
RPL14	0.00575619	0.0861891	1	1	1		TPRG1L	1.51537e-13	-0.25597	0.137	0.326	2.71948e-09
SNRPC	0.00576718	-0.159037	0.66	0.763	1		NDUFS2	1.62861e-13	-0.375006	0.616	0.766	2.9227e-09
PVRL1	0.00577012	0.225046	0.498	0.382	1		RUVBL1	1.64175e-13	-0.329249	0.324	0.543	2.94628e-09
CEBPD	0.00580445	0.169925	0.321	0.198	1		OSTC	1.6486e-13	-0.360119	0.564	0.76	2.95858e-09
TUFM	0.00586147	-0.170956	0.893	0.962	1		MALSU1	1.65434e-13	-0.299776	0.416	0.631	2.96888e-09
MGEA5	0.00586322	0.156818	0.384	0.252	1		EFNA3	1.65669e-13	-0.393633	0.483	0.68	2.9731e-09
EXOSC8	0.00590796	-0.16511	0.399	0.519	1		ZCRB1	1.73198e-13	-0.314829	0.568	0.783	3.10822e-09
HDLBP	0.00591317	0.239291	0.788	0.74	1		UBFD1	1.75441e-13	-0.33904	0.455	0.666	3.14846e-09
TRMT12	0.00593153	-0.125531	0.151	0.252	1		COX7A2L	1.75499e-13	-0.329844	0.811	0.929	3.14951e-09
COPS3	0.00595085	-0.228392	0.5	0.595	1		KDM5B	1.75944e-13	-0.374502	0.376	0.583	3.15749e-09
C6orf203	0.00603525	-0.140914	0.229	0.344	1		ZMYND19	1.85936e-13	-0.216355	0.084	0.249	3.33681e-09
SULF2	0.00605509	0.144966	0.24	0.13	1		ACP1	1.91177e-13	-0.315704	0.733	0.88	3.43087e-09
PRRC2A	0.00606012	0.165338	0.429	0.298	1		SRSF11	1.94778e-13	-0.400544	0.653	0.797	3.49549e-09
DNAJB1	0.00606656	0.16327	0.366	0.237	1		MRPL3	1.95827e-13	-0.345092	0.682	0.846	3.51431e-09
RANBP1	0.00608672	-0.189478	0.651	0.794	1		FAM195B	1.97718e-13	-0.325261	0.365	0.591	3.54825e-09
EIF2AK2	0.0061057	-0.130584	0.244	0.366	1		TFG	1.98309e-13	-0.313547	0.432	0.669	3.55885e-09
RPL8	0.00611519	0.0830544	1	1	1		MED10	1.99216e-13	-0.329064	0.35	0.563	3.57513e-09
PCMT1	0.00611674	-0.20802	0.586	0.687	1		ZNF32	2.04195e-13	-0.314868	0.246	0.457	3.66448e-09
NARFL	0.00614152	-0.124726	0.139	0.237	1		RTN3	2.05135e-13	-0.326785	0.322	0.551	3.68135e-09
DRG1	0.00614483	-0.224432	0.45	0.534	1		BCAP31	2.10191e-13	-0.349786	0.695	0.84	3.77209e-09
RPS18	0.00616639	0.0711313	1	1	1		CHMP4C	2.12777e-13	-0.277649	0.111	0.286	3.81849e-09
ECHS1	0.00620031	-0.17073	0.744	0.824	1		CSNK1G2	2.21603e-13	-0.283334	0.177	0.374	3.97689e-09
FARSB	0.00620748	-0.116956	0.252	0.382	1		BZW2	2.2365e-13	-0.3526	0.502	0.694	4.01362e-09
MKRN1	0.00622358	0.203575	0.649	0.534	1		ARFRP1	2.2491e-13	-0.276661	0.222	0.434	4.03623e-09
THUMPD3-AS1	0.00623724	0.201951	0.532	0.397	1		PIN1	2.27667e-13	-0.317715	0.525	0.723	4.08572e-09
MUM1	0.00623887	0.164938	0.342	0.221	1		RHOQ	2.28195e-13	-0.252495	0.143	0.334	4.09519e-09
PDRG1	0.00628803	-0.124158	0.302	0.435	1		PUM1	2.34999e-13	-0.314025	0.276	0.486	4.2173e-09
DDX39A	0.00629478	-0.198594	0.468	0.58	1		STK11	2.45637e-13	-0.242988	0.139	0.329	4.4082e-09
NDUFAF5	0.00630435	-0.124726	0.134	0.229	1		PPT2	2.4779e-13	-0.31498	0.176	0.374	4.44683e-09
PDCD6	0.00632236	-0.187267	0.677	0.756	1		PTPN12	2.47911e-13	-0.353551	0.333	0.54	4.449e-09
P3H4	0.00632432	-0.138706	0.235	0.351	1		MIER1	2.48776e-13	-0.269152	0.166	0.363	4.46454e-09
ANXA7	0.00632704	0.1682	0.468	0.344	1		C9orf142	2.52211e-13	-0.432547	0.538	0.7	4.52618e-09
LAMTOR3	0.00635148	0.163901	0.34	0.221	1		TUBB2A	2.59781e-13	-1.14895	0.789	0.863	4.66203e-09
GLB1	0.006362	-0.123148	0.145	0.244	1		LIMS1	2.85627e-13	-0.295198	0.177	0.371	5.12585e-09
ZMYND8	0.00637751	-0.12077	0.145	0.244	1		GNAI3	2.87113e-13	-0.323854	0.384	0.597	5.15253e-09
AF131216.5	0.00639465	-0.135279	0.122	0.214	1		UXT	2.89766e-13	-0.355588	0.684	0.829	5.20014e-09
CNPY2	0.00641694	-0.169036	0.758	0.84	1		HECTD1	2.96614e-13	-0.330281	0.316	0.534	5.32304e-09
PPM1B	0.00642762	0.213222	0.716	0.634	1		WHSC1L1	3.03001e-13	-0.34889	0.285	0.483	5.43765e-09
GPN3	0.00643389	-0.15595	0.242	0.359	1		NUDCD2	3.19531e-13	-0.349705	0.484	0.683	5.73431e-09
MTPN	0.00646164	0.199564	0.469	0.351	1		EXOC6	3.38991e-13	-0.252064	0.15	0.34	6.08354e-09
SIPA1	0.00646643	0.139275	0.231	0.122	1		PTGR1	3.41647e-13	-0.367566	0.34	0.534	6.1312e-09
ACTB	0.00647589	-0.116097	1	1	1		EPS8	3.51927e-13	-0.261016	0.148	0.337	6.31568e-09
FLNA	0.00651467	0.13795	0.204	0.099	1		ABHD5	3.53588e-13	-0.306406	0.193	0.397	6.3455e-09
COMTD1	0.00653928	-0.149461	0.67	0.786	1		TMEM167A	3.62857e-13	-0.344771	0.759	0.889	6.51183e-09
IFT74	0.00655618	-0.107937	0.143	0.244	1		HADH	3.69047e-13	-0.3095	0.28	0.491	6.62292e-09
OPLAH	0.00657265	-0.111031	0.132	0.229	1		RAB1B	3.80894e-13	-0.268424	0.277	0.503	6.83552e-09
PTP4A1	0.00660958	-0.238572	0.819	0.847	1		ROGDI	4.07656e-13	-0.313378	0.185	0.38	7.31579e-09
LTBR	0.00661	0.142652	0.435	0.29	1		MPV17L2	4.18287e-13	-0.238521	0.133	0.317	7.50658e-09
FAM134A	0.00667147	0.144046	0.248	0.137	1		UBTF	4.19246e-13	-0.315656	0.206	0.406	7.5238e-09
MPDU1	0.00667623	-0.20138	0.37	0.481	1		SGTA	4.242e-13	-0.269007	0.177	0.374	7.6127e-09
PNPLA6	0.00667994	-0.119147	0.145	0.244	1		RAB12	4.24715e-13	-0.194885	0.063	0.211	7.62193e-09
CCPG1	0.00668746	-0.158321	0.2	0.305	1		TGS1	4.39957e-13	-0.358457	0.366	0.589	7.89547e-09
NTPCR	0.00669459	-0.158401	0.45	0.588	1		ATP5A1	4.48717e-13	-0.289077	0.966	0.98	8.05267e-09
NIT2	0.00671899	-0.211809	0.477	0.573	1		RAB34	4.52537e-13	-0.392798	0.376	0.583	8.12123e-09
LGALS8	0.00674706	-0.171404	0.223	0.328	1		HSD17B12	4.5313e-13	-0.330237	0.407	0.611	8.13187e-09
FO538757.2	0.00676224	-0.129487	0.153	0.252	1		RUNX1	4.659e-13	-0.287488	0.228	0.437	8.36104e-09
SAYSD1	0.00676224	-0.129487	0.153	0.252	1		SORBS1	4.67978e-13	-0.358531	0.182	0.377	8.39833e-09
SPATA2L	0.00679253	-0.122316	0.134	0.229	1		FH	4.70227e-13	-0.307425	0.379	0.594	8.43868e-09
GTPBP10	0.00684613	-0.118126	0.116	0.206	1		CBX3	4.73648e-13	-0.449178	0.472	0.669	8.50009e-09
DHCR24	0.00692185	0.135316	0.216	0.107	1		S100A2	4.7796e-13	-1.22564	0.844	0.88	8.57747e-09
PLIN2	0.0069641	0.278954	0.418	0.298	1		RDH11	4.99517e-13	-0.365686	0.597	0.74	8.96433e-09
KANSL2	0.0069659	-0.119372	0.181	0.29	1		REPIN1	5.03605e-13	-0.333689	0.421	0.629	9.0377e-09
HIGD2A	0.00697422	0.182566	0.51	0.405	1		EIF6	5.16445e-13	-0.306001	0.794	0.903	9.26812e-09
PARD6G	0.00699276	0.158042	0.244	0.137	1		NAP1L1	5.48366e-13	-0.384944	0.85	0.909	9.84097e-09
STK24	0.00704199	0.131343	0.3	0.176	1		ZFP36L1	5.54004e-13	-0.445327	0.259	0.454	9.94216e-09
RPS27L	0.00705136	-0.239761	0.576	0.695	1		TMEM50A	5.59714e-13	-0.31523	0.612	0.794	1.00446e-08
EXOSC10	0.00706262	-0.109051	0.252	0.382	1		CEP350	5.653e-13	-0.276091	0.206	0.409	1.01449e-08
MTFMT	0.00713954	-0.137302	0.223	0.336	1		PARD3	5.85819e-13	-0.284331	0.226	0.437	1.05131e-08
TFAP2C	0.0071778	0.15179	0.351	0.229	1		HLA-E	6.09402e-13	-0.361306	0.569	0.74	1.09363e-08
SH2D4A	0.007227	-0.14524	0.334	0.458	1		PPIF	6.14526e-13	-0.401784	0.136	0.317	1.10283e-08
TIGAR	0.00727271	-0.123191	0.164	0.267	1		CMTM8	6.2595e-13	-0.31519	0.372	0.586	1.12333e-08
COQ2	0.00727359	-0.110759	0.122	0.214	1		RPL18A	6.28232e-13	-0.214254	1	1	1.12743e-08
MPZL2	0.0073289	0.19474	0.79	0.695	1		ZC3H13	6.35636e-13	-0.373766	0.353	0.54	1.14071e-08
ARHGAP11B	0.00736101	-0.113211	0.116	0.206	1		MAML3	6.39676e-13	-0.227084	0.093	0.257	1.14796e-08
AMDHD2	0.00737534	0.149338	0.244	0.137	1		ECHS1	6.45287e-13	-0.355985	0.711	0.846	1.15803e-08
YTHDC1	0.00738767	0.177362	0.391	0.275	1		CLIP1	6.72091e-13	-0.316603	0.169	0.357	1.20613e-08
IMP4	0.00740432	-0.19785	0.462	0.573	1		SLK	6.899e-13	-0.268382	0.156	0.346	1.23809e-08
KRT36	0.00740677	-0.192232	0.656	0.779	1		GOSR1	6.982e-13	-0.302726	0.27	0.477	1.25299e-08
PYROXD1	0.00741656	-0.130308	0.147	0.244	1		JAGN1	7.06067e-13	-0.326044	0.486	0.689	1.26711e-08
NME7	0.00743439	-0.142835	0.237	0.351	1		ENTPD3	7.41767e-13	-0.286111	0.192	0.389	1.33118e-08
RPL26L1	0.00744537	-0.207844	0.531	0.626	1		BTBD1	7.48235e-13	-0.305534	0.182	0.374	1.34278e-08
PIGH	0.00746624	-0.136882	0.198	0.305	1		DYNC1H1	8.0552e-13	-0.36219	0.37	0.563	1.44559e-08
SPTBN5	0.00751539	-0.146699	0.223	0.336	1		BRCC3	8.33845e-13	-0.240171	0.123	0.3	1.49642e-08
TSEN34	0.00754851	0.145624	0.265	0.153	1		EIF5	8.64217e-13	-0.490403	0.871	0.931	1.55092e-08
NARF	0.00756493	-0.153143	0.384	0.504	1		PSAT1	8.88795e-13	-0.362618	0.468	0.651	1.59503e-08
SNU13	0.00761639	-0.132686	0.906	0.954	1		ACOT13	9.03975e-13	-0.315909	0.412	0.62	1.62227e-08
TRIAP1	0.00765273	-0.198504	0.632	0.718	1		ZDHHC18	9.20373e-13	-0.219219	0.092	0.254	1.6517e-08
MTIF2	0.00766696	-0.13014	0.185	0.29	1		NDUFC1	9.37335e-13	-0.288479	0.888	0.946	1.68214e-08
NAPRT	0.00767719	0.197496	0.37	0.26	1		UBE2H	9.57195e-13	-0.385419	0.182	0.374	1.71778e-08
ARF4	0.00769564	-0.167275	0.658	0.748	1		PINK1	9.7139e-13	-0.327381	0.316	0.517	1.74326e-08
RP5-1159O4.1	0.00770433	-0.142913	0.143	0.237	1		JOSD2	9.71546e-13	-0.331955	0.48	0.677	1.74354e-08
RNF10	0.00771342	0.157146	0.5	0.366	1		EVI5	9.7483e-13	-0.251632	0.159	0.349	1.74943e-08
NFE2L3	0.00771933	-0.128781	0.349	0.489	1		ZER1	9.7563e-13	-0.191177	0.063	0.209	1.75087e-08
DPM1	0.00772044	-0.185817	0.573	0.649	1		CD24	1.02109e-12	-0.894301	0.387	0.531	1.83246e-08
PFN2	0.00776265	0.191807	0.731	0.656	1		SLC39A2	1.02189e-12	-0.359688	0.222	0.417	1.83388e-08
DSTN	0.00777512	0.148801	0.998	1	1		SUMO3	1.02217e-12	-0.320768	0.465	0.66	1.83439e-08
NCL	0.00784683	0.271576	0.845	0.771	1		C19orf24	1.10426e-12	-0.331738	0.54	0.74	1.98171e-08
ZBED5	0.00785478	0.149226	0.298	0.183	1		BICD2	1.13898e-12	-0.3378	0.285	0.491	2.04401e-08
GNAI3	0.00786085	-0.156835	0.384	0.511	1		HIBCH	1.16535e-12	-0.303198	0.446	0.649	2.09134e-08
PGP	0.00788401	-0.172985	0.744	0.824	1		YIPF3	1.16741e-12	-0.294683	0.376	0.586	2.09503e-08
GLRX5	0.00790458	-0.163033	0.544	0.641	1		RSRC2	1.17141e-12	-0.337965	0.391	0.594	2.10221e-08
ALOX15B	0.0079103	-0.253356	0.359	0.481	1		SRI	1.18214e-12	-0.377828	0.62	0.791	2.12146e-08
PRPF4B	0.0079474	0.174605	0.382	0.26	1		PPIL1	1.20086e-12	-0.286039	0.247	0.457	2.15506e-08
PSMB10	0.0079536	-0.105182	0.128	0.221	1		MAPK9	1.21214e-12	-0.20313	0.066	0.211	2.17531e-08
RRN3	0.00796144	-0.104108	0.116	0.206	1		MTCH2	1.2354e-12	-0.339011	0.82	0.897	2.21705e-08
MAFG	0.00800044	-0.13014	0.179	0.282	1		HNRNPF	1.24963e-12	-0.398949	0.584	0.746	2.24259e-08
CDK5	0.00801516	-0.143591	0.286	0.405	1		CCDC14	1.25974e-12	-0.322702	0.18	0.369	2.26072e-08
ECI2	0.00806399	-0.150622	0.464	0.588	1		HMGN1	1.29418e-12	-0.333033	0.936	0.963	2.32253e-08
OS9	0.00808751	-0.174029	0.431	0.55	1		MRPL49	1.30549e-12	-0.24994	0.158	0.346	2.34283e-08
NMRK1	0.00811869	-0.10343	0.122	0.214	1		NUDT8	1.30748e-12	-0.307823	0.23	0.429	2.3464e-08
ALOX12	0.00815028	-0.101445	0.139	0.237	1		FABP9	1.30825e-12	-0.904844	0.069	0.217	2.34778e-08
TAX1BP1	0.00815868	-0.202756	0.397	0.511	1		GCC2	1.36008e-12	-0.258984	0.185	0.383	2.4408e-08
FYTTD1	0.00821065	0.171745	0.416	0.298	1		MRPL34	1.39613e-12	-0.341822	0.462	0.651	2.50549e-08
FAM98B	0.00824779	-0.142532	0.296	0.42	1		PPP1CB	1.51098e-12	-0.262128	0.786	0.954	2.7116e-08
RAB5B	0.00826831	0.162084	0.355	0.237	1		EML4	1.51846e-12	-0.34186	0.355	0.551	2.72504e-08
FAM92A1	0.00826878	-0.116598	0.13	0.221	1		H1FX	1.53293e-12	-0.430663	0.3	0.494	2.751e-08
MT1G	0.00830999	-0.192645	0.153	0.252	1		MIR4458HG	1.53645e-12	0.394508	0.531	0.32	2.75731e-08
KIAA1191	0.00831832	0.153174	0.286	0.176	1		NT5C3B	1.62066e-12	-0.302983	0.228	0.423	2.90843e-08
SON	0.00832145	0.221648	0.746	0.672	1		CWC15	1.62937e-12	-0.323315	0.615	0.78	2.92406e-08
POP5	0.00832523	-0.176323	0.424	0.527	1		DERL1	1.64938e-12	-0.424928	0.491	0.686	2.95997e-08
S100A6	0.00835084	0.265995	0.979	0.954	1		ZBTB11	1.65204e-12	-0.226687	0.097	0.26	2.96474e-08
SPCS3	0.00836523	-0.151294	0.439	0.565	1		CNPY2	1.75567e-12	-0.364614	0.691	0.831	3.15073e-08
ELAC2	0.00852239	-0.163703	0.592	0.687	1		HSD17B10	1.82348e-12	-0.280364	0.99	1	3.27242e-08
PCMTD2	0.00854333	0.162939	0.328	0.214	1		UQCRFS1	1.84751e-12	-0.294182	0.805	0.917	3.31555e-08
EPN2	0.00854472	0.129533	0.347	0.221	1		RPL17	1.88424e-12	0.343115	0.966	0.889	3.38145e-08
NOTCH2	0.00854502	0.1582	0.252	0.145	1		TMEM147	1.96991e-12	-0.405886	0.875	0.954	3.5352e-08
BRIX1	0.00856392	-0.225237	0.571	0.641	1		CLPTM1L	1.98543e-12	-0.261838	0.188	0.383	3.56305e-08
ATP6V0E1	0.00858294	-0.15056	0.866	0.954	1		RORA	1.98861e-12	-0.630906	0.475	0.649	3.56876e-08
CCDC53	0.00865191	-0.177695	0.263	0.366	1		YWHAZ	2.03973e-12	-0.430533	0.572	0.72	3.6605e-08
RPN1	0.00865885	0.14988	0.261	0.153	1		SYNCRIP	2.14584e-12	-0.409297	0.528	0.7	3.85093e-08
PAPD4	0.008718	0.131451	0.263	0.153	1		SMARCA5	2.1484e-12	-0.3651	0.31	0.5	3.85553e-08
GTF2IRD1	0.00873564	-0.141472	0.248	0.359	1		YPEL3	2.18996e-12	-0.416438	0.401	0.586	3.93011e-08
CHCHD3	0.00880136	-0.172994	0.527	0.626	1		EPC1	2.19283e-12	-0.28327	0.207	0.4	3.93526e-08
RPL27	0.00882611	-0.0959149	1	1	1		SF3A3	2.29102e-12	-0.281632	0.23	0.429	4.11146e-08
LAMP1	0.00891514	-0.132009	0.937	0.954	1		CHD4	2.29936e-12	-0.363251	0.484	0.68	4.12644e-08
NDUFA9	0.00900536	-0.21264	0.628	0.702	1		BAZ1A	2.31431e-12	-0.376937	0.495	0.683	4.15327e-08
CBX5	0.00902696	0.144046	0.242	0.137	1		NDFIP1	2.32824e-12	-0.555289	0.678	0.794	4.17827e-08
MRPS10	0.00903587	-0.173719	0.494	0.603	1		RYBP	2.35161e-12	-0.267217	0.133	0.306	4.2202e-08
MAPKAPK5	0.00905032	-0.136689	0.214	0.321	1		RTN4	2.35439e-12	-0.296563	0.956	0.971	4.22518e-08
RBCK1	0.00915565	0.152438	0.365	0.244	1		TPM4	2.37687e-12	-0.424737	0.372	0.557	4.26553e-08
DAP	0.00916378	-0.104887	0.153	0.252	1		BLMH	2.39659e-12	-0.76601	0.324	0.517	4.30092e-08
MPHOSPH10	0.00916786	-0.191797	0.492	0.595	1		VKORC1	2.57532e-12	-0.352849	0.598	0.749	4.62167e-08
CHMP1B	0.00920063	0.183066	0.387	0.275	1		SDF4	2.58107e-12	-0.289077	0.313	0.523	4.632e-08
BCL10	0.00920603	0.142402	0.223	0.122	1		TOMM40	2.59242e-12	-0.329683	0.433	0.626	4.65235e-08
CMSS1	0.00924571	-0.175251	0.378	0.481	1		ARL14EP	2.65018e-12	-0.265642	0.247	0.449	4.75601e-08
YARS	0.00924728	-0.161919	0.435	0.55	1		SDCCAG3	2.69391e-12	-0.220531	0.102	0.266	4.83449e-08
PRPF8	0.00924767	0.17671	0.351	0.237	1		ATXN2L	2.71161e-12	-0.242848	0.121	0.291	4.86625e-08
HES2	0.00926634	-0.174467	0.735	0.832	1		PSMG2	2.81779e-12	-0.307094	0.431	0.637	5.05681e-08
LLPH	0.00936368	-0.200091	0.401	0.496	1		MRPS16	2.88757e-12	-0.330011	0.653	0.789	5.18204e-08
MRPS18C	0.00936417	-0.163689	0.672	0.756	1		PGRMC1	2.95147e-12	-0.311484	0.316	0.52	5.2967e-08
TRAPPC13	0.00944877	-0.113382	0.197	0.305	1		LRRC57	2.97278e-12	-0.243943	0.156	0.34	5.33494e-08
POLR2K	0.00945346	-0.144076	0.765	0.885	1		FAM60A	3.01072e-12	-0.346176	0.289	0.483	5.40303e-08
HMGN5	0.0094538	-0.124726	0.132	0.221	1		TENM2	3.06905e-12	-0.351473	0.229	0.417	5.50771e-08
HDAC2	0.00955011	-0.16307	0.58	0.695	1		KDM4A	3.13211e-12	-0.252506	0.136	0.311	5.62088e-08
NDUFA10	0.00961096	-0.153256	0.748	0.84	1		BDP1	3.21733e-12	-0.351436	0.292	0.486	5.77382e-08
SKA2	0.00964302	-0.137107	0.24	0.351	1		NUDT18	3.2332e-12	-0.23315	0.122	0.294	5.80229e-08
KLHL18	0.00964559	0.145898	0.231	0.13	1		ZNF35	3.34179e-12	-0.239948	0.14	0.317	5.99717e-08
FAM43A	0.00965047	0.250767	0.441	0.344	1		RPS6KB2	3.34353e-12	-0.399496	0.606	0.751	6.0003e-08
FBXO8	0.00966944	-0.145198	0.275	0.389	1		PIGF	3.35811e-12	-0.293329	0.276	0.48	6.02646e-08
UBAP1	0.00974018	-0.124015	0.2	0.305	1		SF3B5	3.39889e-12	-0.290846	0.929	0.937	6.09965e-08
DALRD3	0.00977668	0.15056	0.424	0.298	1		ZCCHC2	3.41193e-12	-0.224192	0.122	0.294	6.12305e-08
TACC2	0.00977864	0.143257	0.443	0.313	1		MKKS	3.44427e-12	-0.340165	0.727	0.863	6.18109e-08
BMPR2	0.00982295	0.142241	0.252	0.145	1		ARPC5	3.45584e-12	-0.358398	0.56	0.711	6.20185e-08
WDR11	0.00984893	0.145368	0.311	0.198	1		SLURP1	3.47505e-12	-0.404889	0.435	0.611	6.23633e-08
CAMK2N1	0.00985851	0.434284	0.761	0.817	1		STAG2	3.56471e-12	-0.317097	0.384	0.58	6.39722e-08
KAT6A	0.00986477	0.137088	0.313	0.198	1		GRPEL1	3.65546e-12	-0.290961	0.354	0.569	6.56009e-08
TMEM258	0.00989796	-0.13182	0.844	0.916	1		MFF	3.7478e-12	-0.295403	0.416	0.62	6.7258e-08
PKP4	0.00992881	-0.114956	0.198	0.305	1		AGTRAP	3.7783e-12	-0.328203	0.324	0.526	6.78054e-08
UXT	0.00994293	-0.17848	0.733	0.817	1		C9orf66	3.77948e-12	-0.244769	0.154	0.334	6.78266e-08
BAHD1	0.00998646	-0.122316	0.137	0.229	1		THOC3	3.79213e-12	-0.289663	0.259	0.46	6.80537e-08
BTBD7	0.0100001	0.13493	0.269	0.16	1		MYDGF	3.85995e-12	-0.321201	0.508	0.694	6.92707e-08
TSKU	0.0100051	-0.103836	0.135	0.229	1		SERF2	3.91474e-12	-0.210095	1	0.991	7.0254e-08
ZNF786	0.0100221	-0.113438	0.137	0.229	1		DVL1	3.9685e-12	-0.270529	0.16	0.343	7.12188e-08
CCDC115	0.0101007	0.164387	0.408	0.29	1		KXD1	3.97454e-12	-0.291225	0.369	0.574	7.13271e-08
TUBGCP2	0.0101197	0.138303	0.336	0.214	1		SNRPN	4.03958e-12	-0.330721	0.46	0.643	7.24942e-08
VPS51	0.0101492	0.192886	0.473	0.359	1		HNRNPH3	4.18355e-12	-0.41534	0.314	0.497	7.5078e-08
POLR3F	0.01016	-0.10561	0.191	0.298	1		ARHGEF5	4.22196e-12	-0.225048	0.085	0.237	7.57673e-08
SKIV2L2	0.010196	-0.149069	0.288	0.405	1		DEDD2	4.22448e-12	-0.243337	0.13	0.303	7.58126e-08
FAU	0.0102143	0.0694301	1	1	1		NIPAL1	4.23151e-12	-0.313093	0.276	0.471	7.59387e-08
CDH1	0.0102439	0.139217	0.25	0.145	1		CHCHD3	4.26328e-12	-0.299572	0.428	0.631	7.65088e-08
CCDC124	0.0102691	-0.163499	0.616	0.71	1		DDRGK1	4.43451e-12	-0.328938	0.429	0.634	7.95817e-08
PEX19	0.0103399	-0.130061	0.195	0.298	1		GNG12	4.50207e-12	-0.309626	0.278	0.477	8.07941e-08
PTP4A2	0.0103443	-0.146334	0.536	0.649	1		PPP1R13L	4.55621e-12	-0.312977	0.381	0.586	8.17657e-08
EIF2A	0.0103462	-0.151324	0.471	0.603	1		UBAP2	4.86686e-12	-0.27021	0.24	0.443	8.73407e-08
TRIT1	0.0103518	-0.111361	0.223	0.336	1		HES5	5.06462e-12	-0.327577	0.191	0.374	9.08896e-08
MGAT4B	0.0103751	0.135718	0.221	0.122	1		FGF5	5.07924e-12	-0.299104	0.254	0.457	9.11521e-08
HECTD3	0.0103947	-0.111031	0.137	0.229	1		CLPP	5.14394e-12	-0.299476	0.473	0.669	9.23132e-08
RPL17	0.0103987	0.174785	0.992	1	1		NKIRAS2	5.16579e-12	-0.304608	0.295	0.494	9.27053e-08
ACOT13	0.0104071	-0.212363	0.397	0.489	1		CCNL1	5.24059e-12	-0.325026	0.287	0.483	9.40477e-08
ENDOD1	0.0104471	0.150481	0.34	0.221	1		SYS1	5.24196e-12	-0.219402	0.111	0.277	9.40722e-08
NGLY1	0.0105707	-0.115984	0.223	0.336	1		ACTR2	5.39755e-12	-0.356977	0.402	0.591	9.68645e-08
BLOC1S5	0.0106218	-0.13684	0.128	0.214	1		ATP5G1	5.59964e-12	-0.312719	0.948	0.946	1.00491e-07
PPP1R37	0.0106679	0.152462	0.3	0.191	1		SNRPA1	5.60459e-12	-0.333372	0.429	0.634	1.0058e-07
SPINT1	0.0107112	-0.156147	0.805	0.855	1		SLC2A4RG	5.62192e-12	-0.273415	0.121	0.286	1.00891e-07
GRWD1	0.0107174	-0.13291	0.321	0.443	1		SH3GL1	5.7284e-12	-0.240134	0.151	0.331	1.02802e-07
ALKBH6	0.0107875	-0.118263	0.139	0.229	1		PHAX	6.02644e-12	-0.284245	0.258	0.457	1.08151e-07
CELF1	0.0108444	0.152952	0.248	0.145	1		UBE2K	6.0323e-12	-0.29327	0.484	0.694	1.08256e-07
SLC39A7	0.0108514	-0.11477	0.187	0.29	1		ZFR	6.08304e-12	-0.294782	0.221	0.411	1.09166e-07
EEF1D	0.0108681	0.162059	0.998	1	1		ORMDL1	6.11698e-12	-0.331778	0.546	0.717	1.09775e-07
SIKE1	0.0108843	-0.142512	0.353	0.473	1		JTB	6.19715e-12	-0.319252	0.742	0.857	1.11214e-07
PANK1	0.0108966	0.171903	0.342	0.237	1		SNX2	6.24126e-12	-0.324546	0.449	0.634	1.12006e-07
RNF121	0.0109166	-0.100164	0.155	0.252	1		INTS10	6.26039e-12	-0.281339	0.401	0.611	1.12349e-07
HSCB	0.0109202	-0.103836	0.143	0.237	1		STRAP	6.47836e-12	-0.29988	0.867	0.946	1.16261e-07
PRMT3	0.0109713	-0.113657	0.156	0.252	1		ERCC1	6.493e-12	-0.320757	0.447	0.64	1.16523e-07
PCYT1A	0.0110108	0.146221	0.246	0.145	1		STX12	6.51422e-12	-0.286833	0.224	0.42	1.16904e-07
CD99	0.0110427	0.22872	0.483	0.382	1		MRPL19	6.55521e-12	-0.294676	0.519	0.7	1.1764e-07
ZWINT	0.0110519	-0.114378	0.151	0.244	1		KIAA2013	6.95644e-12	-0.244576	0.185	0.374	1.2484e-07
CGRRF1	0.0110519	-0.114378	0.151	0.244	1		NUTM2B-AS1	6.98528e-12	-0.303771	0.272	0.471	1.25358e-07
PHYHIPL	0.0111286	-0.138785	0.151	0.244	1		UBE2E3	7.03699e-12	-0.354461	0.554	0.734	1.26286e-07
CLCN7	0.0111923	-0.105554	0.143	0.237	1		HECTD2	7.10545e-12	-0.194219	0.071	0.214	1.27514e-07
MAP7D3	0.0112123	-0.119029	0.12	0.206	1		CTNNBIP1	7.12856e-12	-0.358994	0.778	0.86	1.27929e-07
OAT	0.0112347	0.15934	0.254	0.153	1		SMC6	7.15464e-12	-0.32995	0.299	0.494	1.28397e-07
SH3BGRL2	0.0112449	-0.102483	0.191	0.298	1		ARL1	7.35803e-12	-0.294104	0.579	0.763	1.32047e-07
RNPEP	0.0112604	-0.192196	0.855	0.908	1		CYB561	7.40302e-12	-0.297258	0.377	0.574	1.32855e-07
TMEM123	0.0112981	0.130397	0.418	0.282	1		RHEB	7.7705e-12	-0.288477	0.949	0.98	1.39449e-07
SRP19	0.0113454	-0.207096	0.538	0.611	1		CAMSAP2	7.85639e-12	-0.284699	0.313	0.511	1.40991e-07
PSMC4	0.0113983	-0.204552	0.744	0.771	1		WWP1	8.05794e-12	-0.286731	0.361	0.563	1.44608e-07
WAC	0.011414	0.143896	0.41	0.29	1		IQGAP1	8.85175e-12	-0.310506	0.307	0.5	1.58854e-07
CLIC1	0.0114151	-0.134554	0.897	0.908	1		SIRT2	8.96724e-12	-0.300401	0.261	0.451	1.60926e-07
ZBTB7A	0.0114713	0.136062	0.437	0.305	1		PVRL4	9.41438e-12	-0.324203	0.534	0.723	1.68951e-07
ZCRB1	0.0115109	-0.200913	0.58	0.656	1		MMP24-AS1	9.59392e-12	-0.304247	0.263	0.454	1.72172e-07
UTP6	0.0115198	-0.13715	0.359	0.481	1		SAMD8	9.83922e-12	-0.438052	0.716	0.82	1.76575e-07
ECE2	0.0115544	-0.129042	0.284	0.397	1		NDE1	1.00634e-11	-0.213471	0.085	0.234	1.80598e-07
ANKRD13D	0.0115695	0.140388	0.296	0.183	1		SSFA2	1.0228e-11	-0.339943	0.392	0.577	1.83552e-07
CNOT10	0.0115702	-0.134764	0.177	0.275	1		RAB3GAP1	1.05932e-11	-0.228489	0.176	0.363	1.90105e-07
EEF1G	0.0116206	0.222392	0.668	0.649	1		TEX264	1.05965e-11	-0.32569	0.251	0.446	1.90165e-07
TUFT1	0.0116775	-0.169695	0.288	0.397	1		BMS1	1.06335e-11	-0.243779	0.184	0.371	1.90829e-07
RP11-545E17.3	0.0116783	-0.117069	0.189	0.29	1		MOB2	1.07324e-11	-0.292251	0.248	0.443	1.92604e-07
TAGLN3	0.0116802	-0.0978473	0.198	0.313	1		PRPSAP2	1.09131e-11	-0.255344	0.278	0.491	1.95846e-07
ARMT1	0.0116903	-0.137928	0.174	0.267	1		NDUFA10	1.10226e-11	-0.297676	0.691	0.854	1.97811e-07
SWI5	0.0117506	-0.141517	0.63	0.779	1		DHRS4L2	1.11911e-11	-0.318068	0.383	0.589	2.00836e-07
CTU1	0.0117537	-0.114578	0.17	0.267	1		UBA2	1.1325e-11	-0.310751	0.391	0.586	2.03239e-07
C9orf9	0.0118161	-0.11949	0.311	0.435	1		NOC2L	1.14773e-11	-0.319964	0.506	0.674	2.05972e-07
SUPT4H1	0.0118306	-0.133067	0.771	0.855	1		GPR157	1.17715e-11	-0.309301	0.167	0.343	2.11251e-07
PSAT1	0.0119693	-0.210711	0.59	0.664	1		RFNG	1.18719e-11	-0.21792	0.123	0.291	2.13053e-07
HEBP2	0.0119902	0.203037	0.931	0.817	1		EEF1G	1.19826e-11	0.306166	0.45	0.246	2.15039e-07
UTP14A	0.0120381	-0.113868	0.17	0.267	1		C3orf52	1.20476e-11	-0.253735	0.162	0.34	2.16206e-07
OCIAD2	0.0120585	-0.157394	0.624	0.725	1		SENP6	1.20698e-11	-0.261941	0.292	0.5	2.16605e-07
ATXN1	0.0120625	0.150025	0.208	0.115	1		DAPL1	1.2197e-11	-0.744738	0.984	0.966	2.18887e-07
GLMN	0.0120659	-0.10933	0.134	0.221	1		MCCC2	1.2458e-11	-0.243652	0.266	0.477	2.23572e-07
CRYL1	0.0120851	-0.15056	0.422	0.542	1		TMEM57	1.2554e-11	-0.224801	0.13	0.3	2.25294e-07
SPPL3	0.0120887	0.203665	0.592	0.481	1		CCNB1IP1	1.32413e-11	-0.301835	0.187	0.369	2.37628e-07
LRRC28	0.0121022	-0.122351	0.384	0.519	1		COPS2	1.3363e-11	-0.302912	0.374	0.574	2.39812e-07
JHDM1D-AS1	0.0122138	-0.127623	0.534	0.672	1		HSD17B4	1.33992e-11	-0.310212	0.381	0.574	2.40461e-07
BCL2L13	0.0122335	-0.129909	0.237	0.344	1		LARP4	1.34117e-11	-0.227138	0.13	0.3	2.40686e-07
TANK	0.0122357	0.147127	0.334	0.221	1		RFXANK	1.34229e-11	-0.254507	0.305	0.511	2.40887e-07
CTC-444N24.11	0.0122991	0.142958	0.29	0.183	1		ACACA	1.34489e-11	-0.267583	0.222	0.411	2.41354e-07
SNN	0.0122991	0.140974	0.254	0.153	1		TMEM181	1.36964e-11	-0.357267	0.337	0.537	2.45795e-07
CNDP2	0.0122997	-0.180261	0.412	0.511	1		CCAR1	1.38229e-11	-0.341178	0.347	0.54	2.48067e-07
HUS1	0.0123029	-0.0967664	0.12	0.206	1		IER5	1.39051e-11	-0.31405	0.344	0.537	2.49541e-07
IRS2	0.0123436	0.155467	0.288	0.183	1		ERGIC2	1.39471e-11	-0.282445	0.534	0.72	2.50294e-07
SCAMP2	0.0123565	-0.154627	0.405	0.519	1		MPG	1.41435e-11	-0.307968	0.335	0.531	2.5382e-07
C14orf159	0.0123567	-0.114914	0.122	0.206	1		FAM208B	1.47924e-11	-0.268866	0.187	0.369	2.65464e-07
POLD2	0.0123792	-0.167457	0.635	0.748	1		C16orf91	1.48903e-11	-0.286583	0.321	0.517	2.67221e-07
GBA	0.0124778	-0.110759	0.122	0.206	1		STK17A	1.5062e-11	-0.323012	0.701	0.846	2.70302e-07
PDZD11	0.0124803	-0.14531	0.473	0.588	1		TSPAN31	1.51451e-11	-0.223394	0.156	0.337	2.71794e-07
GLT1D1	0.0125074	-0.113657	0.158	0.252	1		JPX	1.52765e-11	-0.297936	0.421	0.603	2.74153e-07
UTP15	0.0125253	-0.103175	0.151	0.244	1		PEF1	1.5499e-11	-0.28222	0.294	0.497	2.78145e-07
HSD17B7	0.0125535	-0.125531	0.166	0.26	1		CHMP1A	1.5685e-11	-0.27189	0.259	0.454	2.81483e-07
POLR3G	0.0125555	-0.116666	0.221	0.328	1		PIH1D1	1.5715e-11	-0.304949	0.436	0.631	2.82022e-07
DNM1L	0.0126718	-0.132574	0.168	0.26	1		LAP3	1.59233e-11	-1.10496	0.84	0.917	2.8576e-07
TRMT5	0.0127013	-0.109624	0.158	0.252	1		ACTR10	1.59365e-11	-0.266757	0.51	0.737	2.85997e-07
THAP11	0.0127038	-0.118855	0.342	0.466	1		NT5C	1.59819e-11	-0.322472	0.41	0.6	2.8681e-07
MED31	0.0127071	0.160465	0.471	0.344	1		TMEM98	1.60309e-11	-0.294018	0.333	0.534	2.8769e-07
EGR3	0.0127085	0.143693	0.21	0.115	1		JMJD4	1.63357e-11	-0.234031	0.184	0.369	2.9316e-07
SCRN3	0.0127772	-0.115108	0.147	0.237	1		SPSB3	1.63411e-11	-0.258745	0.226	0.42	2.93257e-07
AFMID	0.0128319	-0.177193	0.298	0.405	1		CHI3L2	1.63988e-11	-0.407004	0.073	0.209	2.94293e-07
C1orf123	0.0128573	-0.151261	0.42	0.527	1		GPSM2	1.69905e-11	-0.302018	0.106	0.263	3.04912e-07
STK38	0.0129174	-0.103576	0.17	0.267	1		HSPE1	1.69976e-11	-0.46016	0.722	0.794	3.05039e-07
BLMH	0.0129855	-0.179099	0.351	0.473	1		PABPN1	1.70586e-11	-0.371432	0.479	0.651	3.06133e-07
GOSR2	0.0130234	-0.152003	0.288	0.389	1		MIA3	1.70908e-11	-0.238521	0.13	0.297	3.06712e-07
BIN2	0.013033	-0.186337	0.603	0.71	1		UBLCP1	1.71059e-11	-0.291804	0.372	0.574	3.06982e-07
SFT2D2	0.0130548	0.174716	0.37	0.267	1		POLR2C	1.7242e-11	-0.320786	0.491	0.66	3.09426e-07
GTF3C3	0.0130887	-0.108199	0.2	0.305	1		UBE2S	1.7675e-11	-0.254187	0.152	0.326	3.17195e-07
CYB561	0.0132434	-0.201713	0.42	0.504	1		STXBP3	1.78898e-11	-0.23596	0.16	0.34	3.21051e-07
CYTH2	0.0132746	0.148596	0.305	0.198	1		DNAJA3	1.80368e-11	-0.228489	0.178	0.363	3.23688e-07
MAL2	0.0133077	-0.121932	0.248	0.359	1		PARD6G	1.80738e-11	-0.223902	0.141	0.314	3.24353e-07
EPS15L1	0.0133421	-0.105869	0.122	0.206	1		CPNE3	1.8656e-11	-0.307009	0.348	0.543	3.34801e-07
GOSR1	0.0133549	-0.142532	0.315	0.427	1		GLS	1.90415e-11	-0.224107	0.1	0.254	3.41718e-07
NEU1	0.0133885	-0.117094	0.281	0.397	1		JMY	1.91899e-11	-0.285391	0.252	0.443	3.44383e-07
CDK2AP2	0.0134066	-0.168538	0.3	0.405	1		KRT5	1.92278e-11	-1.92199	0.374	0.557	3.45061e-07
DERL1	0.0134069	-0.14943	0.519	0.611	1		FAM207A	1.96411e-11	-0.300006	0.562	0.729	3.52478e-07
BFAR	0.013434	-0.0954572	0.156	0.252	1		TRPT1	2.02738e-11	-0.290916	0.409	0.609	3.63833e-07
HARS2	0.0135319	-0.100341	0.134	0.221	1		SH2D4A	2.07788e-11	-0.300711	0.305	0.489	3.72896e-07
DLGAP4	0.0135527	0.171527	0.515	0.397	1		PSMD4	2.08334e-11	-0.311245	0.775	0.886	3.73876e-07
ANP32B	0.013589	-0.177521	0.45	0.565	1		RB1CC1	2.10909e-11	-0.300143	0.302	0.494	3.78498e-07
RHOT2	0.0136514	0.142294	0.338	0.229	1		CCDC6	2.12472e-11	-0.268057	0.284	0.489	3.81302e-07
FUOM	0.0136725	-0.130061	0.191	0.29	1		HMGB3	2.13872e-11	-0.286421	0.233	0.423	3.83814e-07
UBE3B	0.0136824	-0.102523	0.158	0.252	1		PLEKHH3	2.19041e-11	-0.205762	0.073	0.211	3.93092e-07
TBRG4	0.0137392	-0.14615	0.359	0.466	1		RALGPS2	2.21344e-11	-0.275491	0.184	0.36	3.97224e-07
MAP9	0.0137664	-0.133798	0.198	0.298	1		IDS	2.23344e-11	-0.308066	0.292	0.48	4.00813e-07
ARPC2	0.013804	-0.151412	0.931	0.954	1		OTUD6B-AS1	2.30341e-11	-0.353496	0.546	0.72	4.1337e-07
JKAMP	0.0138683	0.125716	0.321	0.206	1		PHF3	2.34722e-11	-0.286042	0.206	0.389	4.21232e-07
C21orf59	0.0138849	-0.166708	0.536	0.634	1		SNRK	2.35956e-11	-0.248805	0.211	0.403	4.23446e-07
HUWE1	0.013911	0.167042	0.372	0.267	1		NDFIP2	2.38174e-11	-0.287843	0.521	0.714	4.27427e-07
SELK	0.0140171	-0.14702	0.655	0.74	1		USP16	2.39027e-11	-0.312467	0.693	0.814	4.28958e-07
EBP	0.0140356	-0.191995	0.634	0.756	1		GRB2	2.4003e-11	-0.304558	0.353	0.54	4.30759e-07
THOC1	0.0140809	-0.113868	0.172	0.267	1		TMEM87A	2.43259e-11	-0.309066	0.309	0.506	4.36552e-07
DAP3	0.014185	-0.132104	0.427	0.55	1		DALRD3	2.472e-11	-0.3156	0.294	0.477	4.43625e-07
PTPRA	0.0141864	0.168941	0.345	0.244	1		SASH1	2.4938e-11	-0.24538	0.177	0.357	4.47537e-07
ACACA	0.0142485	-0.134017	0.26	0.366	1		SAR1B	2.57023e-11	-0.301355	0.503	0.691	4.61254e-07
GADD45GIP1	0.0143032	-0.111351	0.903	0.939	1		ADD2	2.71874e-11	-0.236942	0.11	0.266	4.87905e-07
GOLGA7B	0.0143584	-0.216168	0.609	0.695	1		PTBP1	2.7366e-11	-0.309928	0.311	0.5	4.9111e-07
AKTIP	0.014359	-0.0824622	0.34	0.481	1		MAP9	2.8284e-11	-0.288519	0.206	0.389	5.07585e-07
PKP1	0.0143716	0.13322	0.571	0.435	1		PRPF38B	2.92225e-11	-0.336933	0.416	0.597	5.24427e-07
DDOST	0.0144269	-0.149408	0.382	0.496	1		UBB	2.92227e-11	-0.374767	0.841	0.84	5.2443e-07
FAM229B	0.0145837	-0.13656	0.288	0.397	1		TUSC2	2.99163e-11	-0.290475	0.494	0.689	5.36878e-07
TAF9	0.0146232	-0.171368	0.527	0.626	1		FRAT2	2.99547e-11	-0.246831	0.128	0.289	5.37567e-07
ECSIT	0.0146732	-0.104081	0.227	0.336	1		PNP	3.0848e-11	-0.294567	0.15	0.317	5.53599e-07
METTL2B	0.0146876	-0.119372	0.179	0.275	1		TMEM2	3.1435e-11	-0.220092	0.075	0.214	5.64133e-07
NXN	0.0147419	0.133978	0.225	0.13	1		ANP32E	3.16223e-11	-0.24841	0.203	0.394	5.67494e-07
NDUFAF4	0.014743	-0.160796	0.286	0.382	1		CHID1	3.24214e-11	-0.307901	0.339	0.534	5.81835e-07
C12orf73	0.0147773	-0.110183	0.286	0.405	1		GLRX3	3.26494e-11	-0.284254	0.75	0.866	5.85927e-07
ARGLU1	0.0147856	0.225006	0.506	0.412	1		OPTN	3.3362e-11	-0.32883	0.3	0.491	5.98715e-07
POLD4	0.0148599	0.135777	0.252	0.153	1		BNIP3	3.36779e-11	-0.435931	0.15	0.32	6.04384e-07
CDC37	0.0150184	-0.187267	0.672	0.74	1		SECISBP2	3.42665e-11	-0.299572	0.424	0.614	6.14946e-07
GPATCH2L	0.0150633	0.127588	0.206	0.115	1		WDR33	3.43653e-11	-0.305893	0.361	0.54	6.16721e-07
MINPP1	0.0150731	-0.127582	0.309	0.42	1		PHLPP1	3.4538e-11	-0.218657	0.119	0.28	6.19819e-07
IDH3A	0.015195	-0.166864	0.34	0.443	1		KIAA1429	3.46667e-11	-0.234414	0.18	0.36	6.22128e-07
C5orf15	0.0152539	0.142789	0.328	0.221	1		PDS5A	3.47572e-11	-0.255901	0.239	0.431	6.23752e-07
NOA1	0.0153229	-0.136147	0.271	0.374	1		DNAJC8	3.56017e-11	-0.341277	0.599	0.751	6.38908e-07
FAM83H	0.015398	0.159453	0.38	0.275	1		PPL	3.56265e-11	-0.284796	0.384	0.586	6.39354e-07
FTSJ3	0.0155057	-0.107856	0.221	0.328	1		GOLGA2	3.60399e-11	-0.316336	0.333	0.52	6.46773e-07
YTHDC2	0.0155158	-0.0942687	0.164	0.26	1		DGAT2	3.64652e-11	-0.257443	0.17	0.346	6.54405e-07
ARHGAP5	0.0155991	0.129017	0.271	0.168	1		ARF3	3.6534e-11	-0.304894	0.576	0.751	6.55639e-07
UTP11L	0.015605	-0.144838	0.385	0.496	1		NUMA1	3.70415e-11	-0.256048	0.207	0.394	6.64746e-07
UBE2M	0.0156544	0.190864	0.641	0.573	1		ESCO1	3.76193e-11	-0.228097	0.114	0.271	6.75117e-07
AC009506.1	0.0157734	-0.116024	0.149	0.237	1		NIFK	3.82984e-11	-0.331469	0.547	0.714	6.87302e-07
SMC4	0.0158912	-0.127614	0.286	0.397	1		TMEM258	4.1596e-11	0.326929	0.92	0.831	7.46482e-07
CFLAR	0.0159228	0.126532	0.242	0.145	1		UNC119	4.16079e-11	-0.243054	0.196	0.38	7.46696e-07
SLC35B1	0.0159357	-0.190446	0.622	0.733	1		EFEMP1	4.24715e-11	-0.299259	0.357	0.563	7.62193e-07
SMPD2	0.0159637	-0.124872	0.34	0.458	1		TRPV3	4.5072e-11	-0.243995	0.099	0.249	8.08862e-07
CDKN2C	0.0160311	-0.096676	0.147	0.237	1		SCAF11	4.53709e-11	-0.304935	0.38	0.571	8.14226e-07
SLTM	0.0160753	-0.124474	0.519	0.626	1		APEX1	4.54e-11	-0.471387	0.481	0.64	8.14748e-07
ACSL3	0.0160821	0.15659	0.284	0.183	1		PDCD10	4.67237e-11	-0.273765	0.373	0.58	8.38504e-07
RPL31	0.016157	-0.101001	0.998	1	1		PLIN3	4.70682e-11	-0.235442	0.129	0.291	8.44686e-07
WDR75	0.0161745	-0.123148	0.151	0.237	1		NUCKS1	4.72544e-11	-0.460911	0.49	0.623	8.48027e-07
SDHB	0.0163526	-0.204988	0.8	0.832	1		GMCL1	4.75461e-11	-0.446737	0.492	0.671	8.53262e-07
SARS	0.0163733	-0.186047	0.74	0.809	1		GADD45GIP1	4.82234e-11	-0.300801	0.864	0.911	8.65416e-07
IPO4	0.0163843	-0.109136	0.218	0.321	1		MGME1	4.87906e-11	-0.236376	0.139	0.303	8.75597e-07
PSMB6	0.0164313	-0.128059	0.985	0.977	1		PRPF8	4.90515e-11	-0.272533	0.278	0.469	8.80278e-07
ACTR10	0.0164496	-0.14765	0.498	0.611	1		EIF4G1	4.96641e-11	-0.337637	0.569	0.731	8.91272e-07
RBP1	0.0165171	-0.222392	0.172	0.252	1		GPATCH11	5.15697e-11	-0.242088	0.136	0.3	9.2547e-07
MAP2K3	0.016581	0.140481	0.267	0.168	1		CSNK1G3	5.18289e-11	-0.267211	0.236	0.423	9.30122e-07
SAE1	0.0165858	-0.136062	0.342	0.45	1		DHX36	5.25887e-11	-0.299368	0.399	0.597	9.43757e-07
IER3IP1	0.0166029	0.182322	0.565	0.458	1		ZDHHC3	5.3364e-11	-0.413229	0.395	0.563	9.5767e-07
COMT	0.0166158	-0.141615	0.956	0.985	1		POMP	5.38639e-11	-0.23258	0.999	1	9.66642e-07
TTC17	0.0166169	0.138806	0.248	0.153	1		ZFP36L2	5.47615e-11	-0.355612	0.296	0.477	9.82749e-07
C3orf14	0.0166741	-0.20367	0.645	0.756	1		ARID4A	5.49216e-11	-0.225025	0.137	0.303	9.85623e-07
TBL3	0.0167148	-0.144948	0.366	0.466	1		ATP6V0D1	5.5629e-11	-0.302043	0.63	0.777	9.98317e-07
USP11	0.0167246	-0.0955159	0.135	0.221	1		LTN1	5.62334e-11	-0.227138	0.13	0.294	1.00916e-06
ARL3	0.0168076	-0.173268	0.513	0.611	1		INF2	5.62396e-11	-0.233272	0.177	0.357	1.00928e-06
MAZ	0.0168229	-0.129959	0.597	0.695	1		POP5	5.65497e-11	-0.305782	0.383	0.574	1.01484e-06
RAB32	0.0168405	-0.174029	0.532	0.603	1		LRP3	5.67159e-11	-0.217336	0.104	0.257	1.01782e-06
BCL7C	0.0168822	0.139617	0.282	0.183	1		TMEM183A	5.78992e-11	-0.288728	0.521	0.694	1.03906e-06
LAPTM4A	0.0168835	0.168398	0.805	0.725	1		CAAP1	5.96021e-11	-0.292711	0.229	0.409	1.06962e-06
HEPHL1	0.0168854	-0.133163	0.693	0.84	1		OFD1	5.96799e-11	-0.312365	0.372	0.549	1.07102e-06
PA2G4	0.0169222	-0.148549	0.969	0.985	1		MAEA	6.06904e-11	-0.301275	0.307	0.489	1.08915e-06
PPP2R1A	0.0169287	-0.15724	0.586	0.695	1		LRRC28	6.10102e-11	-0.279076	0.306	0.5	1.09489e-06
PARP12	0.0169387	-0.100272	0.221	0.328	1		CKAP4	6.12999e-11	-0.331751	0.479	0.646	1.10009e-06
TADA3	0.016944	0.146078	0.458	0.344	1		XRN2	6.34665e-11	-0.37617	0.305	0.471	1.13897e-06
TMEM147	0.0169628	-0.172514	0.897	0.916	1		MAPK3	6.606e-11	-0.261057	0.188	0.363	1.18551e-06
ARRDC1	0.0170147	0.163024	0.338	0.237	1		NIP7	6.69524e-11	-0.231771	0.187	0.369	1.20153e-06
DYM	0.0170264	-0.108253	0.168	0.26	1		PICK1	6.79472e-11	-0.245235	0.155	0.323	1.21938e-06
YPEL5	0.0171159	0.146841	0.265	0.168	1		KAZN	6.88547e-11	-0.205817	0.082	0.223	1.23567e-06
TPST2	0.0171693	-0.150104	0.538	0.656	1		CTA-29F11.1	6.90625e-11	-0.21792	0.117	0.274	1.2394e-06
ABI1	0.0171777	0.123674	0.324	0.214	1		KRT71	6.95996e-11	-1.40583	0.141	0.311	1.24903e-06
MRPL42	0.0171946	-0.141814	0.517	0.626	1		SLC2A1	6.97491e-11	-0.302489	0.222	0.403	1.25172e-06
NOL8	0.0172014	-0.122635	0.239	0.344	1		C11orf73	7.06764e-11	-0.283673	0.706	0.837	1.26836e-06
AZI2	0.0172709	-0.135545	0.26	0.359	1		SETD2	7.12771e-11	-0.252517	0.13	0.289	1.27914e-06
ARHGEF4	0.0172946	0.116946	0.235	0.137	1		SULT2B1	7.22409e-11	-0.656958	0.61	0.74	1.29644e-06
NF1	0.0173187	-0.0918925	0.124	0.206	1		CPTP	7.38999e-11	-0.191617	0.089	0.234	1.32621e-06
AK3	0.0173369	0.129003	0.204	0.115	1		HOOK1	7.40067e-11	-0.225182	0.126	0.286	1.32812e-06
LETMD1	0.0173892	-0.120109	0.183	0.275	1		CARS2	7.43362e-11	-0.267544	0.311	0.506	1.33404e-06
MAPKAPK5-AS1	0.0174089	-0.0913827	0.177	0.275	1		MORN2	7.46049e-11	-0.301281	0.464	0.657	1.33886e-06
TSEN2	0.0174107	-0.10724	0.193	0.29	1		FBXO22	7.46444e-11	-0.284934	0.317	0.503	1.33957e-06
ASNA1	0.0174109	-0.152278	0.66	0.748	1		XRN1	7.54655e-11	-0.244629	0.189	0.369	1.3543e-06
FDX1L	0.0174413	0.149315	0.496	0.382	1		NCK2	7.82475e-11	-0.20338	0.102	0.251	1.40423e-06
CAPZA1	0.0174968	0.183425	0.725	0.656	1		FBXO9	7.84712e-11	-0.295558	0.299	0.483	1.40824e-06
AKT2	0.0175199	0.137504	0.267	0.168	1		UBE3A	7.85788e-11	-0.270475	0.298	0.486	1.41017e-06
MYCBP2	0.0175354	0.140139	0.385	0.275	1		CERK	7.86984e-11	-0.255812	0.339	0.54	1.41232e-06
CDC26	0.0175523	-0.146241	0.483	0.58	1		C12orf57	7.90155e-11	-0.354805	0.701	0.817	1.41801e-06
DDX10	0.0176016	-0.129416	0.172	0.26	1		OS9	7.93847e-11	-0.272991	0.311	0.503	1.42464e-06
LIAS	0.0176053	-0.114378	0.151	0.237	1		C11orf68	8.3271e-11	-0.21711	0.084	0.223	1.49438e-06
LRRC59	0.0176346	-0.153913	0.366	0.466	1		SMIM19	8.41655e-11	-0.26163	0.435	0.637	1.51043e-06
LARP7	0.0176392	-0.168976	0.261	0.351	1		EPB41L4B	8.44099e-11	-0.42042	0.188	0.349	1.51482e-06
FHL3	0.0176558	-0.105913	0.168	0.26	1		ADIPOR1	8.4637e-11	-0.297936	0.412	0.6	1.5189e-06
ZNF746	0.0176734	-0.0990587	0.149	0.237	1		PABPC4	8.6645e-11	-0.291842	0.416	0.6	1.55493e-06
GNPTAB	0.017733	-0.119372	0.183	0.275	1		WDR66	8.6749e-11	0.227131	0.246	0.08	1.5568e-06
ME1	0.0178365	-0.181838	0.147	0.229	1		BMP4	8.71325e-11	-0.343757	0.188	0.36	1.56368e-06
COX8A	0.0178585	-0.102224	0.977	0.985	1		PEX3	9.22044e-11	-0.234702	0.218	0.403	1.6547e-06
IMMP2L	0.0179203	-0.165928	0.395	0.511	1		CEBPG	9.25208e-11	-0.287241	0.277	0.46	1.66038e-06
ERH	0.0179622	-0.151038	0.83	0.893	1		ZNHIT6	9.48214e-11	-0.280505	0.224	0.403	1.70167e-06
COA6	0.0180138	-0.149799	0.422	0.527	1		NECAP2	9.49263e-11	-0.267583	0.217	0.394	1.70355e-06
C6orf132	0.0181466	0.120374	0.412	0.282	1		GRHPR	9.55653e-11	-0.308995	0.568	0.726	1.71502e-06
HNRNPUL2	0.0181649	0.130931	0.231	0.137	1		SUZ12	9.79328e-11	-0.29351	0.209	0.383	1.7575e-06
RNF141	0.0181766	0.129848	0.202	0.115	1		BORCS6	9.84573e-11	-0.217762	0.15	0.317	1.76691e-06
CD44	0.0182492	0.150995	0.395	0.29	1		PSMC1	1.01044e-10	-0.294141	0.813	0.903	1.81333e-06
TUBA1B	0.0182723	0.249584	0.594	0.481	1		MOB4	1.0543e-10	-0.278818	0.381	0.569	1.89204e-06
UBAP2L	0.0182727	0.119007	0.284	0.183	1		CALCOCO2	1.05602e-10	-0.226722	0.115	0.269	1.89514e-06
SLC25A46	0.0185845	-0.118181	0.237	0.336	1		LINC00867	1.06063e-10	-0.200808	0.091	0.234	1.90341e-06
ERP29	0.018698	-0.157274	0.534	0.634	1		ACBD5	1.0684e-10	-0.185943	0.069	0.2	1.91735e-06
CNPY4	0.018766	-0.138828	0.412	0.534	1		LRSAM1	1.07286e-10	-0.224045	0.136	0.297	1.92535e-06
MRPL45	0.0187816	-0.133483	0.424	0.534	1		NAV2	1.07306e-10	-0.264676	0.152	0.32	1.92572e-06
CALM2	0.0188578	0.138898	0.361	0.244	1		KIAA1217	1.09288e-10	-0.233741	0.228	0.417	1.96129e-06
DOHH	0.0190221	-0.130442	0.435	0.542	1		ABCF2	1.11757e-10	-0.250476	0.317	0.511	2.0056e-06
TOR3A	0.0191019	-0.0859139	0.135	0.221	1		GTF3A	1.11899e-10	-0.302862	0.683	0.831	2.00815e-06
AEN	0.0191019	-0.0859139	0.135	0.221	1		NDUFA6	1.13201e-10	-0.288653	0.789	0.894	2.0315e-06
TRIP11	0.0191145	-0.11031	0.248	0.351	1		ETHE1	1.13576e-10	-0.296665	0.381	0.569	2.03824e-06
ZNF561	0.0192259	-0.100995	0.126	0.206	1		CTXN1	1.15885e-10	-0.246939	0.15	0.314	2.07968e-06
USB1	0.0193107	-0.0971955	0.168	0.26	1		INPP4B	1.17305e-10	-0.252575	0.078	0.211	2.10515e-06
TXLNG	0.0193381	-0.113382	0.202	0.298	1		MICALL1	1.19521e-10	-0.201928	0.099	0.246	2.14493e-06
CCDC84	0.0193405	-0.114914	0.128	0.206	1		BMP2K	1.20401e-10	-0.232593	0.16	0.331	2.16072e-06
MTURN	0.019359	0.210567	0.395	0.298	1		CAPN1	1.21723e-10	-0.275375	0.193	0.369	2.18443e-06
CLTC	0.0193905	0.10323	0.422	0.298	1		C15orf40	1.23466e-10	-0.277877	0.333	0.52	2.21571e-06
ARMC6	0.0195516	-0.108776	0.246	0.351	1		JAK1	1.304e-10	-0.233361	0.16	0.329	2.34017e-06
PNN	0.0195829	0.176659	0.469	0.366	1		SNAP29	1.30411e-10	-0.218672	0.16	0.331	2.34035e-06
ABHD17A	0.0196545	0.132755	0.355	0.252	1		TSC22D3	1.31131e-10	-0.297583	0.254	0.44	2.35328e-06
ORAOV1	0.0197332	-0.0979264	0.132	0.214	1		ZFYVE16	1.31318e-10	-0.225245	0.152	0.317	2.35663e-06
PDK3	0.0197497	-0.0987782	0.2	0.298	1		AP3B1	1.35262e-10	-0.224871	0.147	0.311	2.42741e-06
GNG12	0.0197724	0.149998	0.328	0.229	1		HN1	1.37967e-10	-0.331349	0.523	0.689	2.47596e-06
INIP	0.0198464	-0.0984297	0.156	0.244	1		GINM1	1.38413e-10	-0.232296	0.192	0.371	2.48395e-06
APOOL	0.0200607	-0.120294	0.218	0.313	1		GSS	1.41549e-10	-0.330599	0.32	0.497	2.54024e-06
NDUFAF1	0.020182	-0.129451	0.359	0.473	1		ECI1	1.41634e-10	-0.298788	0.151	0.309	2.54176e-06
ZNF747	0.0202676	-0.111294	0.158	0.244	1		FYN	1.41778e-10	-0.261619	0.084	0.22	2.54435e-06
C14orf119	0.0202705	-0.16777	0.471	0.534	1		KDM5A	1.43595e-10	-0.319078	0.276	0.449	2.57695e-06
NRG2	0.0203023	-0.200299	0.214	0.305	1		GTF2F2	1.46946e-10	-0.306273	0.366	0.543	2.63709e-06
SNRPB2	0.0203048	-0.13493	0.666	0.786	1		COX7B	1.47404e-10	-0.212197	0.993	1	2.64531e-06
MYCN	0.0203118	0.16792	0.294	0.198	1		ASB8	1.48093e-10	-0.231558	0.203	0.383	2.65768e-06
GOLGA4	0.0204379	-0.15978	0.414	0.511	1		MPZL2	1.48493e-10	-0.32008	0.654	0.809	2.66485e-06
CNOT8	0.0204859	-0.100801	0.151	0.237	1		ATAD3A	1.54419e-10	-0.213376	0.119	0.274	2.7712e-06
CRNKL1	0.0206151	-0.107254	0.158	0.244	1		KDM2A	1.57027e-10	-0.230703	0.176	0.349	2.818e-06
PRPF4	0.0206369	-0.162705	0.376	0.481	1		PMAIP1	1.58722e-10	-0.276422	0.162	0.329	2.84843e-06
USP48	0.0207614	-0.147899	0.298	0.397	1		MED11	1.60224e-10	-0.268857	0.306	0.491	2.87539e-06
STX6	0.0207898	0.136021	0.424	0.313	1		RYK	1.63094e-10	-0.267933	0.241	0.42	2.92689e-06
STX3	0.0208285	-0.116142	0.258	0.359	1		PTGES2	1.63218e-10	-0.304121	0.513	0.683	2.92911e-06
TIMM10	0.0208356	-0.15899	0.761	0.824	1		SLC25A39	1.68033e-10	-0.254331	0.664	0.82	3.01552e-06
SMC6	0.0209408	-0.127519	0.349	0.458	1		ORMDL2	1.7325e-10	-0.465444	0.647	0.766	3.10915e-06
BTBD6	0.0209514	-0.12828	0.303	0.405	1		EMC3	1.747e-10	-0.255885	0.392	0.594	3.13516e-06
KRAS	0.0210314	0.135883	0.323	0.221	1		MAN1A2	1.75873e-10	-0.293029	0.316	0.491	3.15621e-06
HMGCS1	0.0210544	-0.233461	0.744	0.824	1		GSTO1	1.8009e-10	-0.378887	0.486	0.631	3.23189e-06
RFX5	0.0210667	-0.112714	0.147	0.229	1		THOC2	1.81388e-10	-0.268984	0.391	0.589	3.25519e-06
ZNF428	0.0210931	0.165539	0.426	0.321	1		PTDSS2	1.89545e-10	-0.228875	0.13	0.289	3.40158e-06
LONP2	0.0211178	0.120816	0.326	0.214	1		RDH12	1.92975e-10	-0.446179	0.534	0.677	3.46313e-06
CACUL1	0.0211202	0.113341	0.277	0.176	1		HSPA5	1.96634e-10	-0.317628	0.679	0.837	3.52879e-06
BZW2	0.0212298	-0.145494	0.527	0.634	1		MVB12A	1.97813e-10	-0.28528	0.276	0.454	3.54995e-06
TRAPPC3	0.021268	-0.145605	0.544	0.649	1		NUDT4	2.02034e-10	-0.277398	0.247	0.423	3.6257e-06
KCTD11	0.0212695	-0.149949	0.286	0.389	1		ARMC1	2.04361e-10	-0.267269	0.261	0.44	3.66746e-06
WDR13	0.0212792	0.143896	0.403	0.298	1		CPSF3L	2.06541e-10	-0.287069	0.369	0.554	3.70658e-06
EEPD1	0.0213472	-0.0999958	0.189	0.282	1		TLCD1	2.07448e-10	-0.353973	0.427	0.597	3.72286e-06
ACTR6	0.0213841	-0.121373	0.284	0.389	1		PRKAR2A	2.08505e-10	-0.287265	0.306	0.486	3.74184e-06
CENPT	0.0214295	-0.120446	0.38	0.496	1		NECAB3	2.10416e-10	-0.197359	0.11	0.26	3.77612e-06
STAG2	0.0214634	0.140399	0.429	0.313	1		AGFG1	2.11468e-10	-0.219481	0.137	0.297	3.79501e-06
BASP1	0.0214704	-0.259017	0.439	0.504	1		HMOX2	2.14187e-10	-0.343017	0.52	0.666	3.8438e-06
EMC1	0.0215074	-0.10343	0.128	0.206	1		PCBP1	2.15062e-10	-0.24353	0.841	0.934	3.8595e-06
ILF2	0.021537	-0.145122	0.714	0.832	1		MARCKS	2.18296e-10	-0.384513	0.139	0.291	3.91753e-06
MAGED2	0.0216877	0.147127	0.313	0.214	1		G6PD	2.20848e-10	-0.350854	0.55	0.706	3.96333e-06
TMEM33	0.021831	0.142294	0.338	0.237	1		UQCRC2	2.21217e-10	-0.277318	0.7	0.846	3.96996e-06
PSMB7	0.0218891	-0.122543	0.964	0.977	1		DNAJB14	2.23302e-10	-0.227959	0.218	0.403	4.00738e-06
SPCS2	0.021935	-0.150886	0.607	0.702	1		TSSC4	2.24367e-10	-0.280042	0.454	0.626	4.02648e-06
MRPL54	0.0219831	0.176374	0.672	0.611	1		CCDC47	2.25346e-10	-0.283563	0.272	0.449	4.04405e-06
HIF1AN	0.0220179	-0.116918	0.174	0.26	1		U2SURP	2.26248e-10	-0.350402	0.412	0.583	4.06025e-06
RAB13	0.0220785	-0.108758	0.502	0.626	1		EIF4EBP1	2.2641e-10	-0.283702	0.218	0.389	4.06315e-06
SEC63	0.0220791	-0.197537	0.355	0.443	1		GCAT	2.28538e-10	-0.298644	0.392	0.577	4.10135e-06
FGFR1OP	0.0220959	-0.09659	0.17	0.26	1		VAPB	2.28598e-10	-0.230535	0.174	0.343	4.10243e-06
PLEC	0.0221141	0.163912	0.443	0.328	1		CXADR	2.35385e-10	-0.371665	0.746	0.877	4.22422e-06
SMAD5	0.0222376	0.121121	0.267	0.168	1		FRMPD1	2.36798e-10	-0.323517	0.291	0.474	4.24957e-06
LONP1	0.0222981	-0.121166	0.254	0.351	1		OXR1	2.38334e-10	-0.300185	0.215	0.389	4.27715e-06
GADD45A	0.0223244	-0.264733	0.469	0.519	1		KCTD1	2.4282e-10	-0.303508	0.376	0.563	4.35764e-06
KCTD5	0.0224036	-0.109574	0.296	0.405	1		YAP1	2.43096e-10	-0.27651	0.288	0.474	4.36261e-06
USP34	0.0224256	0.123382	0.361	0.252	1		MARCKSL1	2.48404e-10	-0.411467	0.797	0.843	4.45786e-06
IQGAP1	0.0225919	0.130061	0.282	0.183	1		2021-09-08	2.51164e-10	-0.238945	0.191	0.366	4.50738e-06
ARPP19	0.0226018	0.159078	0.427	0.328	1		NSG1	2.528e-10	-0.318228	0.155	0.314	4.53674e-06
RNF145	0.0227055	0.156952	0.914	0.878	1		ANKRD11	2.54151e-10	-0.323013	0.332	0.506	4.561e-06
METTL2A	0.0227493	-0.0889849	0.156	0.244	1		H2AFX	2.58134e-10	-0.236228	0.147	0.309	4.63247e-06
TRMT2A	0.0227967	-0.105322	0.216	0.313	1		MT-ND4L	2.58958e-10	-0.216701	0.532	0.76	4.64726e-06
TARS	0.0229811	-0.22274	0.695	0.74	1		MLEC	2.59083e-10	-0.351591	0.39	0.557	4.6495e-06
CXADR	0.0230222	0.199431	0.719	0.656	1		LENG8	2.61658e-10	-0.234549	0.181	0.351	4.69571e-06
WASF2	0.0230569	0.146106	0.46	0.351	1		CCDC90B	2.72189e-10	-0.304857	0.39	0.563	4.88471e-06
DBNL	0.0231185	-0.15014	0.573	0.672	1		ARG2	2.73999e-10	-0.251209	0.167	0.334	4.91719e-06
RBM39	0.0231598	0.171752	0.725	0.656	1		CFD	2.74639e-10	-0.269779	0.217	0.394	4.92867e-06
CISD1	0.0232905	-0.173149	0.349	0.443	1		PPP4R1	2.76389e-10	-0.241271	0.195	0.366	4.96007e-06
MRPS16	0.0233052	-0.180052	0.626	0.656	1		CTNNA1	2.77378e-10	-0.280445	0.498	0.674	4.97782e-06
BROX	0.0233223	0.123829	0.305	0.206	1		MAL2	2.78063e-10	-0.280487	0.185	0.351	4.99011e-06
ATAD3A	0.0234514	-0.0975898	0.208	0.305	1		PPP1R10	2.82205e-10	-0.24332	0.184	0.354	5.06445e-06
C7orf55	0.0235087	0.129746	0.414	0.305	1		SSR2	2.84853e-10	-0.29498	0.584	0.757	5.11197e-06
CALML3	0.0235904	0.420085	1	1	1		COPRS	2.89891e-10	-0.277313	0.517	0.703	5.20239e-06
FARS2	0.0236035	-0.112241	0.174	0.26	1		KHDRBS1	2.91498e-10	-0.359331	0.483	0.629	5.23122e-06
ZP3	0.0236046	-0.0978087	0.158	0.244	1		PDIA6	2.97395e-10	-0.357396	0.587	0.74	5.33704e-06
TM7SF2	0.0237281	-0.170304	0.452	0.557	1		REST	2.98551e-10	-0.261511	0.225	0.397	5.3578e-06
XIAP	0.0240154	0.125352	0.359	0.252	1		MRPL35	3.04414e-10	-0.258863	0.311	0.497	5.46301e-06
MLH3	0.0240391	-0.108852	0.198	0.29	1		NSDHL	3.1525e-10	-0.286185	0.429	0.617	5.65747e-06
TRMT1	0.0241306	-0.12808	0.376	0.481	1		CMC2	3.2021e-10	-0.274216	0.372	0.549	5.74648e-06
DNAJC19	0.0241909	-0.124058	0.628	0.702	1		DAZAP1	3.25227e-10	-0.272408	0.373	0.566	5.83653e-06
AK1	0.0242538	0.133378	0.502	0.389	1		MXI1	3.29665e-10	-0.241832	0.159	0.32	5.91617e-06
DTYMK	0.0242598	-0.141774	0.34	0.435	1		NFKBIA	3.36807e-10	-0.332791	0.359	0.537	6.04433e-06
NUP85	0.0243312	-0.0979264	0.141	0.221	1		XPO5	3.41263e-10	-0.240574	0.196	0.369	6.1243e-06
DLST	0.0244222	-0.120203	0.193	0.282	1		EIF1B	3.42179e-10	-0.269943	0.387	0.569	6.14074e-06
MRPL39	0.0244238	-0.125531	0.311	0.412	1		VAV3	3.43186e-10	-0.309948	0.438	0.614	6.15882e-06
THTPA	0.0244315	-0.0931094	0.158	0.244	1		SMAGP	3.46016e-10	-0.324618	0.846	0.923	6.2096e-06
DHCR7	0.0244442	-0.133267	0.635	0.718	1		TMX4	3.51046e-10	-0.198205	0.091	0.229	6.29987e-06
ALG3	0.0245294	-0.143166	0.422	0.511	1		VPS13C	3.5482e-10	-0.240134	0.156	0.317	6.3676e-06
MED7	0.0245599	-0.105554	0.155	0.237	1		TMF1	3.58021e-10	-0.25922	0.21	0.383	6.42504e-06
MAN1A2	0.0245741	0.115477	0.435	0.321	1		AHSA1	3.59367e-10	-0.299677	0.38	0.554	6.4492e-06
UNG	0.0245755	-0.115652	0.2	0.29	1		KPNA4	3.70102e-10	-0.267443	0.269	0.449	6.64184e-06
NIF3L1	0.0246283	-0.123232	0.189	0.275	1		C19orf70	3.7034e-10	-0.283117	0.802	0.874	6.64613e-06
ETFDH	0.0246682	-0.121015	0.208	0.298	1		SIPA1L1	3.78056e-10	-0.235184	0.167	0.331	6.78459e-06
PSME1	0.0247995	-0.126066	0.489	0.611	1		FUS	3.80379e-10	-0.371833	0.497	0.66	6.82627e-06
CAPNS1	0.0249071	0.124938	0.227	0.137	1		C11orf1	3.81061e-10	-0.269415	0.313	0.503	6.83851e-06
IWS1	0.0249848	-0.108149	0.256	0.359	1		ESRRA	3.83307e-10	-0.21126	0.137	0.294	6.87883e-06
FTH1	0.0250313	-0.151061	1	1	1		C9orf85	3.83939e-10	-0.236862	0.176	0.34	6.89017e-06
DICER1	0.0250345	0.129746	0.418	0.313	1		KPNA3	3.87561e-10	-0.26068	0.226	0.403	6.95517e-06
MFSD2A	0.0250633	-0.108558	0.164	0.252	1		PCBP2	3.91783e-10	-0.295582	0.83	0.926	7.03094e-06
FAM212A	0.025083	0.135088	0.328	0.229	1		C20orf24	3.94334e-10	-0.300647	0.602	0.729	7.07672e-06
GJB3	0.0251155	0.123539	0.235	0.145	1		DOCK8	3.97605e-10	-0.263643	0.309	0.491	7.13542e-06
MAP4	0.0251552	0.107233	0.296	0.191	1		PCM1	4.00725e-10	-0.286906	0.276	0.457	7.19141e-06
PANK3	0.0251581	0.0989665	0.342	0.229	1		CCDC109B	4.03137e-10	-0.319498	0.674	0.797	7.2347e-06
MRRF	0.0251802	-0.0990991	0.235	0.336	1		DCTPP1	4.0845e-10	-0.289629	0.509	0.674	7.33005e-06
FAM129B	0.0252535	0.114045	0.256	0.16	1		LSM8	4.16023e-10	-0.295643	0.398	0.58	7.46596e-06
FDX1	0.0253049	0.127005	0.323	0.221	1		PPP1CA	4.28598e-10	-0.27954	0.704	0.854	7.69162e-06
PPP2R5E	0.025331	0.116166	0.315	0.214	1		NSF	4.61871e-10	-0.182892	0.092	0.231	8.28873e-06
PGS1	0.0253745	-0.103175	0.155	0.237	1		METTL10	4.72855e-10	-0.235442	0.158	0.317	8.48586e-06
TRIP12	0.0253808	0.140863	0.282	0.191	1		KCTD6	4.73103e-10	-0.302463	0.471	0.649	8.49031e-06
UBE2I	0.0253845	-0.142435	0.775	0.847	1		ASAP1	4.81018e-10	-0.174888	0.075	0.206	8.63235e-06
RAD50	0.0254431	-0.120854	0.326	0.427	1		ADRM1	4.89014e-10	-0.286427	0.907	0.937	8.77585e-06
LINC00960	0.0255502	-0.102098	0.135	0.214	1		TTC3	4.93811e-10	-0.319861	0.588	0.717	8.86193e-06
CFL2	0.0255658	-0.112093	0.345	0.458	1		EPHX2	4.95149e-10	-0.272271	0.38	0.569	8.88594e-06
PRPSAP2	0.025609	-0.154386	0.342	0.435	1		DCAF16	5.03437e-10	-0.201147	0.095	0.234	9.03467e-06
WBP5	0.0257866	0.161312	0.586	0.481	1		SGK223	5.14203e-10	-0.209858	0.111	0.257	9.22789e-06
SQLE	0.0258137	0.170401	0.821	0.733	1		SLAIN2	5.2578e-10	-0.262683	0.226	0.4	9.43565e-06
FMNL2	0.025884	-0.101671	0.185	0.275	1		EPN3	5.27227e-10	-0.19089	0.106	0.251	9.46161e-06
ICA1	0.025884	-0.101671	0.185	0.275	1		FNBP4	5.31538e-10	-0.275729	0.267	0.443	9.53898e-06
PGM3	0.0259035	-0.108253	0.168	0.252	1		CD46	5.41619e-10	-0.243838	0.198	0.369	9.7199e-06
ACPP	0.0259104	-0.0979264	0.135	0.214	1		ARFGEF1	5.50637e-10	-0.203204	0.125	0.277	9.88173e-06
SYS1	0.0259234	-0.101445	0.149	0.229	1		UTP6	5.55239e-10	-0.259158	0.394	0.577	9.96432e-06
SLC39A11	0.0260696	-0.110951	0.246	0.344	1		ATXN2	5.56008e-10	-0.204616	0.118	0.269	9.97812e-06
PRR13	0.0261174	-0.147135	0.586	0.664	1		COL4A3BP	5.57812e-10	-0.221939	0.134	0.289	1.00105e-05
TCEB2	0.0261989	0.0962029	1	1	1		RINL	5.61407e-10	-0.204616	0.128	0.28	1.0075e-05
UBE2R2	0.0263442	0.106042	0.41	0.29	1		LEO1	5.72168e-10	-0.254843	0.202	0.371	1.02681e-05
GPI	0.0265268	-0.179589	0.408	0.481	1		PIK3C2A	5.72601e-10	-0.244232	0.189	0.357	1.02759e-05
CTU2	0.0265849	-0.114956	0.216	0.305	1		LLNLR-245B6.1	5.85515e-10	0.382197	0.789	0.731	1.05077e-05
HLA-A	0.0267838	0.170841	0.342	0.237	1		PHACTR4	5.85841e-10	-0.25081	0.207	0.38	1.05135e-05
EIF3D	0.0268011	-0.186359	0.95	0.977	1		N4BP1	6.02684e-10	-0.203283	0.133	0.289	1.08158e-05
UBA1	0.0268866	0.157117	0.401	0.298	1		2021-03-05	6.05341e-10	-0.261358	0.365	0.546	1.08634e-05
RARA	0.0269857	-0.0913827	0.185	0.275	1		PLD3	6.42273e-10	-0.409744	0.808	0.917	1.15262e-05
APCDD1	0.0269989	-0.116696	0.962	0.977	1		ARL4A	6.43798e-10	-0.264686	0.169	0.334	1.15536e-05
PPIF	0.0270072	-0.108253	0.162	0.244	1		MRPL21	6.89901e-10	-0.279572	0.741	0.871	1.2381e-05
ATP6V1D	0.0270114	-0.20075	0.635	0.679	1		NHP2	6.90089e-10	-0.282942	0.877	0.949	1.23843e-05
CCND3	0.0270287	-0.0913403	0.16	0.244	1		ABHD2	6.93767e-10	-0.259638	0.204	0.374	1.24503e-05
CHMP6	0.0270482	-0.112051	0.275	0.374	1		STK16	6.93942e-10	-0.246036	0.233	0.406	1.24535e-05
SLU7	0.0271182	-0.144772	0.328	0.42	1		SDHB	6.9862e-10	-0.313922	0.789	0.917	1.25374e-05
DDX56	0.0271217	-0.136062	0.471	0.565	1		BNC2	7.01136e-10	-0.340916	0.579	0.723	1.25826e-05
S100A11	0.0271756	-0.159051	0.975	1	1		PTPRF	7.05072e-10	-0.313758	0.461	0.646	1.26532e-05
SSRP1	0.0271829	-0.132963	0.471	0.565	1		NDUFS7	7.06514e-10	-0.272616	0.827	0.88	1.26791e-05
FBXO25	0.0271875	0.144688	0.395	0.298	1		LINC00958	7.188e-10	-0.379274	0.593	0.711	1.28996e-05
MYD88	0.0272159	-0.110597	0.168	0.252	1		VPS29	7.24903e-10	-0.278738	0.735	0.86	1.30091e-05
ZNF609	0.0272967	0.113987	0.216	0.13	1		TNKS2	7.33979e-10	-0.204605	0.181	0.351	1.3172e-05
MYLIP	0.0273633	0.129283	0.24	0.153	1		TMSB4X	7.40497e-10	0.300536	0.986	0.926	1.3289e-05
TMEM243	0.0274285	-0.0918925	0.13	0.206	1		ANO10	7.51775e-10	-0.258245	0.45	0.631	1.34914e-05
LITAF	0.0274957	-0.165059	0.412	0.496	1		FXR1	7.84097e-10	-0.219387	0.147	0.306	1.40714e-05
PROM2	0.0276256	0.107077	0.282	0.183	1		EMC7	7.89099e-10	-0.268999	0.576	0.769	1.41612e-05
CPNE1	0.027905	0.14263	0.342	0.244	1		SPIN2B	7.94339e-10	-0.298997	0.287	0.457	1.42552e-05
FBXW7	0.0279473	0.129521	0.376	0.267	1		LARS	8.02344e-10	-0.301649	0.395	0.56	1.43989e-05
TMEM50A	0.0279578	-0.183275	0.588	0.679	1		RTCB	8.24943e-10	-0.291024	0.492	0.663	1.48044e-05
NOP56	0.0280856	-0.16072	0.5	0.588	1		KDM7A	8.27566e-10	-0.286085	0.392	0.577	1.48515e-05
INTS6	0.0281127	0.114072	0.277	0.183	1		MORN4	8.38366e-10	-0.209866	0.123	0.271	1.50453e-05
MPST	0.0281597	0.121015	0.395	0.29	1		SPOPL	8.66032e-10	-0.239713	0.198	0.366	1.55418e-05
SLC37A3	0.0282233	-0.116097	0.326	0.427	1		PPCS	8.75637e-10	-0.263927	0.558	0.729	1.57142e-05
STIP1	0.0283551	-0.188229	0.471	0.519	1		MPV17	8.77395e-10	-0.237534	0.277	0.457	1.57457e-05
SCP2	0.0284038	-0.132434	0.866	0.893	1		CHD9	8.86411e-10	-0.277446	0.409	0.589	1.59075e-05
BAMBI	0.0284148	-0.274175	0.624	0.695	1		PLIN2	8.90935e-10	-0.407868	0.292	0.466	1.59887e-05
TCEB3	0.028463	0.150481	0.351	0.26	1		CREBZF	8.91671e-10	-0.230401	0.143	0.294	1.60019e-05
ZNF296	0.0285453	0.138806	0.239	0.153	1		IRF2BP2	8.9749e-10	-0.256294	0.372	0.56	1.61064e-05
SUN1	0.0285813	0.11774	0.204	0.122	1		AK2	8.9996e-10	-0.291289	0.771	0.906	1.61507e-05
ATP6V0B	0.0286557	-0.15028	0.899	0.878	1		GFOD1	9.40501e-10	-0.268391	0.262	0.437	1.68782e-05
TRMT6	0.0289469	-0.103241	0.26	0.359	1		PLA2G16	9.4501e-10	-0.291286	0.294	0.466	1.69591e-05
CAPNS2	0.0289641	0.123036	0.466	0.351	1		CMTM6	9.86985e-10	-0.265108	0.311	0.503	1.77124e-05
ICT1	0.0290488	-0.128598	0.418	0.511	1		BLOC1S6	1.02079e-09	-0.229589	0.182	0.349	1.83191e-05
GATAD1	0.0291114	-0.0870349	0.13	0.206	1		THADA	1.02239e-09	-0.193943	0.102	0.24	1.83478e-05
ZNF750	0.0291515	-0.148251	0.553	0.656	1		C19orf48	1.0583e-09	-0.270219	0.169	0.326	1.89923e-05
SCAP	0.0291899	0.126464	0.309	0.214	1		RGS12	1.06714e-09	-0.338934	0.562	0.7	1.9151e-05
DCTN1	0.0292272	0.119007	0.269	0.176	1		NIPBL	1.06845e-09	-0.279825	0.226	0.391	1.91745e-05
ANAPC16	0.0292365	-0.124962	0.895	0.962	1		PBDC1	1.07112e-09	-0.289207	0.409	0.577	1.92223e-05
CPNE3	0.0293827	0.118086	0.351	0.252	1		NDUFA2	1.08562e-09	-0.247733	0.808	0.9	1.94826e-05
PEBP1	0.0294151	-0.115477	0.985	0.992	1		PACRG	1.09251e-09	-0.185868	0.112	0.257	1.96063e-05
C3orf38	0.0294788	-0.104081	0.227	0.321	1		GALK1	1.10168e-09	-0.229907	0.221	0.394	1.97708e-05
CALM3	0.0294869	-0.120495	0.473	0.588	1		RALGAPA1	1.10333e-09	-0.233185	0.196	0.366	1.98003e-05
CHD4	0.0294978	0.1593	0.561	0.473	1		BRWD1	1.12587e-09	-0.28373	0.28	0.457	2.02049e-05
EPT1	0.0295116	-0.100869	0.219	0.313	1		BASP1	1.14458e-09	-0.408562	0.422	0.577	2.05406e-05
KANSL1	0.0295207	-0.0942687	0.174	0.26	1		SMU1	1.14666e-09	-0.247411	0.285	0.46	2.0578e-05
TLDC1	0.0295249	-0.0979264	0.137	0.214	1		PEX1	1.14712e-09	-0.212273	0.15	0.306	2.05862e-05
NFATC3	0.0295742	0.185143	0.649	0.58	1		EGR3	1.15659e-09	-0.236501	0.122	0.269	2.07562e-05
IVD	0.0296606	-0.114643	0.25	0.344	1		RAB40C	1.17013e-09	-0.252748	0.263	0.437	2.09991e-05
SCAMP4	0.0297611	0.119076	0.258	0.168	1		OSTF1	1.18743e-09	-0.358525	0.543	0.709	2.13095e-05
ELMOD2	0.0297731	-0.115652	0.204	0.29	1		PHLDA2	1.19554e-09	-0.430949	0.727	0.823	2.14552e-05
PARM1	0.0298958	-0.152003	0.389	0.481	1		TM7SF3	1.20062e-09	-0.3564	0.506	0.643	2.15463e-05
NHP2	0.0299004	-0.128945	0.912	0.931	1		ANKRD26	1.20111e-09	-0.23123	0.118	0.26	2.15551e-05
MAP2K1	0.0300547	0.123232	0.282	0.191	1		BOK	1.21454e-09	-0.256752	0.35	0.537	2.17961e-05
POLR2J	0.0301052	-0.120636	0.74	0.84	1		ATP6AP1	1.21706e-09	-0.264148	0.406	0.589	2.18413e-05
RASSF7	0.0303022	0.141596	0.311	0.221	1		KIF3A	1.23481e-09	-0.28222	0.305	0.477	2.21599e-05
CALR	0.0303908	-0.125531	0.739	0.832	1		PDHB	1.24917e-09	-0.284445	0.742	0.883	2.24176e-05
MOCS3	0.0304234	-0.0955159	0.137	0.214	1		DTD1	1.25067e-09	-0.290294	0.373	0.546	2.24446e-05
RALY	0.0304417	0.109952	0.277	0.183	1		PTRH1	1.25378e-09	-0.300895	0.328	0.497	2.25004e-05
TSC2	0.0304994	0.125531	0.336	0.237	1		SLC31A1	1.27745e-09	-0.283696	0.298	0.469	2.29251e-05
DYNC1H1	0.0305085	0.0998058	0.391	0.282	1		FAM210B	1.28213e-09	-0.301699	0.406	0.571	2.3009e-05
SP6	0.0305188	-0.104752	0.643	0.771	1		MTCL1	1.29474e-09	-0.185589	0.099	0.237	2.32354e-05
SNAPC5	0.0306048	-0.140343	0.216	0.298	1		VCAN	1.29921e-09	-0.374897	0.173	0.331	2.33156e-05
BRAF	0.0306186	-0.127406	0.403	0.504	1		COMMD7	1.30031e-09	-0.278195	0.374	0.551	2.33354e-05
AP1B1	0.030671	-0.164252	0.466	0.542	1		TRAPPC3	1.30553e-09	-0.241373	0.538	0.731	2.3429e-05
DNAJC15	0.0307335	-0.15338	0.431	0.519	1		USP6NL	1.31513e-09	-0.252661	0.321	0.5	2.36013e-05
AP1M2	0.0307662	-0.15409	0.578	0.672	1		ZKSCAN1	1.33916e-09	-0.354312	0.527	0.66	2.40326e-05
SPTAN1	0.0308148	0.155418	0.529	0.458	1		TTC1	1.34673e-09	-0.259148	0.679	0.831	2.41684e-05
FAHD2A	0.0310218	-0.135076	0.313	0.405	1		SUCLA2	1.34899e-09	-0.249817	0.372	0.551	2.42089e-05
RDH14	0.0311039	-0.102653	0.277	0.374	1		KITLG	1.38002e-09	-0.293198	0.137	0.283	2.47658e-05
TMEM134	0.0312085	0.163691	0.836	0.794	1		CDC5L	1.40229e-09	-0.258803	0.211	0.377	2.51655e-05
GDI1	0.0312312	0.104556	0.242	0.153	1		ESRP1	1.42265e-09	-0.261092	0.305	0.486	2.55308e-05
SF3B2	0.0312651	-0.129679	0.599	0.71	1		SIK3	1.42577e-09	-0.186503	0.092	0.226	2.55868e-05
CLUAP1	0.0313103	-0.109051	0.263	0.359	1		FAIM	1.44451e-09	-0.229835	0.274	0.457	2.59232e-05
VPS35	0.0313155	0.152703	0.531	0.427	1		PTP4A2	1.48989e-09	-0.303742	0.605	0.746	2.67376e-05
MPP1	0.0313454	-0.135501	0.315	0.412	1		URB1-AS1	1.49233e-09	-0.208166	0.151	0.306	2.67813e-05
RHOT1	0.0314263	-0.0936591	0.233	0.328	1		CDC40	1.51844e-09	-0.244875	0.169	0.323	2.725e-05
COPB1	0.0315032	0.123526	0.334	0.237	1		VKORC1L1	1.52129e-09	-0.220835	0.145	0.297	2.7301e-05
NPEPPS	0.0315136	0.106432	0.288	0.191	1		SMAD5	1.52782e-09	-0.266963	0.199	0.36	2.74182e-05
C9orf85	0.0316197	-0.101052	0.202	0.29	1		CASK	1.5366e-09	-0.210916	0.128	0.274	2.75758e-05
RPL13	0.0316233	0.0527902	1	1	1		USP15	1.55309e-09	-0.248995	0.303	0.483	2.78717e-05
FBXW5	0.0317183	0.125013	0.389	0.29	1		MSH3	1.56419e-09	-0.2008	0.13	0.28	2.8071e-05
MIR4458HG	0.0317531	0.142671	0.439	0.336	1		RPAIN	1.59761e-09	-0.287435	0.407	0.577	2.86708e-05
NUP88	0.0317951	-0.160157	0.355	0.443	1		NCOA4	1.60129e-09	-0.23734	0.316	0.5	2.87368e-05
PXMP2	0.0318671	0.101538	0.33	0.221	1		ISCU	1.60414e-09	-0.260104	0.583	0.754	2.8788e-05
AKAP1	0.0319434	-0.143934	0.38	0.466	1		DYNC1LI1	1.60441e-09	-0.267511	0.243	0.411	2.87927e-05
FAM57A	0.0320589	-0.162919	0.319	0.405	1		SIKE1	1.62763e-09	-0.30352	0.444	0.606	2.92095e-05
LIMK2	0.0322292	0.108934	0.233	0.145	1		PSMA1	1.66506e-09	-0.252053	0.914	0.977	2.98811e-05
C9orf142	0.032237	-0.144456	0.597	0.695	1		PPFIA1	1.69829e-09	-0.267659	0.184	0.343	3.04776e-05
SBSPON	0.0323196	-0.224173	0.546	0.641	1		ARL2BP	1.70968e-09	-0.343439	0.564	0.72	3.06818e-05
TVP23B	0.0323742	-0.0870765	0.231	0.328	1		MRPL18	1.74188e-09	-0.268182	0.475	0.649	3.12597e-05
UBR5	0.0324388	0.124155	0.254	0.168	1		ARHGDIA	1.74577e-09	-0.286456	0.407	0.586	3.13296e-05
CDK9	0.0324593	-0.0954012	0.189	0.275	1		USP3	1.75922e-09	-0.226331	0.209	0.377	3.1571e-05
CETN2	0.0324675	-0.128986	0.674	0.748	1		RIF1	1.801e-09	-0.267904	0.353	0.526	3.23207e-05
GTF3A	0.0325547	-0.125082	0.668	0.733	1		COQ4	1.80904e-09	-0.257828	0.344	0.523	3.24651e-05
RRM1	0.0325706	0.125352	0.351	0.252	1		KRT86	1.81568e-09	-3.26167	0.118	0.26	3.25842e-05
TMEM167B	0.0325876	-0.112945	0.166	0.244	1		GPATCH4	1.85715e-09	-0.279591	0.362	0.537	3.33285e-05
SHE	0.0328098	-0.0907655	0.162	0.244	1		PPP1R12A	1.86799e-09	-0.252396	0.222	0.389	3.3523e-05
MAD1L1	0.0330239	-0.138547	0.815	0.885	1		IMPA2	1.91504e-09	-0.323556	0.274	0.446	3.43673e-05
DUSP11	0.0330897	-0.107895	0.191	0.275	1		NOP10	1.95781e-09	-0.240963	0.933	0.937	3.51348e-05
USP39	0.0331163	-0.122635	0.263	0.351	1		COPA	1.96872e-09	-0.270574	0.357	0.531	3.53307e-05
DRAP1	0.0331198	-0.115024	0.956	0.962	1		GLG1	1.9711e-09	-0.240821	0.219	0.389	3.53733e-05
AJUBA	0.0331658	-0.116724	0.309	0.412	1		AKT1	1.98882e-09	-0.188808	0.112	0.254	3.56914e-05
RIOK2	0.0332139	-0.0936468	0.246	0.344	1		RAB18	2.02674e-09	-0.305501	0.866	0.937	3.63718e-05
PPP1R11	0.0333157	-0.147557	0.429	0.511	1		FAM210A	2.02796e-09	-0.174041	0.085	0.214	3.63938e-05
TBC1D16	0.0333376	-0.0920973	0.321	0.427	1		MRPL23	2.03034e-09	-0.276449	0.597	0.737	3.64365e-05
CHMP5	0.0333414	-0.138561	0.615	0.664	1		NAMPT	2.06869e-09	-0.253939	0.247	0.414	3.71247e-05
FAM204A	0.0334598	0.140148	0.603	0.519	1		RAB11FIP1	2.1748e-09	-0.213734	0.118	0.26	3.90289e-05
KCNK7	0.0334689	-0.147807	0.872	0.885	1		MRPL10	2.18602e-09	-0.22254	0.176	0.334	3.92304e-05
YWHAH	0.0334792	0.119739	0.408	0.305	1		NDUFA11	2.18865e-09	-0.212817	0.978	0.969	3.92776e-05
NUDT9	0.0335345	-0.108492	0.231	0.321	1		MRPL44	2.19696e-09	-0.258972	0.309	0.474	3.94266e-05
OMA1	0.033553	-0.101473	0.223	0.313	1		SLC22A23	2.2156e-09	-0.166265	0.075	0.2	3.97612e-05
HINT2	0.0336588	-0.125531	0.427	0.527	1		CDK2AP1	2.21863e-09	-0.302543	0.491	0.649	3.98155e-05
SEPW1	0.0336706	0.132965	0.639	0.534	1		DNAJC2	2.22963e-09	-0.297461	0.446	0.586	4.00129e-05
DLG1	0.0337049	0.104337	0.214	0.13	1		PSIP1	2.25094e-09	-0.243469	0.14	0.286	4.03953e-05
NME3	0.0337537	0.152003	0.408	0.305	1		TMEM189	2.25649e-09	-0.209551	0.16	0.317	4.0495e-05
PNPLA4	0.0337671	-0.144236	0.548	0.634	1		CKAP2	2.29644e-09	-0.228861	0.17	0.326	4.1212e-05
WBSCR16	0.0338114	-0.112688	0.265	0.359	1		ATP5S	2.30141e-09	-0.245455	0.325	0.509	4.13011e-05
TTLL12	0.0339307	-0.11564	0.273	0.366	1		MLLT4	2.30286e-09	-0.324188	0.414	0.571	4.13272e-05
CDS1	0.0339808	0.148779	0.357	0.267	1		ZNF710	2.31322e-09	-0.223902	0.15	0.3	4.1513e-05
IGSF8	0.0339978	0.127917	0.235	0.153	1		C1orf123	2.34042e-09	-0.248786	0.364	0.543	4.20012e-05
PTBP3	0.0340127	0.172494	0.473	0.397	1		VDAC3	2.37696e-09	-0.241211	0.502	0.683	4.2657e-05
C12orf45	0.0341243	-0.126218	0.307	0.397	1		PDK3	2.37806e-09	-0.186062	0.155	0.314	4.26766e-05
ETF1	0.0343462	-0.113536	0.66	0.771	1		CLTC	2.38525e-09	-0.283856	0.432	0.597	4.28058e-05
BAK1	0.0343506	-0.0992379	0.216	0.305	1		CCND2	2.39908e-09	-0.44721	0.219	0.38	4.30538e-05
BUD31	0.0343871	-0.102709	0.828	0.87	1		FAM120AOS	2.40276e-09	-0.282095	0.41	0.574	4.312e-05
EIF4EBP2	0.0344612	0.119007	0.273	0.183	1		TPMT	2.42661e-09	-0.265493	0.484	0.649	4.3548e-05
HNRNPL	0.0345863	0.0943274	0.448	0.328	1		ACOT11	2.5091e-09	-0.239514	0.21	0.377	4.50283e-05
NDUFA2	0.0345918	-0.158411	0.763	0.817	1		CKMT1A	2.55362e-09	-0.230191	0.15	0.3	4.58273e-05
RDH12	0.0346201	-0.161384	0.481	0.588	1		MRFAP1	2.57018e-09	-0.298216	0.716	0.797	4.61245e-05
ATPAF2	0.0346222	-0.122772	0.305	0.397	1		WARS	2.59787e-09	-0.219719	0.192	0.354	4.66215e-05
TEFM	0.0347177	-0.0877429	0.151	0.229	1		NPDC1	2.64093e-09	-0.26989	0.645	0.803	4.73941e-05
MCMBP	0.0347774	-0.106593	0.212	0.298	1		SPTSSB	2.65553e-09	-0.316515	0.147	0.291	4.76561e-05
ROGDI	0.0348709	-0.112475	0.246	0.336	1		ALDH3A2	2.69926e-09	-0.246084	0.288	0.474	4.8441e-05
NAT10	0.0350292	-0.0998353	0.197	0.282	1		EMC4	2.7301e-09	-0.259003	0.682	0.809	4.89944e-05
C6orf62	0.0351231	0.147361	0.416	0.321	1		FAM107B	2.76022e-09	-0.269361	0.24	0.403	4.9535e-05
PET100	0.0351738	0.175485	0.698	0.672	1		HERC4	2.7663e-09	-0.302801	0.123	0.263	4.96439e-05
SLC25A20	0.0351981	-0.0895516	0.151	0.229	1		CHTOP	2.80037e-09	-0.475755	0.508	0.657	5.02555e-05
KCTD1	0.0352396	0.143481	0.548	0.45	1		HDAC1	2.80722e-09	-0.308747	0.539	0.686	5.03785e-05
ALG14	0.0352556	-0.106915	0.179	0.26	1		CENPB	2.90578e-09	-0.169863	0.089	0.22	5.21471e-05
NAA20	0.0353718	-0.133267	0.573	0.634	1		GTF2F1	2.91349e-09	-0.225578	0.269	0.443	5.22855e-05
ORMDL3	0.0353778	-0.147104	0.315	0.397	1		TOR1A	2.92076e-09	-0.212892	0.174	0.334	5.24159e-05
LAGE3	0.0354473	-0.127151	0.492	0.588	1		MIF4GD	2.95743e-09	-0.251558	0.368	0.546	5.30741e-05
YPEL3	0.0354549	0.145851	0.458	0.359	1		RAPGEFL1	2.96681e-09	-0.265376	0.381	0.549	5.32423e-05
STK3	0.0355318	-0.0944647	0.418	0.534	1		FDPS	2.97398e-09	-0.301479	0.83	0.911	5.3371e-05
REV1	0.0355955	-0.117652	0.16	0.237	1		G3BP1	3.00555e-09	-0.275077	0.424	0.597	5.39375e-05
EMG1	0.0356329	-0.14516	0.435	0.519	1		PLXDC2	3.06908e-09	-0.208844	0.137	0.286	5.50778e-05
SLC25A17	0.0357155	-0.0914616	0.242	0.336	1		OXLD1	3.15807e-09	-0.25021	0.409	0.58	5.66747e-05
CKMT1B	0.035716	-0.184773	0.443	0.511	1		PRR34-AS1	3.1621e-09	0.29348	0.554	0.394	5.6747e-05
MAPK14	0.035849	-0.0862557	0.195	0.282	1		DDX55	3.19135e-09	-0.207196	0.167	0.326	5.72719e-05
ACER3	0.0358502	-0.134629	0.277	0.366	1		TP63	3.19641e-09	-0.294212	0.269	0.437	5.73627e-05
AZIN1	0.0359224	0.138561	0.475	0.389	1		WWC3	3.23313e-09	-0.182347	0.123	0.269	5.80217e-05
COX14	0.0359423	-0.135836	0.626	0.718	1		KATNBL1	3.24193e-09	-0.27869	0.405	0.574	5.81796e-05
PFKM	0.0359509	-0.105991	0.26	0.351	1		PLEKHJ1	3.2424e-09	-0.263384	0.252	0.42	5.81881e-05
CMTM6	0.0359989	0.156276	0.395	0.305	1		NOC3L	3.24454e-09	-0.232446	0.199	0.363	5.82266e-05
SVBP	0.0360411	0.114016	0.237	0.153	1		ACVR1B	3.27774e-09	-0.192941	0.145	0.297	5.88223e-05
BDH2	0.0361611	-0.095297	0.237	0.328	1		CROT	3.36242e-09	-0.241042	0.198	0.357	6.03419e-05
GALK2	0.0362591	-0.0937144	0.134	0.206	1		SRGAP3	3.44346e-09	-0.25077	0.118	0.254	6.17964e-05
CCDC43	0.0363369	-0.122206	0.336	0.427	1		CCDC66	3.50864e-09	-0.224907	0.257	0.434	6.29661e-05
DEDD	0.0364146	-0.104887	0.16	0.237	1		CTTNBP2NL	3.54654e-09	-0.235947	0.193	0.351	6.36461e-05
SNW1	0.0365479	-0.127329	0.439	0.534	1		MSRA	3.5637e-09	-0.19381	0.115	0.254	6.39542e-05
RP11-1094M14.11	0.036572	-0.0860626	0.256	0.351	1		PPFIBP1	3.5658e-09	-0.236068	0.2	0.36	6.39918e-05
PPP6C	0.0366457	0.148099	0.458	0.366	1		PVRL1	3.56644e-09	-0.250309	0.44	0.623	6.40034e-05
GTF2F2	0.0366807	-0.123631	0.384	0.473	1		MPC1	3.66876e-09	-0.271933	0.384	0.54	6.58395e-05
TXNIP	0.0368298	0.110323	0.204	0.122	1		NCOA6	3.71513e-09	-0.183796	0.103	0.237	6.66717e-05
TNKS1BP1	0.0369028	0.0963684	0.223	0.137	1		DENND2C	3.7304e-09	-0.219909	0.171	0.329	6.69457e-05
TOR1A	0.0369068	-0.107227	0.246	0.336	1		ACTR6	3.73321e-09	-0.227665	0.303	0.483	6.69961e-05
TOB1	0.0369543	0.133319	0.469	0.366	1		ATP5SL	3.74473e-09	-0.227188	0.17	0.326	6.72029e-05
ATG4D	0.036998	0.127676	0.26	0.176	1		POLR2A	3.75997e-09	-0.226132	0.198	0.36	6.74763e-05
2021-03-07	0.0370791	0.12683	0.464	0.366	1		GTF2H3	3.76961e-09	-0.224791	0.18	0.337	6.76494e-05
NKPD1	0.0370934	-0.107553	0.219	0.305	1		TMEM219	3.77521e-09	-0.269243	0.808	0.903	6.77499e-05
C12orf76	0.037226	-0.0978087	0.166	0.244	1		NDEL1	3.80258e-09	-0.368856	0.27	0.437	6.82411e-05
RBM14	0.0372299	-0.0957397	0.269	0.366	1		TMEM203	3.84878e-09	-0.247173	0.388	0.571	6.90703e-05
DCTN3	0.0376563	-0.143843	0.784	0.847	1		GATAD1	3.85162e-09	-0.205349	0.13	0.274	6.91212e-05
CNOT11	0.0376569	-0.0931094	0.317	0.42	1		CNDP2	3.89041e-09	-0.332592	0.391	0.56	6.98174e-05
UBL4A	0.0377465	-0.108706	0.292	0.389	1		DDX51	3.89311e-09	-0.184095	0.099	0.231	6.98658e-05
RBMX	0.0377705	-0.0967248	0.622	0.733	1		PLEKHM2	3.94321e-09	-0.235062	0.187	0.346	7.07648e-05
SAR1B	0.0378694	-0.149266	0.473	0.55	1		ZDHHC13	4.07215e-09	-0.264148	0.396	0.574	7.30788e-05
RAVER2	0.0379142	-0.0844963	0.189	0.275	1		CDC73	4.0861e-09	-0.20448	0.165	0.32	7.33291e-05
UTP18	0.0379873	-0.147964	0.424	0.504	1		UBE2F	4.17336e-09	-0.249472	0.368	0.534	7.48951e-05
DCTPP1	0.038241	-0.140465	0.574	0.664	1		DUSP2	4.19905e-09	-0.479085	0.218	0.369	7.53562e-05
RPE	0.0382823	-0.117228	0.298	0.389	1		PLEC	4.21187e-09	-0.264494	0.407	0.589	7.55863e-05
PSMG4	0.0383236	0.124641	0.363	0.267	1		THRA	4.34092e-09	-0.247159	0.313	0.486	7.79022e-05
H3F3B	0.0384431	-0.100828	1	1	1		QKI	4.36451e-09	-0.318102	0.273	0.429	7.83255e-05
ATP5L	0.0384719	-0.097706	0.996	1	1		NKAP	4.37401e-09	-0.262809	0.283	0.449	7.8496e-05
RPL35A	0.0384726	-0.0855677	1	1	1		IVL	4.38564e-09	-1.01028	0.438	0.551	7.87047e-05
NUP93	0.0385	-0.100673	0.389	0.496	1		YARS2	4.41545e-09	-0.195748	0.122	0.263	7.92397e-05
SMPDL3B	0.0385462	-0.102273	0.252	0.344	1		DPH6	4.42097e-09	-0.187297	0.128	0.271	7.93388e-05
EXOC6	0.0386441	-0.0889849	0.158	0.237	1		CDK6	4.43294e-09	-0.257414	0.107	0.237	7.95536e-05
CDK7	0.0387881	-0.111599	0.235	0.321	1		GTF3C2	4.43748e-09	-0.187505	0.145	0.297	7.96351e-05
UBXN2A	0.0387945	0.1133	0.244	0.16	1		SDR9C7	4.43891e-09	-0.267151	0.162	0.309	7.96607e-05
CSNK1D	0.0387982	-0.111862	0.309	0.405	1		YIPF4	4.46024e-09	-0.250156	0.343	0.529	8.00434e-05
KMT2B	0.0388424	-0.0971955	0.166	0.244	1		WDR1	4.47449e-09	-0.266821	0.329	0.497	8.02993e-05
MRPS30	0.0389543	-0.12409	0.26	0.344	1		RNF39	4.65725e-09	-0.623774	0.155	0.294	8.35789e-05
NFE2L1	0.0392009	0.10343	0.2	0.122	1		LEPROTL1	4.74831e-09	-0.284501	0.654	0.786	8.52132e-05
PGGT1B	0.0392046	0.113421	0.313	0.221	1		PTTG1IP	4.76731e-09	-0.216867	0.226	0.394	8.55542e-05
SMDT1	0.0392099	-0.112081	0.906	0.931	1		RPP14	4.77756e-09	-0.187038	0.111	0.249	8.57381e-05
DNAJA2	0.0392742	0.141176	0.597	0.534	1		RALA	4.80058e-09	-0.262016	0.259	0.417	8.61513e-05
SNUPN	0.0393554	-0.0816618	0.139	0.214	1		BOLA3	4.813e-09	-0.250533	0.391	0.571	8.6374e-05
DNAJC11	0.0394273	-0.0960627	0.16	0.237	1		SPAG9	4.83115e-09	-0.235442	0.239	0.403	8.66999e-05
RTN3	0.0394308	-0.129337	0.357	0.45	1		ZBTB38	4.83483e-09	-0.213539	0.182	0.34	8.67659e-05
RNASET2	0.0394318	-0.149078	0.817	0.824	1		ACAT2	4.85314e-09	-0.372533	0.519	0.657	8.70945e-05
PPP3CB	0.0394433	-0.0956294	0.34	0.443	1		USP5	4.9237e-09	-0.261222	0.365	0.531	8.83607e-05
ACOT7	0.0397577	-0.19189	0.573	0.626	1		LYPLAL1	4.95194e-09	-0.263555	0.305	0.469	8.88675e-05
BLOC1S6	0.0397664	-0.102868	0.246	0.336	1		SUPT4H1	4.98738e-09	-0.234972	0.73	0.871	8.95035e-05
PDCD4	0.039772	-0.152448	0.981	0.954	1		VAMP3	5.00991e-09	-0.234801	0.369	0.543	8.99078e-05
EPM2AIP1	0.0398097	0.142789	0.313	0.229	1		ABCC1	5.06978e-09	-0.185822	0.133	0.28	9.09823e-05
CREBBP	0.0399264	0.105696	0.208	0.13	1		PRR5	5.19914e-09	-0.164692	0.078	0.2	9.33037e-05
PSMC6	0.0399961	-0.138143	0.622	0.702	1		SOX4	5.2263e-09	-0.308284	0.453	0.626	9.37911e-05
PPT1	0.0400427	-0.14274	0.38	0.458	1		KCNK6	5.23087e-09	-0.352633	0.564	0.689	9.38732e-05
TJP2	0.0401328	0.135515	0.34	0.252	1		EVA1C	5.27464e-09	-0.208548	0.166	0.32	9.46587e-05
SLC40A1	0.0401918	0.136339	0.34	0.244	1		CCND1	5.37047e-09	-0.553641	0.287	0.429	9.63785e-05
LYPLA2	0.0402062	-0.129807	0.439	0.519	1		CYB5R1	5.37207e-09	-0.184379	0.145	0.297	9.64071e-05
BCAT2	0.0403697	-0.0874628	0.197	0.282	1		SMAD1	5.4044e-09	-0.181131	0.107	0.243	9.69874e-05
EIF4E2	0.0404233	-0.10981	0.725	0.794	1		FYTTD1	5.47808e-09	-0.250163	0.348	0.52	9.83096e-05
CCND1	0.0404402	0.202258	0.435	0.351	1		PPP1R2	5.53203e-09	-0.824705	0.579	0.714	9.92778e-05
ANXA1	0.0404701	-0.172325	0.54	0.626	1		UCHL5	5.60559e-09	-0.215787	0.252	0.429	0.000100598
KIN	0.0407708	-0.0954012	0.193	0.275	1		RCC2	5.62321e-09	-0.282737	0.368	0.526	0.000100914
NCBP1	0.040965	-0.0925404	0.198	0.282	1		C12orf10	5.6468e-09	-0.244473	0.45	0.611	0.000101337
MBD2	0.0409979	0.114854	0.405	0.305	1		SCP2	5.66782e-09	-0.235128	0.87	0.929	0.000101715
RRP7A	0.041016	-0.137902	0.237	0.313	1		PHYHIPL	5.70389e-09	-0.241851	0.107	0.237	0.000102362
MIRLET7BHG	0.0410707	0.120579	0.24	0.16	1		SMAP2	5.75807e-09	-0.187079	0.1	0.231	0.000103334
ATP6V0A1	0.0411596	0.0949629	0.261	0.176	1		OAF	5.791e-09	-0.293469	0.298	0.46	0.000103925
PSMG2	0.0413651	-0.111568	0.431	0.534	1		SZRD1	5.88876e-09	-0.252259	0.348	0.517	0.00010568
MKNK2	0.0414568	0.136817	0.49	0.405	1		POLD2	5.94313e-09	-0.278298	0.571	0.714	0.000106655
EPC1	0.0414873	-0.124841	0.298	0.382	1		MAPKAPK2	5.97673e-09	-0.215236	0.099	0.229	0.000107258
ANKRD16	0.0415909	-0.0877429	0.147	0.221	1		NAA20	6.08475e-09	-0.257873	0.606	0.76	0.000109197
MYO6	0.0416342	-0.120707	0.302	0.389	1		TM7SF2	6.09176e-09	-0.34614	0.38	0.537	0.000109323
LUC7L2	0.0416346	0.140815	0.401	0.313	1		RPP38	6.23672e-09	-0.242693	0.299	0.471	0.000111924
ARPC5L	0.0416393	-0.140758	0.784	0.817	1		SLIRP	6.40411e-09	0.211278	0.995	0.977	0.000114928
EEF1E1	0.0417192	-0.156628	0.517	0.58	1		IMPAD1	6.47672e-09	-0.245687	0.372	0.546	0.000116231
HM13	0.0420064	-0.133467	0.492	0.573	1		CLDN4	6.61383e-09	-0.437552	0.218	0.374	0.000118692
CFL1	0.042155	-0.0687966	1	1	1		TOB1	6.62869e-09	-0.408134	0.491	0.626	0.000118959
NAMPT	0.0421675	0.10773	0.279	0.191	1		MSMO1	7.03449e-09	-0.370079	0.534	0.671	0.000126241
NOC4L	0.0421797	-0.13179	0.298	0.382	1		TAGLN3	7.10504e-09	-0.616155	0.239	0.377	0.000127507
CDK6	0.0422021	-0.0692627	0.145	0.221	1		SH3BGRL	7.12001e-09	-0.298154	0.402	0.563	0.000127776
DTWD1	0.0422343	-0.0789513	0.204	0.29	1		NBAS	7.12566e-09	-0.240489	0.189	0.343	0.000127877
RBBP6	0.0422529	0.11482	0.361	0.267	1		CNOT6L	7.14687e-09	-0.249262	0.241	0.406	0.000128258
BCLAF1	0.0422682	0.124036	0.42	0.321	1		BLVRB	7.25151e-09	-0.251209	0.387	0.571	0.000130136
RBM17	0.0423673	0.132986	0.471	0.374	1		NOL8	7.36244e-09	-0.224039	0.251	0.42	0.000132126
SLX4IP	0.0426373	-0.0806185	0.153	0.229	1		UBA5	7.44004e-09	-0.233949	0.285	0.457	0.000133519
RNF144B	0.0426885	0.138279	0.347	0.26	1		PPP2R2A	7.48153e-09	-0.22878	0.422	0.603	0.000134263
SLPI	0.0427078	0.853031	0.216	0.137	1		LGALS7	7.56149e-09	0.249034	0.992	0.986	0.000135699
NDUFS8	0.0427278	-0.114702	0.947	0.977	1		MPLKIP	7.70162e-09	-0.248464	0.572	0.737	0.000138213
TRPC4AP	0.0428835	-0.146501	0.282	0.359	1		DAZAP2	7.70801e-09	-0.232488	0.52	0.691	0.000138328
RRAGA	0.0429334	-0.147265	0.676	0.695	1		NDUFAF3	7.71763e-09	-0.269567	0.562	0.709	0.000138501
SNRNP27	0.0430339	0.133524	0.338	0.252	1		UBAC2	7.75536e-09	-0.211238	0.169	0.32	0.000139178
PRDX2	0.0430688	-0.0877223	0.981	0.969	1		EIF4H	7.94723e-09	-0.233891	0.163	0.311	0.000142621
THRAP3	0.0433218	0.125812	0.557	0.443	1		FKBP1A	7.96843e-09	-0.235518	0.945	0.943	0.000143001
TMEM14B	0.0433259	-0.143035	0.662	0.74	1		SLC39A7	8.01177e-09	-0.17948	0.144	0.291	0.000143779
WIPI1	0.0433491	-0.0789305	0.389	0.504	1		CLNS1A	8.09502e-09	-0.313099	0.429	0.583	0.000145273
GNL1	0.0433614	0.10172	0.244	0.16	1		LINC00116	8.11295e-09	-0.255421	0.432	0.626	0.000145595
ROCK2	0.0434358	-0.0936996	0.155	0.229	1		SUN2	8.12279e-09	-0.451269	0.593	0.711	0.000145772
ERBB2	0.0435629	0.122107	0.336	0.244	1		ECI2	8.18932e-09	-0.291541	0.39	0.546	0.000146966
C4orf27	0.0436446	0.132755	0.33	0.244	1		SNTB1	8.21697e-09	-0.185589	0.097	0.226	0.000147462
EPCAM	0.0436717	-0.174874	0.391	0.473	1		FZD6	8.30379e-09	-0.233517	0.23	0.394	0.00014902
MTRF1L	0.0436868	-0.0786743	0.261	0.359	1		RABGGTB	8.34511e-09	-0.288772	0.377	0.531	0.000149761
ERBB3	0.0436892	0.100745	0.273	0.183	1		TBRG4	8.45868e-09	-0.220621	0.324	0.503	0.000151799
EVA1C	0.0437639	-0.0867116	0.256	0.351	1		PGS1	8.56966e-09	-0.17843	0.103	0.234	0.000153791
CTHRC1	0.0437813	0.149636	0.408	0.313	1		DNASE1L2	8.57255e-09	-0.902802	0.8	0.851	0.000153843
ERGIC3	0.0438309	-0.118469	0.761	0.832	1		INO80	8.69712e-09	-0.168587	0.089	0.214	0.000156079
CHD2	0.0438358	0.111822	0.225	0.145	1		KIFAP3	8.74559e-09	-0.192333	0.147	0.294	0.000156948
TBCC	0.0438829	0.102811	0.401	0.298	1		CCDC91	8.87701e-09	-0.228161	0.299	0.474	0.000159307
OXCT1	0.043912	-0.123271	0.206	0.282	1		UBE4A	9.00966e-09	-0.205074	0.147	0.291	0.000161687
ECD	0.0441297	-0.110861	0.191	0.267	1		NOP14	9.04449e-09	-0.239136	0.147	0.289	0.000162312
WDR61	0.0441396	-0.120798	0.546	0.634	1		THAP11	9.12696e-09	-0.216105	0.255	0.426	0.000163792
CARS2	0.0441967	-0.135352	0.353	0.443	1		SNRPD2	9.20268e-09	0.258398	0.982	0.897	0.000165151
NRBF2	0.0442532	0.0949629	0.273	0.183	1		EXOG	9.35175e-09	-0.232976	0.167	0.314	0.000167827
PSIP1	0.0443338	0.105419	0.244	0.16	1		TRAPPC4	9.53028e-09	-0.299674	0.412	0.554	0.00017103
USE1	0.0444969	-0.091261	0.393	0.496	1		GID8	9.69546e-09	-0.252886	0.547	0.709	0.000173995
NDUFS4	0.0444974	-0.124545	0.607	0.679	1		LSG1	9.9022e-09	-0.194858	0.173	0.329	0.000177705
ENY2	0.044638	-0.128397	0.471	0.557	1		MED16	9.93045e-09	-0.198289	0.125	0.263	0.000178212
SERTAD3	0.0447861	-0.100869	0.221	0.305	1		ULK3	1.00473e-08	-0.191202	0.111	0.243	0.00018031
YAP1	0.0447865	0.111361	0.311	0.221	1		PIK3C2G	1.00702e-08	-0.252405	0.21	0.363	0.00018072
GMPPB	0.0450263	-0.098915	0.176	0.252	1		CIAPIN1	1.0225e-08	-0.253101	0.46	0.623	0.000183497
ATP1A1	0.0450711	0.148099	0.41	0.321	1		SYNRG	1.03224e-08	-0.183499	0.104	0.234	0.000185245
TUBGCP4	0.0452025	-0.0970987	0.195	0.275	1		SARAF	1.04274e-08	-0.258353	0.506	0.666	0.000187131
[truncated: 3,336 more rows]

## Sheet: IF
Age Differentially Expressed Genes (DEGs) of HFs were Identified by Function "FindMarkers" of Seurat R Package Using 'Wilcox' Method ( |log2FC|>0.05;pct=0.2).
F59 vs F18							F62B vs F31B
	p_val	avg_log2FC	pct.1	pct.2	p_val_adj			p_val	avg_log2FC	pct.1	pct.2	p_val_adj
RPS26	1.64625e-45	-1.16563	0.991	1	2.95436e-41		NACA	1.61142e-103	-1.67159	1	1	2.89185e-99
LGALS7B	1.98833e-34	-0.999111	1	1	3.56826e-30		TPT1	3.11123e-103	-1.81345	1	1	5.58342e-99
AQP3	2.18306e-32	-1.23196	0.911	1	3.91772e-28		MYL12B	1.59742e-101	-1.18524	0.998	1	2.86673e-97
ANXA1	5.51863e-28	-1.81351	0.294	0.814	9.90373e-24		ACTG1	7.57458e-100	-1.57429	0.993	0.997	1.35933e-95
UQCRB	7.50177e-28	-0.944647	0.893	1	1.34627e-23		CD81	2.16801e-97	-1.66108	0.728	0.994	3.8907e-93
PPA1	8.74218e-28	-1.32188	0.435	0.891	1.56887e-23		TMEM238	8.68885e-97	-1.43556	0.106	0.857	1.5593e-92
FABP5	9.0036e-26	-1.42041	1	1	1.61579e-21		H3F3A	1.52609e-96	-1.05064	0.995	1	2.73872e-92
TM4SF1	1.1591e-25	-1.82189	0.724	0.946	2.08012e-21		EEF1B2	4.37295e-94	-1.7263	0.956	0.994	7.84769e-90
RPS3A	4.24476e-25	-0.754771	1	1	7.61764e-21		RPL31	7.77543e-91	1.87696	0.998	0.942	1.39538e-86
S100A8	1.61295e-24	1.46709	0.963	0.605	2.8946e-20		GNAS	1.45592e-89	-1.58362	0.465	0.958	2.6128e-85
CBLN2	1.58845e-23	-0.717064	0.028	0.465	2.85062e-19		JUND	1.63085e-87	-1.67629	0.541	0.984	2.92671e-83
TXN	3.21973e-23	-0.72138	0.991	1	5.77813e-19		RPL7A	2.98549e-87	-1.63514	1	1	5.35776e-83
S100A7	1.63651e-22	1.64365	0.916	0.473	2.93689e-18		PPP1R14B	1.88458e-86	-1.65143	0.818	0.974	3.38207e-82
S100A9	2.12391e-21	1.38032	0.977	0.752	3.81157e-17		EIF1	1.16089e-85	-0.928208	1	1	2.08333e-81
RPS24	4.78246e-21	-0.640531	1	1	8.58261e-17		HEBP2	1.32555e-83	-1.24835	0.882	0.997	2.37883e-79
AC004556.1	1.90187e-20	0.762359	0.481	0	3.4131e-16		RPL18	1.78907e-82	-0.950027	1	1	3.21066e-78
RPL7	4.76238e-19	-0.597071	1	1	8.54656e-15		PERP	5.15861e-81	-0.931753	1	1	9.25764e-77
MT-ND3	5.02207e-19	-0.762746	1	1	9.0126e-15		LGALS3	2.1043e-80	-1.34536	0.982	0.997	3.77637e-76
EIF1	9.10342e-19	-0.572814	1	1	1.6337e-14		BTF3	1.18153e-79	-1.14415	0.991	1	2.12037e-75
KCNK7	1.01012e-18	-1.05556	0.36	0.783	1.81275e-14		GSTP1	7.49001e-76	-1.07574	1	1	1.34416e-71
KRT17	1.02072e-18	-0.872745	1	1	1.83179e-14		SPINT2	2.44299e-75	-0.984227	0.984	1	4.38419e-71
KRT6C	5.05115e-18	-1.34843	0.645	0.907	9.06479e-14		ARPC3	4.32356e-74	-1.03373	0.922	1	7.75906e-70
TPT1	5.52033e-18	-0.466158	1	1	9.90678e-14		CALML3	7.01271e-73	-0.867229	1	1	1.2585e-68
RPL21	2.25604e-17	-0.536244	1	1	4.04869e-13		BRI3	7.06946e-73	-1.3805	0.435	0.925	1.26869e-68
LGALS7	2.27703e-17	0.713911	1	1	4.08636e-13		RPL5	1.13605e-72	-1.42779	0.988	0.994	2.03876e-68
ANXA2	2.80978e-17	-0.644254	1	1	5.04244e-13		RPL30	3.84283e-71	-1.51337	0.988	0.997	6.89635e-67
NR4A1	7.67458e-16	-0.86469	0.005	0.287	1.37728e-11		RPL14	8.45345e-71	-1.29515	1	1	1.51706e-66
RPL39	1.08078e-15	-0.465258	1	1	1.93956e-11		SLC25A3	3.73175e-70	-1.12216	0.917	1	6.69699e-66
KRT6B	1.09719e-15	-0.625453	1	1	1.96902e-11		MT-ATP6	1.64981e-68	-1.97308	1	0.997	2.96074e-64
DEFB1	1.19007e-15	1.15097	0.785	0.419	2.13571e-11		HSP90AA1	1.18341e-66	-1.06781	0.945	0.997	2.12375e-62
PDZRN3	1.66839e-15	-0.937261	0.346	0.721	2.99409e-11		KRT25	1.61588e-66	-1.39025	0.138	0.737	2.89986e-62
DYNLL1	2.91786e-15	-0.633645	0.991	0.992	5.23638e-11		CHCHD2	2.07879e-66	-0.872612	0.995	0.997	3.7306e-62
SH3YL1	4.78554e-15	-0.647098	0.15	0.527	8.58813e-11		TAF10	5.31536e-66	-1.01602	0.164	0.773	9.53894e-62
SDC1	5.76359e-15	-0.714323	0.995	0.992	1.03433e-10		EEF1A1	5.67697e-66	-1.14626	1	1	1.01879e-61
MT-ATP6	8.15501e-15	-0.583695	1	1	1.4635e-10		PTMA	1.42623e-65	-0.797803	1	1	2.5595e-61
MT-ND4	1.10409e-14	-0.56346	1	1	1.9814e-10		PSMD8	5.33792e-65	-0.99622	0.901	1	9.57943e-61
LSM3	1.20239e-14	-0.677388	0.556	0.899	2.1578e-10		ARPC2	6.70026e-65	-1.09369	0.938	1	1.20243e-60
TACSTD2	1.58909e-14	-0.529163	1	1	2.85178e-10		MT-ND1	7.00053e-65	-1.6217	1	0.994	1.25632e-60
KRT85	1.6528e-14	0.961402	0.925	0.705	2.96612e-10		HSP90AB1	1.95696e-64	-1.10543	0.908	0.99	3.51196e-60
NUPR1	2.52147e-14	0.754082	0.995	0.961	4.52503e-10		TSPO	2.61224e-64	-0.980984	0.995	0.99	4.68793e-60
CTA-392E5.1	6.11246e-14	-0.538544	0.014	0.279	1.09694e-09		PRDX1	6.81676e-64	-0.966338	0.965	0.997	1.22334e-59
LYPD3	6.41075e-14	-0.624016	1	1	1.15047e-09		RPL29	7.86857e-64	-1.24422	1	0.997	1.41209e-59
S100A10	6.70703e-14	-1.01906	0.72	0.876	1.20364e-09		RPL24	1.26797e-63	-1.13374	1	1	2.2755e-59
KRT35	8.5803e-14	0.904675	0.855	0.659	1.53982e-09		PPIA	4.56978e-62	-0.899906	0.988	1	8.20092e-58
BHLHE40	8.967e-14	-0.551739	0.065	0.388	1.60922e-09		FIS1	6.74471e-62	-1.00742	0.77	0.981	1.21041e-57
TXNIP	1.0111e-13	0.887999	0.701	0.364	1.81453e-09		MT-ND5	3.64928e-61	-1.35617	0.952	0.997	6.549e-57
CA2	3.37142e-13	-1.08972	0.35	0.713	6.05034e-09		HSPA1A	5.15415e-61	-1.033	0.136	0.718	9.24963e-57
IDI1	3.48397e-13	-0.704523	0.234	0.597	6.25233e-09		RAB13	6.23904e-61	-1.0647	0.512	0.961	1.11966e-56
TMSB4X	4.47528e-13	-0.497834	1	1	8.03134e-09		S100A16	1.22382e-60	-1.17347	0.968	0.994	2.19628e-56
S100A1	8.73548e-13	-1.51634	0.327	0.643	1.56767e-08		UBC	8.09628e-60	-0.949546	0.991	1	1.45296e-55
RCAN1	9.18336e-13	-0.749736	0.238	0.589	1.64805e-08		SLC25A5	9.76999e-60	-0.992148	0.991	1	1.75332e-55
AREG	9.31911e-13	-0.688763	0.14	0.473	1.67241e-08		RPS12	1.47269e-59	-1.14023	0.998	1	2.64288e-55
CREB5	1.03496e-12	-0.451016	0.065	0.372	1.85733e-08		S100A14	2.96857e-59	-1.16797	0.97	0.977	5.3274e-55
DDX5	1.44813e-12	-0.545003	0.921	0.992	2.59882e-08		RPL19	5.1044e-59	-1.00436	1	1	9.16035e-55
HSP90AA1	1.58673e-12	-0.53199	0.949	0.984	2.84755e-08		RPS17	7.75576e-59	1.13066	1	0.994	1.39185e-54
RPS10	1.77107e-12	0.438046	1	1	3.17836e-08		RPS24	1.28405e-58	-1.08018	1	1	2.30435e-54
MT-CO2	2.37494e-12	-0.533325	1	1	4.26206e-08		RPL6	2.41967e-58	-1.10261	0.998	0.997	4.34234e-54
PER1	2.82968e-12	-0.521922	0.089	0.403	5.07815e-08		GNB2L1	4.25992e-58	-1.05462	0.995	0.997	7.64486e-54
CTSV	3.39877e-12	-1.12294	0.313	0.651	6.09944e-08		TOMM20	9.08572e-58	-1.09672	0.551	0.935	1.63052e-53
C10orf54	3.49771e-12	-0.588579	0.215	0.574	6.27699e-08		OAZ1	3.41935e-57	-0.782041	0.993	1	6.13636e-53
ABRACL	4.40569e-12	-0.678428	0.799	0.946	7.90645e-08		RPS23	3.65869e-57	-1.08971	0.998	1	6.56588e-53
KRT6A	4.7087e-12	-0.825047	0.944	1	8.45023e-08		IMPA2	5.49925e-57	-1.16412	0.947	1	9.86896e-53
PPIA	5.19087e-12	-0.39382	1	1	9.31553e-08		RPS7	1.30302e-56	-1.01146	0.998	1	2.3384e-52
RPL12	5.68558e-12	0.419478	1	1	1.02033e-07		RPL9	1.3172e-56	-0.997295	1	1	2.36385e-52
LDLR	6.54882e-12	-0.761267	0.248	0.581	1.17525e-07		NSA2	2.33777e-55	-1.06443	0.47	0.912	4.19536e-51
MALAT1	8.88817e-12	-0.750662	1	1	1.59507e-07		RPL28	4.45836e-55	-1.00318	0.998	0.997	8.00097e-51
KLF6	9.17111e-12	-0.803171	0.5	0.791	1.64585e-07		HINT1	5.55773e-55	-0.942594	0.991	0.997	9.9739e-51
NR4A2	9.3598e-12	-0.398164	0	0.202	1.67971e-07		VEGFB	9.33606e-55	-1.02775	0.276	0.805	1.67545e-50
C8orf59	1.00884e-11	-0.528134	0.299	0.674	1.81047e-07		UBE2M	1.42349e-54	-0.90431	0.376	0.899	2.5546e-50
BARX2	1.01578e-11	-0.613358	0.743	0.907	1.82292e-07		RBM3	1.99241e-54	-0.93121	0.726	0.974	3.57558e-50
WSB1	1.43344e-11	-0.722726	0.481	0.767	2.57245e-07		CALM1	7.76306e-54	-1.02932	0.806	0.974	1.39316e-49
DMKN	1.47706e-11	0.593329	1	1	2.65073e-07		MT-CYB	8.61221e-54	-1.52769	1	1	1.54555e-49
DDIT4	1.53256e-11	-1.40573	0.383	0.643	2.75034e-07		ANXA2	2.36492e-53	-1.01484	0.984	0.997	4.24409e-49
SERPINB5	1.90185e-11	-0.815057	0.729	0.915	3.41305e-07		ALDOA	3.63196e-53	-0.807562	0.984	1	6.51791e-49
KRT79	2.22496e-11	1.61596	0.467	0.116	3.99291e-07		RPSA	3.6825e-53	-1.16801	0.991	0.99	6.60862e-49
HSPA5	2.42115e-11	-0.611334	0.336	0.69	4.34499e-07		MPC2	4.59921e-53	-1.16065	0.553	0.912	8.25374e-49
RPS25	2.44543e-11	-0.347969	1	1	4.38856e-07		SEPW1	1.38024e-52	-1.18071	0.839	0.948	2.47699e-48
RPL31	2.89043e-11	-0.374995	1	1	5.18717e-07		KRT6B	1.7556e-52	-1.36219	0.986	0.984	3.1506e-48
CDH13	2.92311e-11	-0.429186	0.037	0.287	5.24581e-07		CITED4	1.89586e-52	-1.03619	0.18	0.714	3.4023e-48
PARM1	4.66506e-11	-0.715289	0.262	0.581	8.37191e-07		VDAC2	2.47576e-52	-0.948941	0.855	0.984	4.443e-48
ILF2	4.85542e-11	-0.584446	0.696	0.884	8.71355e-07		ECI1	4.86709e-52	-0.988064	0.465	0.909	8.73447e-48
GPR155	5.9267e-11	-0.577083	0.196	0.543	1.06361e-06		YBX1	5.04417e-52	-0.948426	0.952	0.981	9.05227e-48
NPM1	6.22013e-11	-0.567433	0.902	0.977	1.11627e-06		YBX3	6.24985e-52	-0.850517	0.986	1	1.1216e-47
IMP3	6.92777e-11	-0.534515	0.533	0.829	1.24326e-06		FTL	6.3041e-52	-1.15469	0.735	0.971	1.13133e-47
CARD18	7.61058e-11	-0.994762	0.822	0.953	1.36579e-06		DBI	1.06241e-50	-1.02214	1	1	1.90661e-46
KANK1	8.87877e-11	-0.755331	0.631	0.814	1.59338e-06		MYL12A	2.17877e-50	-0.789282	0.968	1	3.91002e-46
LGALSL	9.28526e-11	-0.641884	0.299	0.628	1.66633e-06		NDUFS5	2.97733e-50	-0.782178	0.988	0.997	5.34311e-46
HOPX	1.10899e-10	-0.852412	0.509	0.767	1.9902e-06		MYL6	3.25013e-50	-0.853311	0.998	1	5.83268e-46
DNAJB6	1.25389e-10	-0.55814	0.673	0.907	2.25024e-06		GUK1	6.05532e-50	-1.11549	0.926	0.987	1.08669e-45
CALML5	1.33142e-10	0.788951	0.991	0.992	2.38937e-06		CD151	6.3395e-50	-1.01644	0.233	0.737	1.13769e-45
MAP2K3	1.59434e-10	-0.583398	0.257	0.558	2.8612e-06		DEGS1	1.96058e-49	-1.29947	0.747	0.912	3.51846e-45
MRPS23	1.84234e-10	-0.461751	0.21	0.535	3.30627e-06		S100A11	2.11421e-49	-1.08224	0.975	0.977	3.79415e-45
TRIM16	1.93842e-10	-0.552378	0.369	0.69	3.4787e-06		CALD1	3.30978e-49	-1.36923	0.426	0.841	5.93973e-45
MT2A	2.22715e-10	0.36825	0.449	0.116	3.99684e-06		FAU	3.8836e-49	-0.705302	1	1	6.96952e-45
TNFRSF12A	2.31643e-10	-0.654444	0.145	0.434	4.15706e-06		SRP9	4.78754e-49	-0.929458	0.652	0.958	8.59172e-45
VSNL1	2.33613e-10	-0.567234	0.603	0.884	4.19242e-06		FTH1	5.72019e-49	-2.01893	0.551	0.851	1.02654e-44
TYMP	2.34273e-10	-0.704008	0.598	0.822	4.20426e-06		MAP2K2	1.33178e-48	-0.838719	0.403	0.883	2.39001e-44
SF3B6	2.37526e-10	-0.535224	0.715	0.922	4.26265e-06		RPL15	2.1305e-48	-0.799176	1	1	3.82339e-44
LMNA	2.3867e-10	-0.553208	0.958	0.992	4.28317e-06		RPS15A	2.94694e-48	-0.958547	0.998	1	5.28858e-44
KRT16	2.49126e-10	-0.798485	0.911	0.984	4.47081e-06		RPS3A	3.62563e-48	-0.947026	1	1	6.50655e-44
MLLT11	2.51031e-10	-0.352355	0.075	0.341	4.505e-06		SRP14	1.08645e-47	-0.626973	1	1	1.94974e-43
UCP2	3.10104e-10	-0.522582	0.215	0.535	5.56513e-06		UBA52	2.41542e-47	-0.757348	0.998	1	4.33471e-43
BCAS2	3.43394e-10	-0.482973	0.234	0.558	6.16255e-06		ANXA4	2.9527e-47	-0.973933	0.541	0.912	5.29892e-43
RPL9	3.93034e-10	-0.373811	1	1	7.05339e-06		TUBA1C	3.11438e-47	-1.17815	0.631	0.916	5.58907e-43
CD9	3.93139e-10	-0.37197	0.995	1	7.05528e-06		PABPC1	1.37719e-46	-0.857399	0.979	1	2.47151e-42
PBDC1	4.36834e-10	-0.450857	0.248	0.589	7.83943e-06		TMEM141	2.01955e-46	-0.929903	0.659	0.958	3.62429e-42
KLC3	5.86152e-10	-0.537033	0.463	0.767	1.05191e-05		POLR1D	2.41736e-46	-1.00303	0.65	0.942	4.3382e-42
KRT14	6.16017e-10	-0.445986	0.967	1	1.1055e-05		EIF3G	2.70833e-46	-0.89657	0.668	0.955	4.86036e-42
HSP90AB1	6.84926e-10	-0.47575	0.944	0.992	1.22917e-05		RPL10A	3.62155e-46	-0.893577	1	1	6.49923e-42
GJB4	7.35209e-10	-0.63713	0.201	0.504	1.31941e-05		CD24	4.18867e-46	-0.906818	0.935	0.997	7.51699e-42
ESF1	7.82613e-10	-0.422667	0.14	0.434	1.40448e-05		MT-CO3	4.3104e-46	-1.28254	1	0.997	7.73545e-42
ADM	7.90424e-10	-0.556372	0.056	0.295	1.41849e-05		RPL11	5.44509e-46	-0.88107	1	1	9.77176e-42
KRT5	9.00026e-10	-0.90403	0.846	0.907	1.61519e-05		RPL22	6.26295e-46	-0.86963	0.991	1	1.12395e-41
MSMO1	9.63648e-10	-0.66904	0.29	0.612	1.72936e-05		SUMO2	1.26565e-45	-0.738306	0.961	1	2.27134e-41
RNMT	9.75472e-10	-0.402665	0.159	0.465	1.75058e-05		PGLS	1.2753e-45	-0.979194	0.567	0.896	2.28866e-41
EEF1A1	1.05413e-09	-0.283978	1	1	1.89173e-05		RPL3	1.96078e-45	-0.837501	1	1	3.51882e-41
ID4	1.17204e-09	-0.9019	0.238	0.504	2.10334e-05		CLIC1	3.2675e-45	-0.765196	0.979	0.997	5.86386e-41
SCPEP1	1.20044e-09	-0.447306	0.257	0.597	2.15431e-05		CD63	3.64433e-45	-0.954807	0.694	0.958	6.54011e-41
KRTDAP	1.70165e-09	1.04489	0.855	0.69	3.05379e-05		ATP5D	3.94556e-45	-0.696542	0.975	1	7.08071e-41
TUBB2A	1.73915e-09	-0.711203	0.607	0.837	3.12107e-05		MARCKS	8.05201e-45	-1.06777	0.442	0.87	1.44501e-40
ZNF706	1.90362e-09	-0.453616	0.874	0.969	3.41623e-05		NCK2	9.95258e-45	-0.864739	0.44	0.857	1.78609e-40
C9orf16	2.12369e-09	0.58896	1	0.969	3.81117e-05		HMGB1	1.19381e-44	-0.915183	0.88	0.977	2.14241e-40
MT-ND4L	2.68176e-09	-0.443822	0.327	0.667	4.81269e-05		GAPDH	1.32603e-44	-1.03885	0.988	0.984	2.37969e-40
S100A11	2.80826e-09	-0.35577	1	1	5.0397e-05		CAST	2.28446e-44	-0.853797	0.666	0.977	4.09969e-40
AC090498.1	3.08178e-09	-0.497843	0.57	0.845	5.53057e-05		PHB2	2.79999e-44	-0.874839	0.433	0.883	5.02487e-40
PALMD	3.30889e-09	-0.51584	0.561	0.822	5.93813e-05		CDC42	2.97433e-44	-0.831964	0.876	0.997	5.33774e-40
CLTB	4.05052e-09	-0.41668	0.986	1	7.26906e-05		PTMS	3.12081e-44	-0.958399	0.77	0.948	5.6006e-40
INSIG1	4.60547e-09	-0.427253	0.056	0.279	8.26497e-05		RPS9	4.68857e-44	-0.814673	0.998	0.997	8.41411e-40
TENM2	4.70828e-09	-0.379425	0.061	0.287	8.44948e-05		PSMA5	1.07318e-43	-0.849561	0.435	0.857	1.92593e-39
HSP90B1	4.73986e-09	-0.482132	0.673	0.884	8.50616e-05		WASF2	1.46311e-43	-0.829909	0.627	0.955	2.6257e-39
IER3	6.45281e-09	-0.747667	0.463	0.721	0.000115802		RPL13	2.24563e-43	-0.87988	1	1	4.03001e-39
MYL12B	6.8979e-09	-0.350209	0.986	1	0.00012379		ATP5G3	2.70076e-43	-0.852987	0.954	0.987	4.84678e-39
FURIN	7.01428e-09	-0.509434	0.285	0.581	0.000125878		PSMB1	3.60612e-43	-0.653561	0.968	1	6.47154e-39
KRT10	7.12528e-09	2.0151	0.939	0.915	0.00012787		PEBP1	6.71596e-43	-0.951345	0.675	0.912	1.20525e-38
RRP7A	7.67191e-09	-0.368471	0.164	0.45	0.00013768		C8orf59	6.86504e-43	-0.841997	0.459	0.899	1.232e-38
IMPA2	7.72905e-09	0.577845	0.958	0.922	0.000138706		PRRC2C	9.84674e-43	-0.825971	0.348	0.828	1.7671e-38
SC5D	7.97998e-09	-0.444532	0.294	0.597	0.000143209		CFL1	1.14374e-42	-0.663139	1	1	2.05255e-38
PER2	8.794e-09	-0.319378	0.075	0.31	0.000157817		H2AFJ	1.38505e-42	-1.00033	0.767	0.974	2.4856e-38
PKP1	1.00078e-08	-0.443267	0.967	0.992	0.000179599		TAGLN2	1.40228e-42	-1.1942	0.571	0.87	2.51653e-38
RPL6	1.08375e-08	-0.339054	1	1	0.00019449		RPS29	1.4764e-42	0.946697	1	0.994	2.64954e-38
CAPNS2	1.10254e-08	-0.486442	0.907	0.984	0.000197863		TST	1.48626e-42	-1.20846	0.412	0.782	2.66724e-38
[truncated: 4,572 more rows]

## Sheet: mORS
Age Differentially Expressed Genes (DEGs) of HFs were Identified by Function "FindMarkers" of Seurat R Package Using 'Wilcox' Method ( |log2FC|>0.05;pct=0.2).
[truncated: 3,786 more rows]

[truncated: 8 more sheets: SC1, PR, IRS, SC2, FC, ME, Mela, Immu]
