# Supplementary material for: Single-cell transcriptomics reveals lineage trajectory of human scalp hair follicle and informs mechanisms of hair graying
Source: Cell Discov. 2022 May 24;8:49. doi: 10.1038/s41421-022-00394-2 (PMC9126928; doi:10.1038/s41421-022-00394-2)
Supplement: Supplementary file 9 — Supplementary table S8 [file 41421_2022_394_MOESM9_ESM.xlsx]

## Sheet: Immu_I0
Differentially Expressed Genes (DEGs) of Immu were Identified by Function "FindMarkers" of Seurat R Package Using 'Wilcox' Method (logfc.threshold=0.25,min.pct=0.25,min.diff.pct=0.25).
	p_val	avg_log2FC	pct.1	pct.2	p_val_adj
TACSTD2	6.42003e-29	2.96562	0.887	0.055	6.42003e-27
GDI2	1.11759e-22	1.73958	0.85	0.128	1.11759e-20
HLA-DQA2	1.43751e-22	2.08126	0.787	0.073	1.43751e-20
GSN	4.51054e-22	1.95978	0.863	0.294	4.51054e-20
TUBA1B	2.27751e-20	1.70247	0.912	0.312	2.27751e-18
FCGBP	7.286e-20	2.12622	0.863	0.248	7.286e-18
SPI1	4.45641e-18	1.50217	0.812	0.339	4.45641e-16
ANXA2	1.41712e-17	1.54536	0.8	0.174	1.41712e-15
TMEM14C	2.31173e-17	1.64243	0.787	0.239	2.31173e-15
RPS3A	8.39611e-16	1.31693	0.825	0.303	8.39611e-14
IL18	1.46508e-15	1.35039	0.812	0.266	1.46508e-13
CSF1R	2.14353e-15	1.23009	0.787	0.248	2.14353e-13
PTMS	5.36194e-13	1.11401	0.725	0.248	5.36194e-11
GLRX	5.69294e-13	1.5057	0.75	0.229	5.69294e-11
LST1	2.33363e-12	1.22158	0.762	0.385	2.33363e-10
S100A10	2.46125e-12	1.19571	0.75	0.33	2.46125e-10
HLA-DQB1	2.96591e-12	1.0992	0.925	0.404	2.96591e-10
HLA-DQA1	4.2473e-11	1.04524	0.938	0.404	4.2473e-09
RHEB	6.3831e-11	0.941838	0.662	0.257	6.3831e-09
CTSH	9.93619e-11	1.01003	0.688	0.248	9.93619e-09
HLA-DPB1	9.99867e-11	0.974558	0.938	0.404	9.99867e-09
HLA-DRA	1.19845e-10	1.04426	0.95	0.404	1.19845e-08
VIM	4.02968e-10	1.08772	0.787	0.367	4.02968e-08
CD74	8.82108e-10	1.03401	0.95	0.404	8.82108e-08
HLA-DRB1	2.51576e-09	0.898397	0.887	0.413	2.51576e-07
MNDA	7.01823e-09	0.853389	0.738	0.349	7.01823e-07
CALR	3.93914e-08	0.920136	0.688	0.321	3.93914e-06
CST3	1.05892e-07	0.915923	0.938	0.404	1.05892e-05
HLA-DPA1	1.31749e-07	0.899622	0.95	0.404	1.31749e-05
PPIB	3.99673e-07	0.626977	0.65	0.321	3.99673e-05
PYCARD	2.10034e-06	0.583711	0.713	0.431	0.000210034
TYROBP	4.31601e-05	0.509191	0.838	0.404	0.00431601
HLA-DMA	4.64238e-05	0.481984	0.838	0.413	0.00464238
TUBB	0.000237801	0.4074	0.6	0.33	0.0237801
CD63	0.000349733	0.50345	0.738	0.404	0.0349733
AIF1	0.000523621	0.332459	0.787	0.404	0.0523621
ACTB	0.00134789	0.467011	0.7	0.44	0.134789

## Sheet: Immu_I1
Differentially Expressed Genes (DEGs) of Immu were Identified by Function "FindMarkers" of Seurat R Package Using 'Wilcox' Method (logfc.threshold=0.25,min.pct=0.25,min.diff.pct=0.25).
	p_val	avg_log2FC	pct.1	pct.2	p_val_adj
HLA-A	1.73436e-29	3.7461	0.985	0.04	1.73436e-27
B2M	7.57711e-29	3.18808	0.954	0.048	7.57711e-27
HLA-B	2.82562e-28	2.99394	0.923	0.065	2.82562e-26
HLA-C	6.98631e-26	2.57662	0.908	0.081	6.98631e-24
SH3BGRL3	1.0332e-20	2.21638	0.815	0.121	1.0332e-18
S100A4	6.80377e-20	1.97831	0.877	0.234	6.80377e-18
RPS29	8.10207e-18	1.75133	0.769	0.194	8.10207e-16
RPS27	8.69908e-17	1.72852	0.815	0.137	8.69908e-15
KRT14	2.58321e-16	1.35798	0.754	0.177	2.58321e-14
S100A6	1.548e-15	1.60269	0.754	0.145	1.548e-13
GAPDH	4.00879e-15	1.60914	0.708	0.177	4.00879e-13
S100A2	1.41078e-14	1.29912	0.723	0.169	1.41078e-12
RPS27A	1.31955e-12	1.42516	0.754	0.258	1.31955e-10
RPS12	1.5595e-12	1.23419	0.831	0.339	1.5595e-10
ANXA1	2.87029e-12	1.62408	0.708	0.145	2.87029e-10
ATPIF1	1.21378e-11	1.21429	0.723	0.21	1.21378e-09
EMP3	1.97713e-11	1.20164	0.769	0.266	1.97713e-09
ALOX5AP	1.55564e-09	1.06001	0.692	0.315	1.55564e-07
PGAM1	2.63567e-09	1.17207	0.631	0.177	2.63567e-07
FXYD5	5.41411e-09	1.24267	0.662	0.242	5.41411e-07
SRGN	9.99555e-09	0.979189	0.723	0.371	9.99555e-07
TMSB10	2.13006e-08	1.11411	0.692	0.226	2.13006e-06
CST6	8.88217e-08	0.817786	0.615	0.21	8.88217e-06
HLA-E	2.5207e-07	0.80292	0.677	0.355	2.5207e-05
RPL34	3.28876e-07	1.02063	0.692	0.387	3.28876e-05
MIF	0.000124063	0.826855	0.677	0.323	0.0124063

## Sheet: Immu_I2
Differentially Expressed Genes (DEGs) of Immu were Identified by Function "FindMarkers" of Seurat R Package Using 'Wilcox' Method (logfc.threshold=0.25,min.pct=0.25,min.diff.pct=0.25).
	p_val	avg_log2FC	pct.1	pct.2	p_val_adj
HLA-A	1.73436e-29	3.7461	0.985	0.04	1.73436e-27
B2M	7.57711e-29	3.18808	0.954	0.048	7.57711e-27
HLA-B	2.82562e-28	2.99394	0.923	0.065	2.82562e-26
HLA-C	6.98631e-26	2.57662	0.908	0.081	6.98631e-24
SH3BGRL3	1.0332e-20	2.21638	0.815	0.121	1.0332e-18
S100A4	6.80377e-20	1.97831	0.877	0.234	6.80377e-18
RPS29	8.10207e-18	1.75133	0.769	0.194	8.10207e-16
RPS27	8.69908e-17	1.72852	0.815	0.137	8.69908e-15
KRT14	2.58321e-16	1.35798	0.754	0.177	2.58321e-14
S100A6	1.548e-15	1.60269	0.754	0.145	1.548e-13
GAPDH	4.00879e-15	1.60914	0.708	0.177	4.00879e-13
S100A2	1.41078e-14	1.29912	0.723	0.169	1.41078e-12
RPS27A	1.31955e-12	1.42516	0.754	0.258	1.31955e-10
RPS12	1.5595e-12	1.23419	0.831	0.339	1.5595e-10
ANXA1	2.87029e-12	1.62408	0.708	0.145	2.87029e-10
ATPIF1	1.21378e-11	1.21429	0.723	0.21	1.21378e-09
EMP3	1.97713e-11	1.20164	0.769	0.266	1.97713e-09
ALOX5AP	1.55564e-09	1.06001	0.692	0.315	1.55564e-07
PGAM1	2.63567e-09	1.17207	0.631	0.177	2.63567e-07
FXYD5	5.41411e-09	1.24267	0.662	0.242	5.41411e-07
SRGN	9.99555e-09	0.979189	0.723	0.371	9.99555e-07
TMSB10	2.13006e-08	1.11411	0.692	0.226	2.13006e-06
CST6	8.88217e-08	0.817786	0.615	0.21	8.88217e-06
HLA-E	2.5207e-07	0.80292	0.677	0.355	2.5207e-05
RPL34	3.28876e-07	1.02063	0.692	0.387	3.28876e-05
MIF	0.000124063	0.826855	0.677	0.323	0.0124063
