# Supplementary material for: Single-cell transcriptomics reveals lineage trajectory of human scalp hair follicle and informs mechanisms of hair graying
Source: Cell Discov. 2022 May 24;8:49. doi: 10.1038/s41421-022-00394-2 (PMC9126928; doi:10.1038/s41421-022-00394-2)
Supplement: Supplementary file 10 — Supplementary table S9 [file 41421_2022_394_MOESM10_ESM.xlsx]

## Sheet: Sheet1
Differentially Expressed Genes (DEGs)in mice backskins before and after PFT and Sol treatments were identified by function "DESeq" of DESeq2 package
ENS_id	baseMean	log2FoldChange	lfcSE	stat	pvalue	padj	Gene
ENSMUSG00000076867	60.041	-0.178019	0.283936	-0.626968	0.53068	0.68782	Trdv4
ENSMUSG00000076747	31.0988	-0.62269	0.432386	-1.44013	0.149832	0.282127	Tcrg-V5
ENSMUSG00000090556	9.09255	0.297194	0.807489	0.368047	0.712838	0.827796	Olfr753-ps1
ENSMUSG00000046203	133.864	3.22539	0.234351	13.7631	4.24871e-43	6.65681e-41	Sprr2g
ENSMUSG00000006395	539.603	-0.339912	0.0946633	-3.59075	0.00032973	0.00163037	Hyi
ENSMUSG00000092572	914.854	-0.476761	0.0815758	-5.84439	5.0844e-09	5.7221e-08	Serpinb10
ENSMUSG00000079293	47.9998	0.595195	0.315822	1.88459	0.0594849	0.137587	Clec7a
ENSMUSG00000029605	63.5669	0.0178912	0.314045	0.0569702	0.954569	0.973881	Oas1b
ENSMUSG00000092300	13.1749	-0.180294	0.6026	-0.299194	0.764792	0.860948	Cdk3-ps
ENSMUSG00000079491	326.081	-0.314903	0.121418	-2.59354	0.00949928	0.0308004	H2-T10
ENSMUSG00000055413	788.882	0.564879	0.0910471	6.20425	5.49593e-10	6.96383e-09	H2-Q5
ENSMUSG00000023341	28.9074	0.329967	0.409117	0.806534	0.419935	0.590087	Mx2
ENSMUSG00000092212	11.3154	-0.621949	0.635334	-0.978932	0.327613	0.497634	Slc22a13b-ps
ENSMUSG00000046808	384.77	0.441225	0.117853	3.74384	0.000181226	0.000949224	Atp10d
ENSMUSG00000104876	275.38	-0.287378	0.13568	-2.11806	0.0341697	0.0883693	Trdc
ENSMUSG00000076490	158.088	-0.483863	0.178482	-2.71099	0.00670835	0.0229037	Trbc1
ENSMUSG00000076498	962.429	-0.599028	0.0944012	-6.34555	2.21627e-10	2.91616e-09	Trbc2
ENSMUSG00000076749	103.566	-0.23242	0.213522	-1.08851	0.276371	0.441772	Tcrg-C1
ENSMUSG00000076752	10.9827	-0.221566	0.69124	-0.320534	0.748563	0.8509	Tcrg-C2
ENSMUSG00000076757	12.8955	0.772971	0.62018	1.24636	0.21263	0.365989	Tcrg-C4
ENSMUSG00000095079	22.295	0.261322	0.492373	0.53074	0.595599	0.740326	Igha
ENSMUSG00000076617	62.8744	0.291346	0.276513	1.05364	0.292046	0.459491	Ighm
ENSMUSG00000076497	9.79979	-0.0336295	0.696443	-0.0482874	0.961487	0.977988	Trbj2-7
ENSMUSG00000064370	93101.5	-0.0083087	0.0329265	-0.252341	0.800777	0.884527	mt-Cytb
ENSMUSG00000064368	11223.6	-0.246534	0.0355051	-6.94362	3.82173e-12	6.11002e-11	mt-Nd6
ENSMUSG00000064367	25440.3	0.00834782	0.0466983	0.178761	0.858126	0.918922	mt-Nd5
ENSMUSG00000064363	72914.6	0.0832815	0.0357495	2.32959	0.0198281	0.0565378	mt-Nd4
ENSMUSG00000065947	6178.34	0.128166	0.0459742	2.78778	0.00530709	0.0187533	mt-Nd4l
ENSMUSG00000064360	17439.7	-0.42417	0.0284268	-14.9215	2.38894e-50	5.81676e-48	mt-Nd3
ENSMUSG00000064358	104815	-0.260843	0.0310525	-8.40006	4.46262e-17	1.18246e-15	mt-Co3
ENSMUSG00000064357	107133	0.0296263	0.0324968	0.911667	0.361944	0.533224	mt-Atp6
ENSMUSG00000064356	1538.1	0.234007	0.0642533	3.64195	0.000270575	0.00136294	mt-Atp8
ENSMUSG00000064354	59395.5	0.0271203	0.151757	0.178709	0.858166	0.918922	mt-Co2
ENSMUSG00000064351	307964	0.0100533	0.035682	0.281748	0.778137	0.868625	mt-Co1
ENSMUSG00000064345	28402.6	-0.00398507	0.0394931	-0.100906	0.919625	0.957302	mt-Nd2
ENSMUSG00000064341	64516.6	-0.147346	0.0351818	-4.18813	2.81266e-05	0.000175176	mt-Nd1
ENSMUSG00000056468	11.0608	-0.340236	0.707597	-0.480833	0.630635	0.768378	5730596B20Rik
ENSMUSG00000039616	190.246	-0.0330963	0.17571	-0.188358	0.850596	0.914602	Mocos
ENSMUSG00000024091	2562.53	-0.0164532	0.0527745	-0.311764	0.75522	0.855014	Vapa
ENSMUSG00000024056	73.5888	0.037763	0.2592	0.145691	0.884166	0.935572	Ndc80
ENSMUSG00000054321	279.438	0.49454	0.144596	3.42016	0.000625844	0.00288312	Taf4b
ENSMUSG00000052031	355.503	0.00555811	0.119169	0.0466408	0.9628	0.978735	Tagap1
ENSMUSG00000023892	91.699	0.684576	0.270995	2.52616	0.0115318	0.0362929	Zfp51
ENSMUSG00000039628	602.164	-0.821931	0.0925359	-8.8823	6.54932e-19	2.03458e-17	Hs3st6
ENSMUSG00000022761	906.538	-0.387453	0.0843817	-4.59167	4.39704e-06	3.16777e-05	Lztr1
ENSMUSG00000024941	870.128	-0.193895	0.080353	-2.41303	0.0158203	0.047007	Scyl1
ENSMUSG00000054843	900.958	0.00192723	0.0784847	0.0245554	0.98041	0.988585	Atrnl1
ENSMUSG00000037815	7351.23	0.201296	0.0418494	4.81001	1.50922e-06	1.18592e-05	Ctnna1
ENSMUSG00000054648	132.477	0.0446002	0.202138	0.220642	0.825371	0.899891	Zfp869
ENSMUSG00000038002	1263.42	0.623946	0.0806795	7.73363	1.04519e-14	2.21035e-13	Cramp1l
ENSMUSG00000024588	523.534	-0.21013	0.103175	-2.03663	0.0416874	0.103976	Fech
ENSMUSG00000036904	258.497	-0.215265	0.145451	-1.47998	0.138879	0.265837	Fzd8
ENSMUSG00000024423	381.166	0.290898	0.120023	2.42368	0.0153642	0.0458862	Impact
ENSMUSG00000025050	327.88	0.37803	0.140595	2.68878	0.00717141	0.0242111	Pcgf6
ENSMUSG00000024260	582.739	0.395294	0.101211	3.90565	9.39735e-05	0.000522275	Sap130
ENSMUSG00000073639	3876.82	-0.198748	0.042656	-4.65932	3.1725e-06	2.35235e-05	Rab18
ENSMUSG00000024486	5077.57	-0.0045556	0.0403679	-0.112852	0.910148	0.952173	Hbegf
ENSMUSG00000042705	372.32	-0.310978	0.13194	-2.35698	0.0184245	0.0531716	Commd10
ENSMUSG00000044201	65.7336	0.389737	0.281827	1.38289	0.166698	0.306392	Cdc25c
ENSMUSG00000069743	27.1558	-0.38348	0.444015	-0.863665	0.387772	0.559711	Zfp820
ENSMUSG00000022779	505.717	0.166961	0.11181	1.49325	0.135371	0.260672	Top3b
ENSMUSG00000015575	2395.87	-0.393592	0.0568722	-6.92065	4.49575e-12	7.13695e-11	Atp6v0e
ENSMUSG00000055839	2376.25	-0.674125	0.0505184	-13.3441	1.28135e-40	1.6145e-38	Elob
ENSMUSG00000073460	24.9126	-0.172464	0.449511	-0.383671	0.701223	0.819898	Pnldc1
ENSMUSG00000035521	598.542	-0.539722	0.0901305	-5.98823	2.12138e-09	2.51467e-08	Gnptg
ENSMUSG00000024580	1525.47	0.167755	0.0619839	2.70643	0.00680109	0.0231649	Grpel2
ENSMUSG00000022844	19.4108	-0.783643	0.504274	-1.554	0.120184	0.23799	Pdia5
ENSMUSG00000052713	46.8708	-0.145719	0.356569	-0.408671	0.682781	0.807082	Zfp608
ENSMUSG00000054640	9.11709	1.21912	0.894361	1.36312	0.172846	0.315249	Slc8a1
ENSMUSG00000024155	23.0172	0.0282878	0.473132	0.0597884	0.952324	0.972676	Meiob
ENSMUSG00000012017	8.71363	0.112717	0.83263	0.135374	0.892316	0.9411	Scarf2
ENSMUSG00000060166	536.751	0.0574068	0.102423	0.560487	0.575147	0.724736	Zdhhc8
ENSMUSG00000056124	61.6097	0.249684	0.281526	0.886895	0.375135	0.54717	B4galt6
ENSMUSG00000024346	1084.82	-0.438679	0.0771533	-5.68581	1.30193e-08	1.3856e-07	Pfdn1
ENSMUSG00000095677	154.333	-0.254621	0.196386	-1.29653	0.194792	0.343815	Dynlt1f
ENSMUSG00000024142	360.568	-0.338246	0.125791	-2.68896	0.00716757	0.0242026	Mlst8
ENSMUSG00000001473	356.439	0.386513	0.123778	3.12262	0.00179249	0.00736702	Tubb6
ENSMUSG00000095992	73.4616	-0.384986	0.25051	-1.53681	0.124339	0.244206	Krtap22-2
ENSMUSG00000072612	143.005	1.31347	0.193718	6.78034	1.19894e-11	1.82454e-10	Gm10382
ENSMUSG00000023066	113.138	-0.0347428	0.212045	-0.163846	0.869852	0.926903	Rttn
ENSMUSG00000024622	523.29	-0.356894	0.106112	-3.36336	0.000770002	0.00346934	Hmgxb3
ENSMUSG00000024487	617.681	-0.136778	0.0879192	-1.55573	0.119773	0.237438	Yipf5
ENSMUSG00000053226	13.6711	-1.23802	0.619774	-1.99753	0.0457675	0.111766	Dand5
ENSMUSG00000096255	119.341	-0.30241	0.232276	-1.30194	0.192936	0.34125	Dynlt1
ENSMUSG00000022742	1132.57	0.230033	0.0802905	2.86501	0.00416993	0.0152991	Cpox
ENSMUSG00000022760	249.014	-0.751314	0.146572	-5.1259	2.96126e-07	2.61037e-06	Thap7
ENSMUSG00000002658	1218.48	-0.0262304	0.0667583	-0.392916	0.694382	0.815339	Gtf2f1
ENSMUSG00000033618	17.7069	0.367661	0.562352	0.653791	0.513246	0.674774	Map3k13
ENSMUSG00000023932	928.204	0.208582	0.0830386	2.51186	0.0120096	0.0375546	Cdc5l
ENSMUSG00000024376	419.488	0.20229	0.113345	1.78472	0.074306	0.163853	Epb41l4a
ENSMUSG00000024477	199.982	0.0677413	0.158233	0.428112	0.66857	0.796396	Pggt1b
ENSMUSG00000024451	81.6939	0.292864	0.241848	1.21094	0.225917	0.382178	Arap3
ENSMUSG00000007480	14.5417	-0.211222	0.585166	-0.360961	0.718129	0.830984	Mc5r
ENSMUSG00000014503	102.387	0.415972	0.227462	1.82876	0.0674357	0.152186	Pkd2l2
ENSMUSG00000024526	378.969	-0.322623	0.1322	-2.44042	0.01467	0.0441857	Cidea
ENSMUSG00000056214	2577.16	0.0420907	0.0518684	0.811491	0.417084	0.587782	Pard6g
ENSMUSG00000052928	350.451	0.0577925	0.125685	0.459821	0.645645	0.779471	Ctif
ENSMUSG00000022902	14.8174	0.574011	0.596078	0.962979	0.335558	0.505526	Stfa2
ENSMUSG00000041215	471.643	0.175005	0.100837	1.73552	0.0826487	0.17852	Yeats2
ENSMUSG00000068075	56.83	0.384399	0.295499	1.30085	0.193311	0.341775	Gm10229
ENSMUSG00000022849	186.28	0.0386549	0.194406	0.198835	0.842391	0.909861	Hspbap1
ENSMUSG00000025171	1199.54	-0.43867	0.0676	-6.4892	8.62952e-11	1.19297e-09	Ubtd1
ENSMUSG00000041168	1383.46	-0.190287	0.0684202	-2.78115	0.00541667	0.0190844	Lonp1
ENSMUSG00000024036	250.363	0.047796	0.172653	0.276833	0.781909	0.870839	Slc37a1
ENSMUSG00000024127	247.658	0.0995936	0.140597	0.708361	0.478721	0.643701	Prepl
ENSMUSG00000040247	26.8269	0.146512	0.419735	0.349059	0.727045	0.8363	Tbc1d10c
ENSMUSG00000024087	245.664	0.801185	0.158236	5.06323	4.12216e-07	3.55714e-06	Cyp1b1
ENSMUSG00000022751	354.19	-0.281461	0.118788	-2.36943	0.0178154	0.0517572	Nit2
ENSMUSG00000064105	103.33	0.150925	0.234398	0.643882	0.519652	0.679529	Cnnm2
ENSMUSG00000023020	1178.05	-0.686141	0.0803876	-8.53541	1.39661e-17	3.82434e-16	Cox14
ENSMUSG00000006818	1670.25	-0.26234	0.0631026	-4.15736	3.2195e-05	0.000198729	Sod2
ENSMUSG00000026187	338.157	-0.235659	0.122187	-1.92868	0.053771	0.127095	Xrcc5
ENSMUSG00000024349	14.8915	0.785829	0.655968	1.19797	0.230929	0.388287	Tmem173
ENSMUSG00000023912	123.372	0.981782	0.200898	4.88696	1.02402e-06	8.27023e-06	Slc25a27
ENSMUSG00000002668	118.609	0.347706	0.201161	1.7285	0.0838995	0.180502	Dennd1c
ENSMUSG00000024833	165.202	0.0473992	0.183532	0.258262	0.796205	0.880826	Pola2
ENSMUSG00000069833	47011.6	0.418672	0.0354834	11.7991	3.94581e-32	2.86676e-30	Ahnak
ENSMUSG00000032796	323.014	0.18478	0.134559	1.37323	0.169682	0.310894	Lama1
ENSMUSG00000056133	48.8887	-0.54752	0.315749	-1.73404	0.0829116	0.17891	Gm9992
ENSMUSG00000024891	131.575	-0.154461	0.192538	-0.802234	0.422418	0.592315	Slc29a2
ENSMUSG00000046229	1441.19	-0.605323	0.0649538	-9.31928	1.17133e-20	4.21258e-19	Scand1
ENSMUSG00000025888	484.681	0.0492219	0.104728	0.469997	0.638357	0.774265	Casp1
ENSMUSG00000046139	431.526	-0.0208126	0.1054	-0.197462	0.843466	0.910464	Patl1
ENSMUSG00000095213	18.8817	0.411899	0.529448	0.777977	0.436582	0.605569	Gm9944
ENSMUSG00000024232	107.759	-0.0344865	0.233665	-0.147589	0.882667	0.934863	Bambi
ENSMUSG00000091938	9.01185	0.648354	0.70946	0.91387	0.360785	0.532271	Gm2564
ENSMUSG00000024286	1116.4	-0.242614	0.072721	-3.33623	0.000849228	0.00379029	Ccny
ENSMUSG00000041199	93.9709	-0.453773	0.224958	-2.01715	0.04368	0.107827	Rpusd1
ENSMUSG00000024899	76.2275	0.513941	0.263464	1.95071	0.0510919	0.121963	Papss2
ENSMUSG00000025423	382.156	0.0975915	0.113283	0.861488	0.38897	0.560901	Pias2
ENSMUSG00000024875	781.599	-0.683213	0.0846567	-8.0704	7.007e-16	1.6482e-14	Yif1a
ENSMUSG00000071654	430.087	-0.518455	0.108658	-4.77145	1.829e-06	1.41256e-05	Uqcc3
ENSMUSG00000051341	90.0291	0.753522	0.226507	3.32671	0.000878785	0.00389999	Zfp52
ENSMUSG00000005899	452.418	0.0212206	0.103941	0.204161	0.838227	0.90712	Smpd4
ENSMUSG00000040852	87.5653	0.708395	0.268926	2.63416	0.00843448	0.027788	Plekhh2
ENSMUSG00000054072	61.3419	1.25442	0.395125	3.17474	0.0014997	0.00629432	Iigp1
ENSMUSG00000024644	1098.15	-0.422366	0.0742643	-5.68733	1.29037e-08	1.37411e-07	Cndp2
ENSMUSG00000024878	197.793	0.0178085	0.159703	0.11151	0.911212	0.952499	Cbwd1
ENSMUSG00000024049	13.2276	-0.399759	0.585432	-0.682844	0.494705	0.659241	Myom1
ENSMUSG00000071847	1051.86	0.0891713	0.0816223	1.09249	0.274619	0.439751	Apcdd1
ENSMUSG00000024661	8628.16	-0.668029	0.0344834	-19.3725	1.31814e-83	1.39708e-80	Fth1
ENSMUSG00000062526	311.143	-0.32317	0.13435	-2.40543	0.0161534	0.0478389	Mppe1
ENSMUSG00000025208	917.785	-0.31026	0.0806081	-3.84899	0.000118604	0.00064484	Mrpl43
ENSMUSG00000036223	49.4136	0.147175	0.328588	0.4479	0.654225	0.785489	Ska1
ENSMUSG00000024740	6077.15	-0.120797	0.0354983	-3.40289	0.000666766	0.00304609	Ddb1
ENSMUSG00000052299	570.767	0.259922	0.095776	2.71385	0.00665066	0.0227383	Ltn1
ENSMUSG00000024966	2384.03	-0.310581	0.0514009	-6.04233	1.51902e-09	1.8332e-08	Stip1
ENSMUSG00000039840	446.398	0.0653167	0.112653	0.579803	0.562048	0.714073	Epg5
ENSMUSG00000024527	855.331	0.200529	0.0841352	2.38341	0.0171531	0.0502379	Afg3l2
ENSMUSG00000061613	1828.6	0.0410301	0.0561171	0.731153	0.464686	0.631474	U2af1
ENSMUSG00000025025	1975.17	-0.223028	0.0565335	-3.94505	7.97822e-05	0.000451151	Mxi1
ENSMUSG00000024614	1008.59	0.0810995	0.0729611	1.11154	0.266334	0.430119	Tmx3
ENSMUSG00000004730	61.4592	0.347488	0.279406	1.24366	0.213623	0.367137	Adgre1
ENSMUSG00000024844	1422.95	-0.403377	0.0658468	-6.126	9.01174e-10	1.11674e-08	Banf1
ENSMUSG00000023938	264.502	-0.0225737	0.142214	-0.15873	0.873881	0.929602	Aars2
ENSMUSG00000095623	118.347	-0.214354	0.273415	-0.783985	0.433049	0.602169	Il11ra2
ENSMUSG00000057863	10373.4	-0.522448	0.0385098	-13.5666	6.31607e-42	8.68724e-40	Rpl36
ENSMUSG00000024660	388.498	0.116494	0.113211	1.029	0.303478	0.472121	Incenp
ENSMUSG00000024778	228.381	0.223113	0.141875	1.57261	0.115809	0.231439	Fas
ENSMUSG00000062376	235.908	-0.149035	0.152073	-0.980018	0.327077	0.496969	Borcs7
ENSMUSG00000044026	65.067	-0.0432923	0.270117	-0.160272	0.872667	0.928642	Slc35g1
ENSMUSG00000041130	2155.42	-0.0169978	0.0532414	-0.31926	0.74953	0.851375	Zfp598
ENSMUSG00000073682	58.1367	0.0592305	0.296924	0.19948	0.841887	0.909693	Gm10563
ENSMUSG00000071662	632.371	-0.592236	0.0936758	-6.32218	2.57896e-10	3.38933e-09	Polr2g
ENSMUSG00000006435	14.7982	-0.488438	0.555542	-0.87921	0.379287	0.5514	Neurl1a
ENSMUSG00000057506	498.579	-0.258148	0.107427	-2.40301	0.0162608	0.0481095	Bloc1s2
ENSMUSG00000079598	20.4284	-0.850914	0.49337	-1.7247	0.0845821	0.181602	Clec2l
ENSMUSG00000055072	10.5883	0.88792	0.699802	1.26881	0.204507	0.356089	Gm9964
ENSMUSG00000063897	892.255	-0.297289	0.0785754	-3.78349	0.000154643	0.000822662	CAAA01118383.1
ENSMUSG00000072437	69.8436	-0.294204	0.253086	-1.16247	0.245046	0.405105	Nanos1
ENSMUSG00000024404	2607.68	0.155029	0.0520808	2.97671	0.00291361	0.0112222	Riok3
ENSMUSG00000090625	97.1906	0.692902	0.272002	2.54742	0.0108523	0.034468	Gm20721
ENSMUSG00000035885	3607.82	-0.469767	0.0459932	-10.2138	1.71906e-24	8.19421e-23	Cox8a
ENSMUSG00000035364	9.47533	0.0613797	0.698837	0.0878312	0.930011	0.962102	4930524J08Rik
ENSMUSG00000025016	3113.35	-0.0701964	0.0467273	-1.50226	0.133031	0.257267	Tm9sf3
ENSMUSG00000045316	238.62	-0.433363	0.140848	-3.07682	0.00209224	0.008443	Fahd1
ENSMUSG00000097481	9.70316	0.284527	0.834455	0.340973	0.733124	0.84032	D330020A13Rik
ENSMUSG00000048643	19.5443	0.929625	0.54089	1.7187	0.0856696	0.183521	Krtap19-9a
ENSMUSG00000052673	186.711	0.492345	0.20142	2.44438	0.0145103	0.0438008	Gm9887
ENSMUSG00000056632	2581.93	0.970546	0.067084	14.4676	1.94071e-47	4.11385e-45	Dsg3
ENSMUSG00000025076	147.512	0.268959	0.180916	1.48666	0.137105	0.263169	Casp7
ENSMUSG00000024642	1501.51	0.123305	0.0598767	2.05932	0.039464	0.0995885	Tle4
ENSMUSG00000034265	57.8246	0.408216	0.327205	1.24758	0.212183	0.365464	Zdhhc14
ENSMUSG00000063576	1342.03	0.00754793	0.0705027	0.107059	0.914742	0.954693	Klhdc3
ENSMUSG00000006464	55.3083	0.218991	0.286692	0.763854	0.444954	0.613122	Bbs1
ENSMUSG00000056917	213.289	0.595763	0.153842	3.87256	0.0001077	0.000592168	Sipa1
ENSMUSG00000006134	654.299	0.170475	0.0863292	1.97471	0.0483007	0.116592	Crkl
ENSMUSG00000057409	65.9108	-0.297845	0.286526	-1.0395	0.298571	0.466699	Zfp53
ENSMUSG00000024870	1976.45	-0.46424	0.0643657	-7.21254	5.49159e-13	9.66284e-12	Rab1b
ENSMUSG00000036501	477.391	0.576972	0.102854	5.60961	2.02783e-08	2.10227e-07	Fam13b
ENSMUSG00000024727	40.7121	0.603417	0.353137	1.70873	0.0875007	0.186446	Trpm6
ENSMUSG00000024538	251.732	-0.0202561	0.154096	-0.131451	0.895419	0.943599	Ppic
ENSMUSG00000042211	900.139	0.0628665	0.0741866	0.84741	0.396766	0.568278	Fbxo38
ENSMUSG00000058704	898.779	-0.0725352	0.0823954	-0.880331	0.37868	0.550913	Memo1
ENSMUSG00000025738	9.33699	0.759967	0.845744	0.898578	0.368877	0.540448	Fbxl16
ENSMUSG00000095742	3470.04	-0.237721	0.0483919	-4.91243	8.99567e-07	7.32087e-06	CAAA01147332.1
ENSMUSG00000022771	994.11	-0.395227	0.0755227	-5.23322	1.66578e-07	1.52433e-06	Ppil2
ENSMUSG00000024754	656.743	0.351324	0.0911618	3.85385	0.000116274	0.000633318	Tmem2
ENSMUSG00000071650	1453.28	0.122623	0.0627374	1.95454	0.0506378	0.121152	Ganab
ENSMUSG00000024668	458.976	-0.427215	0.134112	-3.18552	0.00144496	0.00608729	Sdhaf2
ENSMUSG00000097405	21.2241	0.642794	0.545544	1.17826	0.238692	0.397666	D630044L22Rik
ENSMUSG00000036880	2298.47	-0.312272	0.0491542	-6.3529	2.11287e-10	2.78983e-09	Acaa2
ENSMUSG00000024353	9.61252	-0.182389	0.693952	-0.262826	0.792685	0.878222	Mzb1
ENSMUSG00000051439	25.5146	0.361578	0.456547	0.791983	0.42837	0.597814	Cd14
ENSMUSG00000003527	234.723	-0.155164	0.155355	-0.99877	0.317906	0.487161	Dgcr14
ENSMUSG00000061126	718.967	0.066759	0.0862473	0.774042	0.438906	0.607421	Cyp4f39
ENSMUSG00000096528	10.4569	-0.733427	0.757871	-0.967746	0.333171	0.503149	G430049J08Rik
ENSMUSG00000096910	30.8671	-0.426673	0.399001	-1.06935	0.28491	0.451775	Zfp955b
ENSMUSG00000072963	18.4309	0.932635	0.561195	1.66187	0.0965382	0.20098	Gm10447
ENSMUSG00000062078	2323.29	0.201904	0.0521588	3.87094	0.000108415	0.000595734	Qk
ENSMUSG00000022871	19.8401	-0.073857	0.489161	-0.150987	0.879986	0.933011	Fetub
ENSMUSG00000090942	10.0569	0.993978	0.687048	1.44674	0.147971	0.279352	F830016B08Rik
ENSMUSG00000033960	98.6349	-0.174213	0.217614	-0.800562	0.423385	0.59297	Jcad
ENSMUSG00000071562	196.75	-0.668397	0.188066	-3.55405	0.000379349	0.00184583	Stfa1
ENSMUSG00000116045	782.277	-0.296296	0.235072	-1.26045	0.207507	0.359841	Hgs
ENSMUSG00000022773	78.6054	-0.628408	0.24551	-2.5596	0.0104791	0.0334479	Ypel1
ENSMUSG00000054589	12.5241	0.927706	0.610054	1.52069	0.128337	0.249905	Gm9949
ENSMUSG00000023909	625.428	-0.514887	0.0950319	-5.41804	6.02552e-08	5.84012e-07	Paqr4
ENSMUSG00000039615	2191.07	-0.499011	0.0520143	-9.59373	8.49533e-22	3.2777e-20	Stub1
ENSMUSG00000031862	1379.05	-0.109636	0.0708377	-1.54771	0.121692	0.240133	Atp13a1
ENSMUSG00000024485	43.9786	0.0313104	0.324064	0.0966181	0.92303	0.958735	Slc4a9
ENSMUSG00000025732	99.9577	-0.410399	0.218977	-1.87416	0.0609082	0.140177	Mcrip2
ENSMUSG00000023809	60.9271	0.389503	0.30081	1.29485	0.195373	0.344445	Rps6ka2
ENSMUSG00000091896	2606.47	-0.0220178	0.0503611	-0.437198	0.661968	0.791515	Ube2d2a
ENSMUSG00000022808	474.867	0.0517258	0.115797	0.446693	0.655097	0.785906	Snx4
ENSMUSG00000033826	94.7978	-0.213353	0.233365	-0.914244	0.360589	0.532176	Dnah8
ENSMUSG00000035376	1441.3	-0.272024	0.0676399	-4.02165	5.77909e-05	0.000337857	Hacd2
ENSMUSG00000022752	812.921	-0.110247	0.081485	-1.35298	0.176062	0.319433	Tomm70a
ENSMUSG00000078963	211.447	-0.403493	0.159699	-2.52658	0.0115178	0.0362613	Hsbp1l1
ENSMUSG00000024824	152.372	-0.203435	0.182424	-1.11517	0.264777	0.428407	Rad9a
ENSMUSG00000047787	62.4519	0.368715	0.283882	1.29884	0.194	0.342662	Flrt1
ENSMUSG00000022748	103.707	-0.201251	0.215331	-0.934609	0.34999	0.521061	Cmss1
ENSMUSG00000071658	8.91395	1.61998	0.915952	1.76863	0.0769562	0.168727	Gng3
ENSMUSG00000060691	10.6762	0.162659	0.706918	0.230095	0.818018	0.895865	Krtap19-1
ENSMUSG00000024726	523.617	0.0319409	0.116704	0.27369	0.784323	0.872557	Carnmt1
ENSMUSG00000060469	36.1629	0.233386	0.377293	0.618582	0.536192	0.692304	Krtap19-3
ENSMUSG00000033022	24.7264	0.50471	0.454043	1.11159	0.266314	0.430119	Cdo1
ENSMUSG00000003955	2446.93	-0.411366	0.0581523	-7.07394	1.50593e-12	2.51705e-11	Fam162a
ENSMUSG00000024812	4389.5	0.642772	0.0509037	12.6272	1.49474e-36	1.41748e-34	Tjp2
ENSMUSG00000062901	493.707	0.19401	0.10321	1.87976	0.0601406	0.138836	Klhl24
ENSMUSG00000012443	270.762	0.26568	0.139986	1.8979	0.0577088	0.134185	Kif11
ENSMUSG00000033187	259.568	0.00316368	0.147245	0.0214859	0.982858	0.989835	BC016579
ENSMUSG00000057650	25.9491	0.670199	0.436325	1.53601	0.124536	0.244485	Krtap19-2
ENSMUSG00000003200	1859.62	-0.167519	0.0580014	-2.88818	0.00387475	0.0143682	Sh3gl1
ENSMUSG00000033306	1064.59	0.211525	0.078016	2.7113	0.00670204	0.022888	Lpp
ENSMUSG00000058881	700.153	0.256205	0.087279	2.93547	0.00333048	0.0126121	Zfp516
ENSMUSG00000023982	15.2201	-1.35775	0.599469	-2.26492	0.0235179	0.0650814	Guca1a
ENSMUSG00000039183	510.282	-0.391123	0.0973302	-4.01852	5.85658e-05	0.000342055	Nubp2
ENSMUSG00000025220	4375.41	0.250268	0.0491779	5.08903	3.59899e-07	3.12816e-06	Mgea5
ENSMUSG00000061130	1600	0.173995	0.0589052	2.95381	0.00313881	0.0119922	Ppm1b
ENSMUSG00000045730	4136.96	0.618524	0.106389	5.8138	6.10714e-09	6.81353e-08	Adrb2
ENSMUSG00000035283	51.2686	-0.158873	0.307917	-0.51596	0.605882	0.749059	Adrb1
ENSMUSG00000025094	28.9532	-0.557596	0.461783	-1.20748	0.227246	0.38356	Slc18a2
ENSMUSG00000039770	1735.62	0.0412349	0.0586709	0.702816	0.482171	0.647422	Ypel5
ENSMUSG00000052387	10.3108	1.13943	0.756108	1.50696	0.13182	0.255363	Trpm3
ENSMUSG00000024251	189.597	0.0269133	0.157663	0.170702	0.864458	0.92323	Thada
ENSMUSG00000067150	511.243	0.0980113	0.118212	0.829117	0.407038	0.578301	Xpo5
ENSMUSG00000046070	45.6548	0.569495	0.342262	1.66392	0.0961292	0.200238	Igfals
ENSMUSG00000024076	11.6775	-0.0136865	0.644254	-0.0212439	0.983051	0.989903	Vit
ENSMUSG00000096385	9.43399	0.629923	0.772994	0.814913	0.415122	0.586319	Gm11168
ENSMUSG00000049670	23.0366	-0.0799881	0.449302	-0.178027	0.858701	0.919261	Morn4
ENSMUSG00000067928	40.055	0.00035367	0.367323	0.000962832	0.999232	0.999509	Zfp760
ENSMUSG00000063434	8.6934	1.37543	0.800488	1.71824	0.0857527	0.183655	Sorcs3
ENSMUSG00000083929	112.888	1.25985	0.220214	5.72103	1.05878e-08	1.14166e-07	Gm10600
ENSMUSG00000024425	1290.47	-0.222451	0.0715051	-3.11098	0.0018647	0.00763072	Ndfip1
ENSMUSG00000054951	211.263	0.281512	0.152834	1.84194	0.0654834	0.148581	9130008F23Rik
ENSMUSG00000035372	294.643	0.478259	0.129024	3.70673	0.000209951	0.00108423	1810055G02Rik
ENSMUSG00000035258	267.146	0.549083	0.140293	3.91383	9.08432e-05	0.00050644	Abi3bp
ENSMUSG00000024594	995.717	-0.12955	0.0711903	-1.81977	0.0687944	0.154344	Prrc1
ENSMUSG00000024696	32.0618	-0.385932	0.380673	-1.01382	0.310671	0.479663	Lpxn
ENSMUSG00000025203	910.18	0.0240231	0.0895653	0.268218	0.788531	0.875455	Scd2
ENSMUSG00000025212	850.764	-0.286437	0.0764227	-3.74806	0.000178204	0.000935027	Sfxn3
ENSMUSG00000074746	610.995	0.167143	0.098985	1.68857	0.091302	0.192587	Pdzd8
ENSMUSG00000062619	231.139	-0.416706	0.144326	-2.88726	0.00388616	0.0144076	2310039H08Rik
ENSMUSG00000033863	2177.06	0.444069	0.0586206	7.5753	3.58289e-14	7.19693e-13	Klf9
ENSMUSG00000023980	432.127	-0.221163	0.10978	-2.0146	0.0439466	0.108336	Taf8
ENSMUSG00000116275	845.351	1.69317	1.14125	1.48361	0.137913	0.26455	Zc3h11a
ENSMUSG00000050503	74.0949	0.509879	0.263912	1.93201	0.0533588	0.12632	Fbxl22
ENSMUSG00000024942	5283.44	-0.271528	0.0362396	-7.49257	6.75377e-14	1.29595e-12	Capn1
ENSMUSG00000021676	37.8721	-0.156542	0.425967	-0.367497	0.713248	0.828102	Iqgap2
ENSMUSG00000024781	75.281	-0.219583	0.27254	-0.805692	0.420421	0.590495	Lipa
ENSMUSG00000024789	999.93	0.797007	0.0780194	10.2155	1.69012e-24	8.07759e-23	Jak2
ENSMUSG00000036278	547.939	-0.512183	0.101702	-5.03613	4.75027e-07	4.06412e-06	Macrod1
ENSMUSG00000002372	1162.68	-0.194386	0.0722345	-2.69104	0.00712289	0.0240698	Ranbp3
ENSMUSG00000039982	169.32	0.298445	0.167677	1.77988	0.0750956	0.16519	Dtx4
ENSMUSG00000025017	17.8513	0.627165	0.515192	1.21734	0.223474	0.379077	Pik3ap1
ENSMUSG00000025024	962.548	-0.0630836	0.0808825	-0.779942	0.435425	0.604383	Smndc1
ENSMUSG00000047044	291.112	-0.303594	0.137967	-2.20048	0.0277729	0.0744549	D030056L22Rik
ENSMUSG00000034484	1343.3	-0.195755	0.0644478	-3.03743	0.00238608	0.00945928	Snx2
ENSMUSG00000024957	14.8804	1.15076	0.564347	2.0391	0.0414405	0.103475	Kcnk4
ENSMUSG00000024066	796.925	0.199326	0.0873014	2.2832	0.0224188	0.0624643	Xdh
ENSMUSG00000024081	747.944	0.0542128	0.0842878	0.643187	0.520103	0.67996	Cebpz
ENSMUSG00000013662	894.466	-0.0217187	0.0767284	-0.283059	0.777132	0.868099	Atad1
ENSMUSG00000079722	10.2524	-0.899165	0.693851	-1.2959	0.195008	0.344024	Ttll2
ENSMUSG00000050370	139.818	0.719609	0.192558	3.7371	0.000186157	0.000972223	Ch25h
ENSMUSG00000025228	3205.28	-0.110498	0.0489671	-2.25658	0.0240342	0.066195	Actr1a
ENSMUSG00000071037	20.0157	-0.245289	0.479933	-0.511091	0.609288	0.751596	Camkmt
ENSMUSG00000022759	9.56129	0.871681	0.716707	1.21623	0.223897	0.379629	Lrrc74b
ENSMUSG00000024970	393.856	0.0857972	0.112216	0.764572	0.444527	0.612771	AI846148
ENSMUSG00000025092	469.956	0.0858916	0.107722	0.797346	0.42525	0.594703	Hspa12a
ENSMUSG00000024556	100.145	-0.118505	0.215883	-0.548932	0.583052	0.730813	Me2
ENSMUSG00000024758	4362.42	-0.296542	0.0402167	-7.37361	1.66069e-13	3.07211e-12	Rtn3
ENSMUSG00000071659	5891.69	-0.0278022	0.0364697	-0.762337	0.445859	0.613909	Hnrnpul2
ENSMUSG00000014769	4332.46	-0.500333	0.0458314	-10.9168	9.57836e-28	5.54929e-26	Psmb1
ENSMUSG00000022867	1960.42	0.123758	0.0541609	2.285	0.0223127	0.0622916	Usp25
ENSMUSG00000067279	24.0083	-0.107287	0.530638	-0.202185	0.839772	0.90806	Ppp1r3c
ENSMUSG00000024246	35.3886	-0.331142	0.396534	-0.835093	0.403666	0.575006	Thumpd2
ENSMUSG00000026181	246.186	-0.527621	0.151781	-3.4762	0.000508582	0.00239384	Ppm1f
ENSMUSG00000037071	10002.8	-0.4609	0.108512	-4.24746	2.16208e-05	0.000138143	Scd1
ENSMUSG00000095891	35.7279	0.608719	0.418771	1.45358	0.146061	0.276646	Gm10717
ENSMUSG00000058368	17.2961	0.161412	0.539112	0.299404	0.764632	0.860856	Krtap21-1
ENSMUSG00000042660	397.115	-0.290213	0.118807	-2.44273	0.0145766	0.0439739	Wdr55
ENSMUSG00000024989	103.386	0.00521813	0.210817	0.0247519	0.980253	0.988537	Cep55
ENSMUSG00000045094	463.745	-0.184462	0.103337	-1.78505	0.0742528	0.163772	Arhgef37
ENSMUSG00000050761	327.676	-0.34371	0.139139	-2.47026	0.0135013	0.0413297	Gp1bb
ENSMUSG00000024248	5445.82	-0.468048	0.0473816	-9.87826	5.1721e-23	2.21883e-21	Cox7a2l
ENSMUSG00000024078	292.92	-0.356767	0.132321	-2.69623	0.00701302	0.0237699	Ttc27
ENSMUSG00000071858	8573.74	-0.641764	0.0322362	-19.9082	3.45572e-88	3.89158e-85	Gm94
ENSMUSG00000024902	351.646	-0.621915	0.125421	-4.95862	7.0995e-07	5.88945e-06	Mrpl11
ENSMUSG00000090673	70.651	0.494085	0.282957	1.74615	0.0807847	0.175343	Gm340
ENSMUSG00000024241	781.088	0.466597	0.0816322	5.71585	1.09157e-08	1.1742e-07	Sos1
ENSMUSG00000072693	224.287	-0.703319	0.157649	-4.46129	8.14669e-06	5.64783e-05	Gm10401
ENSMUSG00000024887	792.063	0.15932	0.0833751	1.91088	0.0560196	0.131188	Asah2
ENSMUSG00000050299	12148.6	-0.553744	0.040289	-13.7443	5.50895e-43	8.48379e-41	Gm9843
ENSMUSG00000040560	266.819	0.147312	0.17039	0.864562	0.387279	0.559286	Wdr7
ENSMUSG00000024683	266.621	-0.441573	0.132377	-3.33572	0.000850803	0.00379638	Mrpl16
ENSMUSG00000057858	364.771	-0.0500802	0.121321	-0.412791	0.679759	0.804724	Fam204a
ENSMUSG00000057440	584.112	0.2797	0.0895367	3.12386	0.00178497	0.00734114	Mpp7
ENSMUSG00000048720	203.528	0.0326721	0.164231	0.19894	0.84231	0.909861	Tbc1d12
ENSMUSG00000039148	2193.19	-0.0164774	0.0526126	-0.313183	0.754142	0.854335	Sart1
ENSMUSG00000002768	798.426	-0.610049	0.0796529	-7.65885	1.87605e-14	3.85435e-13	Mea1
ENSMUSG00000034321	258.445	-0.377773	0.13876	-2.72249	0.00647929	0.0222327	Exosc1
ENSMUSG00000067038	32347.7	-0.599838	0.0387315	-15.4871	4.24179e-54	1.2954e-51	Rps12-ps3
ENSMUSG00000024922	5578.8	0.0548185	0.0363336	1.50876	0.131361	0.254627	Ovol1
ENSMUSG00000025200	123.053	-0.0791342	0.192995	-0.410032	0.681782	0.80623	Cwf19l1
ENSMUSG00000025019	128.181	0.302093	0.188897	1.59924	0.109767	0.221724	Lcor
ENSMUSG00000025209	378.905	-0.268031	0.117628	-2.27863	0.0226891	0.0631467	Twnk
ENSMUSG00000054237	193.284	-0.229251	0.164622	-1.39259	0.163744	0.302382	Fra10ac1
ENSMUSG00000047810	54.4381	0.107657	0.311282	0.345851	0.729455	0.838045	Ccdc88b
ENSMUSG00000024570	823.228	-0.373667	0.0856321	-4.36363	1.27921e-05	8.56068e-05	Rbfa
ENSMUSG00000058927	596.25	-0.143111	0.0992745	-1.44157	0.149423	0.281504	Gm10053
ENSMUSG00000059632	124.352	1.53851	0.246276	6.24709	4.18177e-10	5.38194e-09	Krtap8-1
ENSMUSG00000024193	673.853	0.188518	0.0906353	2.07996	0.0375289	0.0954944	Phf1
ENSMUSG00000002379	1247.55	-0.608133	0.0759435	-8.00771	1.16867e-15	2.69964e-14	Ndufa11
ENSMUSG00000024287	645.829	0.225692	0.0944662	2.38913	0.0168882	0.0496236	Thoc1
ENSMUSG00000078197	81.0081	0.772568	0.246317	3.13648	0.00170986	0.00706938	Gm17374
ENSMUSG00000044857	1813.43	-0.352584	0.0637446	-5.5312	3.18044e-08	3.19962e-07	Lemd2
ENSMUSG00000050668	255.368	-0.21464	0.150309	-1.42799	0.153295	0.286938	Gpatch11
ENSMUSG00000073386	10.9612	0.616542	0.681335	0.904904	0.365516	0.536659	9830107B12Rik
ENSMUSG00000045053	11.7808	-0.802852	0.87514	-0.917398	0.358934	0.530539	Kcng3
ENSMUSG00000023963	465.288	0.0494609	0.110023	0.449551	0.653034	0.785073	Cyp39a1
ENSMUSG00000022763	8.57617	-1.10327	0.756896	-1.45763	0.144943	0.275077	Aifm3
ENSMUSG00000056481	9.89817	-1.40395	0.742825	-1.89001	0.0587565	0.136217	Cd248
ENSMUSG00000024212	946.885	-0.453809	0.0898982	-5.04803	4.46385e-07	3.83546e-06	Mllt1
ENSMUSG00000047656	98.8259	-0.503932	0.216272	-2.33008	0.0198018	0.0564719	Trpt1
ENSMUSG00000024940	1149.48	0.0716	0.0687348	1.04169	0.297557	0.46556	Ltbp3
ENSMUSG00000040446	318.305	0.0391398	0.131279	0.298143	0.765594	0.861347	Rprd1a
ENSMUSG00000095041	2796.87	-0.00354204	0.0496548	-0.0713334	0.943132	0.968519	AC149090.1
ENSMUSG00000024259	517.682	-0.127792	0.106671	-1.198	0.230915	0.388287	Slc25a46
ENSMUSG00000041915	1140.59	0.381579	0.073773	5.17235	2.31174e-07	2.07023e-06	Ammecr1l
ENSMUSG00000024067	445.976	-0.370815	0.109739	-3.37906	0.000727349	0.00329529	Dpy30
ENSMUSG00000071648	24.8845	-0.572294	0.451835	-1.2666	0.205298	0.356867	Rom1
ENSMUSG00000024072	1142.89	-0.189982	0.0702598	-2.704	0.0068511	0.0232955	Yipf4
ENSMUSG00000012114	701.251	0.170197	0.0871799	1.95225	0.0509081	0.121637	Med15
ENSMUSG00000024687	1141.55	0.109369	0.0681658	1.60445	0.108614	0.219987	Osbp
ENSMUSG00000024665	8.57817	0.332767	0.736508	0.451818	0.6514	0.783821	Fads2
ENSMUSG00000003779	219.664	-0.0345095	0.161626	-0.213515	0.830925	0.902611	Kif20a
ENSMUSG00000007338	387.447	-0.565932	0.129921	-4.35597	1.32479e-05	8.84729e-05	Mrpl49
ENSMUSG00000056629	1210.47	-0.36597	0.0701913	-5.21389	1.84918e-07	1.68106e-06	Fkbp2
ENSMUSG00000094845	36.0455	1.37036	0.382021	3.58714	0.000334325	0.00165083	Tmem95
ENSMUSG00000097078	9.99891	0.778914	0.734804	1.06003	0.289132	0.45618	Gm26566
ENSMUSG00000068074	37.8464	0.378661	0.355304	1.06574	0.286543	0.453662	Gm10228
ENSMUSG00000079614	1215.88	-0.0204604	0.0696211	-0.293883	0.768847	0.863155	Seh1l
ENSMUSG00000063358	3456.3	-0.072267	0.0424932	-1.70067	0.0890042	0.188935	Mapk1
ENSMUSG00000035049	606.612	0.116246	0.0940563	1.23592	0.216487	0.370855	Rrp12
ENSMUSG00000033417	1090.04	0.126514	0.0767978	1.64737	0.0994827	0.205725	Cacul1
ENSMUSG00000023845	666.925	0.369138	0.0978059	3.77419	0.000160526	0.000849444	Lnpep
ENSMUSG00000055692	42.183	0.153471	0.350921	0.437337	0.661867	0.791447	Tmem191c
ENSMUSG00000023947	219.55	0.249556	0.151596	1.64619	0.0997238	0.206058	Nfkbie
ENSMUSG00000041429	54.8873	0.131207	0.29342	0.447164	0.654757	0.785826	Nthl1
ENSMUSG00000041720	877.343	-0.0415644	0.0759917	-0.546959	0.584407	0.7319	Pi4ka
ENSMUSG00000039901	269.388	-0.285408	0.133951	-2.13069	0.0331148	0.0861234	9130011E15Rik
ENSMUSG00000040888	191.688	-0.510866	0.157756	-3.23833	0.0012023	0.00517636	Gfer
ENSMUSG00000054178	33.2693	0.530251	0.450228	1.17774	0.238901	0.397866	Gm9938
ENSMUSG00000074213	26.6981	-0.60631	0.420697	-1.4412	0.149527	0.28167	Gm10642
ENSMUSG00000063611	32.6123	0.916748	0.395805	2.31616	0.0205494	0.0582901	Gm10134
ENSMUSG00000079242	18.5775	0.0566414	0.552111	0.102591	0.918288	0.956731	C730034F03Rik
ENSMUSG00000039414	273.514	0.227897	0.135752	1.67878	0.0931951	0.195619	Heatr5b
ENSMUSG00000014763	370.991	0.000138417	0.11564	0.00119697	0.999045	0.999489	Fam120b
ENSMUSG00000090353	15.872	0.932474	0.558399	1.66991	0.094938	0.198215	Gm17555
ENSMUSG00000048799	332.774	0.0123956	0.12527	0.0989516	0.921177	0.957909	Cep120
ENSMUSG00000024854	346.413	-0.359329	0.124239	-2.89225	0.00382499	0.0142191	Pold4
ENSMUSG00000040385	4456.71	-0.417779	0.0400731	-10.4254	1.89789e-25	9.52542e-24	Ppp1ca
ENSMUSG00000036304	18.5336	0.222416	0.524442	0.4241	0.671493	0.798418	Zdhhc23
ENSMUSG00000024713	37.2626	0.650517	0.357685	1.81869	0.0689591	0.15461	Pcsk5
ENSMUSG00000022855	1958.18	0.467715	0.0573663	8.15314	3.54604e-16	8.62248e-15	Senp2
ENSMUSG00000024197	1357.07	-0.184085	0.0639896	-2.8768	0.00401732	0.0148297	Plin3
ENSMUSG00000051412	347.486	-0.207051	0.117515	-1.76191	0.0780847	0.170641	Vamp7
ENSMUSG00000095567	1554.29	-0.038701	0.060809	-0.636435	0.524493	0.683616	Noc2l
ENSMUSG00000041840	128.772	-0.204012	0.208926	-0.97648	0.328827	0.498846	Haus1
ENSMUSG00000045019	3072.33	-0.457714	0.050981	-8.97812	2.75421e-19	8.78325e-18	Acer1
ENSMUSG00000071649	792.296	-0.500232	0.0812803	-6.15441	7.53558e-10	9.42235e-09	B3gat3
ENSMUSG00000095547	56.8277	0.596463	0.891273	0.669225	0.503352	0.666706	Gm10719
ENSMUSG00000024069	154.245	0.131214	0.196591	0.667447	0.504486	0.66756	Slc30a6
ENSMUSG00000052085	585.37	0.249354	0.101155	2.46506	0.0136989	0.0418139	Dock8
ENSMUSG00000024853	3048.18	-0.214387	0.0480229	-4.46426	8.03471e-06	5.57453e-05	Sf3b2
ENSMUSG00000024827	152.804	-0.0312687	0.172984	-0.18076	0.856556	0.918	Gldc
ENSMUSG00000071652	504.788	-0.240352	0.105153	-2.28573	0.0222698	0.0621936	Ints5
ENSMUSG00000071506	53.2918	-0.331132	0.336695	-0.983475	0.325374	0.495109	Tmem139
ENSMUSG00000073640	13570.3	-0.387103	0.0420477	-9.20628	3.37629e-20	1.1654e-18	Rpl27-ps3
ENSMUSG00000074215	20.6041	-0.241756	0.463744	-0.521313	0.602149	0.745971	Gm10643
ENSMUSG00000095332	19.0251	0.617258	0.496434	1.24338	0.213726	0.367279	Gm9821
ENSMUSG00000003208	128.188	-0.372985	0.197728	-1.88636	0.059247	0.137149	Ccdc94
ENSMUSG00000007603	604.277	-0.131279	0.0927656	-1.41517	0.157019	0.292814	Dus3l
ENSMUSG00000025226	200.658	-0.510554	0.180935	-2.82176	0.00477612	0.0171803	Fbxl15
ENSMUSG00000062783	165.531	0.389081	0.174123	2.23451	0.0254492	0.0693608	Csprs
ENSMUSG00000094441	40.0211	0.657993	0.346074	1.90131	0.057262	0.133473	Zfp955a
ENSMUSG00000024271	645.941	0.304463	0.100674	3.02425	0.00249251	0.00982713	Elp2
ENSMUSG00000025035	354.557	-0.28822	0.127359	-2.26306	0.023632	0.0653371	Arl3
ENSMUSG00000024352	37.023	-0.00983377	0.363035	-0.0270877	0.97839	0.987507	Spata24
ENSMUSG00000071528	1701.24	-0.460995	0.0630067	-7.3166	2.54333e-13	4.63355e-12	Usmg5
ENSMUSG00000096621	270.575	-0.897468	0.132884	-6.75378	1.44041e-11	2.17001e-10	Gm5849
ENSMUSG00000024101	645.21	-0.15647	0.0869373	-1.7998	0.0718918	0.159604	Washc1
ENSMUSG00000057174	40.1965	-0.0981588	0.336519	-0.291689	0.770524	0.863646	Krtap19-9b
ENSMUSG00000062400	60.796	-0.157587	0.278903	-0.565024	0.572057	0.722459	Krtap6-5
ENSMUSG00000053617	5839.78	-0.0246559	0.0374099	-0.659075	0.509848	0.672063	Sh3pxd2a
ENSMUSG00000050623	16.3122	-0.327634	0.531012	-0.616999	0.537235	0.693205	Catsperz
ENSMUSG00000043445	219.472	-0.607159	0.169346	-3.58531	0.000336684	0.00165829	Pgp
ENSMUSG00000023971	464.259	-0.584182	0.10853	-5.3827	7.33764e-08	7.03617e-07	Rrp36
ENSMUSG00000024975	1465.42	0.145016	0.0642211	2.25808	0.0239409	0.0659986	Pdcd4
ENSMUSG00000049124	343.647	-0.397962	0.128002	-3.10903	0.00187701	0.00767241	Gm8186
ENSMUSG00000057561	1850.32	0.196956	0.0652183	3.01995	0.00252815	0.00994639	Eif1a
ENSMUSG00000045394	5852.65	0.196085	0.0386955	5.06738	4.03321e-07	3.48478e-06	Epcam
ENSMUSG00000071655	3153.77	-0.425667	0.0478209	-8.90126	5.52146e-19	1.7332e-17	Ubxn1
ENSMUSG00000042680	188.928	0.247429	0.175081	1.41322	0.15759	0.293604	Garem1
ENSMUSG00000023886	3313.93	-0.447318	0.0493416	-9.06574	1.23766e-19	4.06937e-18	Smoc2
ENSMUSG00000024097	2813.19	0.0213912	0.0464693	0.460329	0.64528	0.779307	Srsf7
ENSMUSG00000040414	628.656	0.405754	0.0922732	4.39732	1.09597e-05	7.42933e-05	Slc25a28
ENSMUSG00000024926	510.7	0.021188	0.0960074	0.220691	0.825333	0.899891	Kat5
ENSMUSG00000049562	68.5401	0.496176	0.258477	1.91961	0.054907	0.12909	Ap5b1
ENSMUSG00000044390	39.6097	1.29268	0.361076	3.58008	0.000343489	0.00168867	Tigd3
ENSMUSG00000031600	863.222	0.114412	0.0839522	1.36282	0.172938	0.315361	Vps37a
ENSMUSG00000032624	516.33	0.376466	0.0986342	3.81679	0.000135199	0.000726858	Eml4
ENSMUSG00000024491	856.947	0.38032	0.0885366	4.29563	1.74199e-05	0.000114011	Rbm27
ENSMUSG00000024790	360.758	-0.615361	0.135433	-4.54367	5.52828e-06	3.91543e-05	Sac3d1
ENSMUSG00000017831	3522.78	-0.13092	0.0452467	-2.89346	0.00381024	0.0141728	Rab5a
ENSMUSG00000071497	230.368	-0.280057	0.201463	-1.39011	0.164494	0.30327	Nutf2-ps1
ENSMUSG00000022591	132.959	0.144658	0.204166	0.708531	0.478616	0.643608	Gm9747
ENSMUSG00000024664	110	0.746171	0.20699	3.60486	0.00031232	0.00155302	Fads3
ENSMUSG00000023806	194.027	-0.495945	0.1808	-2.74306	0.00608702	0.0210658	Rsph3b
ENSMUSG00000041057	1421.62	0.504331	0.0789387	6.3889	1.6708e-10	2.22997e-09	Wdr43
ENSMUSG00000095779	9.00553	1.23076	0.855012	1.43947	0.150017	0.282358	Gm2163
ENSMUSG00000002274	41.47	-0.906688	0.369638	-2.45291	0.0141706	0.0429552	Metrn
ENSMUSG00000024082	201.537	-0.043045	0.157876	-0.272651	0.785122	0.873117	Ndufaf7
ENSMUSG00000024317	308.887	-0.182217	0.127067	-1.43403	0.151564	0.284466	Rnf138
ENSMUSG00000062202	564.333	-0.23533	0.0931797	-2.52555	0.0115517	0.0363245	Btbd9
ENSMUSG00000023972	1943.66	-0.216999	0.0562436	-3.85821	0.00011422	0.00062402	Ptk7
ENSMUSG00000073542	120.64	0.311593	0.206535	1.50867	0.131383	0.254627	Cep76
ENSMUSG00000024194	790.073	-0.474307	0.0822082	-5.76959	7.94641e-09	8.73039e-08	Cuta
ENSMUSG00000003665	117.223	0.513898	0.21574	2.38202	0.0172177	0.0504028	Has1
ENSMUSG00000095186	19.9009	-2.38556	2.50624	-0.95185	0.341173	0.511973	Gm10718
ENSMUSG00000071552	24.9295	0.0379339	0.476088	0.0796783	0.936493	0.964802	Tigit
ENSMUSG00000078349	69.3833	-0.635591	0.284032	-2.23774	0.0252379	0.0689204	AW011738
ENSMUSG00000015605	3842.62	0.407064	0.0610759	6.66488	2.64889e-11	3.89614e-10	Srf
ENSMUSG00000091586	124.361	0.508823	0.213641	2.38168	0.017234	0.050434	Cyp4f17
ENSMUSG00000092074	50.0997	0.0900656	0.313787	0.287028	0.774091	0.866266	Dynlt1a
ENSMUSG00000038910	33.802	-0.29004	0.40426	-0.71746	0.473091	0.638704	Plcl2
ENSMUSG00000045027	224.7	1.08463	0.154375	7.02596	2.12603e-12	3.51116e-11	Prss22
ENSMUSG00000096433	77.8038	0.376374	0.243972	1.54269	0.122906	0.24205	Zfp994
ENSMUSG00000059409	845.407	-0.102904	0.0799019	-1.28788	0.197787	0.347565	Ppp2r5d
ENSMUSG00000031861	600.302	-0.102688	0.0933841	-1.09963	0.271493	0.436119	Lpar2
ENSMUSG00000036103	17.9056	0.0691904	0.556104	0.12442	0.900983	0.947081	Colec12
ENSMUSG00000024096	4146.46	-0.200046	0.04258	-4.69813	2.62555e-06	1.98104e-05	Ralbp1
ENSMUSG00000024524	220.72	-0.302638	0.150464	-2.01137	0.0442864	0.10897	Gnal
ENSMUSG00000033107	21.7155	0.015816	0.474776	0.0333126	0.973425	0.98496	Rnf125
ENSMUSG00000060450	569.172	-0.367789	0.100824	-3.64784	0.000264454	0.00133509	Rnf14
ENSMUSG00000035868	33.1267	-0.105684	0.378477	-0.279234	0.780065	0.869725	Zfp983
ENSMUSG00000033610	830.737	-0.338663	0.0800103	-4.23274	2.30858e-05	0.000146465	Pank1
ENSMUSG00000022894	94.3922	0.222626	0.223615	0.995577	0.319456	0.488953	Adamts5
ENSMUSG00000024033	11.9773	1.16827	0.650482	1.79601	0.0724936	0.160631	Rsph1
ENSMUSG00000056706	109.196	0.805202	0.258928	3.10975	0.00187245	0.00765898	Krtap7-1
ENSMUSG00000024937	896.155	0.632458	0.0914567	6.91538	4.66596e-12	7.39413e-11	Ehbp1l1
ENSMUSG00000084957	81.2177	0.187596	0.283089	0.662675	0.507539	0.670098	Bbip1
ENSMUSG00000024535	53.6113	0.12792	0.316295	0.40443	0.685896	0.809384	Snx24
ENSMUSG00000022983	847.91	0.639242	0.085049	7.51617	5.64043e-14	1.09751e-12	Scaf4
ENSMUSG00000024841	1491.54	-0.379024	0.059059	-6.41772	1.38332e-10	1.86422e-09	Eif1ad
ENSMUSG00000024991	5605.18	0.33833	0.0429844	7.87099	3.51835e-15	7.7975e-14	Eif3a
ENSMUSG00000096271	8.61765	1.44346	3.25242	0.443811	0.657179	0.787251	Ccl21b
ENSMUSG00000005836	385.997	0.200443	0.111884	1.79153	0.0732081	0.161915	Gata6
ENSMUSG00000038299	770.495	0.221307	0.0943702	2.34509	0.0190225	0.0545689	Wdr36
ENSMUSG00000025049	274.313	0.0465611	0.150612	0.309146	0.757211	0.856353	Taf5
ENSMUSG00000049760	1805.58	-0.610257	0.0637471	-9.57309	1.03753e-21	3.9775e-20	2410015M20Rik
ENSMUSG00000050240	158.984	0.052173	0.171066	0.304988	0.760375	0.858233	Hic2
ENSMUSG00000047379	383.347	-0.167092	0.123944	-1.34813	0.177617	0.321606	B4gat1
ENSMUSG00000024560	979.467	0.172547	0.0730374	2.36244	0.0181551	0.0525745	Cxxc1
ENSMUSG00000024597	2427.66	0.1271	0.0480223	2.64668	0.00812859	0.0269409	Slc12a2
ENSMUSG00000001700	1666.71	-0.116614	0.0587417	-1.9852	0.0471226	0.114405	Gramd3
ENSMUSG00000024910	90.0208	0.0667256	0.237926	0.280447	0.779134	0.869415	Ctsw
ENSMUSG00000007670	1564.85	0.0921974	0.0605035	1.52384	0.127549	0.248668	Khsrp
ENSMUSG00000000127	661.568	-0.175954	0.088335	-1.9919	0.0463825	0.112905	Fer
ENSMUSG00000024383	1211.66	0.0343357	0.0701951	0.489146	0.624738	0.763517	Map3k2
ENSMUSG00000041491	144.014	0.235761	0.190146	1.23989	0.215014	0.368894	Cep78
ENSMUSG00000039639	8.889	0.761289	0.789321	0.964486	0.334802	0.504725	Kcne1
ENSMUSG00000068606	23.5354	0.765868	0.50053	1.53011	0.125988	0.246558	Gm4841
ENSMUSG00000062464	24.5669	0.490708	0.427314	1.14835	0.250823	0.411934	Cyp4f37
ENSMUSG00000071202	10.0372	1.08982	0.75295	1.4474	0.147784	0.279116	Ccdc78
ENSMUSG00000051802	29.8779	0.147248	0.40506	0.363521	0.716215	0.829608	Krtap19-5
ENSMUSG00000022982	993.325	-0.368592	0.0801731	-4.59745	4.27695e-06	3.08866e-05	Sod1
ENSMUSG00000024253	72.3244	-0.399206	0.258814	-1.54244	0.122966	0.242142	Dync2li1
ENSMUSG00000041238	1117.12	0.159893	0.0713674	2.24042	0.0250637	0.0685485	Rbbp8
ENSMUSG00000038965	2224.95	-0.410221	0.0556584	-7.37032	1.70217e-13	3.14239e-12	Ube2l3
ENSMUSG00000092043	19.0608	2.21854	0.57917	3.83055	0.000127857	0.000691187	Esp6
ENSMUSG00000025047	610.506	-0.00265931	0.0900186	-0.0295418	0.976432	0.986507	Pdcd11
ENSMUSG00000024357	317.518	-0.531152	0.122389	-4.33988	1.42562e-05	9.48903e-05	Sil1
ENSMUSG00000035765	328.731	-0.474116	0.123605	-3.83572	0.000125197	0.000677824	Dym
ENSMUSG00000023915	611.928	-0.163518	0.0950715	-1.71994	0.0854425	0.183122	Tnfrsf21
ENSMUSG00000052471	8.33433	0.211102	0.746251	0.282883	0.777267	0.868191	Gm9881
ENSMUSG00000075289	399.562	0.179518	0.115687	1.55176	0.120721	0.238765	Carns1
ENSMUSG00000037104	446.378	0.218248	0.106984	2.04002	0.0413484	0.103288	Socs5
ENSMUSG00000023905	3602.98	0.344353	0.0510856	6.74071	1.57619e-11	2.36468e-10	Tnfrsf12a
ENSMUSG00000056671	21.9057	0.53228	0.461921	1.15232	0.24919	0.410006	Prelid2
ENSMUSG00000074925	59.7601	-0.457146	0.288335	-1.58547	0.11286	0.2266	Ptar1
ENSMUSG00000022765	493.076	-0.141073	0.100383	-1.40535	0.159918	0.29699	Snap29
ENSMUSG00000039529	516.527	0.209213	0.0973915	2.14817	0.0317004	0.0830322	Atp8b1
ENSMUSG00000000385	100.9	0.09632	0.236737	0.406865	0.684107	0.807879	Tmprss2
ENSMUSG00000073563	437.694	0.0361008	0.110315	0.327251	0.743478	0.847559	Csnk1g3
ENSMUSG00000034616	1895.59	-0.0755241	0.0641993	-1.1764	0.239435	0.398346	Ssh3
ENSMUSG00000073471	332.864	-0.0785274	0.127946	-0.613756	0.539376	0.695071	Rsph3a
ENSMUSG00000024598	15.8365	1.33415	0.565026	2.36121	0.0182153	0.0527148	Fbn2
ENSMUSG00000002625	676.017	0.0536392	0.0844266	0.635336	0.525209	0.684177	Akap8l
ENSMUSG00000024697	326.254	-0.488605	0.132265	-3.69414	0.000220636	0.00113357	Gna14
ENSMUSG00000094472	68.275	0.772717	0.261983	2.94949	0.00318299	0.0121378	Gm21897
ENSMUSG00000092086	10.5806	1.52416	0.858828	1.7747	0.075947	0.166778	Gm6793
ENSMUSG00000024544	71.9861	-0.484386	0.263792	-1.83625	0.0663211	0.150179	Ldlrad4
ENSMUSG00000003546	413.419	-0.0878748	0.121271	-0.724613	0.468689	0.635082	Klc4
ENSMUSG00000025218	96.7126	0.0369252	0.222299	0.166106	0.868074	0.925555	Poll
ENSMUSG00000036748	416.185	-0.320638	0.107332	-2.98733	0.00281423	0.0109141	Cuedc2
ENSMUSG00000046201	1174	0.193896	0.0754851	2.56866	0.0102092	0.032702	Scaf8
ENSMUSG00000025066	3684.35	0.102399	0.0481798	2.12535	0.0335577	0.0870092	Sfr1
ENSMUSG00000095280	23.313	0.34436	0.500606	0.687886	0.491525	0.656119	Gm21738
ENSMUSG00000063888	1192.78	-0.261593	0.0716709	-3.64992	0.000262319	0.00132654	Rpl7l1
ENSMUSG00000034300	639.619	0.0524721	0.0876103	0.598926	0.549222	0.702982	Fam53c
ENSMUSG00000073802	284.546	-0.565849	0.140567	-4.02549	5.68571e-05	0.000332939	Cdkn2b
ENSMUSG00000040771	315.103	-0.426052	0.137402	-3.10076	0.00193026	0.00786333	Oard1
ENSMUSG00000053846	379.107	0.411484	0.112562	3.65563	0.000256547	0.00129918	Lipg
ENSMUSG00000070720	15.9615	0.121836	0.65187	0.186902	0.851737	0.915013	Tmem200b
ENSMUSG00000023908	486.416	-0.271619	0.110266	-2.46331	0.013766	0.041969	Pkmyt1
ENSMUSG00000024764	227.617	-0.158732	0.170996	-0.928277	0.353264	0.52465	Naa40
ENSMUSG00000004054	2468.76	0.0717417	0.0541959	1.32375	0.185587	0.331803	Map3k11
ENSMUSG00000024525	271.851	-0.146437	0.134984	-1.08485	0.277988	0.44364	Impa2
ENSMUSG00000023885	1226.96	-0.212258	0.0657185	-3.22981	0.00123874	0.00532051	Thbs2
ENSMUSG00000024135	260.419	0.178234	0.147466	1.20865	0.226799	0.38313	Srbd1
ENSMUSG00000053560	12215.1	-0.551332	0.0461985	-11.934	7.87217e-33	5.93476e-31	Ier2
ENSMUSG00000024206	813.281	-0.904441	0.0877875	-10.3026	6.85692e-25	3.33059e-23	Rfx2
ENSMUSG00000079563	8.74	0.14908	0.762344	0.195554	0.844959	0.91136	Pglyrp2
ENSMUSG00000071661	28.0927	-0.972525	0.439309	-2.21376	0.0268452	0.0723987	Zbtb3
ENSMUSG00000036568	497.681	0.325944	0.108134	3.01426	0.0025761	0.0101015	Bicral
ENSMUSG00000024873	61.4245	-0.196256	0.28219	-0.695475	0.486758	0.65159	Cnih2
ENSMUSG00000005823	832.498	-0.288032	0.0836328	-3.44401	0.000573144	0.0026657	Gpr108
ENSMUSG00000025026	896.985	-0.0250841	0.0739216	-0.339334	0.734358	0.84112	Add3
ENSMUSG00000043391	164.237	-0.229114	0.172385	-1.32908	0.183822	0.329661	2510009E07Rik
ENSMUSG00000024273	91.4037	-0.441017	0.245932	-1.79325	0.0729335	0.161419	2700062C07Rik
ENSMUSG00000047658	34.8362	1.11015	0.394724	2.81246	0.00491635	0.0176039	Gal3st3
ENSMUSG00000024601	1139.38	-0.228007	0.0680307	-3.35154	0.000803641	0.00360917	Isoc1
ENSMUSG00000004843	2147.45	-0.100013	0.0561713	-1.78049	0.074995	0.165022	Chmp2b
ENSMUSG00000036533	344.543	0.604391	0.116956	5.16769	2.36999e-07	2.12028e-06	Cdc42ep3
ENSMUSG00000051065	886.823	-0.324763	0.0811062	-4.00417	6.22361e-05	0.000361383	Mb21d2
ENSMUSG00000039193	23.5954	1.23262	0.467493	2.63666	0.00837265	0.0276298	Nlrc4
ENSMUSG00000045664	24.6093	-0.759793	0.47386	-1.60341	0.108843	0.220378	Cdc42ep2
ENSMUSG00000049882	254.632	-0.32071	0.138162	-2.32125	0.0202733	0.057634	Vcpkmt
ENSMUSG00000095098	1137.92	-0.269726	0.0752895	-3.58252	0.000340299	0.00167436	Ccdc85b
ENSMUSG00000050945	23.4573	0.174015	0.446743	0.38952	0.696891	0.816946	Zfp438
ENSMUSG00000006850	152.927	-0.208405	0.182805	-1.14003	0.254272	0.4161	Tmco6
ENSMUSG00000015126	380.871	-0.495519	0.130009	-3.81141	0.000138176	0.00074141	Tsr3
ENSMUSG00000038274	8793.19	-0.514311	0.0430404	-11.9495	6.53202e-33	4.94512e-31	Fau
ENSMUSG00000024960	2966.26	-0.185429	0.0501404	-3.69819	0.000217139	0.00111655	Plcb3
ENSMUSG00000036225	1041.18	-0.345037	0.0736535	-4.68459	2.80523e-06	2.10515e-05	Kctd1
ENSMUSG00000024084	12.3099	-0.357869	0.638961	-0.56008	0.575425	0.724934	Qpct
ENSMUSG00000056612	5979.73	-0.611799	0.0440071	-13.9023	6.13495e-44	1.01412e-41	Ppp1r14b
ENSMUSG00000022833	47.562	-0.133852	0.322334	-0.415259	0.677952	0.80345	Ccdc14
ENSMUSG00000094487	9.68627	-0.00557789	0.868779	-0.00642038	0.994877	0.997035	Gm21958
ENSMUSG00000024759	1901.77	0.0736269	0.0537405	1.37005	0.170673	0.312328	Atl3
ENSMUSG00000024897	23.7095	0.676037	0.45201	1.49562	0.134752	0.259813	Apba1
ENSMUSG00000057411	623.586	-0.441675	0.101375	-4.35683	1.31961e-05	8.816e-05	Fam173a
ENSMUSG00000036299	1210.02	-0.458489	0.0654064	-7.00985	2.38574e-12	3.91496e-11	BC031181
ENSMUSG00000047466	282.836	0.229195	0.137249	1.66993	0.0949342	0.198215	8030462N17Rik
ENSMUSG00000005370	706.547	0.178811	0.0851338	2.10035	0.035698	0.0915596	Msh6
ENSMUSG00000071645	299.539	-0.128184	0.133203	-0.96232	0.335889	0.505855	Tut1
ENSMUSG00000054723	168.701	-0.566215	0.176338	-3.21097	0.00132289	0.00563096	Vmac
ENSMUSG00000074922	126.354	-0.0213329	0.193517	-0.110238	0.912221	0.953195	Fam122a
ENSMUSG00000056078	3479.55	0.116773	0.0494989	2.3591	0.0183192	0.0529305	Lipm
ENSMUSG00000024045	1783.5	0.112503	0.0551339	2.04054	0.0412966	0.103216	Akap8
ENSMUSG00000024026	1832.9	-0.221477	0.0585784	-3.78087	0.000156281	0.000829171	Glo1
ENSMUSG00000079774	30.3504	0.747468	0.397459	1.88061	0.0600243	0.138621	Gm13298
ENSMUSG00000053799	77.1159	0.247495	0.269635	0.917891	0.358676	0.530288	Exoc6
ENSMUSG00000034445	168.703	-0.464563	0.168784	-2.75241	0.00591577	0.0205614	Cyb561a3
ENSMUSG00000048027	1679.92	-0.0220729	0.0635212	-0.347488	0.728224	0.837128	Rgmb
ENSMUSG00000025178	2403.46	0.00228385	0.0495374	0.0461035	0.963228	0.978874	Pi4k2a
ENSMUSG00000041774	123.825	-0.504493	0.20344	-2.47981	0.0131452	0.0404734	Ydjc
ENSMUSG00000024669	62.8055	-0.148733	0.274395	-0.542038	0.587792	0.734557	Cd5
ENSMUSG00000024855	331.295	-0.0431927	0.134823	-0.320367	0.748691	0.850991	Pacs1
ENSMUSG00000075229	210.497	-0.304445	0.14916	-2.04106	0.0412449	0.103101	Ccdc58
ENSMUSG00000025225	1618.61	0.468961	0.0660587	7.09915	1.25524e-12	2.11175e-11	Nfkb2
ENSMUSG00000001383	1274.23	-0.237776	0.063719	-3.73163	0.000190244	0.000992134	Zmat2
ENSMUSG00000022951	2853.48	-0.251775	0.0526747	-4.7798	1.75468e-06	1.35924e-05	Rcan1
ENSMUSG00000043982	20.6101	0.292877	0.490053	0.597643	0.550078	0.703764	Krtap19-4
ENSMUSG00000071256	90.4131	-0.816996	0.238078	-3.43163	0.000599968	0.00277755	Zfp213
ENSMUSG00000048832	971.037	-0.353335	0.0827416	-4.27034	1.95178e-05	0.000126683	Vps37c
ENSMUSG00000009097	194.351	1.20001	0.166457	7.20916	5.62998e-13	9.88703e-12	Tbx1
ENSMUSG00000003206	8.70006	-0.844671	0.773723	-1.0917	0.274967	0.440191	Ebi3
ENSMUSG00000078240	14.0781	2.07973	0.689092	3.01807	0.00254387	0.0100034	Gm3550
ENSMUSG00000033016	1172.74	0.290356	0.0681865	4.25827	2.06017e-05	0.000132619	Nfatc1
ENSMUSG00000097411	15.3159	0.294597	0.739757	0.398235	0.690457	0.812637	B430218F22Rik
ENSMUSG00000022856	639.105	-0.467873	0.0910242	-5.1401	2.74593e-07	2.43126e-06	Tmem41a
ENSMUSG00000025034	1270.78	0.210421	0.0730705	2.87969	0.00398062	0.0147063	Trim8
ENSMUSG00000034681	1754.82	-0.0457286	0.0592337	-0.772004	0.440112	0.608638	Rnps1
ENSMUSG00000025202	301.04	-0.76486	0.130567	-5.85797	4.68558e-09	5.29641e-08	Scd3
ENSMUSG00000041360	823.389	-0.129773	0.0859062	-1.51064	0.13088	0.253843	Pum3
ENSMUSG00000096519	16.8467	-3.18538	1.72691	-1.84456	0.0651015	0.147919	Gm10721
ENSMUSG00000046962	618.128	0.426197	0.0964177	4.42032	9.85528e-06	6.72623e-05	Zbtb21
ENSMUSG00000051219	10.8487	1.14534	0.737278	1.55347	0.120311	0.238155	3100002H09Rik
ENSMUSG00000095562	438.484	2.46331	0.119593	20.5974	2.89708e-94	4.34996e-91	Gm21887
ENSMUSG00000024529	12.452	-0.605186	0.605244	-0.999904	0.317357	0.486566	Lox
ENSMUSG00000025078	385.136	-0.202248	0.131003	-1.54384	0.122627	0.241634	Nhlrc2
ENSMUSG00000034509	341.214	-0.0202386	0.119905	-0.168789	0.865963	0.924398	Mad2l1bp
ENSMUSG00000023953	260.157	0.139008	0.150468	0.923843	0.355568	0.526869	Polh
ENSMUSG00000044730	147.211	-0.387555	0.185845	-2.08537	0.0370355	0.0943988	9930104L06Rik
ENSMUSG00000002477	961.487	-0.379962	0.0790675	-4.80554	1.54332e-06	1.2085e-05	Snrpd1
ENSMUSG00000041362	707.57	0.0729378	0.0827664	0.881249	0.378183	0.550368	Shtn1
ENSMUSG00000024900	1165.03	0.355912	0.0672165	5.29501	1.19007e-07	1.11102e-06	Cpt1a
ENSMUSG00000071604	932.266	-0.248236	0.0791657	-3.13565	0.00171476	0.00708638	Fam189a2
ENSMUSG00000024846	27007.5	-0.0625462	0.0319322	-1.95872	0.0501461	0.120175	Cst6
ENSMUSG00000044957	19.2419	-0.682663	0.501286	-1.36182	0.173254	0.315705	Pp2d1
ENSMUSG00000024583	1623.91	-0.132781	0.0607343	-2.18627	0.0287961	0.0766507	Txnl1
ENSMUSG00000024140	607.82	0.50928	0.0934964	5.44705	5.12129e-08	4.99867e-07	Epas1
ENSMUSG00000074735	14.3437	0.313272	0.681135	0.459927	0.645569	0.779459	Gm21994
ENSMUSG00000038128	21.3554	0.562508	0.527464	1.06644	0.286225	0.453381	Camk4
ENSMUSG00000035678	110.424	0.120847	0.208692	0.579066	0.562545	0.714452	Tnfsf9
ENSMUSG00000036097	572.862	0.175795	0.100907	1.74215	0.0814821	0.176523	Slf2
ENSMUSG00000003559	14.0127	-1.01951	0.588257	-1.73311	0.0830767	0.179202	As3mt
ENSMUSG00000091844	22.7155	0.779097	0.484606	1.60769	0.107903	0.219042	Gm8251
ENSMUSG00000024350	131.74	0.0650595	0.205077	0.317244	0.751058	0.852301	Dnajc18
ENSMUSG00000043346	68.6265	-0.203011	0.367367	-0.552612	0.580529	0.729042	Gm6741
ENSMUSG00000024502	14.6208	-1.24655	0.601102	-2.07378	0.0381002	0.0967115	Jakmip2
ENSMUSG00000003228	219.514	-0.353355	0.155398	-2.27387	0.0229736	0.0638007	Grk5
ENSMUSG00000040605	442.605	-0.227741	0.107529	-2.11795	0.0341792	0.0883754	Bace2
ENSMUSG00000080268	617.839	-0.206457	0.0960328	-2.14986	0.0315661	0.0827285	Brms1
ENSMUSG00000024242	1211.78	0.0905789	0.0670879	1.35015	0.176967	0.320687	Map4k3
ENSMUSG00000002504	45.0115	-0.479492	0.32329	-1.48316	0.138031	0.264664	Slc9a3r2
ENSMUSG00000024174	154.052	0.292141	0.187282	1.5599	0.118783	0.235994	Pot1b
ENSMUSG00000053441	26.5052	2.06312	0.473091	4.36093	1.29511e-05	8.66196e-05	Adamts19
ENSMUSG00000075014	111.399	-4.17249	2.43027	-1.71688	NA	NA	Gm10800
ENSMUSG00000071656	26.4372	0.159011	0.437824	0.363184	0.716467	0.8297	Lrrn4cl
ENSMUSG00000035783	57.8545	-0.174324	0.308092	-0.565818	0.571518	0.722082	Acta2
ENSMUSG00000049164	143.959	0.115083	0.20256	0.568142	0.569939	0.720698	Zfp518a
ENSMUSG00000034108	534.82	-0.395454	0.102138	-3.87177	0.000108048	0.000593901	Ccs
ENSMUSG00000032915	13.2037	1.36195	0.620967	2.19328	0.0282875	0.0755648	Adgre4
ENSMUSG00000025086	210.398	0.16182	0.151785	1.06611	0.286374	0.453498	Trub1
ENSMUSG00000074807	17.1859	0.0484071	0.521799	0.0927696	0.926087	0.960063	Gm10762
ENSMUSG00000062456	8.63641	-1.39938	0.819832	-1.70691	0.0878393	0.186968	Rpl9-ps6
ENSMUSG00000083282	716.699	-0.182605	0.0853528	-2.13941	0.0324026	0.0845518	Ctsf
ENSMUSG00000024999	366.853	0.346287	0.118839	2.91392	0.00356921	0.0133868	Noc3l
ENSMUSG00000024645	227.609	-0.293974	0.146368	-2.00846	0.0445945	0.109523	Timm21
ENSMUSG00000034371	147.89	-0.298388	0.178311	-1.67341	0.0942457	0.197204	Tkfc
ENSMUSG00000054905	1084.85	-0.354657	0.338811	-1.04677	0.295206	0.463007	Stfa3
ENSMUSG00000074811	74.277	-0.256958	0.245049	-1.0486	0.294363	0.462087	Hps6
ENSMUSG00000040658	364.271	-0.559688	0.125821	-4.44829	8.65572e-06	5.97086e-05	Dnph1
ENSMUSG00000096463	15.982	1.30271	0.611814	2.12926	0.0332328	0.0863554	Gm21750
ENSMUSG00000061100	28.2601	-1.90654	0.469162	-4.06371	4.82998e-05	0.000286932	Retnla
ENSMUSG00000116417	57.6965	0.373779	0.310005	1.20572	0.227927	0.384422	CT025619.2
ENSMUSG00000044645	34.496	-0.336776	0.367707	-0.915883	0.359728	0.531207	Gm7334
ENSMUSG00000039481	2072.91	-0.858611	0.0668615	-12.8416	9.58301e-38	9.70037e-36	Nrtn
ENSMUSG00000058172	30.0681	-0.422643	0.405372	-1.0426	0.297131	0.465014	Krtap6-1
ENSMUSG00000025036	242.024	-0.173602	0.141493	-1.22692	0.219851	0.374716	Sfxn2
ENSMUSG00000024234	410.388	-0.0183714	0.108377	-0.169514	0.865393	0.923899	Mtpap
ENSMUSG00000071073	17.5422	0.00956523	0.549588	0.0174044	0.986114	0.991728	Lrrc73
ENSMUSG00000059326	113.403	1.49168	0.213222	6.99587	2.63622e-12	4.29859e-11	Csf2ra
ENSMUSG00000002365	745.79	-0.194484	0.0838289	-2.32001	0.0203403	0.0577789	Snx9
ENSMUSG00000045506	15.6688	1.875	0.616489	3.04141	0.00235475	0.00935564	A930002H24Rik
ENSMUSG00000035692	184.731	0.264029	0.443641	0.595142	0.551749	0.70516	Isg15
ENSMUSG00000074178	49.4733	-0.309247	0.307302	-1.00633	0.314257	0.48344	Gm10638
ENSMUSG00000048826	54.6165	0.301014	0.304747	0.987751	0.323275	0.492956	Dact2
ENSMUSG00000091191	29.6549	0.287251	0.414939	0.692273	0.488766	0.653684	Gm17334
ENSMUSG00000078984	36.6624	0.0949423	0.42818	0.221734	0.824521	0.899509	Gm11027
ENSMUSG00000079414	20.9823	0.255897	0.477874	0.535492	0.59231	0.7379	Gm11110
ENSMUSG00000038781	1447.6	-0.192947	0.0606463	-3.18151	0.00146512	0.00616211	Stap2
ENSMUSG00000024528	208.949	0.433612	0.162424	2.66963	0.00759346	0.0254263	Srfbp1
ENSMUSG00000053536	201.136	-0.469773	0.166258	-2.82557	0.00471971	0.0170079	Cstf2t
ENSMUSG00000024521	929.28	0.499488	0.0799681	6.2461	4.20841e-10	5.40464e-09	Pmaip1
ENSMUSG00000054945	8.7908	-1.08419	0.807808	-1.34213	0.179552	0.324281	Gm9958
ENSMUSG00000073492	15.4684	2.02432	0.628519	3.22078	0.00127842	0.00545843	Gm10521
ENSMUSG00000011752	4161.74	-0.397493	0.0512625	-7.75407	8.89948e-15	1.8887e-13	Pgam1
ENSMUSG00000002844	564.467	-0.390494	0.102213	-3.8204	0.000133234	0.0007181	Adprh
ENSMUSG00000024800	131.154	-0.185863	0.191556	-0.970281	0.331906	0.502039	Rpp30
ENSMUSG00000002660	348.585	-0.595318	0.119889	-4.96559	6.84926e-07	5.70347e-06	Clpp
ENSMUSG00000024912	3304.23	0.908902	0.108675	8.36352	6.08722e-17	1.58956e-15	Fosl1
ENSMUSG00000024666	66.5175	-0.163464	0.294215	-0.555594	0.578488	0.727471	Tmem138
ENSMUSG00000048572	9.81654	-0.133627	0.779426	-0.171442	0.863876	0.922772	Tmem252
ENSMUSG00000035342	1404.51	0.176632	0.0611415	2.88891	0.00386575	0.0143437	Lzts2
ENSMUSG00000044646	427.77	0.138945	0.116155	1.1962	0.231619	0.389129	Zbtb7c
ENSMUSG00000024301	110.838	-0.298978	0.216944	-1.37814	0.168162	0.308547	Kifc5b
ENSMUSG00000046805	26.4323	-0.365178	0.41851	-0.872568	0.382899	0.5549	Mpeg1
ENSMUSG00000055660	53.7968	-0.282435	0.291639	-0.968442	0.332824	0.502814	Mettl4
ENSMUSG00000043683	910.952	-0.185385	0.081461	-2.27575	0.022861	0.0635664	Fem1a
ENSMUSG00000023828	10.2293	2.44736	0.792501	3.08815	0.00201406	0.00816223	Slc22a3
ENSMUSG00000025429	83.524	1.13803	0.252296	4.5107	6.46149e-06	4.53891e-05	Pstpip2
ENSMUSG00000056515	190.185	-0.252228	0.160468	-1.57183	0.115991	0.231648	Rab31
ENSMUSG00000001910	1492.88	-0.167725	0.0599414	-2.79815	0.00513966	0.0182764	Nacc1
ENSMUSG00000067889	4045.87	-0.220082	0.0415281	-5.29958	1.16072e-07	1.08475e-06	Sptbn2
ENSMUSG00000046668	55.0475	0.0268115	0.297902	0.0900012	0.928286	0.961295	Cxxc5
ENSMUSG00000033717	21.4845	-0.692877	0.46114	-1.50253	0.13296	0.257175	Adra2a
ENSMUSG00000063904	2240.65	-0.467161	0.0564661	-8.2733	1.30298e-16	3.27209e-15	Dpp3
ENSMUSG00000024165	577.472	-0.310064	0.0942861	-3.28854	0.00100709	0.00441825	Jpt2
ENSMUSG00000097221	77.3285	-0.307417	0.269089	-1.14244	0.253273	0.414747	1810049J17Rik
ENSMUSG00000024896	730.136	-0.281743	0.0968636	-2.90866	0.00362985	0.0135804	Minpp1
ENSMUSG00000072082	84.8522	-0.112817	0.25529	-0.441917	0.658549	0.788369	Ccnf
ENSMUSG00000010663	63.4245	0.419466	0.266795	1.57224	0.115894	0.23152	Fads1
ENSMUSG00000061665	2642.1	0.268101	0.0578217	4.63668	3.54046e-06	2.60057e-05	Cd2ap
ENSMUSG00000023988	563.52	-0.219734	0.0945346	-2.32437	0.0201056	0.0571909	Bysl
ENSMUSG00000067931	381.632	1.17445	0.129895	9.04152	1.5451e-19	5.04339e-18	Zfp948
ENSMUSG00000049090	547.959	-0.415131	0.107888	-3.84781	0.000119179	0.000647356	Zadh2
ENSMUSG00000024074	1737.37	0.244985	0.0572677	4.27789	1.88676e-05	0.000122816	Crim1
ENSMUSG00000034820	1226.32	0.263726	0.067222	3.92321	8.73754e-05	0.000489531	Cpsf7
ENSMUSG00000024976	1320.56	0.202458	0.0668698	3.02764	0.00246471	0.00972607	Shoc2
ENSMUSG00000024610	3850.28	0.42484	0.0490717	8.65754	4.82058e-18	1.3765e-16	Cd74
ENSMUSG00000024958	375.171	-0.2914	0.114357	-2.54816	0.0108291	0.0344065	Gpr137
ENSMUSG00000033478	453.619	0.173558	0.102009	1.70141	0.0888665	0.188665	Fam160b1
ENSMUSG00000014426	891.038	0.165809	0.0772818	2.14552	0.0319117	0.0834763	Map3k4
ENSMUSG00000059734	905.99	-0.738576	0.0833306	-8.8632	7.77499e-19	2.41118e-17	Ndufs8
ENSMUSG00000072214	4420.52	-0.386327	0.041747	-9.254	2.16246e-20	7.60998e-19	2021-09-05
ENSMUSG00000024785	371.153	0.566493	0.120038	4.71929	2.36664e-06	1.79622e-05	Rcl1
ENSMUSG00000053774	1070.85	0.566711	0.0694232	8.16313	3.26453e-16	7.97023e-15	Ubxn7
ENSMUSG00000047368	352.851	0.149971	0.114641	1.30818	0.190812	0.338691	Abhd17b
ENSMUSG00000002835	226.981	-0.279629	0.150066	-1.86337	0.0624098	0.143012	Chaf1a
ENSMUSG00000071855	89.6041	0.112209	0.252283	0.444773	0.656484	0.78668	Ccdc112
ENSMUSG00000044626	526.564	-0.401097	0.100838	-3.97761	6.96101e-05	0.000398676	Liph
ENSMUSG00000023921	313.877	0.19522	0.138662	1.40788	0.159166	0.295899	Mut
ENSMUSG00000024963	402.737	-0.523916	0.116063	-4.51407	6.35958e-06	4.47256e-05	Dnajc4
ENSMUSG00000094724	784.371	-0.267915	0.0865867	-3.09418	0.0019736	0.00801451	Rnaset2b
ENSMUSG00000033597	32.0222	1.70849	0.41793	4.08799	4.35134e-05	0.000261429	Caskin1
ENSMUSG00000029490	291.779	-0.329777	0.13131	-2.51144	0.0120239	0.0375927	Mfsd7a
ENSMUSG00000024965	153.708	-0.343369	0.175135	-1.9606	0.0499259	0.119764	Fermt3
ENSMUSG00000044982	111.291	-0.141979	0.218605	-0.649474	0.516032	0.676996	Sft2d3
ENSMUSG00000030816	1723.53	0.0637501	0.0599396	1.06357	0.287522	0.454357	Rnf40
ENSMUSG00000016984	213.347	-0.238091	0.152817	-1.55802	0.119229	0.236619	Etaa1
ENSMUSG00000030400	861.602	-0.0939043	0.0874475	-1.07384	0.282896	0.44953	Ercc2
ENSMUSG00000063760	1177.64	-0.115959	0.0688371	-1.68455	0.092076	0.193857	Rnf217
ENSMUSG00000064068	660.915	-0.123202	0.0881339	-1.39789	0.162145	0.300292	Mtx1
ENSMUSG00000031932	9.6776	1.14068	0.714839	1.59571	0.110553	0.222813	Gpr83
ENSMUSG00000028173	2542.34	-0.0950113	0.0528987	-1.7961	0.0724787	0.160631	Wls
ENSMUSG00000039831	741.168	0.219743	0.0872577	2.51833	0.0117914	0.0369685	Arhgap29
ENSMUSG00000043252	536.247	0.0602495	0.102972	0.585104	0.558478	0.710891	Tmem64
ENSMUSG00000020495	208.169	-0.168313	0.156531	-1.07526	0.282256	0.44887	Smg8
ENSMUSG00000037408	319.283	0.1749	0.12758	1.3709	0.170407	0.311937	Cnnm4
ENSMUSG00000059366	28.6611	0.287546	0.49069	0.586002	0.557874	0.710624	Olfr959
ENSMUSG00000058486	423.299	0.331102	0.110794	2.98846	0.00280389	0.0108787	Wdr91
ENSMUSG00000019891	263.554	0.0340018	0.147526	0.23048	0.817718	0.8958	Dcbld1
ENSMUSG00000074238	1048.86	-0.128376	0.0684512	-1.87543	0.0607334	0.139989	Ap1ar
ENSMUSG00000006471	474.118	0.119358	0.118705	1.00549	0.314659	0.483624	Ndor1
ENSMUSG00000028270	299.342	1.00685	0.14391	6.99639	2.62641e-12	4.28648e-11	Gbp2
ENSMUSG00000039232	362.585	1.27312	0.144715	8.79742	1.39999e-18	4.22531e-17	Stx11
ENSMUSG00000079555	338.174	0.114196	0.12727	0.897272	0.369574	0.541116	Haus3
ENSMUSG00000024505	55.7351	-0.273631	0.301235	-0.908364	0.363686	0.53493	Dtwd2
ENSMUSG00000020493	112.261	0.244195	0.201873	1.20965	0.226414	0.382731	Prr11
ENSMUSG00000054874	1331.65	-0.00985841	0.063966	-0.154119	0.877516	0.931556	Pcnx3
ENSMUSG00000046688	127.957	-0.398602	0.192536	-2.07027	0.0384271	0.0973264	Tifa
ENSMUSG00000014504	616.134	-0.0103524	0.0880705	-0.117546	0.906427	0.950185	Srp19
ENSMUSG00000039713	839.426	0.18712	0.0786182	2.38011	0.0173076	0.0506164	Plekhg5
ENSMUSG00000001918	305.743	0.481857	0.133727	3.60328	0.000314221	0.0015614	Slc1a5
ENSMUSG00000042389	109.939	0.0586273	0.23635	0.248053	0.804093	0.886505	Tsen2
ENSMUSG00000032537	76.8672	-0.40677	0.270001	-1.50655	0.131927	0.255543	Ephb1
ENSMUSG00000020185	251.86	0.834182	0.175784	4.7455	2.07988e-06	1.59131e-05	E2f7
ENSMUSG00000022548	45.0153	-0.355493	0.320023	-1.11084	0.266639	0.430455	Apod
ENSMUSG00000020492	130.302	-0.281214	0.203526	-1.38171	0.16706	0.306908	Ska2
ENSMUSG00000038518	1369.1	0.418879	0.0634522	6.60149	4.07045e-11	5.81152e-10	Jarid2
ENSMUSG00000020273	200.37	-0.0819809	0.162677	-0.503948	0.614298	0.754802	Papolg
ENSMUSG00000043289	26.0205	0.224189	0.430088	0.521263	0.602183	0.745971	Mei4
ENSMUSG00000020644	753.275	-0.223784	0.087645	-2.55329	0.0106709	0.03398	Id2
ENSMUSG00000040350	1995.55	0.36949	0.0592483	6.2363	4.48055e-10	5.72963e-09	Trim7
ENSMUSG00000043323	1659.62	0.137827	0.0565969	2.43524	0.014882	0.0446832	Fbrsl1
ENSMUSG00000029311	118.655	0.253843	0.205906	1.23281	0.217646	0.372488	Hsd17b11
ENSMUSG00000027162	1628.13	0.0899041	0.0626073	1.436	0.151002	0.283797	Lin7c
ENSMUSG00000032172	302.421	-0.484108	0.129946	-3.72547	0.000194953	0.00101493	Olfm2
ENSMUSG00000021198	60.9796	0.436999	0.297929	1.46679	0.142434	0.271229	Unc79
ENSMUSG00000044465	549.655	-0.0283817	0.0940827	-0.301668	0.762905	0.860041	Fam160a2
ENSMUSG00000021238	505.032	-0.0772253	0.0996625	-0.774868	0.438417	0.606935	Aldh6a1
ENSMUSG00000006019	180.888	-0.281425	0.186931	-1.5055	0.132195	0.255925	Dhx34
ENSMUSG00000028798	3493.26	-0.423306	0.0496809	-8.5205	1.58864e-17	4.32387e-16	Eif3i
ENSMUSG00000041488	659.726	0.241816	0.0967753	2.49874	0.0124635	0.0387118	Stx3
ENSMUSG00000078154	13.6058	-0.404528	0.659421	-0.613459	0.539573	0.695186	Gm12184
ENSMUSG00000021242	1819.99	-0.321579	0.0577066	-5.57266	2.50884e-08	2.56988e-07	Npc2
ENSMUSG00000061904	8914.48	0.163482	0.0334883	4.88175	1.05147e-06	8.46531e-06	Slc25a3
ENSMUSG00000044937	17.532	1.60305	0.560652	2.85925	0.00424641	0.0155323	Ttc41
ENSMUSG00000024070	203.472	0.151914	0.153084	0.992354	0.321025	0.490729	Prkd3
ENSMUSG00000003380	2752.44	-0.598606	0.0518358	-11.5481	7.54549e-31	5.13036e-29	Rabac1
ENSMUSG00000028578	181.471	-0.125437	0.175746	-0.713741	0.475387	0.640893	Caap1
ENSMUSG00000029310	636.796	-0.270842	0.0872443	-3.10441	0.00190659	0.00777819	Nudt9
ENSMUSG00000038331	21.1615	0.866403	0.47556	1.82186	0.0684764	0.153861	Satb2
ENSMUSG00000029675	44.8191	0.0306997	0.34794	0.0882326	0.929692	0.961983	Eln
ENSMUSG00000003038	2812.42	-0.421769	0.0588775	-7.1635	7.86448e-13	1.3586e-11	Hmgn2
ENSMUSG00000019987	573.236	-0.0775954	0.0907437	-0.855105	0.392493	0.564716	Arg1
ENSMUSG00000074653	22.7152	0.322622	0.474558	0.679837	0.496608	0.660701	Lrrc31
ENSMUSG00000057265	41.1309	0.241014	0.350172	0.688272	0.491281	0.65594	Bbof1
ENSMUSG00000022021	227.257	-0.0885559	0.153379	-0.577367	0.563691	0.71542	Diaph3
ENSMUSG00000072572	269.454	1.04355	0.138853	7.51548	5.67005e-14	1.10208e-12	Slc39a2
ENSMUSG00000014329	57.2829	0.399566	0.294077	1.35871	0.174237	0.317078	Bicc1
ENSMUSG00000042250	658.49	0.515832	0.0965984	5.33996	9.29659e-08	8.77914e-07	Pglyrp4
ENSMUSG00000026605	293.104	0.0968606	0.128185	0.755631	0.449871	0.617112	Cenpf
ENSMUSG00000025001	254.054	0.498066	0.149361	3.33464	0.000854106	0.00380873	Hells
ENSMUSG00000042215	71.3397	0.0448208	0.26748	0.167567	0.866924	0.924876	Bag2
ENSMUSG00000018569	13.5224	0.290418	0.626119	0.463839	0.642763	0.777411	Cldn7
ENSMUSG00000045763	49.1225	0.0628688	0.308723	0.203641	0.838634	0.907429	Basp1
ENSMUSG00000098134	192.378	-0.0380098	0.16905	-0.224844	0.8221	0.898188	Rnf113a2
ENSMUSG00000020171	621.526	-0.353502	0.0970667	-3.64185	0.000270689	0.00136313	Yeats4
ENSMUSG00000019907	2100.02	0.367467	0.0655825	5.60313	2.10519e-08	2.17746e-07	Ppp1r12a
ENSMUSG00000028444	86.3368	0.427106	0.309184	1.3814	0.167157	0.306954	Cntfr
ENSMUSG00000054027	442.701	0.379755	0.107657	3.52746	0.000419574	0.00202028	Nt5dc3
ENSMUSG00000036636	765.15	-0.215109	0.0940839	-2.28635	0.0222339	0.0621197	Clcn7
ENSMUSG00000021241	178.069	-0.00479981	0.160262	-0.0299498	0.976107	0.986304	Isca2
ENSMUSG00000034311	272.909	-0.317631	0.140684	-2.25776	0.0239604	0.0660323	Kif4
ENSMUSG00000049858	316.058	-0.152446	0.126163	-1.20832	0.226923	0.383255	Suox
ENSMUSG00000026634	551.466	-0.0763224	0.10139	-0.752761	0.451594	0.618715	Angel2
ENSMUSG00000032038	64.4936	0.0105915	0.307809	0.0344092	0.972551	0.984443	St3gal4
ENSMUSG00000115018	1075.28	-0.338286	0.068457	-4.94157	7.74943e-07	6.39328e-06	AL732309.1
ENSMUSG00000078201	180.071	-0.533451	0.165133	-3.23042	0.00123607	0.00531033	Tmem203
ENSMUSG00000071660	436.753	-0.177816	0.104213	-1.70627	0.0879573	0.187109	Ttc9c
ENSMUSG00000055435	2426.03	-0.409037	0.0542292	-7.54275	4.60159e-14	9.04159e-13	Maf
ENSMUSG00000031299	2329.37	0.00743843	0.0529988	0.140351	0.888383	0.93827	Pdha1
ENSMUSG00000000392	12.6443	0.947547	0.643906	1.47156	0.14114	0.269448	Fap
ENSMUSG00000030880	598.761	-0.180175	0.0922223	-1.9537	0.0507363	0.121339	Polr3e
ENSMUSG00000001576	487.707	-0.22463	0.105775	-2.12366	0.0336987	0.0872973	Ergic1
ENSMUSG00000021763	11.0056	0.721214	0.643262	1.12118	0.26221	0.425746	BC067074
ENSMUSG00000039166	144.363	-0.00454776	0.205856	-0.0220919	0.982375	0.989514	Akap7
ENSMUSG00000018548	415.404	-0.465404	0.113881	-4.08674	4.3747e-05	0.000262744	Trim37
ENSMUSG00000000711	1331.19	-0.371811	0.0681582	-5.45511	4.8942e-08	4.78739e-07	Rab5b
ENSMUSG00000055723	503.427	0.0593531	0.111795	0.530911	0.595481	0.740272	Rras2
ENSMUSG00000015668	767.17	-0.310614	0.0836106	-3.71501	0.000203194	0.00105327	Pdzd11
ENSMUSG00000028015	152.469	0.138037	0.18068	0.763988	0.444874	0.613059	Ctso
ENSMUSG00000041268	163.19	0.239036	0.167929	1.42343	0.154611	0.289011	Dmxl2
ENSMUSG00000020642	9.54273	0.56249	0.769734	0.730759	0.464926	0.631658	Rnf144a
ENSMUSG00000026546	57.896	0.491307	0.284573	1.72647	0.0842633	0.181105	Cfap45
ENSMUSG00000038042	147.47	0.432753	0.186163	2.32458	0.0200942	0.0571699	Ptpdc1
ENSMUSG00000025199	816.535	0.142221	0.0817022	1.74073	0.0817314	0.176936	Chuk
ENSMUSG00000061371	42.4473	-0.102989	0.365294	-0.281933	0.777995	0.868575	Zfp873
ENSMUSG00000115701	16.4595	0.489905	0.5412	0.90522	0.365349	0.536603	Vmn1r6
ENSMUSG00000067873	1030.02	0.0130855	0.0754519	0.173429	0.862314	0.921596	Htatsf1
ENSMUSG00000028649	4872.31	0.108793	0.0396076	2.74677	0.00601858	0.0208664	Macf1
ENSMUSG00000001017	3043.47	-0.165916	0.0449095	-3.69446	0.000220355	0.00113245	Chtop
ENSMUSG00000025358	752.306	0.258554	0.0911539	2.83646	0.00456169	0.0165145	Cdk2
ENSMUSG00000018559	1078.8	-0.339926	0.0713	-4.76755	1.8648e-06	1.43835e-05	Ctdnep1
ENSMUSG00000073968	136.687	-0.0495498	0.20835	-0.23782	0.812021	0.892059	Trim68
ENSMUSG00000028645	3079.89	0.421007	0.0463388	9.08541	1.0331e-19	3.44073e-18	Slc2a1
ENSMUSG00000033557	2004.46	-0.351611	0.0565554	-6.21711	5.06405e-10	6.4347e-09	Fam20b
ENSMUSG00000069895	534.137	0.233338	0.0995626	2.34363	0.0190972	0.0547572	Atxn1l
ENSMUSG00000040429	60.7682	-0.230207	0.282654	-0.814449	0.415388	0.58651	Mterf1a
ENSMUSG00000034573	4202.97	-0.0116904	0.0429155	-0.272405	0.785311	0.873117	Ptpn13
ENSMUSG00000026492	596.03	0.0414208	0.100329	0.412851	0.679716	0.804724	Tfb2m
ENSMUSG00000035351	143.102	-0.164047	0.194765	-0.842285	0.399628	0.570939	Nup37
ENSMUSG00000050199	1120.1	0.285407	0.0718445	3.97257	7.11027e-05	0.00040632	Lgr4
ENSMUSG00000032040	275.425	-0.416424	0.147736	-2.8187	0.00482192	0.0173243	Dcps
ENSMUSG00000015536	1010.43	-0.289302	0.0712838	-4.05846	4.93979e-05	0.000292684	Mocs2
ENSMUSG00000018921	611.276	-0.1746	0.098887	-1.76565	0.077455	0.169593	Pelp1
ENSMUSG00000049598	34.5983	0.846911	0.389712	2.17317	0.0297676	0.0787595	Vsig8
ENSMUSG00000042197	594.984	0.264003	0.100108	2.63717	0.00836	0.0275931	Zfp451
ENSMUSG00000035919	137.531	-0.160083	0.211184	-0.758026	0.448436	0.616174	Bbs9
ENSMUSG00000040213	101.969	-0.136733	0.223275	-0.612395	0.540276	0.695733	Kyat3
ENSMUSG00000018565	705.828	-0.103621	0.0927238	-1.11753	0.26377	0.427737	Elp5
ENSMUSG00000019837	490.086	-0.305869	0.108058	-2.83059	0.00464619	0.0167699	Gtf3c6
ENSMUSG00000001674	596.183	-0.266233	0.111002	-2.39846	0.0164644	0.048624	Ddx18
ENSMUSG00000030774	741.416	0.233457	0.0858593	2.71906	0.00654673	0.0224129	Pak1
ENSMUSG00000026941	68.1484	0.41827	0.267782	1.56198	0.118293	0.235202	Mamdc4
ENSMUSG00000035476	626.705	0.196669	0.0897587	2.19108	0.0284458	0.0759089	Tab3
ENSMUSG00000036908	124.982	0.108459	0.213371	0.508311	0.611235	0.752836	Unc93b1
ENSMUSG00000020901	107.224	0.581007	0.213563	2.72054	0.00651748	0.0223382	Pik3r5
ENSMUSG00000032411	503.574	-0.0330206	0.102824	-0.321138	0.748106	0.850648	Tfdp2
ENSMUSG00000025357	3248.74	0.538261	0.0591742	9.09621	9.35391e-20	3.13269e-18	Dgka
ENSMUSG00000031023	263.252	-0.104801	0.14081	-0.744276	0.45671	0.623456	Akip1
ENSMUSG00000029128	664.149	-0.21418	0.086494	-2.47624	0.0132774	0.0407968	Rab28
ENSMUSG00000032184	255.464	-0.45919	0.150073	-3.05979	0.00221495	0.00886473	Lysmd2
ENSMUSG00000042216	35.0973	0.394346	0.387062	1.01882	0.308289	0.477131	Sgsm1
ENSMUSG00000055430	13.7583	1.05281	0.602962	1.74606	0.080801	0.175343	Nap1l5
ENSMUSG00000029804	138.57	0.627684	0.191255	3.28192	0.00103103	0.0045101	Herc3
ENSMUSG00000026000	2324.9	-0.356399	0.0537447	-6.63133	3.32665e-11	4.83384e-10	Lancl1
ENSMUSG00000028461	233.173	-0.848061	0.196409	-4.31783	1.57572e-05	0.000104168	Ccdc107
ENSMUSG00000035745	21.0282	-0.144768	0.522348	-0.277148	0.781666	0.870623	Grin3b
ENSMUSG00000000934	230.207	-0.350993	0.147011	-2.38753	0.0169618	0.0497749	Top1mt
ENSMUSG00000046442	14.489	1.57214	0.642449	2.44711	0.0144008	0.0435138	Ppm1e
ENSMUSG00000025359	67.8696	0.379554	0.268888	1.41157	0.158077	0.2943	Pmel
ENSMUSG00000037263	85.788	-0.219569	0.230428	-0.952874	0.340654	0.511475	Aldh3b3
ENSMUSG00000026833	71.2289	0.355806	0.280231	1.26969	0.204196	0.355787	Olfm1
ENSMUSG00000044748	1323.1	0.177701	0.064078	2.77321	0.00555071	0.0194843	Defb1
ENSMUSG00000036504	461.322	-0.426288	0.114835	-3.71218	0.000205485	0.00106361	Phpt1
ENSMUSG00000036975	208.351	-0.243604	0.152315	-1.59934	0.109745	0.221724	Tmem177
ENSMUSG00000026596	2215.24	0.832918	0.0638441	13.0461	6.68593e-39	7.5292e-37	Abl2
ENSMUSG00000033294	542.822	-0.133964	0.0933807	-1.4346	0.151401	0.284309	Noc4l
ENSMUSG00000013858	3467.78	-0.0800827	0.0438368	-1.82684	0.067724	0.152574	Tmem259
ENSMUSG00000027531	395.166	-0.283804	0.11317	-2.50778	0.0121494	0.0378995	Impa1
ENSMUSG00000003528	994.857	-0.441522	0.080795	-5.46472	4.63629e-08	4.54498e-07	Slc25a1
ENSMUSG00000041642	56.0133	1.40514	0.306511	4.58429	4.55538e-06	3.26747e-05	Kif21b
ENSMUSG00000057981	18.6474	0.885348	0.501006	1.76714	0.0772044	0.169157	Vmn1r12
ENSMUSG00000030754	1625.95	0.132769	0.057709	2.30067	0.0214105	0.0602021	Copb1
ENSMUSG00000041241	746.73	-0.175282	0.0875637	-2.00177	0.0453099	0.110908	Mul1
ENSMUSG00000042997	205.773	-0.340083	0.152643	-2.22796	0.0258834	0.0703161	Nhlrc3
ENSMUSG00000001525	3842.39	-0.375146	0.0448951	-8.35607	6.4841e-17	1.68587e-15	Tubb5
ENSMUSG00000021660	9956.73	-0.320863	0.032036	-10.0157	1.30057e-23	5.85843e-22	Btf3
ENSMUSG00000027160	350.628	-0.383026	0.118241	-3.23935	0.00119801	0.00516037	Ccdc34
ENSMUSG00000003235	1178.77	-0.556903	0.0715672	-7.78154	7.16472e-15	1.535e-13	Eif2b5
ENSMUSG00000032477	465.121	-0.176055	0.106483	-1.65337	0.0982562	0.203936	Cdc25a
ENSMUSG00000027710	2865.76	-0.160338	0.0485975	-3.29931	0.000969231	0.0042615	Acad9
ENSMUSG00000069045	9.48093	1.53976	0.806523	1.90913	0.0562452	0.131597	Ddx3y
ENSMUSG00000048930	373.672	-0.327579	0.112585	-2.9096	0.00361889	0.0135533	Tada3
ENSMUSG00000022479	3609.85	0.529769	0.0456252	11.6113	3.6093e-31	2.52063e-29	Vdr
ENSMUSG00000056600	20.8317	1.0335	0.476941	2.16693	0.0302404	0.0797178	Olfr90
ENSMUSG00000048379	575.706	0.341015	0.0920995	3.70268	0.000213334	0.00110013	Socs4
ENSMUSG00000070990	11.6698	0.362581	0.618873	0.585873	0.557961	0.710674	Foxe1
ENSMUSG00000007646	49.8018	-0.0929631	0.325984	-0.285177	0.775508	0.866926	Rad51c
ENSMUSG00000019861	512.832	-0.0546288	0.0984683	-0.554786	0.579041	0.728065	Gopc
ENSMUSG00000075296	2447.13	-0.16651	0.0501547	-3.31993	0.000900416	0.00398714	Aldh3b2
ENSMUSG00000022876	19.8853	-0.327014	0.502418	-0.65088	0.515124	0.676483	Samsn1
ENSMUSG00000001138	348.994	-0.17069	0.119266	-1.43117	0.15238	0.285701	Cnnm3
ENSMUSG00000078348	1012.48	-0.401528	0.0775521	-5.17752	2.24854e-07	2.01865e-06	Sf3b5
ENSMUSG00000032842	219.56	0.346434	0.154217	2.2464	0.0246781	0.0675863	Abcc10
ENSMUSG00000006333	35714	-0.500444	0.0314723	-15.9011	6.22768e-57	2.60954e-54	Rps9
ENSMUSG00000094800	22.4042	-0.524584	0.471501	-1.11258	0.265888	0.429742	Gm9780
ENSMUSG00000020594	3168.36	0.0504823	0.0455351	1.10865	0.267583	0.431371	Pum2
ENSMUSG00000021840	1245.49	0.0931444	0.0685173	1.35943	0.174011	0.316828	Mapk1ip1l
ENSMUSG00000060288	251.04	-0.626974	0.150887	-4.15525	3.24939e-05	0.000200368	Ppih
ENSMUSG00000030353	473.534	-0.397807	0.10924	-3.64158	0.000270968	0.00136415	Tead4
ENSMUSG00000040681	9662.8	-0.470158	0.0352534	-13.3365	1.41913e-40	1.77568e-38	Hmgn1
ENSMUSG00000031754	1162.23	-0.312362	0.0704658	-4.43282	9.30072e-06	6.37673e-05	Nudt21
ENSMUSG00000042364	1232	-0.054351	0.0700554	-0.775828	0.437851	0.606721	Snx18
ENSMUSG00000043557	180.221	0.474306	0.170464	2.78244	0.00539524	0.0190201	Mdga1
ENSMUSG00000033991	624.405	0.203857	0.105687	1.92887	0.0537466	0.127054	Ttc37
ENSMUSG00000039242	706.022	-0.0109911	0.0909524	-0.120845	0.903814	0.948643	B3galnt2
ENSMUSG00000033739	143.968	-0.344314	0.193934	-1.77542	0.0758282	0.166558	Fkbpl
ENSMUSG00000071657	1453.22	-0.469143	0.0715831	-6.55383	5.60791e-11	7.8633e-10	Bscl2
ENSMUSG00000042244	358.9	1.14522	0.123978	9.2373	2.52807e-20	8.82768e-19	Pglyrp3
ENSMUSG00000028614	177.498	-0.325203	0.168251	-1.93284	0.0532558	0.126109	Ndc1
ENSMUSG00000058773	26.3905	2.49998	0.516888	4.83661	1.32074e-06	1.04561e-05	Hist1h1b
ENSMUSG00000029131	2322.6	0.018925	0.0491952	0.384693	0.700465	0.819264	Dnajb6
ENSMUSG00000061607	431.122	0.131727	0.109751	1.20023	0.230051	0.387297	Mdc1
ENSMUSG00000029504	306.487	-0.244246	0.134482	-1.8162	0.0693404	0.155202	Ddx51
ENSMUSG00000046598	468.854	0.204455	0.101031	2.02369	0.0430022	0.106606	Bdh1
ENSMUSG00000028577	964.005	0.404678	0.0812463	4.98088	6.32962e-07	5.31193e-06	Plaa
ENSMUSG00000036854	38.0756	0.34236	0.353567	0.968303	0.332893	0.502814	Hspb6
ENSMUSG00000021661	270.041	-0.0990168	0.135003	-0.733444	0.463288	0.630025	Ankra2
ENSMUSG00000040557	82.5968	-0.385762	0.242687	-1.58955	0.111937	0.225047	Mettl27
ENSMUSG00000024871	128.858	0.354959	0.1979	1.79363	0.0728726	0.161344	Doc2g
ENSMUSG00000051256	346.193	-0.439056	0.12496	-3.51358	0.000442114	0.002113	Jagn1
ENSMUSG00000020423	9339.25	0.331929	0.0342986	9.67764	3.75265e-22	1.50591e-20	Btg2
ENSMUSG00000036845	230.902	-0.118542	0.145399	-0.815286	0.414909	0.586155	Lin37
ENSMUSG00000064259	38.7097	-0.0462206	0.360796	-0.128107	0.898064	0.944729	Vmn1r13
ENSMUSG00000073418	61.1709	-0.559159	0.276487	-2.02237	0.0431382	0.106826	C4b
ENSMUSG00000049555	102.398	-0.146192	0.23466	-0.622997	0.533287	0.690086	Tmie
ENSMUSG00000044224	895.45	0.12229	0.0743747	1.64424	0.100126	0.206747	Dnajc21
ENSMUSG00000033712	682.287	-0.0845366	0.0912281	-0.926651	0.354108	0.525388	Ccar2
ENSMUSG00000037257	1021.39	-0.571203	0.0726925	-7.85779	3.90965e-15	8.61175e-14	Aagab
ENSMUSG00000072680	1435.15	-0.246069	0.0759037	-3.24186	0.00118752	0.00512252	Tmem254c
ENSMUSG00000024869	66.0163	0.889427	0.291397	3.05228	0.0022711	0.00906026	Nudt8
ENSMUSG00000031447	7462.65	-0.366939	0.0384399	-9.5458	1.35067e-21	5.13427e-20	Lamp1
ENSMUSG00000110949	229.015	-0.822909	0.165837	-4.96214	6.97193e-07	5.79429e-06	Nudt8
ENSMUSG00000044037	2122.42	0.347075	0.052198	6.6492	2.94689e-11	4.30983e-10	Als2cl
ENSMUSG00000027010	426.528	0.0676426	0.120088	0.563276	0.573247	0.72326	Slc25a12
ENSMUSG00000029135	7262.87	0.0683982	0.0334857	2.04261	0.041091	0.102759	Fosl2
ENSMUSG00000045410	272.373	-0.156719	0.132596	-1.18193	0.237232	0.395819	Akr1e1
ENSMUSG00000075232	2870.42	0.0509618	0.044973	1.13316	0.257145	0.419791	Amd1
ENSMUSG00000020257	1501.27	-0.125848	0.0688853	-1.82693	0.0677109	0.152574	Wdr82
ENSMUSG00000022400	1626.81	-0.443677	0.0589923	-7.52094	5.43828e-14	1.06202e-12	Rbx1
ENSMUSG00000028164	224.885	0.340661	0.149702	2.27559	0.0228704	0.063581	Manba
ENSMUSG00000036864	74.5778	-0.146658	0.265084	-0.553251	0.580091	0.728875	Proser3
ENSMUSG00000004626	1253.42	-0.120663	0.0661245	-1.82479	0.0680325	0.152978	Stxbp2
ENSMUSG00000030530	2275.8	0.222043	0.0544524	4.07775	4.54734e-05	0.000271935	Furin
ENSMUSG00000032030	637.945	0.00435355	0.0938354	0.0463956	0.962995	0.97882	Cul5
ENSMUSG00000031021	1127.34	-0.344583	0.0680809	-5.06138	4.16228e-07	3.59004e-06	Tmem9b
ENSMUSG00000038515	149.817	-0.214794	0.193826	-1.10818	0.267784	0.43153	Grtp1
ENSMUSG00000037251	94.925	0.0542415	0.231991	0.233808	0.815134	0.894027	Pomk
ENSMUSG00000056832	41.6854	0.311995	0.350919	0.889079	0.373961	0.545942	Ttc26
ENSMUSG00000030374	1806.42	-0.156448	0.0635176	-2.46307	0.0137751	0.0419825	Strn4
ENSMUSG00000022089	729.807	-0.312591	0.0861974	-3.62646	0.000287336	0.00143732	Bin3
ENSMUSG00000021133	2349.14	-0.292553	0.0579091	-5.05194	4.37337e-07	3.7613e-06	Susd6
ENSMUSG00000063317	868.692	0.190822	0.0882834	2.16147	0.0306588	0.080738	Usp31
ENSMUSG00000049504	324.087	0.354795	0.127341	2.78618	0.00533327	0.0188347	Proser1
ENSMUSG00000022229	176.625	0.0930432	0.197118	0.472018	0.636914	0.772981	Atp12a
ENSMUSG00000034825	286.084	0.191155	0.129958	1.4709	0.141318	0.269646	Nrip3
ENSMUSG00000016028	2527.34	0.0788686	0.049468	1.59434	0.110861	0.223307	Celsr1
ENSMUSG00000101972	25.3652	2.09515	0.49584	4.22545	2.38464e-05	0.000150812	Hist1h3i
ENSMUSG00000020196	777.97	0.0042381	0.0791443	0.0535491	0.957294	0.97532	Cabin1
ENSMUSG00000020098	31.8124	0.0581351	0.402231	0.144532	0.885081	0.93636	Pcbd1
ENSMUSG00000051517	70.1208	0.26047	0.287181	0.906991	0.364412	0.535516	Arhgef39
ENSMUSG00000072674	85.623	-0.378505	0.26211	-1.44407	0.14872	0.280414	Plac9b
ENSMUSG00000031594	11.0953	0.908171	0.65474	1.38707	0.16542	0.304572	Fgl1
ENSMUSG00000020641	19.6825	0.693062	0.516307	1.34235	0.179484	0.32427	Rsad2
ENSMUSG00000072676	234.692	0.208958	0.335151	0.623475	0.532972	0.6898	Tmem254a
ENSMUSG00000029918	418.967	-0.456943	0.121318	-3.7665	0.000165555	0.000874769	Mrps33
ENSMUSG00000032109	304.714	-0.1914	0.137615	-1.39084	0.164273	0.303023	Nlrx1
ENSMUSG00000061755	517.292	0.40669	0.105525	3.85397	0.000116219	0.000633211	Bod1l
ENSMUSG00000020392	516.919	-0.313676	0.0999723	-3.13763	0.00170322	0.00704653	Cdkn2aipnl
ENSMUSG00000021867	1198.93	-0.0772264	0.0834257	-0.925691	0.354607	0.525782	Tmem254b
ENSMUSG00000078262	12.5753	-0.356705	0.607738	-0.58694	0.557244	0.710114	Krtap4-9
ENSMUSG00000035984	10.3908	0.238584	0.693447	0.344056	0.730804	0.838799	Nme5
ENSMUSG00000013846	121.239	0.989464	0.20788	4.75979	1.93798e-06	1.49033e-05	St3gal1
ENSMUSG00000028331	68.386	-0.744918	0.275684	-2.70207	0.00689083	0.0234041	Trmo
ENSMUSG00000041660	3861.79	-0.196637	0.0415609	-4.73129	2.231e-06	1.69971e-05	Bbox1
ENSMUSG00000023992	10.2683	0.255646	0.700503	0.364947	0.715151	0.82902	Trem2
ENSMUSG00000034595	1225.53	0.279821	0.0723376	3.86826	0.000109615	0.000601416	Ppp1r18
ENSMUSG00000020390	3046.91	-0.0813295	0.0444641	-1.82911	0.0673838	0.152088	Ube2b
ENSMUSG00000028271	652.195	-0.0103194	0.0953931	-0.108178	0.913855	0.954154	Gtf2b
ENSMUSG00000032280	3925.77	-0.0163202	0.0415254	-0.393017	0.694307	0.815339	Tle3
ENSMUSG00000026450	6275.15	-0.199943	0.0385187	-5.19079	2.09405e-07	1.88841e-06	Chit1
ENSMUSG00000026737	323.391	0.0895234	0.123388	0.725543	0.468119	0.634489	Pip4k2a
ENSMUSG00000038025	806.871	0.00538083	0.0857337	0.0627621	0.949956	0.971579	Phf2
ENSMUSG00000052369	347.987	-0.538352	0.126476	-4.25656	2.07594e-05	0.000133396	Tmem106c
ENSMUSG00000046474	20.8883	0.715444	0.554709	1.28976	0.197132	0.346733	Krtap4-16
ENSMUSG00000069717	25.5051	-0.553413	0.442773	-1.24988	0.211344	0.36454	Gm11568
ENSMUSG00000072675	25.782	-1.17245	0.465983	-2.51608	0.011867	0.0371859	Duxbl2
ENSMUSG00000003352	970.69	-0.217454	0.0764528	-2.84429	0.0044511	0.0161955	Cacnb3
ENSMUSG00000090225	35.0324	-0.304748	0.366652	-0.831165	0.405881	0.577385	Gm11559
ENSMUSG00000070335	34.6706	0.439697	0.375559	1.17078	0.241687	0.40106	Krtap9-1
ENSMUSG00000036087	2203.02	-0.0242946	0.051124	-0.47521	0.634638	0.771122	Slain2
ENSMUSG00000044155	928.229	-0.12099	0.074923	-1.61486	0.10634	0.216519	Lsm8
ENSMUSG00000039233	547.551	0.356672	0.0974607	3.65965	0.000252557	0.00128113	Tbce
ENSMUSG00000068011	40.7436	-0.564131	0.363542	-1.55176	0.120719	0.238765	Mkrn2os
ENSMUSG00000059845	19.2568	0.165977	0.51512	0.322211	0.747293	0.84997	Gm11567
ENSMUSG00000010342	33.488	1.7103	0.436884	3.91476	9.04939e-05	0.000504804	Tex14
ENSMUSG00000028795	347.948	-0.326727	0.126713	-2.57849	0.00992339	0.0319513	Ccdc28b
ENSMUSG00000005804	222.021	-0.343122	0.152072	-2.25631	0.0240513	0.066222	Bloc1s6
ENSMUSG00000024122	1225.11	0.191639	0.0728913	2.62911	0.00856078	0.0281475	Pdpk1
ENSMUSG00000032402	400.993	0.301658	0.114809	2.62747	0.00860223	0.0282705	Smad3
ENSMUSG00000026775	1219.23	0.0896872	0.0651548	1.37652	0.168659	0.309209	Yme1l1
ENSMUSG00000059791	287.36	-0.517081	0.140121	-3.69023	0.000224048	0.00115077	Nrm
ENSMUSG00000015994	1549.68	-0.58024	0.0679248	-8.54239	1.31472e-17	3.60558e-16	Fnta
ENSMUSG00000027827	11.8688	1.86463	0.680574	2.73979	0.00614783	0.0212287	Kcnab1
ENSMUSG00000033565	914.99	0.290181	0.0753811	3.84951	0.000118354	0.00064387	Rbfox2
ENSMUSG00000019082	423.207	-0.0794975	0.106358	-0.747449	0.454792	0.621639	Slc25a22
ENSMUSG00000044477	1332.67	-0.279846	0.0687946	-4.06785	4.74492e-05	0.000282625	Zfand3
ENSMUSG00000034209	288.957	-0.669675	0.131477	-5.09348	3.51553e-07	3.06152e-06	Rasl10a
ENSMUSG00000002020	14.9453	0.307543	0.565515	0.543829	0.586559	0.733678	Ltbp2
ENSMUSG00000025745	3104.61	-0.122701	0.0495794	-2.47483	0.01333	0.0409095	Hadha
ENSMUSG00000038949	1426.42	0.0989055	0.0735792	1.3442	0.178882	0.323442	Cnst
ENSMUSG00000047428	721.571	-0.133074	0.0834073	-1.59547	0.110607	0.222897	Dlk2
ENSMUSG00000031422	4468.57	0.268053	0.0413502	6.48251	9.02079e-11	1.24074e-09	Morf4l2
ENSMUSG00000034201	2437.08	-0.362747	0.0490104	-7.40143	1.34721e-13	2.51284e-12	Gas2l1
ENSMUSG00000028797	2187.87	-0.388592	0.0542523	-7.16268	7.91175e-13	1.36546e-11	Tmem234
ENSMUSG00000029613	643.901	0.0102454	0.0894148	0.114583	0.908775	0.951442	Eif2ak1
ENSMUSG00000026288	129.185	0.541761	0.189356	2.86108	0.00422206	0.015462	Inpp5d
ENSMUSG00000037148	1039.87	-0.304705	0.0712966	-4.27377	1.92195e-05	0.000124927	Arhgap10
ENSMUSG00000038481	942.198	-0.0496496	0.0812029	-0.611426	0.540918	0.696422	Cdk19
ENSMUSG00000071866	17476	-0.440102	0.038571	-11.4102	3.71965e-30	2.41082e-28	Ppia
ENSMUSG00000060216	285.082	0.0405501	0.129464	0.313215	0.754117	0.854335	Arrb2
ENSMUSG00000074971	60.0223	0.0150059	0.301857	0.0497119	0.960352	0.977497	Fibin
ENSMUSG00000022560	114.778	-0.230597	0.199279	-1.15716	0.247209	0.407745	Slc52a2
ENSMUSG00000028927	23.7331	-0.0258135	0.455589	-0.0566597	0.954816	0.973923	Padi2
ENSMUSG00000029610	381.991	-0.360693	0.120881	-2.98387	0.00284624	0.0110098	Aimp2
ENSMUSG00000032187	2586.22	-0.266272	0.0476607	-5.58682	2.3127e-08	2.38252e-07	Smarca4
ENSMUSG00000047501	11333.9	0.739262	0.04772	15.4917	3.94863e-54	1.22666e-51	Cldn4
ENSMUSG00000040260	34.3407	0.480026	0.415949	1.15405	0.248479	0.409332	Daam2
ENSMUSG00000070473	105.418	-0.785481	0.275608	-2.85	0.00437195	0.0159332	Cldn3
ENSMUSG00000039067	2252.07	-0.214105	0.0521427	-4.10613	4.02346e-05	0.000243271	Psmd7
ENSMUSG00000055639	218.225	0.391237	0.163943	2.38642	0.0170131	0.0498929	Dach1
ENSMUSG00000030751	1953.52	-0.209376	0.0553152	-3.78514	0.000153623	0.000818205	Psma1
ENSMUSG00000029607	12.8807	1.3025	0.654534	1.98996	0.0465948	0.113253	Ankrd61
ENSMUSG00000045690	57.639	-0.203642	0.279468	-0.728675	0.4662	0.632768	Wdr89
ENSMUSG00000030330	828.482	-0.519054	0.0991021	-5.23757	1.62706e-07	1.49268e-06	Ing4
ENSMUSG00000001415	1604.91	-0.00164833	0.0623361	-0.0264426	0.978904	0.98762	Smg5
ENSMUSG00000045268	57.3527	0.0791002	0.319963	0.247217	0.804741	0.887002	Zfp691
ENSMUSG00000078252	51.7069	1.10052	0.317386	3.46744	0.000525434	0.00246736	Krtap17-1
ENSMUSG00000005803	105.418	1.12796	0.241245	4.6756	2.93096e-06	2.18765e-05	Sqor
ENSMUSG00000028751	14.6516	-0.495813	0.618771	-0.801286	0.422966	0.592659	Pla2g2e
ENSMUSG00000028133	14.8883	-0.637323	0.589372	-1.08136	0.279537	0.44545	Rwdd3
ENSMUSG00000037235	2659.35	-0.367845	0.0577223	-6.37267	1.85764e-10	2.46655e-09	Mxd4
ENSMUSG00000000216	143.182	0.772856	0.188366	4.10296	4.07904e-05	0.000246218	Scnn1g
ENSMUSG00000030494	97.657	0.216513	0.252696	0.856809	0.39155	0.563765	Rhpn2
ENSMUSG00000018567	3983.96	-0.425969	0.0423643	-10.0549	8.74122e-24	3.97726e-22	Gabarap
ENSMUSG00000020580	1439.12	0.576166	0.0652212	8.83404	1.00966e-18	3.08863e-17	Rock2
ENSMUSG00000019791	220.718	-0.506682	0.155081	-3.26721	0.00108614	0.00472137	Hint3
ENSMUSG00000020097	2847.78	0.155768	0.0467961	3.32866	0.000872645	0.00387942	Sgpl1
ENSMUSG00000043088	451.427	-0.258291	0.116485	-2.21737	0.0265977	0.0718497	Il17re
ENSMUSG00000033276	9.27665	0.0920732	0.774778	0.118838	0.905404	0.949704	Stk36
ENSMUSG00000048707	745.829	-0.0365226	0.0845589	-0.431919	0.6658	0.794305	Tprn
ENSMUSG00000044783	1608.14	0.0998431	0.0621146	1.6074	0.107967	0.219095	Hjurp
ENSMUSG00000048920	249.182	-0.286892	0.141528	-2.0271	0.042652	0.105869	Fkrp
ENSMUSG00000035829	24.6397	-0.0295174	0.460263	-0.0641315	0.948866	0.971125	Ppp1r26
ENSMUSG00000035186	16.9421	0.611055	0.56822	1.07538	0.282203	0.448825	Ubd
ENSMUSG00000029505	1548.85	0.437428	0.0602692	7.2579	3.93135e-13	7.00644e-12	Ep400
ENSMUSG00000072770	100.478	0.311351	0.233262	1.33477	0.181953	0.327483	Acrbp
ENSMUSG00000029419	25.0036	0.0418784	0.471153	0.0888848	0.929173	0.961678	Gm996
ENSMUSG00000001833	1884.47	0.122847	0.058008	2.11776	0.0341956	0.0883858	2021-09-07
ENSMUSG00000044080	252.928	-0.269343	0.146545	-1.83795	0.0660691	0.149683	S100a1
ENSMUSG00000040907	18.9242	1.18153	0.55326	2.13558	0.0327138	0.0851789	Atp1a3
ENSMUSG00000039195	629.876	-0.412282	0.0978801	-4.21212	2.52987e-05	0.000159104	1110008P14Rik
ENSMUSG00000039697	88.8663	0.131367	0.227334	0.577857	0.563361	0.715287	Ncoa7
ENSMUSG00000079429	136.247	0.656339	0.203467	3.22577	0.00125634	0.00538158	Mroh2a
ENSMUSG00000038936	223.35	-0.177245	0.154454	-1.14755	0.251153	0.412319	Sccpdh
ENSMUSG00000030493	88.9459	-0.603236	0.240877	-2.50433	0.0122682	0.0381777	Faap24
ENSMUSG00000030978	1252.65	0.043816	0.066876	0.655183	0.51235	0.674125	Rrm1
ENSMUSG00000071716	35.4686	0.643806	0.420213	1.53209	0.125499	0.245921	Apol7e
ENSMUSG00000085793	156.55	-0.29713	0.204663	-1.4518	0.146558	0.277296	Lin52
ENSMUSG00000040795	86.6848	-0.0236052	0.245523	-0.0961424	0.923407	0.958905	Iqcc
ENSMUSG00000024921	1283.01	0.278777	0.0662266	4.20944	2.56004e-05	0.000160734	Smarca2
ENSMUSG00000026825	20.9236	-0.33554	0.5375	-0.624259	0.532457	0.68931	Dnm1
ENSMUSG00000001521	264.906	0.23887	0.147769	1.61651	0.105985	0.215973	Tulp3
ENSMUSG00000000441	2296.65	-0.282075	0.0519041	-5.43455	5.49363e-08	5.35339e-07	Raf1
ENSMUSG00000035592	37.6568	1.48007	0.451953	3.27484	0.00105723	0.00460576	Krt33a
ENSMUSG00000029307	8.50295	2.29196	0.807772	2.83739	0.00454843	0.016483	Dmp1
ENSMUSG00000067567	183.685	-0.289026	0.160722	-1.7983	0.0721291	0.160052	Hdac8
ENSMUSG00000034263	282.757	-0.12556	0.14345	-0.875288	0.381417	0.553548	Ints14
ENSMUSG00000078552	12.4485	0.222645	0.607414	0.366545	0.713959	0.828548	Dcdc2b
ENSMUSG00000042312	552.851	-0.564377	0.104878	-5.38129	7.39524e-08	7.08386e-07	S100a13
ENSMUSG00000031959	239.985	0.354861	0.14758	2.40453	0.0161932	0.047949	Wdr59
ENSMUSG00000035873	954.921	0.392535	0.0813824	4.82334	1.41174e-06	1.11467e-05	Pawr
ENSMUSG00000038346	946.438	0.053514	0.0737602	0.725513	0.468137	0.634489	Zfp384
ENSMUSG00000021171	3055.2	0.260436	0.0496693	5.2434	1.5764e-07	1.44814e-06	Esyt2
ENSMUSG00000025757	856.104	0.285966	0.0880732	3.24691	0.00116665	0.00504092	Hspa4l
ENSMUSG00000057723	14.3733	3.80461	0.780798	4.87272	1.10074e-06	8.83043e-06	Krt33b
ENSMUSG00000026896	353.365	0.407618	0.12481	3.26591	0.00109114	0.0047408	Ifih1
ENSMUSG00000026831	16.0006	-0.223284	0.531789	-0.419874	0.674578	0.800431	1700007K13Rik
ENSMUSG00000021054	6402.68	-0.151857	0.0356991	-4.2538	2.10169e-05	0.000134589	Sgpp1
ENSMUSG00000046447	210.638	0.117742	0.155563	0.756873	0.449126	0.616607	Camk2n1
ENSMUSG00000043485	21.3959	0.495848	0.52144	0.950921	0.341644	0.512552	Krt34
ENSMUSG00000031860	50.9822	0.340822	0.328865	1.03636	0.300035	0.468338	Pbx4
ENSMUSG00000015461	1277.27	-0.433324	0.0654633	-6.61934	3.6081e-11	5.19671e-10	Atf6b
ENSMUSG00000087230	36.0877	0.969737	0.437953	2.21425	0.0268116	0.072326	Mroh3
ENSMUSG00000000861	625.859	0.309285	0.0875325	3.53338	0.000410286	0.00198032	Bcl11a
ENSMUSG00000041126	1109.87	-0.63782	0.077155	-8.26673	1.37679e-16	3.44063e-15	H2afv
ENSMUSG00000048981	32.1755	3.54195	0.511313	6.92717	4.2935e-12	6.82189e-11	Krt31
ENSMUSG00000046095	183.028	0.0662164	0.163434	0.405156	0.685363	0.808966	Krt32
ENSMUSG00000021400	658.269	-0.0994725	0.089036	-1.11722	0.263902	0.427799	Wrnip1
ENSMUSG00000022019	781.349	0.0357668	0.0796204	0.449217	0.653275	0.785121	Tdrd3
ENSMUSG00000031309	1266.19	0.180805	0.0835709	2.16349	0.0305035	0.0803526	Rps6ka3
ENSMUSG00000022272	1776.03	0.627306	0.0708803	8.85022	8.73464e-19	2.68568e-17	Myo10
ENSMUSG00000048013	181.926	3.49745	0.426226	8.20563	2.29379e-16	5.6384e-15	Krt35
ENSMUSG00000049561	17.1196	1.43662	0.532312	2.69883	0.00695832	0.0235978	Olfr95
ENSMUSG00000020916	14.0248	3.29982	0.831751	3.96732	7.26843e-05	0.000414177	Krt36
ENSMUSG00000035818	9.12412	0.878576	0.718439	1.2229	0.221369	0.376463	Plekhs1
ENSMUSG00000055296	1175.7	0.49542	0.0671993	7.37239	1.67591e-13	3.09708e-12	Tmem245
ENSMUSG00000049556	143.667	0.674602	0.198738	3.39443	0.000687705	0.00313064	Lingo1
ENSMUSG00000004098	11.2895	-2.05017	0.74522	-2.75109	0.00593969	0.0206286	Col5a3
ENSMUSG00000030873	32.5089	0.432514	0.445175	0.97156	0.33127	0.501413	Scnn1b
ENSMUSG00000051154	833.911	-0.167505	0.0823954	-2.03295	0.042058	0.104707	Commd3
ENSMUSG00000042306	20351.4	-0.283789	0.0269714	-10.5219	6.85027e-26	3.49655e-24	S100a14
ENSMUSG00000020124	1186.62	0.13771	0.066311	2.07672	0.037827	0.0960495	Usp15
ENSMUSG00000026544	211.735	0.891859	0.15835	5.63221	1.77917e-08	1.85946e-07	Dusp23
ENSMUSG00000029321	231.465	-0.147118	0.153451	-0.958729	0.337695	0.508023	Slc10a6
ENSMUSG00000054146	68597.5	-0.316986	0.0255532	-12.405	2.45648e-35	2.16965e-33	Krt15
ENSMUSG00000007867	328.924	-0.240256	0.122119	-1.96739	0.0491382	0.118223	Ift43
ENSMUSG00000037816	76.585	-0.479914	0.263783	-1.81935	0.0688582	0.154429	Fbxw17
ENSMUSG00000029134	127.339	-0.105054	0.221086	-0.47517	0.634666	0.771122	Plb1
ENSMUSG00000046207	53.8807	1.13677	0.334838	3.395	0.000686295	0.0031258	Pik3r6
ENSMUSG00000020988	242.891	0.38101	0.151155	2.52066	0.0117136	0.036782	L2hgdh
ENSMUSG00000020056	382.538	-0.513837	0.112342	-4.57388	4.78775e-06	3.4246e-05	Washc3
ENSMUSG00000079109	121.925	0.161785	0.219498	0.737069	0.461081	0.627568	Pms2
ENSMUSG00000074457	9017.67	-0.438936	0.0327147	-13.4171	4.80272e-41	6.27068e-39	S100a16
ENSMUSG00000034951	336.407	-0.10744	0.121665	-0.883078	0.377194	0.549239	Cog7
ENSMUSG00000000439	726.651	-0.138584	0.0913529	-1.51702	0.129261	0.251244	Mkrn2
ENSMUSG00000038323	75.2959	-0.231604	0.251732	-0.920044	0.35755	0.529144	1700066M21Rik
ENSMUSG00000079426	2814.7	-0.466931	0.0479247	-9.74301	1.9762e-22	8.07417e-21	Arpc4
ENSMUSG00000023068	1100.37	0.0152432	0.0690607	0.220722	0.825309	0.899891	Nus1
ENSMUSG00000028332	11.2129	0.417134	0.663846	0.62836	0.529768	0.687409	Hemgn
ENSMUSG00000042195	163.625	0.0568484	0.189329	0.300263	0.763977	0.860602	Slc35f2
ENSMUSG00000032666	1291.31	-0.297235	0.0657407	-4.52132	6.14554e-06	4.33217e-05	1700025G04Rik
ENSMUSG00000030671	47.1073	0.339573	0.331961	1.02293	0.306341	0.474931	Pde3b
ENSMUSG00000038902	566.405	0.183357	0.10233	1.79181	0.0731633	0.161868	Pogz
ENSMUSG00000029161	48.4208	0.879191	0.326781	2.69046	0.00713542	0.0241076	Cgref1
ENSMUSG00000032425	292.741	-0.00155082	0.132281	-0.0117237	0.990646	0.994454	Zfp949
ENSMUSG00000022685	539.003	0.114729	0.0998583	1.14891	0.250592	0.411667	Parn
ENSMUSG00000035772	217.098	-0.472364	0.157026	-3.00819	0.0026281	0.0102696	Mrps2
ENSMUSG00000054894	139.753	-0.504927	0.191973	-2.63019	0.00853366	0.0280737	Atp5s
ENSMUSG00000032952	261.618	0.181141	0.148034	1.22365	0.221085	0.376193	Ap4b1
ENSMUSG00000044006	43.5453	0.351788	0.328854	1.06974	0.284738	0.451581	Cilp2
ENSMUSG00000079164	39.8376	0.197781	0.364064	0.543259	0.586952	0.734015	Tlr5
ENSMUSG00000030276	86.5346	0.495453	0.253158	1.95709	0.0503364	0.120542	Ttll3
ENSMUSG00000019943	1925.69	0.220715	0.0549484	4.01677	5.90008e-05	0.000344372	Atp2b1
ENSMUSG00000066595	1039.52	0.550671	0.0876541	6.28232	3.33565e-10	4.33948e-09	Flvcr1
ENSMUSG00000050335	21827	-0.455715	0.0291713	-15.6221	5.15163e-55	1.89433e-52	Lgals3
ENSMUSG00000019359	2866.86	0.0692831	0.0481941	1.43758	0.150552	0.283098	Gdpd2
ENSMUSG00000038872	66.6601	1.66684	0.288383	5.77994	7.47272e-09	8.23004e-08	Zfhx3
ENSMUSG00000037416	692.84	0.0508377	0.0893121	0.569214	0.569211	0.719975	Dmxl1
ENSMUSG00000041762	347.602	0.51027	0.123623	4.12765	3.66497e-05	0.00022347	Gpr155
ENSMUSG00000040532	730.511	-0.286087	0.085564	-3.34354	0.000827167	0.00370467	Abhd11
ENSMUSG00000061244	1479.64	0.23701	0.064021	3.70207	0.000213851	0.00110248	Exoc5
ENSMUSG00000074155	3544.96	-0.448215	0.0486619	-9.2108	3.23706e-20	1.11949e-18	Klk5
ENSMUSG00000025880	725.938	0.437205	0.0855809	5.10867	3.24437e-07	2.84462e-06	Smad7
ENSMUSG00000043165	231634	-0.950702	0.06461	-14.7145	5.20545e-49	1.20246e-46	Lor
ENSMUSG00000042082	134.976	-0.386041	0.203091	-1.90083	0.0573247	0.133567	Arsb
ENSMUSG00000028514	2095.61	0.334561	0.0561776	5.9554	2.5943e-09	3.02551e-08	Usp24
ENSMUSG00000047654	33.1553	-0.369452	0.415501	-0.889172	0.373911	0.545914	Tssk6
ENSMUSG00000048967	11.394	-0.171753	0.67393	-0.254853	0.798837	0.883033	Yjefn3
ENSMUSG00000048668	338.862	0.118563	0.119392	0.993055	0.320683	0.490357	Rhno1
ENSMUSG00000056270	1062.25	0.0408014	0.0800078	0.509968	0.610074	0.752223	Prr9
ENSMUSG00000036199	1140.56	-0.543962	0.0762893	-7.13025	1.00186e-12	1.70297e-11	Ndufa13
ENSMUSG00000115644	17.5236	0.516789	0.574469	0.899594	0.368336	0.539831	Vmn1r17
ENSMUSG00000031731	1246.71	0.31742	0.0678724	4.67672	2.915e-06	2.17781e-05	Ap1g1
ENSMUSG00000004591	1144.88	0.472786	0.0713426	6.62699	3.42612e-11	4.95837e-10	Pkn2
ENSMUSG00000024472	539.221	-0.0459727	0.104831	-0.43854	0.660995	0.790824	Dcp2
ENSMUSG00000091382	46.958	1.20234	0.323626	3.71522	0.000203028	0.00105271	Vmn1r18
ENSMUSG00000002033	210.763	-0.369621	0.153398	-2.40955	0.0159721	0.0473642	Cd3g
ENSMUSG00000018736	4928.74	-0.213691	0.0444356	-4.80902	1.51675e-06	1.18976e-05	Ndel1
ENSMUSG00000068246	22.8921	0.945121	0.487309	1.93947	0.0524441	0.12458	Apol9b
ENSMUSG00000045302	933.298	0.0668931	0.0759687	0.880535	0.378569	0.550841	Preb
ENSMUSG00000028644	39.1864	0.709994	0.379997	1.86842	0.0617034	0.141573	Ermap
ENSMUSG00000056692	3748.4	-0.310034	0.0437826	-7.08122	1.42893e-12	2.39279e-11	D17Wsu92e
ENSMUSG00000031066	33.7635	0.176525	0.374011	0.471977	0.636943	0.772981	Usp11
ENSMUSG00000062121	11.1014	1.01065	0.644844	1.56728	0.11705	0.233143	Olfr149
ENSMUSG00000027706	4863.72	-0.0739968	0.0398518	-1.8568	0.0633396	0.144627	Sec62
ENSMUSG00000070509	878.517	0.324139	0.0805877	4.02219	5.76606e-05	0.000337205	Rgma
ENSMUSG00000001225	24.8355	1.15554	0.464058	2.49006	0.012772	0.0394885	Slc26a3
ENSMUSG00000036291	365.034	0.196927	0.114021	1.72712	0.0841467	0.180929	Ap5m1
ENSMUSG00000031093	218.289	0.018015	0.165067	0.109137	0.913094	0.953691	Dock11
ENSMUSG00000064246	145.205	-0.170751	0.200964	-0.849659	0.395515	0.567026	Chil1
ENSMUSG00000041423	42.5736	0.969219	0.426446	2.27278	0.0230392	0.0639531	Paqr6
ENSMUSG00000042348	407.989	0.0152478	0.111123	0.137215	0.890861	0.940061	Arl15
ENSMUSG00000014980	119.481	-0.249693	0.198148	-1.26013	0.207621	0.359946	Tsen15
ENSMUSG00000040363	1070.01	0.211388	0.0719089	2.93967	0.00328566	0.0124634	Bcor
ENSMUSG00000031592	948.333	0.17502	0.0745775	2.34682	0.0189344	0.0543601	Pcm1
ENSMUSG00000015087	1687.96	-0.30306	0.0588457	-5.15008	2.60372e-07	2.3133e-06	Rabl6
ENSMUSG00000041161	201.854	-0.0793072	0.159082	-0.498531	0.61811	0.758142	Otud3
ENSMUSG00000021892	218.623	-0.314399	0.144627	-2.17386	0.0297158	0.0786518	Sh3bp5
ENSMUSG00000031837	14.2216	1.68839	0.602491	2.80235	0.00507325	0.0180723	Necab2
ENSMUSG00000028599	182.481	-0.0136992	0.165921	-0.0825642	0.934198	0.963833	Tnfrsf1b
ENSMUSG00000032555	859.218	0.0596875	0.0824356	0.724049	0.469035	0.635372	Topbp1
ENSMUSG00000025077	160.056	0.260176	0.178707	1.45588	0.145425	0.275702	Dclre1a
ENSMUSG00000024030	479.695	0.332742	0.105502	3.1539	0.00161106	0.0067056	Abcg1
ENSMUSG00000059498	30.8639	0.137426	0.448249	0.306584	0.75916	0.857628	Fcgr3
ENSMUSG00000105053	10.5795	-0.471332	2.19572	-0.214659	0.830033	0.902077	Gm43064
ENSMUSG00000044165	72.8498	-0.542287	0.255622	-2.12144	0.0338847	0.0877079	Bcl2l15
ENSMUSG00000038393	8846.25	-0.155515	0.0325828	-4.77292	1.81571e-06	1.40289e-05	Txnip
ENSMUSG00000007279	134.089	0.354607	0.192158	1.84539	0.0649802	0.147792	Scube2
ENSMUSG00000036292	594.567	0.293044	0.0919391	3.18737	0.00143571	0.00605398	Gramd1c
ENSMUSG00000040296	146.787	0.450785	0.206508	2.18289	0.0290438	0.0771505	Ddx58
ENSMUSG00000020253	118.012	-0.332223	0.213997	-1.55247	0.12055	0.238506	Ppm1m
ENSMUSG00000026923	4429.33	0.0764742	0.039678	1.92737	0.0539337	0.127379	Notch1
ENSMUSG00000026436	1506.76	0.244953	0.0622422	3.93549	8.30265e-05	0.000467345	Elk4
ENSMUSG00000046490	610.549	0.204998	0.103054	1.98923	0.0466759	0.113435	Rnf222
ENSMUSG00000029313	3529.2	0.0104505	0.0447471	0.233546	0.815337	0.894142	Aff1
ENSMUSG00000021893	969.908	-0.0600114	0.0773813	-0.775529	0.438027	0.606858	Capn7
ENSMUSG00000039782	3842.38	0.484099	0.0508191	9.52592	1.63586e-21	6.19223e-20	Cpeb2
ENSMUSG00000047180	462.375	-0.0867145	0.108993	-0.7956	0.426265	0.595706	Neurl3
ENSMUSG00000029304	14.3478	0.246144	0.560605	0.439068	0.660612	0.790471	Spp1
ENSMUSG00000033629	1119.86	0.0834519	0.0703156	1.18682	0.235299	0.393709	Hacd3
ENSMUSG00000074361	33.6525	1.40688	0.401061	3.50789	0.00045167	0.00215239	C5ar2
ENSMUSG00000115253	24.4687	0.881236	0.443171	1.98848	0.0467587	0.113605	Vmn1r20
ENSMUSG00000026435	79.9904	0.170121	0.276066	0.616233	0.537741	0.693624	Slc45a3
ENSMUSG00000043822	559.648	0.137607	0.0968781	1.42041	0.155487	0.290227	Adamtsl5
ENSMUSG00000024672	15.9903	-0.673788	0.573727	-1.17441	0.240233	0.399346	Ms4a7
ENSMUSG00000022247	808.577	0.131235	0.0827698	1.58555	0.112842	0.226597	Brix1
ENSMUSG00000028125	65.813	0.883463	0.307001	2.87772	0.00400564	0.0147927	Abca4
ENSMUSG00000026864	14268.1	0.254117	0.0315664	8.05024	8.26296e-16	1.93442e-14	Hspa5
ENSMUSG00000021884	132.555	0.0192111	0.191869	0.100126	0.920244	0.957607	Hacl1
ENSMUSG00000059149	244.653	0.554224	0.181787	3.04875	0.00229796	0.0091545	Mfsd4a
ENSMUSG00000022335	74.25	0.083102	0.295818	0.280922	0.77877	0.86917	Zfat
ENSMUSG00000029798	98.8996	0.44325	0.223312	1.98489	0.0471569	0.11445	Herc6
ENSMUSG00000026939	193.244	-0.651118	0.156945	-4.14869	3.34378e-05	0.000205485	Tmem141
ENSMUSG00000030057	8472.9	-0.165443	0.0321768	-5.14167	2.72308e-07	2.41459e-06	Cnbp
ENSMUSG00000029368	74.1229	0.40929	0.307462	1.33119	0.183128	0.328855	Alb
ENSMUSG00000027200	93.9746	0.0840127	0.225645	0.372322	0.709653	0.82579	Sema6d
ENSMUSG00000037070	802.676	-0.0652279	0.0961078	-0.678695	0.497331	0.661371	Rbmxl1
ENSMUSG00000068893	9045.21	-0.499059	0.204526	-2.44008	0.0146841	0.0441994	Sprr2a2
ENSMUSG00000012117	638.564	-0.44873	0.0987137	-4.54577	5.47355e-06	3.87972e-05	Dhdds
ENSMUSG00000037826	99.3504	0.565351	0.220591	2.56289	0.0103806	0.0331684	Ppm1k
ENSMUSG00000046879	166.242	0.564025	0.190303	2.96383	0.00303833	0.0116478	Irgm1
ENSMUSG00000078664	248.512	-0.525107	0.329909	-1.59167	0.111458	0.22426	Sprr2a1
ENSMUSG00000019087	2600.24	-0.200461	0.0494616	-4.05286	5.05944e-05	0.000299114	Atp6ap1
ENSMUSG00000031684	309	-0.168667	0.133055	-1.26765	0.204924	0.356538	Slc10a7
ENSMUSG00000045639	401.381	0.197045	0.11705	1.68342	0.092293	0.194132	Zfp629
ENSMUSG00000007908	19.4173	-0.72294	0.549068	-1.31667	0.18795	0.334997	Hmgcll1
ENSMUSG00000079014	432.169	-0.310632	0.125946	-2.4664	0.0136481	0.041694	Serpina3i
ENSMUSG00000044551	199.902	-0.664401	0.154498	-4.30039	1.70495e-05	0.000112034	9930012K11Rik
ENSMUSG00000018572	2054.91	-0.114094	0.0542085	-2.10472	0.0353158	0.090736	Phf23
ENSMUSG00000037942	32.2223	1.01848	0.398359	2.5567	0.0105672	0.033693	Crp
ENSMUSG00000005483	8920.52	0.476687	0.0370152	12.8781	5.97541e-38	6.15228e-36	Dnajb1
ENSMUSG00000001707	375.809	-0.3473	0.124517	-2.78919	0.00528406	0.0186976	Eef1e1
ENSMUSG00000021565	184.659	-0.310132	0.157397	-1.97039	0.0487942	0.117537	Slc6a19
ENSMUSG00000027828	2872.4	-0.0166616	0.0481476	-0.346053	0.729303	0.837994	Ssr3
ENSMUSG00000003420	120.417	-0.1095	0.220915	-0.495665	0.620131	0.759733	Fcgrt
ENSMUSG00000042333	35.4106	1.22288	0.422197	2.89646	0.00377396	0.0140523	Tnfrsf14
ENSMUSG00000035864	8.67194	0.432983	0.775549	0.558292	0.576645	0.725925	Syt1
ENSMUSG00000019433	1469.96	-0.563487	0.0614424	-9.17097	4.68771e-20	1.60576e-18	Gipc1
ENSMUSG00000094483	4780.25	-0.0929666	0.0403804	-2.30227	0.0213201	0.0599945	Purb
ENSMUSG00000044734	101.571	-0.508748	0.22732	-2.23803	0.0252193	0.0689008	Serpinb1a
ENSMUSG00000028333	3564.41	-0.102406	0.0434645	-2.35609	0.0184682	0.0532757	Anp32b
ENSMUSG00000030670	21.359	0.683683	0.532581	1.28372	0.199242	0.349292	Cyp2r1
ENSMUSG00000003233	364.629	0.224252	0.119806	1.8718	0.0612344	0.140762	Dvl3
ENSMUSG00000019539	35.3841	-0.175082	0.370876	-0.472078	0.636871	0.772981	Rcn3
ENSMUSG00000035000	110.661	0.219044	0.243403	0.899922	0.368162	0.539707	Dpp4
ENSMUSG00000050808	412.199	0.0517772	0.106582	0.485797	0.627111	0.765119	Muc15
ENSMUSG00000063430	10.931	0.533337	0.711592	0.749498	0.453557	0.620559	Wscd2
ENSMUSG00000035161	822.8	0.587256	0.0875206	6.70992	1.94737e-11	2.89982e-10	Ints6
ENSMUSG00000074194	55.1999	-0.031463	0.372033	-0.0845705	0.932603	0.963174	Zfp791
ENSMUSG00000028879	2203.91	-0.247762	0.0517668	-4.78612	1.70039e-06	1.32002e-05	Stx12
ENSMUSG00000037447	1197.06	0.23286	0.0682756	3.41059	0.000648225	0.00297194	Arid5a
ENSMUSG00000043421	148.181	-0.0943586	0.219077	-0.43071	0.666679	0.794893	Hilpda
ENSMUSG00000030768	70.2552	0.00707932	0.264649	0.0267498	0.978659	0.987507	Disp1
ENSMUSG00000058052	16.4959	2.34912	0.633274	3.70948	0.000207686	0.00107377	Defb35
ENSMUSG00000020638	25.912	0.622613	0.424731	1.4659	0.142675	0.271545	Cmpk2
ENSMUSG00000027018	536.295	0.0481378	0.0986812	0.487811	0.625683	0.764154	Hat1
ENSMUSG00000042190	10.5685	-0.0849437	0.649935	-0.130696	0.896016	0.943787	Cmklr1
ENSMUSG00000033327	3048.5	0.143616	0.0488491	2.93998	0.0032823	0.0124532	Tnxb
ENSMUSG00000023805	486.53	0.294139	0.0999373	2.94324	0.00324801	0.0123492	Synj2
ENSMUSG00000060938	17872.1	-0.503086	0.0361731	-13.9077	5.68427e-44	9.48325e-42	Rpl26
ENSMUSG00000030872	1172.02	-0.0477589	0.069368	-0.688487	0.491146	0.655857	Gga2
ENSMUSG00000026491	1406.29	0.481094	0.0637748	7.54364	4.57042e-14	8.99016e-13	Ahctf1
ENSMUSG00000003360	1354.02	-0.0489996	0.0630215	-0.777506	0.43686	0.605907	Ddx23
ENSMUSG00000000194	1535.12	-0.285556	0.0626137	-4.5606	5.10066e-06	3.62969e-05	Gpr107
ENSMUSG00000006673	1032.99	0.377953	0.0725044	5.21284	1.85975e-07	1.68981e-06	Qrich1
ENSMUSG00000033186	696.835	0.162825	0.0845455	1.92588	0.054119	0.127616	Mzt1
ENSMUSG00000021900	271.066	-0.0159718	0.136521	-0.116992	0.906866	0.950271	Btd
ENSMUSG00000029916	139.053	0.161931	0.201751	0.802629	0.422189	0.592261	Agk
ENSMUSG00000067545	11.5543	0.904366	0.672317	1.34515	0.178578	0.323086	Olfr1419
ENSMUSG00000027997	284.939	-0.164207	0.14004	-1.17257	0.240968	0.400228	Casp6
ENSMUSG00000056313	1810.97	0.641795	0.0684882	9.37088	7.19323e-21	2.62364e-19	Tcim
ENSMUSG00000001119	267.945	0.00546366	0.13331	0.0409845	0.967308	0.98125	Col6a1
ENSMUSG00000024217	881.549	-0.386997	0.0789934	-4.89911	9.62719e-07	7.80309e-06	Snrpc
ENSMUSG00000032925	17.1619	-1.22041	0.556637	-2.19247	0.0283457	0.0756755	Itgbl1
ENSMUSG00000020114	1875.68	0.227062	0.0580894	3.90884	9.27415e-05	0.000516543	Cand1
ENSMUSG00000038602	48.8928	0.425768	0.326259	1.305	0.191893	0.340006	Slc35f1
ENSMUSG00000030528	54.7974	0.513396	0.332415	1.54444	0.122481	0.241419	Blm
ENSMUSG00000022070	201.571	0.330442	0.168801	1.95758	0.0502794	0.120438	Bora
ENSMUSG00000053334	77.0706	-0.472477	0.264176	-1.78849	0.0736969	0.162809	Ficd
ENSMUSG00000025525	228.682	-0.228756	0.16515	-1.38514	0.16601	0.305343	Apool
ENSMUSG00000019978	317.37	0.451258	0.123084	3.66626	0.000246128	0.00125169	Epb41l2
ENSMUSG00000007207	86.2229	0.650363	0.231782	2.80593	0.00501723	0.0178905	Stx1a
ENSMUSG00000070953	249.039	-0.426768	0.139048	-3.06922	0.00214619	0.00862015	Rabepk
ENSMUSG00000018923	360.012	-0.536996	0.129012	-4.16237	3.14958e-05	0.000194613	Med11
ENSMUSG00000016308	852.246	-0.327154	0.0801044	-4.08409	4.42494e-05	0.000265408	Ube2a
ENSMUSG00000024563	922.583	0.0736554	0.0759957	0.969204	0.332443	0.502452	Smad2
ENSMUSG00000036180	2118.97	0.00858931	0.0530458	0.161922	0.871367	0.92798	Gatad2a
ENSMUSG00000018974	868.906	0.0590757	0.083523	0.707299	0.47938	0.644492	Sart3
ENSMUSG00000079013	701.98	-0.630946	0.0958097	-6.58541	4.53641e-11	6.44106e-10	Serpina3j
ENSMUSG00000026385	5060.72	-0.358761	0.04585	-7.82467	5.08981e-15	1.10893e-13	Dbi
ENSMUSG00000079610	116.738	-0.315161	0.200924	-1.56856	0.11675	0.232828	Ankrd39
ENSMUSG00000079049	16.6692	-1.18487	0.585952	-2.02214	0.0431621	0.106856	Serpinb1c
ENSMUSG00000032393	1035.78	0.118434	0.070693	1.67533	0.0938696	0.196645	Dpp8
ENSMUSG00000029507	510.089	-0.34669	0.104073	-3.33121	0.000864691	0.00384691	Pus1
ENSMUSG00000052921	21.2273	0.169142	0.496561	0.340628	0.733384	0.840322	Arhgef15
ENSMUSG00000025612	2009.37	0.227374	0.0531969	4.27419	1.91831e-05	0.00012478	Bach1
ENSMUSG00000024793	67.7585	1.05436	0.26196	4.02489	5.70017e-05	0.000333676	Tnfrsf25
ENSMUSG00000022283	12612.1	0.204135	0.0314588	6.48895	8.64342e-11	1.19339e-09	Pabpc1
ENSMUSG00000067653	379.84	-0.638468	0.127475	-5.00859	5.48297e-07	4.64249e-06	Ankrd23
ENSMUSG00000028750	17.7042	1.17522	0.520939	2.25597	0.0240724	0.0662597	Pla2g2c
ENSMUSG00000025236	361.524	-0.0835611	0.114851	-0.727562	0.466882	0.633455	Adpgk
ENSMUSG00000090125	4141.78	-0.401277	0.05121	-7.83591	4.65451e-15	1.02025e-13	Pou3f1
ENSMUSG00000035949	989.193	-0.0273826	0.0749765	-0.365215	0.714951	0.828966	Fbxw2
ENSMUSG00000016206	148.456	-0.278099	0.182607	-1.52294	0.127774	0.248998	H2-M3
ENSMUSG00000048490	1523.85	0.159882	0.0711016	2.24864	0.0245351	0.0672656	Nrip1
ENSMUSG00000079427	188.994	-0.555856	0.170716	-3.25604	0.00112978	0.00489454	Mthfsl
ENSMUSG00000023852	2208.53	0.528299	0.0574979	9.18814	3.99706e-20	1.37441e-18	Chd1
ENSMUSG00000028132	362.106	-0.481212	0.118098	-4.0747	4.60737e-05	0.000275068	Tmem56
ENSMUSG00000020160	244.76	0.431581	0.148576	2.90478	0.00367515	0.0137213	Meis1
ENSMUSG00000043621	52.8885	0.581889	0.327521	1.77665	0.0756262	0.166195	Ubxn10
ENSMUSG00000039795	405.142	-0.0521526	0.127775	-0.40816	0.683156	0.80726	Zfand1
ENSMUSG00000001518	256.124	-0.171968	0.134051	-1.28285	0.199544	0.349711	Itfg2
ENSMUSG00000099974	15.0495	-0.302507	0.551755	-0.548263	0.583511	0.731236	Bcl2a1d
ENSMUSG00000026739	339.696	0.0709978	0.117705	0.603187	0.546385	0.700635	Bmi1
ENSMUSG00000067529	21.3512	0.0661581	0.523511	0.126374	0.899436	0.945896	Olfr1423
ENSMUSG00000042650	2294.51	-0.1081	0.0523398	-2.06534	0.0388907	0.0983623	Alkbh5
ENSMUSG00000078921	10.6879	1.90679	0.745898	2.55637	0.0105772	0.033713	Tgtp2
ENSMUSG00000006423	618.924	0.0449506	0.0903886	0.497304	0.618975	0.758944	C330007P06Rik
ENSMUSG00000023140	33.8182	0.628099	0.373328	1.68243	0.092485	0.194468	Reg2
ENSMUSG00000036611	44.8095	0.0385455	0.330795	0.116524	0.907237	0.95055	Eepd1
ENSMUSG00000034462	343.258	-0.0154187	0.145967	-0.105631	0.915875	0.95558	Pkd2
ENSMUSG00000029110	2063.83	0.295081	0.0586067	5.03493	4.78019e-07	4.08584e-06	Rnf4
ENSMUSG00000025235	112.958	0.157628	0.225522	0.698949	0.484584	0.649549	Bbs4
ENSMUSG00000018920	2876.98	0.441312	0.0567966	7.77004	7.84593e-15	1.67299e-13	Cxcl16
ENSMUSG00000069893	17.3701	-1.01122	0.579597	-1.7447	0.0810378	0.175751	9930111J21Rik1
ENSMUSG00000023072	230.814	-0.403992	0.151643	-2.6641	0.00771946	0.0257859	Cep89
ENSMUSG00000067526	11.2611	2.96879	0.784772	3.78299	0.000154954	0.000824073	Olfr1425
ENSMUSG00000040829	173.856	0.616924	0.166166	3.71271	0.000205056	0.00106169	Zmynd15
ENSMUSG00000078920	36.9719	0.358415	0.435598	0.82281	0.410616	0.581916	Ifi47
ENSMUSG00000028790	2452.1	0.0579228	0.0506646	1.14326	0.252931	0.414376	Khdrbs1
ENSMUSG00000028163	2968.32	0.491041	0.0544359	9.02054	1.87158e-19	6.04339e-18	Nfkb1
ENSMUSG00000074965	11.0338	2.0985	0.711756	2.94834	0.00319486	0.0121779	Olfr1277
ENSMUSG00000062210	3117.41	-0.0928238	0.0485536	-1.91178	0.0559044	0.130952	Tnfaip8
ENSMUSG00000068647	22.4092	0.45355	0.452573	1.00216	0.316267	0.485268	Olfr1278
ENSMUSG00000040328	16.8539	1.61972	0.571924	2.83205	0.00462509	0.0167037	Olfr56
ENSMUSG00000074445	246.591	-0.667987	0.182195	-3.66633	0.000246054	0.00125167	Sprr2a3
ENSMUSG00000009863	955.574	-0.54174	0.0784614	-6.90455	5.03641e-12	7.94624e-11	Sdhb
ENSMUSG00000109449	12.4459	0.0679225	0.600999	0.113016	0.910018	0.952134	Olfr1280
ENSMUSG00000031697	476.297	0.163066	0.113629	1.43507	0.151267	0.284175	Orc6
ENSMUSG00000042212	68.1654	1.16559	0.278494	4.18535	2.8473e-05	0.000177028	Sprr2d
ENSMUSG00000041143	444.568	-0.30423	0.104748	-2.9044	0.00367959	0.013735	Tmco4
ENSMUSG00000041911	9.58262	1.73661	0.799785	2.17134	0.0299053	0.0790195	Dlx1
ENSMUSG00000055030	11.6199	7.0401	1.32741	5.30363	1.1352e-07	1.06254e-06	Sprr2e
ENSMUSG00000040151	373.616	-0.0254269	0.121266	-0.209678	0.833919	0.904609	Hs2st1
ENSMUSG00000069892	62.8592	1.34527	0.287594	4.67766	2.90164e-06	2.17026e-05	9930111J21Rik2
ENSMUSG00000039512	435.93	-0.107292	0.111843	-0.959308	0.337404	0.507712	Uhrf1bp1
ENSMUSG00000001517	200.121	0.0562376	0.157208	0.357726	0.720548	0.832395	Foxm1
ENSMUSG00000062980	19.5561	-0.418136	0.506224	-0.82599	0.40881	0.58036	Cped1
ENSMUSG00000078922	12.7207	3.19868	1.52321	2.09996	0.0357324	0.0916087	Tgtp1
ENSMUSG00000041921	399.843	0.660313	0.116155	5.68474	1.31012e-08	1.39267e-07	Metap1d
ENSMUSG00000071856	1720.3	0.133686	0.0559785	2.38817	0.0169325	0.049713	Mcc
ENSMUSG00000090877	23600.4	1.25952	0.0369222	34.1128	4.75893e-255	4.28732e-251	Hspa1b
ENSMUSG00000041483	390.241	0.282932	0.123663	2.28794	0.0221412	0.0619088	Zfp281
ENSMUSG00000039285	899.841	0.0592278	0.082341	0.7193	0.471956	0.637775	Azi2
ENSMUSG00000091971	16590.5	1.42037	0.04064	34.9501	1.29093e-267	2.326e-263	Hspa1a
ENSMUSG00000047022	38.85	0.0630908	0.341158	0.184932	0.853283	0.915909	Mipol1
ENSMUSG00000061118	204.43	-0.340867	0.168027	-2.02865	0.0424942	0.105579	Dnajc30
ENSMUSG00000041605	1449.12	0.116949	0.0667744	1.7514	0.079877	0.173734	5730559C18Rik
ENSMUSG00000042349	733.068	-0.0115679	0.0860856	-0.134377	0.893104	0.941766	Ikbke
ENSMUSG00000028788	5620.67	0.11672	0.0433316	2.69364	0.00706767	0.0239101	Ptp4a2
ENSMUSG00000005378	444.634	-0.330699	0.103981	-3.18038	0.0014708	0.00618213	Bud23
ENSMUSG00000030814	2080.03	-0.640062	0.0578663	-11.061	1.93854e-28	1.1721e-26	Bcl7c
ENSMUSG00000054855	145.148	-0.465193	0.184993	-2.51465	0.0119151	0.0372978	Rnd1
ENSMUSG00000022090	3108.17	-0.228459	0.0439846	-5.19406	2.05761e-07	1.85742e-06	Pdlim2
ENSMUSG00000032892	123.743	-0.217397	0.201773	-1.07743	0.281287	0.447645	Rangrf
ENSMUSG00000039205	633.392	0.0859375	0.0885892	0.970067	0.332013	0.502074	Ciz1
ENSMUSG00000031696	1855.93	0.0809135	0.0550023	1.47109	0.141266	0.269604	Vps35
ENSMUSG00000001520	11.3551	1.32724	0.710378	1.86836	0.0617115	0.141573	Nrip2
ENSMUSG00000064030	462.778	-0.0433782	0.103231	-0.420207	0.674334	0.800248	Pym1
ENSMUSG00000039361	3120.08	0.509893	0.0538998	9.46002	3.07884e-21	1.14854e-19	Picalm
ENSMUSG00000025825	689.479	-0.32226	0.0893654	-3.6061	0.000310837	0.00154714	Iscu
ENSMUSG00000041685	904.59	0.471625	0.0795284	5.93027	3.02436e-09	3.4909e-08	Fcho2
ENSMUSG00000020437	152.244	0.838493	0.17537	4.78128	1.74181e-06	1.35043e-05	Myo1g
ENSMUSG00000018740	72.0479	-0.339272	0.265484	-1.27794	0.20127	0.352155	Slc25a35
ENSMUSG00000030966	92.2655	0.193348	0.247191	0.782178	0.43411	0.603161	Trim21
ENSMUSG00000064138	563.513	-0.134774	0.101245	-1.33116	0.183135	0.328855	Fam172a
ENSMUSG00000021922	21.6862	-0.373646	0.491968	-0.759493	0.447558	0.615383	Itih4
ENSMUSG00000075324	27.0149	2.03636	0.482744	4.21829	2.46157e-05	0.000155296	Fign
ENSMUSG00000091811	1065.98	-0.504103	0.069395	-7.26426	3.75095e-13	6.70483e-12	Inafm1
ENSMUSG00000041570	1786.36	0.0175772	0.0562261	0.312617	0.754572	0.854549	Camsap2
ENSMUSG00000050635	10.0178	1.56499	0.866758	1.80556	0.0709865	0.15814	Sprr2f
ENSMUSG00000095990	91.9415	0.0366311	0.241898	0.151432	0.879635	0.932858	Zfp97
ENSMUSG00000041375	2151.99	0.0612472	0.0542956	1.12803	0.259306	0.422211	Ccdc9
ENSMUSG00000028576	97.5521	0.154184	0.230772	0.668122	0.504056	0.667309	Ift74
ENSMUSG00000096696	78.7223	0.205904	0.246221	0.836254	0.403012	0.574438	Zfp960
ENSMUSG00000079104	144.425	-0.0857116	0.187416	-0.457334	0.647431	0.780975	Prps1l3
ENSMUSG00000058818	21.2267	-0.19311	0.512552	-0.376761	0.706351	0.82333	Pirb
ENSMUSG00000034640	4629.79	0.121099	0.0402828	3.00623	0.00264508	0.0103217	Tiparp
ENSMUSG00000033166	355.389	0.148612	0.127623	1.16446	0.244237	0.404305	Dis3
ENSMUSG00000039316	14.2045	-0.818318	0.586818	-1.3945	0.163167	0.301749	Rftn1
ENSMUSG00000035900	1385.31	0.00577085	0.0620059	0.0930693	0.925849	0.960001	Gramd4
ENSMUSG00000054612	108.516	-0.158942	0.220651	-0.720336	0.471318	0.637362	Mgmt
ENSMUSG00000051506	13.7134	-0.334778	0.608195	-0.550445	0.582014	0.730065	Wdfy4
ENSMUSG00000018574	1759.49	-0.0531222	0.0569704	-0.932451	0.351103	0.522307	Acadvl
ENSMUSG00000035024	365.346	0.213963	0.138213	1.54807	0.121606	0.240095	Ncapd3
ENSMUSG00000042429	31.8951	0.99078	0.40451	2.44933	0.0143121	0.043304	Adora1
ENSMUSG00000021764	857.011	-0.352076	0.0772036	-4.56036	5.10664e-06	3.63251e-05	Ndufs4
ENSMUSG00000027994	94.8529	-0.395379	0.234749	-1.68426	0.0921305	0.193949	Mcub
ENSMUSG00000015846	5368.35	-0.355268	0.0391351	-9.07798	1.10613e-19	3.65694e-18	Rxra
ENSMUSG00000022149	15.5863	2.05501	0.61015	3.36804	0.000757053	0.00341988	C9
ENSMUSG00000075284	104.993	0.0741502	0.232108	0.319465	0.749374	0.851285	Wipf1
ENSMUSG00000060888	12.0036	0.891845	0.678902	1.31366	0.188961	0.336267	Olfr566
ENSMUSG00000025351	1932.34	0.0687906	0.0667892	1.02997	0.303026	0.471618	Cd63
ENSMUSG00000039163	293.84	-0.294377	0.12799	-2.3	0.0214484	0.0602708	Cmc1
ENSMUSG00000067194	2291.57	-0.0880238	0.0537665	-1.63715	0.101599	0.208951	Eif1ax
ENSMUSG00000042567	10.8598	1.59834	0.706146	2.26346	0.0236071	0.0652781	Nek10
ENSMUSG00000028104	193.843	-0.103886	0.160159	-0.648641	0.51657	0.677308	Polr3gl
ENSMUSG00000025353	801.147	-0.307384	0.0861795	-3.56679	0.000361375	0.00176696	Ormdl2
ENSMUSG00000031758	23.6658	0.0045824	0.436297	0.0105029	0.99162	0.994989	Cdyl2
ENSMUSG00000007033	38.8479	0.516163	0.347957	1.48341	0.137966	0.264595	Hspa1l
ENSMUSG00000031355	13.9701	1.15253	0.625235	1.84335	0.0652781	0.148171	Arhgap6
ENSMUSG00000025969	99.5268	0.730836	0.250336	2.91942	0.00350686	0.0131859	Nrp2
ENSMUSG00000053411	684.131	-0.282603	0.103451	-2.73176	0.00629972	0.0217033	Cbx7
ENSMUSG00000022841	3836.12	-0.26105	0.0439596	-5.93841	2.87804e-09	3.33056e-08	Ap2m1
ENSMUSG00000025355	22.2817	1.23111	0.492817	2.4981	0.012486	0.0387548	Mmp19
ENSMUSG00000034022	976.303	-0.262671	0.0733378	-3.58166	0.000341421	0.00167942	Cpsf1
ENSMUSG00000022064	107.317	-0.118614	0.223222	-0.531374	0.59516	0.740068	Pibf1
ENSMUSG00000056656	217.224	1.74671	0.1905	9.16912	4.76886e-20	1.63046e-18	Apol8
ENSMUSG00000020453	83.8694	-0.375702	0.250001	-1.5028	0.13289	0.257131	Patz1
ENSMUSG00000031342	25.572	0.0775366	0.441499	0.175621	0.860591	0.920464	Gpm6b
ENSMUSG00000022248	130.643	-0.456426	0.199304	-2.2901	0.0220157	0.0616343	Rad1
ENSMUSG00000019773	106.681	-0.237675	0.241496	-0.984177	0.325028	0.494792	Fbxo5
ENSMUSG00000034653	231.218	0.473827	0.16074	2.94779	0.00320055	0.0121942	Ythdc2
ENSMUSG00000037916	1323.48	-0.403994	0.0635904	-6.35306	2.11074e-10	2.78983e-09	Ndufv1
ENSMUSG00000024169	326.796	-0.127656	0.132526	-0.963253	0.33542	0.505403	Ift140
ENSMUSG00000026388	42.977	-0.168656	0.339663	-0.49654	0.619514	0.759269	3110009E18Rik
ENSMUSG00000037172	597.948	-0.0531102	0.0996077	-0.533194	0.593899	0.73896	E330009J07Rik
ENSMUSG00000078427	951.52	-0.245427	0.0749974	-3.27248	0.00106609	0.00464189	Sarnp
ENSMUSG00000037072	2235.07	-0.394145	0.0581372	-6.77956	1.20544e-11	1.83288e-10	Selenof
ENSMUSG00000014547	1200.36	-0.0149837	0.0679304	-0.220574	0.825424	0.899891	Wdfy2
ENSMUSG00000026632	63.1581	0.375466	0.280137	1.34029	0.18015	0.325081	Tatdn3
ENSMUSG00000052253	1883.43	-0.135385	0.0575924	-2.35075	0.0187359	0.0538925	Zfp622
ENSMUSG00000020661	709.425	0.113909	0.0858587	1.3267	0.184607	0.330608	Dnmt3a
ENSMUSG00000091531	25.4217	1.6168	0.483629	3.34307	0.00082858	0.00370893	Olfr102
ENSMUSG00000046259	272.555	2.0145	0.166099	12.1283	7.47635e-34	5.96057e-32	Sprr2h
ENSMUSG00000108908	30.1836	1.13088	0.412195	2.74356	0.00607763	0.0210469	Olfr1293-ps
ENSMUSG00000030669	8.49527	0.148866	0.778051	0.191332	0.848265	0.913789	Calca
ENSMUSG00000020400	849.01	0.264364	0.076523	3.4547	0.000550897	0.00257619	Tnip1
ENSMUSG00000025354	1571.23	-0.328013	0.0590461	-5.55519	2.77306e-08	2.81969e-07	Dnajc14
ENSMUSG00000094858	106.266	0.0498481	0.220141	0.226437	0.820862	0.897582	Olfr1297
ENSMUSG00000042157	12.0448	1.27727	0.650847	1.96247	0.0497073	0.119337	Sprr2i
ENSMUSG00000021091	19.251	-0.766833	0.528148	-1.45193	0.146522	0.277285	Serpina3n
ENSMUSG00000030281	4191.29	-0.574478	0.0495261	-11.5995	4.14491e-31	2.87242e-29	Il17rc
ENSMUSG00000038797	10.2394	1.04778	0.717592	1.46013	0.144255	0.274003	Zscan2
ENSMUSG00000018401	642.011	0.313565	0.0878101	3.57095	0.000355693	0.00174249	Mtmr4
ENSMUSG00000031776	325.331	-0.233006	0.13068	-1.78303	0.0745817	0.164381	Arl2bp
ENSMUSG00000021432	244.024	-0.0676259	0.145351	-0.46526	0.641745	0.776662	Slc35b3
ENSMUSG00000079065	139.019	-0.0800783	0.184923	-0.433035	0.664989	0.793495	BC005561
ENSMUSG00000043872	180.536	0.291588	0.182828	1.59487	0.110741	0.223116	Zmym1
ENSMUSG00000043162	202.342	-0.213104	0.176677	-1.20618	0.227748	0.384192	Pyurf
ENSMUSG00000027534	212.611	0.383472	0.164456	2.33176	0.0197133	0.0562819	Snx16
ENSMUSG00000034614	325.242	0.242058	0.124603	1.94263	0.052061	0.123854	Pik3ip1
ENSMUSG00000009585	245.452	0.365835	0.141972	2.57681	0.00997156	0.0320892	Apobec3
ENSMUSG00000047090	100.29	0.0354057	0.230699	0.153472	0.878026	0.931649	Tmem198b
ENSMUSG00000036078	646.314	-0.243984	0.0895897	-2.72334	0.0064625	0.0221793	Sigmar1
ENSMUSG00000037997	89.3275	-0.200344	0.241143	-0.83081	0.406081	0.577488	Parp11
ENSMUSG00000025758	204.813	0.180385	0.168174	1.07261	0.283447	0.450128	Plk4
ENSMUSG00000029370	39.4896	0.0574362	0.357704	0.160569	0.872433	0.928619	Rassf6
ENSMUSG00000028749	16478.1	-0.339845	0.0274131	-12.3972	2.70744e-35	2.37964e-33	Pla2g2f
ENSMUSG00000037993	990.608	-0.117542	0.0831428	-1.41373	0.157441	0.293388	Dhx38
ENSMUSG00000003355	52.6567	0.318357	0.337903	0.942157	0.346112	0.516973	Fkbp11
ENSMUSG00000072774	48.6149	0.47339	0.315928	1.49841	0.134027	0.25874	Zfp951
ENSMUSG00000051169	38.638	-0.0546641	0.344871	-0.158506	0.874058	0.929614	Rpusd3
ENSMUSG00000020888	590.126	0.210353	0.0971358	2.16556	0.0303448	0.0799815	Dvl2
ENSMUSG00000028977	5769.6	0.0650073	0.0357692	1.81741	0.0691541	0.1549	Casz1
ENSMUSG00000026116	1551.85	0.238892	0.066905	3.57062	0.00035614	0.0017442	Tmem131
ENSMUSG00000048163	127.932	0.245876	0.199843	1.23035	0.218566	0.373459	Selplg
ENSMUSG00000031352	454.609	0.448618	0.106636	4.207	2.58782e-05	0.000162295	Hccs
ENSMUSG00000027536	1379.83	0.0875538	0.0680417	1.28677	0.198176	0.347957	Chmp4c
ENSMUSG00000036073	643.77	0.166477	0.0874299	1.90411	0.0568952	0.132807	Galt
ENSMUSG00000017485	3114.58	0.211377	0.048276	4.37851	1.19494e-05	8.03377e-05	Top2b
ENSMUSG00000028820	5575.86	0.0985681	0.0388733	2.53562	0.0112247	0.0354695	Sfpq
ENSMUSG00000036890	162.68	-0.10216	0.177203	-0.576513	0.564269	0.715935	Gtdc1
ENSMUSG00000024168	12.2915	-0.805315	0.672433	-1.19761	0.231067	0.388423	Tmem204
ENSMUSG00000042165	32.5536	1.24048	0.441366	2.81054	0.00494586	0.0176955	Gm9774
ENSMUSG00000031297	13.5811	-0.0931712	0.627924	-0.14838	0.882043	0.934367	Slc7a3
ENSMUSG00000051853	2713.08	-0.323102	0.0520715	-6.20497	5.47078e-10	6.93684e-09	Arf3
ENSMUSG00000015533	363.486	0.674096	0.124475	5.41553	6.11069e-08	5.91631e-07	Itga2
ENSMUSG00000026604	4908.41	0.132847	0.0417067	3.18526	0.00144624	0.0060904	Ptpn14
ENSMUSG00000030527	525.764	0.112857	0.0998617	1.13013	0.258421	0.421226	Crtc3
ENSMUSG00000028643	326.746	-0.545441	0.123316	-4.42312	9.72845e-06	6.64722e-05	Svbp
ENSMUSG00000055022	112.257	0.255595	0.228444	1.11885	0.263204	0.427156	Cntn1
ENSMUSG00000022550	390.471	-0.288606	0.112543	-2.5644	0.0103356	0.0330306	Adck5
ENSMUSG00000018286	2455.66	-0.417982	0.0528414	-7.91014	2.57104e-15	5.77618e-14	Psmb6
ENSMUSG00000028468	845.207	-0.139734	0.0767071	-1.82166	0.0685073	0.153885	Rgp1
ENSMUSG00000027843	112.19	0.161273	0.210956	0.764486	0.444578	0.612771	Ptpn22
ENSMUSG00000026389	129.26	-0.0181753	0.223618	-0.0812785	0.93522	0.964155	Steap3
ENSMUSG00000090035	235.487	-0.471502	0.150056	-3.14216	0.00167705	0.00695441	Galnt4
ENSMUSG00000025507	61.2987	-0.0577499	0.283453	-0.203737	0.838559	0.907403	Pidd1
ENSMUSG00000019952	230.175	-0.0289869	0.149359	-0.194076	0.846117	0.912293	Poc1b
ENSMUSG00000032400	113.194	0.458157	0.219075	2.09133	0.0364986	0.0932812	Zwilch
ENSMUSG00000041440	436.385	0.104027	0.107299	0.969505	0.332293	0.502413	Gk5
ENSMUSG00000004530	2538.83	-0.124824	0.0507145	-2.46132	0.0138428	0.0421389	Coro1c
ENSMUSG00000025746	22.993	0.161091	0.441472	0.364896	0.715189	0.82902	Il6
ENSMUSG00000039508	12.4584	2.06179	0.670731	3.07394	0.00211249	0.00850934	Fam26d
ENSMUSG00000007050	320.64	-0.347047	0.125787	-2.75899	0.00579795	0.0202065	Lsm2
ENSMUSG00000048455	1290.5	1.8981	0.0794521	23.8899	3.90027e-126	1.17125e-122	Sprr1b
ENSMUSG00000023094	35.3448	-0.353356	0.36522	-0.967515	0.333287	0.503198	Msrb2
ENSMUSG00000049872	39.9735	0.898936	0.368114	2.442	0.014606	0.0440378	Fam26e
ENSMUSG00000031683	495.8	-0.411764	0.106719	-3.8584	0.000114132	0.000623727	Lsm6
ENSMUSG00000041202	28.6849	-0.0288525	0.40153	-0.0718564	0.942716	0.968481	Pla2g2d
ENSMUSG00000073889	1543.22	0.0756354	0.061858	1.22273	0.221433	0.376522	Il11ra1
ENSMUSG00000043310	10.0614	1.56137	0.718899	2.1719	0.0298635	0.0789437	Olfr571
ENSMUSG00000049940	2696.14	-0.470813	0.0498871	-9.43758	3.81489e-21	1.41143e-19	Pgrmc2
ENSMUSG00000022307	714.65	0.109207	0.0829717	1.3162	0.188108	0.335145	Oxr1
ENSMUSG00000050359	10997.9	1.14739	0.0934356	12.28	1.15985e-34	9.7655e-33	Sprr1a
ENSMUSG00000029512	2560.04	0.268388	0.0483861	5.5468	2.90953e-08	2.93856e-07	Ulk1
ENSMUSG00000008301	566.432	-0.174478	0.0988598	-1.76491	0.0775795	0.169804	Phax
ENSMUSG00000040331	885.169	-0.284394	0.0815012	-3.48945	0.000484016	0.00228958	Nsmce4a
ENSMUSG00000021765	985.997	0.583157	0.074592	7.81795	5.36888e-15	1.1641e-13	Fst
ENSMUSG00000042350	321.906	0.116887	0.129054	0.905715	0.365087	0.53629	Arel1
ENSMUSG00000025350	49.5323	0.608811	0.313929	1.93933	0.0524616	0.124605	Rdh5
ENSMUSG00000072571	10.2366	0.84726	0.728444	1.16311	0.244785	0.404897	Tmem253
ENSMUSG00000062190	221.322	-0.0468121	0.144345	-0.324308	0.745705	0.84899	Lancl2
ENSMUSG00000027107	13.983	0.891525	0.668142	1.33433	0.182094	0.327704	Chrna1
ENSMUSG00000005107	52.1231	-0.540229	0.331974	-1.62732	0.103668	0.212117	Slc2a9
ENSMUSG00000028467	509.266	-0.200966	0.107504	-1.86938	0.0615698	0.141429	Gba2
ENSMUSG00000026398	11.5304	-0.402128	0.646023	-0.622466	0.533635	0.690289	Nr5a2
ENSMUSG00000090247	585.962	-0.551017	0.0940572	-5.85831	4.67594e-09	5.28883e-08	Bloc1s1
ENSMUSG00000053644	265.366	-0.166102	0.142292	-1.16733	0.243078	0.402998	Aldh7a1
ENSMUSG00000004562	103.906	0.734293	0.246357	2.9806	0.00287685	0.0111115	Arhgef40
ENSMUSG00000049288	37.3198	-0.530655	0.382902	-1.38588	0.165785	0.305087	Lix1l
ENSMUSG00000031425	34.8097	0.15514	0.382396	0.405706	0.684959	0.808595	Plp1
ENSMUSG00000037210	521.254	0.247136	0.10808	2.28661	0.0222185	0.0620961	Fam193a
ENSMUSG00000003531	4094.09	-0.744813	0.0518426	-14.3668	8.35939e-47	1.69235e-44	Dgcr6
ENSMUSG00000022996	134.31	-0.112696	0.189745	-0.59393	0.552559	0.705749	Wnt10b
ENSMUSG00000046493	15.8924	0.70112	0.565791	1.23919	0.215277	0.369198	Olfr1352
ENSMUSG00000073973	50.7393	0.925176	0.358267	2.58237	0.00981255	0.0316623	Olfr552
ENSMUSG00000037788	764.671	-0.233429	0.0847865	-2.75315	0.00590257	0.0205274	Vopp1
ENSMUSG00000025747	405.554	0.00447321	0.114397	0.0391026	0.968809	0.981992	Tyms
ENSMUSG00000021597	103.942	0.365884	0.217819	1.67976	0.0930039	0.195308	Slf1
ENSMUSG00000113880	22.8591	-1.05566	0.482876	-2.18618	0.0288021	0.0766552	A030005L19Rik
ENSMUSG00000059811	3075.04	0.570207	0.0570393	9.99673	1.57514e-23	7.02497e-22	Atl2
ENSMUSG00000025529	171.052	0.818198	0.176771	4.62858	3.68178e-06	2.69668e-05	Zfp711
ENSMUSG00000046836	1050.23	0.219536	0.06966	3.15154	0.00162412	0.00675205	Brox
ENSMUSG00000028907	634.377	-0.05312	0.0921086	-0.57671	0.564135	0.715816	Utp11
ENSMUSG00000039887	262.357	-0.564791	0.136469	-4.13861	3.49421e-05	0.000213564	Alg14
ENSMUSG00000034926	5197.57	-0.53854	0.117373	-4.58828	4.46919e-06	3.21333e-05	Dhcr24
ENSMUSG00000028601	430.87	0.485803	0.115781	4.19589	2.71803e-05	0.000169928	Echdc2
ENSMUSG00000037989	1398.14	0.200354	0.065935	3.03866	0.00237633	0.00942685	Wnk2
ENSMUSG00000037544	151.076	0.195145	0.174737	1.11679	0.264082	0.427906	Dlgap5
ENSMUSG00000003526	535.373	-0.366049	0.101453	-3.60807	0.000308479	0.00153675	Prodh
ENSMUSG00000020828	1015.72	0.0609735	0.0725519	0.840412	0.400678	0.572016	Pld2
ENSMUSG00000023800	102.6	0.582664	0.268223	2.17232	0.0298318	0.0788814	Tiam2
ENSMUSG00000020536	1279.87	-0.0867622	0.0680651	-1.27469	0.202417	0.353647	Llgl1
ENSMUSG00000036820	124.134	-0.41895	0.198437	-2.11125	0.034751	0.0895257	Amdhd2
ENSMUSG00000032263	289.747	0.285965	0.131381	2.1766	0.0295106	0.0781945	Bckdhb
ENSMUSG00000032816	29.1587	0.75664	0.419094	1.80542	0.0710089	0.158151	Igdcc4
ENSMUSG00000058076	1618.33	-0.397728	0.0694135	-5.72983	1.00529e-08	1.08789e-07	Sdhc
ENSMUSG00000035181	358.834	0.241719	0.114541	2.11033	0.0348297	0.0896902	Heatr5a
ENSMUSG00000060034	15.0433	0.38493	0.57115	0.673957	0.500339	0.663852	Ctf2
ENSMUSG00000096887	5666.96	-0.674678	0.054195	-12.4491	1.41477e-35	1.26195e-33	Gm20594
ENSMUSG00000042340	121.349	-0.497299	0.195715	-2.54093	0.0110558	0.034997	Ctf1
ENSMUSG00000028465	1784.72	0.134488	0.0602557	2.23195	0.0256181	0.0697473	Tln1
ENSMUSG00000026888	24.9083	0.451432	0.447211	1.00944	0.312764	0.481788	Grb14
ENSMUSG00000024370	595.863	-0.255866	0.100692	-2.54107	0.0110513	0.034989	Cdc23
ENSMUSG00000041193	46.3987	-0.579914	0.328378	-1.76599	0.0773969	0.169487	Pla2g5
ENSMUSG00000052581	13.9155	1.56999	0.606937	2.58674	0.00968887	0.031325	Lrrtm4
ENSMUSG00000030852	4006.5	0.21137	0.0443669	4.76415	1.89655e-06	1.46159e-05	Tacc2
ENSMUSG00000026771	356.242	-0.269391	0.121994	-2.20823	0.027228	0.0732668	Spopl
ENSMUSG00000060205	73.8982	1.52631	0.2631	5.80126	6.58173e-09	7.30681e-08	Olfr57
ENSMUSG00000067522	37.2715	0.82756	0.364326	2.27148	0.0231178	0.0641418	Olfr76
ENSMUSG00000113925	9.42303	0.86629	0.827512	1.04686	0.295164	0.462981	Gm7544
ENSMUSG00000030282	290.811	0.0467588	0.134827	0.346805	0.728738	0.837558	Cmas
ENSMUSG00000113097	12.0894	0.204081	0.639697	0.319028	0.749705	0.851499	Gm47959
ENSMUSG00000015889	933.866	-0.172528	0.0747752	-2.30729	0.0210387	0.0593788	Lta4h
ENSMUSG00000025234	3301.92	0.114265	0.0483536	2.36311	0.0181224	0.0524968	Arih1
ENSMUSG00000021243	527.193	-0.237814	0.0963272	-2.46882	0.013556	0.041462	Fcf1
ENSMUSG00000025722	163.082	-0.469961	0.17497	-2.68595	0.00723232	0.0244076	Wdr73
ENSMUSG00000027744	14.846	0.161894	0.554009	0.292223	0.770116	0.863424	Stoml3
ENSMUSG00000043614	26.5857	-0.309595	0.409506	-0.756021	0.449637	0.616979	Vps37d
ENSMUSG00000060579	64.6138	-0.631898	0.279109	-2.26398	0.0235752	0.0652201	Fhit
ENSMUSG00000024095	1003.23	0.067949	0.0722111	0.940978	0.346716	0.51779	Hnrnpll
ENSMUSG00000051617	12.2794	0.191586	0.661865	0.289464	0.772226	0.865028	Krt9
ENSMUSG00000023391	38.7708	1.42954	0.385187	3.71129	0.000206206	0.001067	Dlx2
ENSMUSG00000021891	520.023	0.223907	0.102372	2.18719	0.0287286	0.076505	Mettl6
ENSMUSG00000003135	360.455	-0.275266	0.11695	-2.35372	0.0185868	0.0535663	Cnot11
ENSMUSG00000036395	26.8569	-0.402699	0.417568	-0.964392	0.334849	0.504753	Glb1l2
ENSMUSG00000053841	1384.8	-0.077081	0.0638343	-1.20752	0.227233	0.38356	Txlna
ENSMUSG00000045545	188649	-0.640257	0.0339779	-18.8433	3.33264e-79	3.33598e-76	Krt14
ENSMUSG00000045566	801.561	0.386649	0.0880935	4.38907	1.13835e-05	7.69056e-05	Sprr4
ENSMUSG00000066269	17.3128	0.78032	0.556049	1.40333	0.160518	0.297839	Olfr575
ENSMUSG00000037493	1189.11	-0.428266	0.0754073	-5.67937	1.3519e-08	1.43201e-07	Cib2
ENSMUSG00000035203	2536.78	-0.196158	0.0485626	-4.03928	5.36148e-05	0.000314976	Epn1
ENSMUSG00000094747	116.785	1.03363	0.207728	4.97586	6.49592e-07	5.42621e-06	Olfr1307
ENSMUSG00000031835	1650.02	-0.136452	0.058255	-2.34232	0.0191643	0.0549233	Mbtps1
ENSMUSG00000042901	616.847	-0.1265	0.0898292	-1.40823	0.159063	0.295772	Aida
ENSMUSG00000043510	224.573	-0.269318	0.15412	-1.74746	0.080558	0.174984	Hscb
ENSMUSG00000109528	44.9527	3.29485	0.427715	7.70338	1.32509e-14	2.76336e-13	Olfr1309
ENSMUSG00000030284	323.718	-0.174895	0.132049	-1.32447	0.185347	0.331473	Creld1
ENSMUSG00000036622	1053.36	0.108733	0.074043	1.46851	0.141967	0.270638	Atp13a2
ENSMUSG00000053797	2294.42	1.1554	0.0553072	20.8906	6.52155e-97	1.17505e-93	Krt16
ENSMUSG00000036114	417.812	-0.233699	0.121117	-1.92953	0.0536649	0.12691	Rpp25l
ENSMUSG00000037016	647.628	0.0550315	0.0885146	0.621722	0.534125	0.690674	Frem2
ENSMUSG00000028447	1417.32	-0.494969	0.0644175	-7.68376	1.5448e-14	3.192e-13	Dctn3
ENSMUSG00000003778	908.893	0.310987	0.087991	3.5343	0.000408856	0.00197447	Brd8
ENSMUSG00000108827	112.53	-0.0629557	0.2039	-0.308758	0.757505	0.856488	Olfr1310
ENSMUSG00000024771	339.366	-0.147794	0.13362	-1.10607	0.268695	0.432688	Lipk
ENSMUSG00000033883	125.087	-0.0970743	0.194006	-0.500367	0.616817	0.75702	D3Ertd254e
ENSMUSG00000005373	41.9128	0.272533	0.339723	0.802221	0.422425	0.592315	Mlxipl
ENSMUSG00000035557	45774.6	-0.0381829	0.0242273	-1.57603	0.11502	0.230218	Krt17
ENSMUSG00000102308	4397.33	-0.270803	0.0412461	-6.56553	5.18474e-11	7.32695e-10	2310046K23Rik
ENSMUSG00000020899	298.171	0.229311	0.128324	1.78697	0.073943	0.163233	Pfas
ENSMUSG00000049128	3751.59	-0.342272	0.0413119	-8.28508	1.18031e-16	2.97855e-15	Ivl
ENSMUSG00000001665	408.276	-0.138642	0.120957	-1.14621	0.251709	0.4129	Gstt3
ENSMUSG00000021890	938.513	0.43125	0.0735678	5.86194	4.57497e-09	5.1844e-08	Eaf1
ENSMUSG00000073888	5681.48	-0.258175	0.0378841	-6.81485	9.43608e-12	1.45316e-10	Ccl27a
ENSMUSG00000024121	4079.49	-0.237718	0.0425243	-5.59017	2.2685e-08	2.33965e-07	Atp6v0c
ENSMUSG00000039456	490.764	0.0157848	0.102578	0.153881	0.877704	0.931578	Morc3
ENSMUSG00000026404	119.211	0.0419205	0.202424	0.207093	0.835937	0.905837	Ddx59
ENSMUSG00000030811	1344.47	-0.255037	0.0743444	-3.43048	0.000602525	0.00278795	Fbxl19
ENSMUSG00000027201	47.1271	0.875365	0.314135	2.78659	0.00532659	0.0188148	Myef2
ENSMUSG00000015659	73.3803	0.163345	0.258108	0.632854	0.526829	0.685401	Serac1
ENSMUSG00000041120	1538.91	-0.323358	0.0676815	-4.77764	1.7736e-06	1.37271e-05	Nbl1
ENSMUSG00000020186	200.296	-0.309632	0.154803	-2.00017	0.0454823	0.111254	Csrp2
ENSMUSG00000001666	256.431	-0.499697	0.141851	-3.5227	0.000427175	0.00205304	Ddt
ENSMUSG00000002812	1682.27	-0.0189301	0.0616495	-0.30706	0.758798	0.857556	Flii
ENSMUSG00000015597	398.069	0.0774843	0.111637	0.694076	0.487635	0.652473	Zfp318
ENSMUSG00000024118	119.565	-0.263776	0.2093	-1.26028	0.207569	0.35989	Tedc2
ENSMUSG00000041415	936.17	0.226844	0.0768815	2.95056	0.00317197	0.0120983	Dicer1
ENSMUSG00000039952	1880.94	-0.0973847	0.0612159	-1.59084	0.111645	0.224587	Dag1
ENSMUSG00000038374	2203.34	-0.354894	0.0526343	-6.74265	1.55522e-11	2.33517e-10	Rbm8a
ENSMUSG00000031133	71.1366	0.712473	0.289325	2.46253	0.0137961	0.042032	Arhgef6
ENSMUSG00000045193	1204.78	-0.279548	0.0725484	-3.85326	0.000116554	0.000634613	Cirbp
ENSMUSG00000032042	1498.92	-0.208429	0.0635048	-3.2821	0.00103036	0.00450827	Srpr
ENSMUSG00000042961	15.3501	1.49843	0.573497	2.6128	0.0089805	0.0293388	Egflam
ENSMUSG00000030278	9.02784	-0.379769	0.751669	-0.505234	0.613394	0.754361	Cidec
ENSMUSG00000019774	117.975	0.200347	0.201942	0.992105	0.321146	0.490832	Mtrf1l
ENSMUSG00000036473	72.0566	0.0924419	0.260984	0.354205	0.723185	0.833676	Tbc1d24
ENSMUSG00000108889	9.74409	2.53993	0.798639	3.18032	0.0014711	0.00618213	Olfr1555-ps1
ENSMUSG00000037062	2334.51	-0.0903598	0.0519627	-1.73894	0.0820458	0.177467	Sh3glb1
ENSMUSG00000024507	1199.19	-0.308023	0.0658634	-4.6767	2.91535e-06	2.17781e-05	Hsd17b4
ENSMUSG00000032041	44.8825	0.658481	0.333413	1.97497	0.0482712	0.116557	Tirap
ENSMUSG00000029298	8.38038	1.76879	0.857365	2.06305	0.0391077	0.098818	Gbp9
ENSMUSG00000028223	442.692	-0.459102	0.110938	-4.13838	3.49772e-05	0.000213706	Decr1
ENSMUSG00000060803	1064.46	-0.574401	0.071899	-7.989	1.36039e-15	3.11455e-14	Gstp1
ENSMUSG00000022364	100.618	0.701955	0.218946	3.20606	0.00134564	0.00571431	Tbc1d31
ENSMUSG00000031516	674.672	-0.110463	0.0906137	-1.21905	0.222824	0.378331	Dctn6
ENSMUSG00000028466	803.763	-0.0887864	0.0831697	-1.06753	0.285732	0.452838	Creb3
ENSMUSG00000030945	15.3851	1.65225	0.617683	2.67491	0.00747494	0.0250807	Acsm2
ENSMUSG00000010476	8.3645	1.74821	0.815892	2.14269	0.0321376	0.083982	Ebf3
ENSMUSG00000025609	915.974	0.015442	0.0790181	0.195423	0.845062	0.91136	Mkln1
ENSMUSG00000042284	44.5029	0.352206	0.357697	0.984649	0.324797	0.49462	Itga1
ENSMUSG00000079363	60.019	1.42575	0.288778	4.93716	7.92667e-07	6.53053e-06	Gbp4
ENSMUSG00000019775	21.743	0.97021	0.507916	1.91018	0.0561106	0.13135	Rgs17
ENSMUSG00000021395	1221.64	0.0554844	0.0692508	0.80121	0.42301	0.592675	Spin1
ENSMUSG00000022216	1689.68	-0.330007	0.0687548	-4.79976	1.58852e-06	1.24066e-05	Psme1
ENSMUSG00000059898	16158	0.186317	0.0305639	6.09597	1.08776e-09	1.3342e-08	Dsc3
ENSMUSG00000032193	4522.87	0.502756	0.0456475	11.0139	3.2763e-28	1.96775e-26	Ldlr
ENSMUSG00000035621	6811.73	0.166369	0.0355852	4.67522	2.93644e-06	2.19084e-05	Midn
ENSMUSG00000011267	644.142	-0.291709	0.0925868	-3.15066	0.00162904	0.00677096	Zfp296
ENSMUSG00000027854	579.46	-0.211423	0.0945789	-2.23541	0.0253902	0.0692459	Sike1
ENSMUSG00000045589	47.9018	-0.0600905	0.339623	-0.176933	0.859561	0.919744	Frrs1l
ENSMUSG00000044709	470.199	-0.394468	0.104675	-3.7685	0.000164233	0.000868552	Gemin7
ENSMUSG00000048696	608.41	0.0803115	0.101916	0.788013	0.430689	0.600028	Mex3d
ENSMUSG00000032352	2020.56	-0.0162646	0.0580273	-0.280292	0.779253	0.869494	Lrrc1
ENSMUSG00000035891	1719.88	-0.466217	0.0671044	-6.94764	3.71448e-12	5.96502e-11	Cerk
ENSMUSG00000030960	185.098	-0.318029	0.170639	-1.86375	0.0623567	0.142908	Eef1akmt2
ENSMUSG00000003429	16792.4	-0.419908	0.0344079	-12.2038	2.96589e-34	2.45135e-32	Rps11
ENSMUSG00000000078	11530	0.353509	0.0460965	7.66891	1.7347e-14	3.57619e-13	Klf6
ENSMUSG00000038155	26.8615	-0.625846	0.428017	-1.4622	0.143687	0.273183	Gstp2
ENSMUSG00000046337	43.1501	-0.0436197	0.387954	-0.112435	0.910478	0.95236	Fam178b
ENSMUSG00000034438	9.81863	0.456093	0.67262	0.678084	0.497718	0.66169	Gbp8
ENSMUSG00000040236	558.919	-0.688139	0.0993155	-6.92882	4.24361e-12	6.75454e-11	Trappc5
ENSMUSG00000028337	121.454	0.430519	0.231661	1.8584	0.0631124	0.144181	Coro2a
ENSMUSG00000102758	39.6162	-0.0235479	0.371976	-0.0633049	0.949524	0.971302	Naaladl2
ENSMUSG00000114470	9.10913	-0.437672	0.794275	-0.551034	0.581611	0.729818	AC175538.1
ENSMUSG00000040268	1696.92	0.168797	0.0615414	2.74283	0.0060913	0.0210739	Plekha1
ENSMUSG00000033653	274.064	-0.0532727	0.143833	-0.370378	0.711101	0.826662	Vps8
ENSMUSG00000042275	310.182	0.246622	0.122749	2.00915	0.0445213	0.109394	Pelo
ENSMUSG00000031365	46.4339	-0.195896	0.310576	-0.630753	0.528202	0.686343	Zfp275
ENSMUSG00000029671	385.894	0.352375	0.120318	2.92869	0.00340398	0.0128581	Wnt16
ENSMUSG00000029373	12.3528	-1.58484	0.640826	-2.47312	0.0133941	0.0410713	Pf4
ENSMUSG00000029032	708.981	0.343084	0.0841558	4.07677	4.56652e-05	0.000272883	Arhgef16
ENSMUSG00000031934	842.377	-0.199674	0.0840864	-2.37463	0.0175665	0.0512241	Panx1
ENSMUSG00000022521	1448.81	0.381059	0.0615811	6.18793	6.09597e-10	7.67556e-09	Crebbp
ENSMUSG00000050471	209.046	-0.487391	0.155379	-3.13679	0.00170809	0.00706364	Fam118b
ENSMUSG00000002222	3519.89	-0.0810468	0.0444335	-1.824	0.0681519	0.153189	Rmnd5a
ENSMUSG00000022091	162.066	-0.662891	0.192295	-3.44725	0.000566314	0.00263938	Sorbs3
ENSMUSG00000023147	99.1058	0.522112	0.213892	2.441	0.0146465	0.0441304	Wrb
ENSMUSG00000059447	1935.71	0.0559642	0.054714	1.02285	0.306379	0.474949	Hadhb
ENSMUSG00000019756	65.2038	0.849646	0.29099	2.91984	0.00350207	0.0131706	Prl8a1
ENSMUSG00000024770	409.524	-0.334385	0.115374	-2.89828	0.00375221	0.0139887	Lipn
ENSMUSG00000038014	3423.54	0.231006	0.0433184	5.33275	9.67348e-08	9.11594e-07	Fam120a
ENSMUSG00000028224	411.866	0.197558	0.111528	1.77138	0.076498	0.167845	Nbn
ENSMUSG00000057969	34.0556	1.41759	0.395279	3.5863	0.0003354	0.00165523	Sema3b
ENSMUSG00000037211	1676.24	-0.548267	0.0677713	-8.08996	5.96824e-16	1.41572e-14	Spry1
ENSMUSG00000032643	167.843	0.660954	0.179335	3.68559	0.000228175	0.0011703	Fhl3
ENSMUSG00000046032	709.474	-0.315466	0.085097	-3.70713	0.000209617	0.00108282	Snx12
ENSMUSG00000030878	942.708	-0.327459	0.0778068	-4.20862	2.56935e-05	0.000161192	Cdr2
ENSMUSG00000051146	20.5312	0.293853	0.474681	0.619054	0.535881	0.692098	Camk2n2
ENSMUSG00000029911	294.547	-0.0592459	0.161207	-0.367515	0.713235	0.828102	Ssbp1
ENSMUSG00000028334	613.811	-0.830799	0.097767	-8.49774	1.93311e-17	5.22984e-16	Nans
ENSMUSG00000035649	877.273	0.184791	0.0765363	2.41442	0.0157603	0.0468519	Zcchc7
ENSMUSG00000060301	211.641	-0.308748	0.1511	-2.04334	0.0410185	0.102592	2610008E11Rik
ENSMUSG00000104713	69.6222	1.35447	0.639132	2.11924	0.0340706	0.088151	Gbp6
ENSMUSG00000021067	553.596	0.0377251	0.101651	0.371123	0.710546	0.826308	Sav1
ENSMUSG00000019689	165.226	-0.591129	0.17567	-3.365	0.000765433	0.00345394	Fmc1
ENSMUSG00000030666	665.58	0.469267	0.103495	4.53422	5.78181e-06	4.08376e-05	Calcb
ENSMUSG00000015127	508.946	0.192575	0.104335	1.84573	0.0649318	0.147714	Unkl
ENSMUSG00000063632	30.1909	1.71228	0.423654	4.0417	5.3064e-05	0.000312045	Sox11
ENSMUSG00000026121	684.479	-0.0814319	0.0920309	-0.884832	0.376247	0.548214	Sema4c
ENSMUSG00000034761	1017.95	0.266672	0.0758197	3.51719	0.000436147	0.00208836	Map4k5
ENSMUSG00000021200	57.7083	-0.0293595	0.291288	-0.100792	0.919716	0.957302	Asb2
ENSMUSG00000071653	330.184	-0.259156	0.124374	-2.08367	0.0371898	0.0947118	1810009A15Rik
ENSMUSG00000029735	130.637	-0.0358753	0.188536	-0.190283	0.849087	0.914068	Tpk1
ENSMUSG00000020659	348.938	0.012764	0.115557	0.110456	0.912047	0.953195	Cbll1
ENSMUSG00000040177	558.069	0.0398447	0.0938466	0.424573	0.671148	0.798412	2310057M21Rik
ENSMUSG00000042208	154.304	0.455969	0.179628	2.53841	0.0111357	0.0352191	0610010F05Rik
ENSMUSG00000039853	17.3474	-0.140372	0.509268	-0.275635	0.782828	0.871378	Trim14
ENSMUSG00000033009	355.887	0.269797	0.124857	2.16085	0.030707	0.0808415	Ogfod1
ENSMUSG00000045275	8.91488	0.605474	0.746873	0.810678	0.41755	0.588089	Lca5l
ENSMUSG00000029184	21.1413	1.58768	0.538888	2.9462	0.00321699	0.0122416	Olfr109
ENSMUSG00000074947	22.5395	0.975951	0.519045	1.88028	0.0600694	0.138707	Olfr1312
ENSMUSG00000059866	618.312	0.309027	0.0981323	3.14909	0.00163781	0.00679955	Tnip2
ENSMUSG00000039048	274.508	0.0875645	0.136746	0.640344	0.521949	0.681435	Foxred1
ENSMUSG00000034177	572.886	0.0599478	0.0976589	0.613849	0.539315	0.695042	Rnf43
ENSMUSG00000005148	6355.28	0.137788	0.043596	3.16056	0.00157466	0.00657067	Klf5
ENSMUSG00000034607	6901.9	-0.103944	0.0341497	-3.04376	0.00233639	0.00929296	Pof1b
ENSMUSG00000096740	99.1931	-0.0235015	0.224782	-0.104552	0.916731	0.955994	Lbhd1
ENSMUSG00000049295	1312.1	-0.156035	0.0715482	-2.18083	0.0291957	0.0775016	Zfp219
ENSMUSG00000026238	39570.4	-0.133522	0.0257882	-5.17763	2.24726e-07	2.0185e-06	Ptma
ENSMUSG00000036218	23.0199	0.356418	0.449704	0.792562	0.428033	0.597436	Pdzrn4
ENSMUSG00000050075	30.1001	0.0162754	0.444026	0.0366541	0.970761	0.983302	Gpr171
ENSMUSG00000059900	1601.14	-0.0167518	0.0637979	-0.262577	0.792877	0.878331	Tmem40
ENSMUSG00000003378	81.2656	0.459276	0.270996	1.69477	0.0901188	0.190784	Grik5
ENSMUSG00000022092	43.3259	0.300294	0.343676	0.87377	0.382244	0.554218	Ppp3cc
ENSMUSG00000031755	230.763	0.0338212	0.148112	0.228348	0.819376	0.896927	Bbs2
ENSMUSG00000103523	258.829	0.145333	0.153278	0.948168	0.343044	0.514036	2210017I01Rik
ENSMUSG00000051431	1765.9	0.246145	0.0628881	3.91402	9.07731e-05	0.000506205	Gpr87
ENSMUSG00000032412	7160.33	-0.145878	0.0349646	-4.17217	3.01716e-05	0.000187008	Atp1b3
ENSMUSG00000028407	125.913	-0.357757	0.211491	-1.69159	0.0907238	0.191749	Smim27
ENSMUSG00000006204	18.3081	-0.513955	0.566012	-0.90803	0.363863	0.535015	5430419D17Rik
ENSMUSG00000071064	153.025	-0.332832	0.189816	-1.75344	0.0795258	0.173118	Zfp827
ENSMUSG00000071014	842.129	-0.551099	0.0784503	-7.02482	2.14347e-12	3.53672e-11	Ndufb6
ENSMUSG00000029847	14.4597	0.21263	0.560934	0.379065	0.70464	0.822238	Slc23a4
ENSMUSG00000036815	25.1217	2.20852	0.477755	4.62271	3.78766e-06	2.76973e-05	Dpp10
ENSMUSG00000022217	337.751	-0.308381	0.119545	-2.57962	0.009891	0.0318698	Emc9
ENSMUSG00000019996	2120.43	0.252451	0.0624227	4.04422	5.2498e-05	0.000308918	Map7
ENSMUSG00000016283	157.276	0.751896	0.180102	4.17485	2.98189e-05	0.000184885	H2-M2
ENSMUSG00000053931	2132.21	-0.212006	0.0518188	-4.0913	4.28967e-05	0.000258068	Cnn3
ENSMUSG00000036822	1240.13	0.0833471	0.0653639	1.27512	0.202265	0.353449	Topors
ENSMUSG00000056476	15.438	1.44564	0.617573	2.34084	0.0192402	0.0550971	Med12l
ENSMUSG00000078671	2109.62	0.370828	0.055936	6.62951	3.36814e-11	4.88231e-10	Chd2
ENSMUSG00000034903	625.168	0.584138	0.10155	5.7522	8.80873e-09	9.61331e-08	Cobll1
ENSMUSG00000051166	116.016	0.585015	0.222273	2.63197	0.0084892	0.0279529	Eml5
ENSMUSG00000069171	23.9089	1.65663	0.536788	3.0862	0.00202735	0.00821241	Nr2f1
ENSMUSG00000048782	26.2042	0.498962	0.431382	1.15666	0.247413	0.408006	Insc
ENSMUSG00000070972	241.004	-0.355843	0.150849	-2.35893	0.0183276	0.0529463	Dnajc25
ENSMUSG00000049758	21.3368	2.34058	0.532453	4.39584	1.10348e-05	7.47741e-05	Olfr1318
ENSMUSG00000058216	47.171	-0.386918	0.324334	-1.19296	0.232885	0.390591	Gstp3
ENSMUSG00000035478	2020.38	-0.569387	0.065628	-8.67597	4.10057e-18	1.18594e-16	Mbd3
ENSMUSG00000086848	472.392	-0.507508	0.113347	-4.47747	7.55318e-06	5.26269e-05	Lce6a
ENSMUSG00000020485	905.207	-0.523802	0.0806146	-6.4976	8.16121e-11	1.13289e-09	Supt4a
ENSMUSG00000029207	167.725	0.452423	0.170385	2.65529	0.00792398	0.0263567	Apbb2
ENSMUSG00000032279	1033.08	-0.105416	0.0729237	-1.44557	0.148298	0.279853	Idh3a
ENSMUSG00000024238	95.2496	0.0243849	0.224668	0.108538	0.913569	0.954022	Zeb1
ENSMUSG00000030967	2421.69	0.0230546	0.0627602	0.367344	0.713362	0.82818	Zranb1
ENSMUSG00000063362	132.848	0.622015	0.196545	3.16474	0.00155223	0.00649367	Alg11
ENSMUSG00000029056	429.796	0.306344	0.108721	2.81771	0.00483673	0.0173671	Pank4
ENSMUSG00000038607	445.153	-0.250937	0.104091	-2.41074	0.01592	0.0472487	Gng10
ENSMUSG00000026239	214.244	-0.476641	0.150789	-3.16097	0.00157242	0.00656286	Pde6d
ENSMUSG00000047446	2703.13	-0.023214	0.0518035	-0.448116	0.65407	0.785466	Arl4a
ENSMUSG00000050608	1733.24	-0.496283	0.0645627	-7.68683	1.50825e-14	3.12364e-13	Minos1
ENSMUSG00000107169	16.3572	-0.342628	0.574157	-0.59675	0.550674	0.704341	Gm43796
ENSMUSG00000026458	165.697	-0.506186	0.179963	-2.81273	0.00491233	0.0175931	Ppfia4
ENSMUSG00000115219	92.1001	-0.516903	0.228257	-2.26457	0.0235392	0.0651303	Eef1akmt4
ENSMUSG00000094065	11.7642	-1.55849	3.33923	-0.466723	0.640698	0.776022	Gm21541
ENSMUSG00000030849	3393.89	0.206735	0.0497845	4.15261	3.28708e-05	0.000202554	Fgfr2
ENSMUSG00000053654	16.6452	0.277108	0.515331	0.537728	0.590765	0.736633	Krt42
ENSMUSG00000078747	12.0237	0.321309	0.704248	0.456245	0.648214	0.781343	Gm20878
ENSMUSG00000038594	40.4517	0.157503	0.371608	0.423842	0.671681	0.798418	Cep85l
ENSMUSG00000043415	1676.93	0.011816	0.0595465	0.198434	0.842706	0.910009	Otud1
ENSMUSG00000027134	125.994	0.833107	0.215225	3.87086	0.00010845	0.000595747	Lpcat4
ENSMUSG00000074476	143.203	-0.0367562	0.191624	-0.191814	0.847888	0.913547	Spc24
ENSMUSG00000078584	359.502	-0.187204	0.122197	-1.53199	0.125526	0.245946	AU022252
ENSMUSG00000047528	9.80631	-0.0648827	0.763765	-0.0849511	0.9323	0.962978	Als2cr12
ENSMUSG00000028463	84.6733	0.358567	0.240457	1.49119	0.135911	0.261517	Car9
ENSMUSG00000030286	1397.06	-0.335999	0.0670526	-5.01099	5.41521e-07	4.59808e-06	Emc3
ENSMUSG00000026837	52.3209	0.133557	0.32197	0.414813	0.678279	0.803711	Col5a1
ENSMUSG00000067369	349.266	-0.295226	0.114848	-2.57058	0.010153	0.0325625	Trmt2b
ENSMUSG00000035530	15329.8	-0.287316	0.0318423	-9.02308	1.82874e-19	5.91566e-18	Eif1
ENSMUSG00000022265	2063.58	-0.284193	0.0651206	-4.3641	1.27647e-05	8.54683e-05	Ank
ENSMUSG00000032648	48.558	1.70981	0.354505	4.82308	1.41361e-06	1.11565e-05	Pygm
ENSMUSG00000026563	394.746	-0.00883171	0.109926	-0.0803426	0.935965	0.964496	Tada1
ENSMUSG00000032495	9.5113	2.14086	0.762726	2.80686	0.00500273	0.0178458	Lrrc2
ENSMUSG00000027712	3001.76	-0.211728	0.0484877	-4.36664	1.26171e-05	8.45738e-05	Anxa5
ENSMUSG00000028642	40.7041	0.228778	0.350409	0.652889	0.513828	0.675186	Tmem269
ENSMUSG00000043331	25.1537	1.11249	0.4772	2.33128	0.0197384	0.0563318	Olfr975
ENSMUSG00000056290	24.1064	1.57893	0.461026	3.42481	0.000615227	0.00283944	Ms4a4b
ENSMUSG00000002997	39.5988	-0.12577	0.382118	-0.32914	0.74205	0.84654	Prkar2b
ENSMUSG00000046034	649.812	-0.261792	0.0882672	-2.96591	0.00301792	0.0115843	Otulin
ENSMUSG00000045312	9.62589	-0.779966	0.717737	-1.0867	0.277168	0.442608	Lhfpl2
ENSMUSG00000029094	375.496	0.386709	0.135189	2.8605	0.0042297	0.0154837	Afap1
ENSMUSG00000067586	92.0275	0.528425	0.265395	1.99108	0.0464716	0.113076	S1pr3
ENSMUSG00000057609	6446.94	-0.600207	0.0399553	-15.022	5.27244e-51	1.37679e-48	Lce1a1
ENSMUSG00000005374	376.429	-0.0168741	0.118932	-0.14188	0.887175	0.937543	Tbl2
ENSMUSG00000029617	662.267	-0.0674801	0.0874511	-0.771633	0.440332	0.608848	Ccz1
ENSMUSG00000040596	574.374	0.178832	0.0983776	1.81781	0.0690935	0.154803	Pogk
ENSMUSG00000031723	89.0989	-0.589949	0.232987	-2.53211	0.0113378	0.0357827	Txnl4b
ENSMUSG00000029823	3472.61	0.514949	0.0511361	10.0702	7.48444e-24	3.43142e-22	Luc7l2
ENSMUSG00000070705	42.6694	-0.430857	0.337221	-1.27767	0.201366	0.352287	Eid2b
ENSMUSG00000036334	13.4589	1.25106	0.632771	1.97712	0.0480285	0.116127	Igsf10
ENSMUSG00000037060	1267.66	-0.696172	0.0748321	-9.30312	1.36381e-20	4.87563e-19	Cavin3
ENSMUSG00000042121	132.326	0.77055	0.197276	3.90595	9.38568e-05	0.000521787	Ssh1
ENSMUSG00000028975	756.972	-0.338575	0.0920189	-3.6794	0.000233779	0.00119564	Pex14
ENSMUSG00000033257	487.835	0.299144	0.109662	2.72788	0.00637435	0.0219227	Ttll4
ENSMUSG00000050751	8.9729	0.112875	0.766327	0.147294	0.8829	0.93487	Pgbd5
ENSMUSG00000062939	15.8041	0.914779	0.614957	1.48755	0.13687	0.262884	Stat4
ENSMUSG00000054763	15.8657	0.987992	0.624634	1.58171	0.113715	0.228063	Defb42
ENSMUSG00000001052	1043.57	0.245232	0.0711883	3.44483	0.000571414	0.00265863	Sec24b
ENSMUSG00000021461	257.4	0.0853562	0.144993	0.588694	0.556067	0.709066	Fancc
ENSMUSG00000058174	45.8476	0.174613	0.317237	0.550418	0.582032	0.730065	Gm5148
ENSMUSG00000037049	1436.79	-0.545554	0.0665688	-8.19535	2.49874e-16	6.13382e-15	Smpd1
ENSMUSG00000021012	935.957	0.111744	0.0735559	1.51917	0.12872	0.250489	Zc3h14
ENSMUSG00000048234	1007.44	0.151465	0.0727087	2.08317	0.0372353	0.0948008	Rnf149
ENSMUSG00000028082	3602.28	-0.0655806	0.044055	-1.48861	0.136591	0.262404	Sh3d19
ENSMUSG00000036867	31.7947	0.856556	0.433958	1.97382	0.0484021	0.116795	Smad6
ENSMUSG00000004018	122.206	-0.383687	0.200519	-1.91347	0.0556884	0.130565	Fancl
ENSMUSG00000024218	474.054	-0.167257	0.108521	-1.54125	0.123256	0.242544	Taf11
ENSMUSG00000040139	185.897	-0.302372	0.163392	-1.85059	0.0642282	0.146378	9430038I01Rik
ENSMUSG00000036381	33.0078	1.11939	0.411987	2.71706	0.00658653	0.0225435	P2ry14
ENSMUSG00000112160	10.8378	1.05768	0.676725	1.56293	0.118068	0.234834	BC024063
ENSMUSG00000056025	1386.7	0.927858	0.0657219	14.118	2.94429e-45	5.2525e-43	Clca3a1
ENSMUSG00000006930	152.152	0.653346	0.178017	3.67012	0.000242433	0.00123534	Hap1
ENSMUSG00000064326	433.783	-0.351517	0.115986	-3.03069	0.00243997	0.00964553	Siva1
ENSMUSG00000029521	114.067	0.169357	0.209222	0.809461	0.41825	0.588631	Chek2
ENSMUSG00000038538	2299.4	0.183602	0.050975	3.6018	0.000316026	0.0015695	Ubn2
ENSMUSG00000004929	1733.42	-0.546114	0.059508	-9.17716	4.42628e-20	1.5191e-18	Thop1
ENSMUSG00000024456	3260.07	0.00492425	0.0472417	0.104235	0.916983	0.956201	Diaph1
ENSMUSG00000037661	554.432	0.301951	0.0989137	3.05267	0.00226812	0.0090554	Gpr160
ENSMUSG00000027133	674.101	-0.465422	0.0929794	-5.00564	5.56754e-07	4.70304e-06	Nop10
ENSMUSG00000021273	2434.49	-0.191486	0.0491138	-3.89883	9.66591e-05	0.000536043	Fdft1
ENSMUSG00000025348	190.425	0.244901	0.172404	1.4205	0.155462	0.290211	Itga7
ENSMUSG00000045671	1033.02	0.0033011	0.0764039	0.043206	0.965537	0.980447	Spred2
ENSMUSG00000053897	670.439	0.103923	0.100242	1.03672	0.299865	0.468236	Slc39a8
ENSMUSG00000029681	410.667	-0.187604	0.115153	-1.62917	0.103277	0.211387	Bcl7b
ENSMUSG00000097425	17.9154	2.30899	0.608767	3.79289	0.000148904	0.000795183	Vmn1r181
ENSMUSG00000036062	333.223	-0.485245	0.130056	-3.73104	0.000190694	0.000994189	Phf24
ENSMUSG00000021066	58.8896	-0.171844	0.290045	-0.592472	0.553534	0.706745	Atl1
ENSMUSG00000019785	13.2006	0.216017	0.599027	0.360613	0.718389	0.831141	Clvs2
ENSMUSG00000029836	1571.19	-0.117428	0.0654807	-1.79332	0.0729215	0.161413	Cbx3
ENSMUSG00000021771	2300.56	-0.192267	0.0523286	-3.67422	0.000238578	0.00121673	Vdac2
ENSMUSG00000021939	7671.89	-0.00630528	0.0361583	-0.17438	0.861567	0.92107	Ctsb
ENSMUSG00000056870	17.7054	1.00163	0.526742	1.90155	0.05723	0.133433	Gulp1
ENSMUSG00000070283	206.555	-0.650723	0.18908	-3.44152	0.000578465	0.00268906	Ndufaf3
ENSMUSG00000027111	10158.7	0.197296	0.0370446	5.32591	1.00447e-07	9.45097e-07	Itga6
ENSMUSG00000036282	1071.88	-0.0402608	0.0708756	-0.568048	0.570002	0.720723	Naa30
ENSMUSG00000023994	577.99	-0.0967273	0.0982475	-0.984527	0.324857	0.49462	Nfya
ENSMUSG00000025878	718.512	0.0157187	0.0874615	0.179721	0.857372	0.918438	Uimc1
ENSMUSG00000026104	1047.12	0.315133	0.171717	1.83518	0.0664788	0.150465	Stat1
ENSMUSG00000062867	2528.73	-0.302234	0.0496585	-6.08625	1.15585e-09	1.41577e-08	Impdh2
ENSMUSG00000028262	16979.8	-0.0119328	0.0416227	-0.286689	0.774351	0.866368	Clca3a2
ENSMUSG00000048495	127.039	-0.202074	0.19113	-1.05726	0.290393	0.457649	Tyw5
ENSMUSG00000005540	18.2188	0.50607	0.562151	0.900238	0.367994	0.539549	Fcer2a
ENSMUSG00000027923	3842.28	-0.646953	0.0480692	-13.4588	2.73366e-41	3.59526e-39	Lce1b
ENSMUSG00000064090	276.064	-0.0397396	0.135328	-0.293653	0.769023	0.863155	Vrk2
ENSMUSG00000067714	170.057	0.00779133	0.176879	0.044049	0.964865	0.979959	Lpar5
ENSMUSG00000041187	700.808	0.0839192	0.0829853	1.01125	0.311895	0.480893	Prkd2
ENSMUSG00000030399	30.8072	1.36442	0.418983	3.2565	0.00112795	0.00488895	Ckm
ENSMUSG00000052539	111.448	0.825097	0.223093	3.69845	0.000216919	0.00111574	Magi3
ENSMUSG00000060073	2497.53	-0.133212	0.0506381	-2.63067	0.00852176	0.0280448	Psma3
ENSMUSG00000034156	72.357	1.29148	0.271764	4.75223	2.01189e-06	1.5406e-05	Tspoap1
ENSMUSG00000029672	341.974	-0.154167	0.12546	-1.22882	0.219139	0.374118	Fam3c
ENSMUSG00000072294	103.27	0.459417	0.212651	2.16042	0.0307399	0.0809045	Klf12
ENSMUSG00000038784	478.06	0.266796	0.103664	2.57365	0.0100632	0.032332	Cnot4
ENSMUSG00000015002	877.006	-0.0938041	0.078508	-1.19484	0.232151	0.389615	Efr3a
ENSMUSG00000028902	612.992	-0.132095	0.0909387	-1.45257	0.146344	0.277152	Sf3a3
ENSMUSG00000025724	981.32	-0.208066	0.0845639	-2.46046	0.0138758	0.0422107	Sec11a
ENSMUSG00000079737	77.7822	-0.102203	0.257489	-0.396921	0.691425	0.813351	3110001I22Rik
ENSMUSG00000038970	1094.09	0.379236	0.0726067	5.22316	1.75896e-07	1.60552e-06	Lmtk2
ENSMUSG00000022684	496.894	-0.00728051	0.101451	-0.0717636	0.94279	0.968481	Bfar
ENSMUSG00000026821	3515.96	0.347499	0.0504204	6.89203	5.5003e-12	8.62528e-11	Ralgds
ENSMUSG00000063268	616.997	-0.113352	0.0988687	-1.14649	0.251591	0.412842	Parp10
ENSMUSG00000037234	1224.49	-0.00831227	0.0697968	-0.119092	0.905202	0.949577	Hook3
ENSMUSG00000038822	916.257	-0.0415723	0.0837057	-0.496648	0.619437	0.759269	Hace1
ENSMUSG00000020898	277.778	0.152671	0.148224	1.03	0.303009	0.471618	Ctc1
ENSMUSG00000052271	23.5045	0.880434	0.447089	1.96926	0.0489234	0.117769	Bhlha15
ENSMUSG00000068823	5061.12	-0.0202232	0.0400759	-0.504624	0.613823	0.754524	Csde1
ENSMUSG00000026869	526.481	-0.179931	0.0986763	-1.82344	0.0682362	0.153359	Psmd5
ENSMUSG00000001127	1447.74	-0.0387094	0.064589	-0.599319	0.54896	0.702747	Araf
ENSMUSG00000030319	71.5913	0.529166	0.263473	2.00842	0.0445982	0.109523	Cand2
ENSMUSG00000025971	212.091	0.0268812	0.165033	0.162884	0.87061	0.927381	Maip1
ENSMUSG00000038569	87.8417	0.0647487	0.259254	0.24975	0.80278	0.8857	Rad9b
ENSMUSG00000001552	26326.6	-0.120858	0.027534	-4.38939	1.13668e-05	7.68221e-05	Jup
ENSMUSG00000020570	2245.03	-0.167082	0.0517193	-3.23056	0.00123549	0.00530912	Sypl
ENSMUSG00000025723	28.9749	0.329886	0.444607	0.741971	0.458105	0.624934	Nmb
ENSMUSG00000017756	301.758	0.636546	0.130985	4.85967	1.17584e-06	9.35789e-06	Slc12a7
ENSMUSG00000078435	12.5576	-0.117231	0.615013	-0.190615	0.848828	0.91395	AU041133
ENSMUSG00000067713	1068.89	-0.319837	0.0743754	-4.3003	1.70568e-05	0.000112041	Prkag1
ENSMUSG00000051234	1170.7	-0.37559	0.0819057	-4.58564	4.52601e-06	3.25028e-05	Rnf7
ENSMUSG00000057841	18174.1	-0.44034	0.0356987	-12.3349	5.87569e-35	5.01745e-33	Rpl32
ENSMUSG00000021773	165.673	-0.569868	0.179723	-3.17082	0.00152008	0.00637099	Comtd1
ENSMUSG00000052656	511.594	0.0600382	0.101456	0.591763	0.554009	0.707065	Rnf103
ENSMUSG00000022332	17.1595	-1.29278	0.550664	-2.34767	0.0188912	0.05427	Khdrbs3
ENSMUSG00000035798	189.154	0.126683	0.161701	0.78344	0.433369	0.60248	Zdhhc17
ENSMUSG00000037652	707.295	0.262598	0.0877709	2.99186	0.00277285	0.0107722	Phc3
ENSMUSG00000023968	16.4646	-0.0792416	0.604114	-0.13117	0.895641	0.943715	Crip3
ENSMUSG00000022565	10549.5	0.166418	0.0390961	4.25662	2.07537e-05	0.000133396	Plec
ENSMUSG00000034189	585.994	-0.223418	0.0936461	-2.38577	0.0170433	0.049957	Hsdl1
ENSMUSG00000038582	833.665	0.136027	0.0769767	1.76712	0.0772089	0.169157	Pptc7
ENSMUSG00000068890	4729.49	-0.684498	0.041831	-16.3634	3.49068e-60	1.90591e-57	Lce1a2
ENSMUSG00000103243	1076.48	-0.397282	0.072495	-5.48012	4.25028e-08	4.19625e-07	Lce1d
ENSMUSG00000090356	2561.99	-0.0855049	0.0488653	-1.74981	0.0801512	0.174227	Teddm3
ENSMUSG00000042092	3980.55	-0.73899	0.0411086	-17.9765	2.97574e-72	2.68085e-69	Lce1c
ENSMUSG00000033499	2555.91	-0.11065	0.0547039	-2.02271	0.0431036	0.106769	Larp4b
ENSMUSG00000005958	1589.45	-0.117477	0.0583314	-2.01396	0.0440139	0.108458	Ephb3
ENSMUSG00000031068	2114.48	-0.312896	0.0547637	-5.71356	1.10635e-08	1.18726e-07	Glrx3
ENSMUSG00000031722	62.8555	0.0173942	0.284336	0.0611746	0.95122	0.972113	Hp
ENSMUSG00000053119	2396.53	-0.398793	0.0519966	-7.66959	1.72544e-14	3.56116e-13	Chmp3
ENSMUSG00000066621	553.614	-0.255189	0.0993	-2.56987	0.0101736	0.0326112	Tecpr1
ENSMUSG00000057503	20.8804	0.492289	0.504006	0.976752	0.328692	0.49879	Olfr1459
ENSMUSG00000044098	746.984	0.208136	0.0806475	2.58082	0.00985669	0.0317763	Rsbn1
ENSMUSG00000039497	100.184	0.321999	0.223932	1.43793	0.150455	0.282944	Dse
ENSMUSG00000042096	9.12608	1.60968	0.794467	2.02612	0.0427527	0.106061	Dao
ENSMUSG00000068816	22.3162	0.5514	0.480227	1.14821	0.250883	0.411996	Olfr152
ENSMUSG00000040127	1573.51	-0.514696	0.0658839	-7.81216	5.62146e-15	1.21594e-13	Sdr9c7
ENSMUSG00000040724	16.7223	0.571481	0.525266	1.08798	0.276603	0.441985	Kcna2
ENSMUSG00000067613	46.4956	1.71305	0.373366	4.58812	4.47261e-06	3.2145e-05	Krt83
ENSMUSG00000089832	482.572	-0.257826	0.0993601	-2.59486	0.00946284	0.0306989	Shkbp1
ENSMUSG00000007029	1151.15	-0.181367	0.069791	-2.59871	0.00935746	0.0304227	Vars
ENSMUSG00000020017	9000.03	-0.570961	0.0431823	-13.2221	6.53942e-40	7.90788e-38	Hal
ENSMUSG00000037818	81.0783	0.599254	0.238775	2.5097	0.0120833	0.037739	Abhd18
ENSMUSG00000037197	1282.48	-0.0703311	0.0713216	-0.986113	0.324078	0.493804	Rbm17
ENSMUSG00000020228	351.051	0.420085	0.1435	2.92742	0.00341786	0.0128997	Helb
ENSMUSG00000044150	247.356	0.310065	0.144317	2.14851	0.0316736	0.082974	Bclaf3
ENSMUSG00000025764	440.284	0.0462509	0.108389	0.426713	0.669588	0.797135	Jade1
ENSMUSG00000035121	52.8714	0.597148	0.297461	2.00748	0.0446983	0.109724	Neil2
ENSMUSG00000058388	557.615	-0.114052	0.0996686	-1.14432	0.252492	0.413996	Phtf1
ENSMUSG00000116336	68.7813	3.68777	0.383852	9.60728	7.44888e-22	2.88632e-20	AC103674.4
ENSMUSG00000044294	39.6603	0.48293	0.373558	1.29279	0.196085	0.345312	Krt84
ENSMUSG00000030075	13.6062	1.4348	0.597149	2.40275	0.0162724	0.0481309	Cntn3
ENSMUSG00000034813	80.2929	0.65914	0.237788	2.77196	0.00557193	0.0195511	Grip1
ENSMUSG00000070853	14.0842	0.547499	0.597785	0.915879	0.35973	0.531207	Olfr1150-ps1
ENSMUSG00000045225	100.281	1.99141	0.240816	8.26942	1.34614e-16	3.3734e-15	Olfr1152
ENSMUSG00000027132	1015.54	0.292899	0.0819292	3.57503	0.000350194	0.00171835	Katnbl1
ENSMUSG00000020827	3574.21	0.24206	0.0457951	5.28573	1.25208e-07	1.16589e-06	Mink1
ENSMUSG00000024774	1198.28	0.432409	0.0784337	5.51305	3.52674e-08	3.52244e-07	Ankrd22
ENSMUSG00000028712	8.9349	1.47037	0.794166	1.85146	0.0641037	0.14615	Cyp4a31
ENSMUSG00000021458	2635.19	0.124731	0.0469712	2.65548	0.0079196	0.026347	2010111I01Rik
ENSMUSG00000002565	2595.18	-0.260347	0.0507119	-5.13385	2.83869e-07	2.50723e-06	Scin
ENSMUSG00000020152	3804.65	-0.0607861	0.0436517	-1.39253	0.163763	0.302386	Actr2
ENSMUSG00000047786	21.9329	1.9585	0.506841	3.86413	0.000111485	0.000610746	Lix1
ENSMUSG00000066037	1463.49	0.162675	0.0638215	2.54891	0.0108061	0.0343587	Hnrnpr
ENSMUSG00000042138	268.916	0.549021	0.132792	4.13446	3.5579e-05	0.000217236	Msantd2
ENSMUSG00000027131	941.207	-0.325103	0.0747228	-4.35079	1.35647e-05	9.04548e-05	Emc4
ENSMUSG00000075144	13.6406	1.06623	0.650591	1.63887	0.101241	0.208476	Olfr1156
ENSMUSG00000075143	28.277	2.01367	0.477865	4.21388	2.51016e-05	0.00015803	Olfr1157
ENSMUSG00000031831	24.4744	-0.7037	0.448868	-1.56772	0.116946	0.233037	Dnaaf1
ENSMUSG00000022986	234.79	0.681308	0.153593	4.43581	9.17267e-06	6.29372e-05	Krt75
ENSMUSG00000006931	900.073	-0.33256	0.0740086	-4.49354	7.00501e-06	4.9016e-05	P3h4
ENSMUSG00000031730	148.647	-0.207366	0.202585	-1.0236	0.306024	0.474686	Dhodh
ENSMUSG00000027130	756.901	0.130887	0.0906322	1.44416	0.148695	0.280396	Slc12a6
ENSMUSG00000038127	1592.64	-0.102985	0.0615988	-1.67188	0.0945489	0.197677	Ccdc50
ENSMUSG00000011751	25.8617	0.255237	0.45192	0.564784	0.572221	0.722488	Sptbn4
ENSMUSG00000029463	120.39	0.200163	0.197339	1.01431	0.310434	0.479544	Fam216a
ENSMUSG00000031979	549.06	0.138082	0.104344	1.32333	0.185727	0.331987	Cog2
ENSMUSG00000033209	134.856	0.446018	0.196834	2.26596	0.0234539	0.0649244	Ttc28
ENSMUSG00000031832	409.121	-0.395536	0.109929	-3.59812	0.000320527	0.00159054	Taf1c
[truncated: 12,766 more rows]
